# Supplementary material for: Comprehensive Transcriptome Analysis of Stem-Differentiating Xylem Upon Compression Stress in Cunninghamia Lanceolata
Source: Front Genet. 2022 Mar 3;13:843269. doi: 10.3389/fgene.2022.843269 (PMC8927042; doi:10.3389/fgene.2022.843269)
Supplement: Supplementary file 1 [file DataSheet1.ZIP]

Archive with 39 entries (36 files):
- Supplementary_Table/
- Supplementary_Table/Supplementary_Table_18.xlsx
- __MACOSX/
- __MACOSX/Supplementary_Table/
- __MACOSX/Supplementary_Table/._Supplementary_Table_18.xlsx
- Supplementary_Table/Supplementary_Table_1.xlsx
- __MACOSX/Supplementary_Table/._Supplementary_Table_1.xlsx
- Supplementary_Table/Supplementary_Table_14.xlsx
- __MACOSX/Supplementary_Table/._Supplementary_Table_14.xlsx
- Supplementary_Table/Supplementary_Table_15.xlsx
- __MACOSX/Supplementary_Table/._Supplementary_Table_15.xlsx
- Supplementary_Table/Supplementary_Table_12.xlsx
- __MACOSX/Supplementary_Table/._Supplementary_Table_12.xlsx
- Supplementary_Table/Supplementary_Table_7.xlsx
- __MACOSX/Supplementary_Table/._Supplementary_Table_7.xlsx
- Supplementary_Table/Supplementary_Table_6.xlsx
- __MACOSX/Supplementary_Table/._Supplementary_Table_6.xlsx
- Supplementary_Table/Supplementary_Table_13.xlsx
- __MACOSX/Supplementary_Table/._Supplementary_Table_13.xlsx
- Supplementary_Table/Supplementary_Table_9.xlsx
- __MACOSX/Supplementary_Table/._Supplementary_Table_9.xlsx
- Supplementary_Table/Supplementary_Table_10.xlsx
- __MACOSX/Supplementary_Table/._Supplementary_Table_10.xlsx
- Supplementary_Table/Supplementary_Table_5.xlsx
- __MACOSX/Supplementary_Table/._Supplementary_Table_5.xlsx
- Supplementary_Table/Supplementary_Table_4.xlsx
- __MACOSX/Supplementary_Table/._Supplementary_Table_4.xlsx
- Supplementary_Table/Supplementary_Table_11.xlsx
- __MACOSX/Supplementary_Table/._Supplementary_Table_11.xlsx
- Supplementary_Table/Supplementary_Table_8.xlsx
- __MACOSX/Supplementary_Table/._Supplementary_Table_8.xlsx
- Supplementary_Table/Supplementary_Table_3.xlsx
- __MACOSX/Supplementary_Table/._Supplementary_Table_3.xlsx
- Supplementary_Table/Supplementary_Table_16.xlsx
- __MACOSX/Supplementary_Table/._Supplementary_Table_16.xlsx
- Supplementary_Table/Supplementary_Table_17.xlsx
- __MACOSX/Supplementary_Table/._Supplementary_Table_17.xlsx
- Supplementary_Table/Supplementary_Table_2.xlsx
- __MACOSX/Supplementary_Table/._Supplementary_Table_2.xlsx
