# Supplementary material for: Comprehensive Transcriptome Analysis of Stem-Differentiating Xylem Upon Compression Stress in Cunninghamia Lanceolata
Source: Front Genet. 2022 Mar 3;13:843269. doi: 10.3389/fgene.2022.843269 (PMC8927042; doi:10.3389/fgene.2022.843269)
Supplement: Supplementary file 1 [file DataSheet1.ZIP › Supplementary_Table/Supplementary_Table_18.xlsx]

## Sheet: Sheet1
Differentially expressed coding gene(related to differentially expressed lncRNA) GO enrichment analysis(Use Clusterprofiler)
ID	Description	GeneRatio	BgRatio	pvalue	p.adjust	qvalue	geneID	Count
GO:0005618	cell wall	88/4453	158/26767	4.93795e-29	2.99196e-26	2.53563e-26	transcript_3965/transcript_4890/transcript_1112/transcript_11263/transcript_11446/transcript_1174/transcript_12708/transcript_12990/transcript_1326/transcript_13470/transcript_14522/transcript_14669/transcript_1659/transcript_1681/transcript_17314/transcript_17874/transcript_18267/transcript_1933/transcript_23511/transcript_2617/transcript_5732/transcript_5802/transcript_5830/transcript_6179/tran…	88
GO:0048046	apoplast	103/4453	204/26767	5.66122e-29	2.99196e-26	2.53563e-26	transcript_11626/transcript_29508/transcript_3965/transcript_9537/transcript_11263/transcript_1174/transcript_11920/transcript_12708/transcript_12990/transcript_1326/transcript_13421/transcript_13470/transcript_14522/transcript_14669/transcript_1659/transcript_1681/transcript_17314/transcript_17874/transcript_18267/transcript_21459/transcript_5732/transcript_5802/transcript_5830/transcript_6179/t…	103
GO:0042546	cell wall biogenesis	44/4453	53/26767	4.05717e-26	8.90841e-24	7.54973e-24	transcript_11263/transcript_1174/transcript_12708/transcript_12990/transcript_1326/transcript_13470/transcript_14522/transcript_14669/transcript_1659/transcript_1681/transcript_17314/transcript_17874/transcript_18267/transcript_5732/transcript_5802/transcript_5830/transcript_6179/transcript_6612/transcript_7112/transcript_9602/transcript_5908/transcript_10184/transcript_6022/transcript_7609/trans…	44
GO:0010411	xyloglucan metabolic process	43/4453	51/26767	4.21401e-26	8.90841e-24	7.54973e-24	transcript_11263/transcript_1174/transcript_12708/transcript_12990/transcript_1326/transcript_13470/transcript_14522/transcript_14669/transcript_1659/transcript_1681/transcript_17314/transcript_17874/transcript_18267/transcript_5732/transcript_5802/transcript_5830/transcript_6179/transcript_6612/transcript_7112/transcript_9602/transcript_5908/transcript_10184/transcript_6022/transcript_7609/trans…	43
GO:0016762	xyloglucan:xyloglucosyl transferase activity	43/4453	51/26767	4.21401e-26	8.90841e-24	7.54973e-24	transcript_11263/transcript_1174/transcript_12708/transcript_12990/transcript_1326/transcript_13470/transcript_14522/transcript_14669/transcript_1659/transcript_1681/transcript_17314/transcript_17874/transcript_18267/transcript_5732/transcript_5802/transcript_5830/transcript_6179/transcript_6612/transcript_7112/transcript_9602/transcript_5908/transcript_10184/transcript_6022/transcript_7609/trans…	43
GO:0071555	cell wall organization	78/4453	150/26767	2.46e-23	4.3337e-21	3.67274e-21	transcript_6748/transcript_1112/transcript_11263/transcript_11617/transcript_1174/transcript_12062/transcript_12708/transcript_12990/transcript_1326/transcript_13470/transcript_14522/transcript_14669/transcript_1659/transcript_1681/transcript_17314/transcript_17874/transcript_18267/transcript_1933/transcript_20177/transcript_23511/transcript_25708/transcript_2617/transcript_27502/transcript_35767…	78
GO:0005576	extracellular region	93/4453	217/26767	6.26828e-20	9.4651e-18	8.02151e-18	transcript_19162/transcript_29508/transcript_10364/transcript_1112/transcript_11575/transcript_11962/transcript_12181/transcript_12280/transcript_12308/transcript_12434/transcript_13418/transcript_1933/transcript_23511/transcript_2617/transcript_38256/transcript_38813/transcript_6794/transcript_8035/transcript_9624/transcript_28240/transcript_9674/transcript_15497/transcript_36625/transcript_1592…	93
GO:0004553	hydrolase activity, hydrolyzing O-glycosyl compounds	67/4453	157/26767	1.17051e-14	1.54653e-12	1.31066e-12	transcript_11095/transcript_11263/transcript_11280/transcript_1174/transcript_12708/transcript_12990/transcript_1326/transcript_13470/transcript_14522/transcript_14669/transcript_1659/transcript_1681/transcript_17024/transcript_17314/transcript_17874/transcript_18267/transcript_5732/transcript_5802/transcript_5830/transcript_6179/transcript_6612/transcript_7112/transcript_9602/transcript_5908/tra…	67
GO:0003777	microtubule motor activity	44/4453	102/26767	2.60168e-10	3.05553e-08	2.58951e-08	transcript_13135/transcript_13884/transcript_14458/transcript_15214/transcript_15887/transcript_16901/transcript_17247/transcript_17278/transcript_1750/transcript_21299/transcript_22614/transcript_23889/transcript_25630/transcript_26448/transcript_28942/transcript_29435/transcript_30299/transcript_33469/transcript_37153/transcript_39767/transcript_40955/transcript_8303/transcript_4256/transcript_…	44
GO:0003700	DNA-binding transcription factor activity	124/4453	435/26767	3.20432e-10	3.38696e-08	2.87039e-08	transcript_10093/transcript_10907/transcript_12004/transcript_12070/transcript_12325/transcript_12334/transcript_12502/transcript_12715/transcript_12764/transcript_12777/transcript_12911/transcript_13403/transcript_13417/transcript_13632/transcript_13783/transcript_14445/transcript_14520/transcript_15280/transcript_15444/transcript_16733/transcript_17142/transcript_17442/transcript_17497/transcri…	124
GO:0020037	heme binding	98/4453	321/26767	4.35118e-10	4.18109e-08	3.5434e-08	transcript_8896/transcript_11542/transcript_11700/transcript_12195/transcript_12308/transcript_12385/transcript_12864/transcript_16118/transcript_17965/transcript_22945/transcript_26296/transcript_33959/transcript_4199/transcript_5043/transcript_25669/transcript_10289/transcript_10974/transcript_34785/transcript_8390/transcript_8503/transcript_32237/transcript_40187/transcript_14744/transcript_16…	98
GO:0007018	microtubule-based movement	42/4453	100/26767	1.77407e-09	1.44311e-07	1.22301e-07	transcript_13135/transcript_13884/transcript_14458/transcript_15214/transcript_15887/transcript_16901/transcript_17247/transcript_17278/transcript_1750/transcript_21299/transcript_22614/transcript_23889/transcript_25630/transcript_26448/transcript_28942/transcript_29435/transcript_30299/transcript_33469/transcript_37153/transcript_39767/transcript_40955/transcript_8303/transcript_4256/transcript_…	42
GO:0005506	iron ion binding	91/4453	298/26767	1.77488e-09	1.44311e-07	1.22301e-07	transcript_11542/transcript_11700/transcript_12195/transcript_12864/transcript_16118/transcript_17965/transcript_20855/transcript_22945/transcript_23102/transcript_26296/transcript_33959/transcript_4199/transcript_4978/transcript_5043/transcript_552/transcript_25669/transcript_19005/transcript_34785/transcript_32237/transcript_13562/transcript_8812/transcript_1479/transcript_40187/transcript_1426…	91
GO:0019953	sexual reproduction	13/4453	16/26767	2.4986e-08	1.88644e-06	1.59873e-06	transcript_11575/transcript_12181/transcript_12434/transcript_13418/transcript_38813/transcript_37714/transcript_39016/transcript_33378/transcript_28705/transcript_34725/transcript_21119/transcript_6974/transcript_16847	13
GO:0009505	plant-type cell wall	32/4453	75/26767	9.44962e-08	6.65884e-06	5.64325e-06	transcript_11152/transcript_3850/transcript_9643/transcript_16502/transcript_12963/transcript_13761/transcript_30517/transcript_31344/transcript_28626/transcript_4736/transcript_4902/transcript_8882/transcript_20069/transcript_1721/transcript_38086/transcript_29840/transcript_21256/transcript_26160/transcript_29897/transcript_40501/transcript_7526/transcript_15031/transcript_95/transcript_8479/tr…	32
GO:0034620	cellular response to unfolded protein	22/4453	42/26767	1.15349e-07	7.62024e-06	6.45803e-06	transcript_1444/transcript_25935/transcript_4611/transcript_4890/transcript_23550/transcript_6320/transcript_12600/transcript_10844/transcript_33484/transcript_4628/transcript_13031/transcript_14045/transcript_14401/transcript_18091/transcript_11287/transcript_24319/transcript_16694/transcript_2959/transcript_12769/transcript_14424/transcript_3896/transcript_39595	22
GO:0005507	copper ion binding	58/4453	178/26767	1.2911e-07	8.02758e-06	6.80324e-06	transcript_3965/transcript_6739/transcript_9368/transcript_9537/transcript_3850/transcript_10554/transcript_16853/transcript_21757/transcript_27633/transcript_27788/transcript_35444/transcript_7744/transcript_2587/transcript_32884/transcript_4394/transcript_15922/transcript_4028/transcript_16601/transcript_7534/transcript_9502/transcript_6854/transcript_1271/transcript_30487/transcript_10037/tran…	58
GO:0046686	response to cadmium ion	52/4453	155/26767	2.0036e-07	1.17656e-05	9.97114e-06	transcript_3965/transcript_4890/transcript_5985/transcript_6739/transcript_7167/transcript_7499/transcript_9537/transcript_9631/transcript_12846/transcript_2169/transcript_22798/transcript_23435/transcript_23550/transcript_5445/transcript_8503/transcript_4028/transcript_5885/transcript_9502/transcript_6854/transcript_8399/transcript_23595/transcript_10424/transcript_32077/transcript_11854/transcr…	52
GO:0046274	lignin catabolic process	23/4453	47/26767	2.99795e-07	1.58442e-05	1.34277e-05	transcript_32884/transcript_15922/transcript_16601/transcript_7534/transcript_30487/transcript_12959/transcript_6095/transcript_23600/transcript_24072/transcript_4885/transcript_21990/transcript_40351/transcript_11766/transcript_3949/transcript_35709/transcript_32015/transcript_20744/transcript_22698/transcript_6898/transcript_33000/transcript_32296/transcript_32401/transcript_34363	23
GO:0052716	hydroquinone:oxygen oxidoreductase activity	23/4453	47/26767	2.99795e-07	1.58442e-05	1.34277e-05	transcript_32884/transcript_15922/transcript_16601/transcript_7534/transcript_30487/transcript_12959/transcript_6095/transcript_23600/transcript_24072/transcript_4885/transcript_21990/transcript_40351/transcript_11766/transcript_3949/transcript_35709/transcript_32015/transcript_20744/transcript_22698/transcript_6898/transcript_33000/transcript_32296/transcript_32401/transcript_34363	23
GO:0044183	protein folding chaperone	22/4453	46/26767	8.93882e-07	4.4992e-05	3.813e-05	transcript_1444/transcript_25935/transcript_4611/transcript_4890/transcript_23550/transcript_6320/transcript_12600/transcript_10844/transcript_33484/transcript_4628/transcript_13031/transcript_14045/transcript_14401/transcript_18091/transcript_11287/transcript_24319/transcript_16694/transcript_2959/transcript_12769/transcript_14424/transcript_3896/transcript_39595	22
GO:0008017	microtubule binding	52/4453	162/26767	9.43234e-07	4.53181e-05	3.84063e-05	transcript_13135/transcript_13884/transcript_14458/transcript_15214/transcript_15887/transcript_16901/transcript_17247/transcript_17278/transcript_1750/transcript_21299/transcript_22614/transcript_23889/transcript_25630/transcript_26448/transcript_28942/transcript_29435/transcript_30299/transcript_33469/transcript_37153/transcript_39767/transcript_40955/transcript_8303/transcript_22710/transcript…	52
GO:0031072	heat shock protein binding	25/4453	57/26767	1.26022e-06	5.79151e-05	4.90821e-05	transcript_1444/transcript_25935/transcript_4611/transcript_4890/transcript_8928/transcript_23550/transcript_6320/transcript_11724/transcript_12600/transcript_10844/transcript_33484/transcript_4628/transcript_13031/transcript_14045/transcript_14401/transcript_18091/transcript_11287/transcript_24319/transcript_16694/transcript_2959/transcript_12769/transcript_14424/transcript_3896/transcript_39595…	25
GO:0016298	lipase activity	17/4453	32/26767	2.48173e-06	0.000109299	9.26294e-05	transcript_38467/transcript_20340/transcript_15826/transcript_5112/transcript_2159/transcript_23507/transcript_9015/transcript_26603/transcript_40167/transcript_27918/transcript_18476/transcript_15580/transcript_9683/transcript_30797/transcript_7645/transcript_2761/transcript_21357	17
GO:0051787	misfolded protein binding	22/4453	49/26767	3.37408e-06	0.000142656	0.000120899	transcript_1444/transcript_25935/transcript_4611/transcript_4890/transcript_23550/transcript_6320/transcript_12600/transcript_10844/transcript_33484/transcript_4628/transcript_13031/transcript_14045/transcript_14401/transcript_18091/transcript_11287/transcript_24319/transcript_16694/transcript_2959/transcript_12769/transcript_14424/transcript_3896/transcript_39595	22
GO:0009807	lignan biosynthetic process	14/4453	24/26767	4.48853e-06	0.000182476	0.000154645	transcript_36226/transcript_27769/transcript_22630/transcript_28741/transcript_4290/transcript_34338/transcript_35954/transcript_4749/transcript_3339/transcript_40139/transcript_38436/transcript_33092/transcript_31221/transcript_7206	14
GO:0009809	lignin biosynthetic process	22/4453	51/26767	7.53503e-06	0.000294982	0.000249993	transcript_12101/transcript_13009/transcript_15786/transcript_19415/transcript_21437/transcript_28136/transcript_32240/transcript_8697/transcript_7033/transcript_7306/transcript_27348/transcript_6777/transcript_4193/transcript_36765/transcript_11382/transcript_11684/transcript_14093/transcript_22668/transcript_12934/transcript_8999/transcript_30343/transcript_39858	22
GO:0016705	oxidoreductase activity, acting on paired donors, with incorporation or reduction of molecular oxygen	53/4453	178/26767	9.05093e-06	0.000341673	0.000289562	transcript_11542/transcript_11700/transcript_12195/transcript_12864/transcript_15354/transcript_16118/transcript_17965/transcript_2514/transcript_31177/transcript_33959/transcript_4199/transcript_25669/transcript_34785/transcript_32237/transcript_40187/transcript_20181/transcript_32214/transcript_12157/transcript_34712/transcript_28543/transcript_3709/transcript_11272/transcript_28291/transcript_…	53
GO:0022627	cytosolic small ribosomal subunit	39/4453	118/26767	9.4951e-06	0.00034608	0.000293297	transcript_10262/transcript_14058/transcript_2173/transcript_2477/transcript_328/transcript_5597/transcript_5638/transcript_5814/transcript_4817/transcript_5266/transcript_7308/transcript_12729/transcript_20568/transcript_2058/transcript_7155/transcript_2941/transcript_346/transcript_10256/transcript_3827/transcript_2149/transcript_16399/transcript_6690/transcript_19804/transcript_12170/transcrip…	39
GO:0009044	xylan 1,4-beta-xylosidase activity	12/4453	20/26767	1.48628e-05	0.000478716	0.000405704	transcript_16502/transcript_12963/transcript_13761/transcript_30517/transcript_31344/transcript_28626/transcript_38086/transcript_29840/transcript_26160/transcript_40501/transcript_20244/transcript_12771	12
GO:0031222	arabinan catabolic process	12/4453	20/26767	1.48628e-05	0.000478716	0.000405704	transcript_16502/transcript_12963/transcript_13761/transcript_30517/transcript_31344/transcript_28626/transcript_38086/transcript_29840/transcript_26160/transcript_40501/transcript_20244/transcript_12771	12
GO:0045493	xylan catabolic process	12/4453	20/26767	1.48628e-05	0.000478716	0.000405704	transcript_16502/transcript_12963/transcript_13761/transcript_30517/transcript_31344/transcript_28626/transcript_38086/transcript_29840/transcript_26160/transcript_40501/transcript_20244/transcript_12771	12
GO:0046556	alpha-L-arabinofuranosidase activity	15/4453	29/26767	1.49457e-05	0.000478716	0.000405704	transcript_16502/transcript_10796/transcript_12963/transcript_13761/transcript_30517/transcript_31344/transcript_28626/transcript_1098/transcript_38086/transcript_29840/transcript_30782/transcript_26160/transcript_40501/transcript_20244/transcript_12771	15
GO:0004497	monooxygenase activity	54/4453	187/26767	1.97e-05	0.00061244	0.000519032	transcript_11542/transcript_11700/transcript_12195/transcript_12864/transcript_16118/transcript_17965/transcript_31177/transcript_33959/transcript_4199/transcript_25669/transcript_34785/transcript_32237/transcript_40187/transcript_20181/transcript_32214/transcript_28093/transcript_12157/transcript_34712/transcript_28543/transcript_3709/transcript_11272/transcript_28291/transcript_8882/transcript_…	54
GO:0050664	oxidoreductase activity, acting on NAD(P)H, oxygen as acceptor	16/4453	33/26767	2.22995e-05	0.000673444	0.000570733	transcript_36226/transcript_27769/transcript_22630/transcript_28741/transcript_4290/transcript_34338/transcript_35954/transcript_39762/transcript_4749/transcript_3339/transcript_40139/transcript_21500/transcript_38436/transcript_33092/transcript_31221/transcript_7206	16
GO:0003746	translation elongation factor activity	38/4453	118/26767	2.3866e-05	0.000700732	0.000593858	transcript_10714/transcript_11797/transcript_16768/transcript_27350/transcript_31776/transcript_8274/transcript_8781/transcript_17483/transcript_11880/transcript_2873/transcript_5885/transcript_7906/transcript_6964/transcript_15966/transcript_7078/transcript_7505/transcript_12292/transcript_11739/transcript_1250/transcript_13661/transcript_4994/transcript_11097/transcript_8515/transcript_39581/tr…	38
GO:0034605	cellular response to heat	23/4453	58/26767	2.49864e-05	0.0007138	0.000604933	transcript_1444/transcript_25935/transcript_4611/transcript_4890/transcript_23550/transcript_6320/transcript_12600/transcript_10844/transcript_35355/transcript_33484/transcript_4628/transcript_13031/transcript_14045/transcript_14401/transcript_18091/transcript_11287/transcript_24319/transcript_16694/transcript_2959/transcript_12769/transcript_14424/transcript_3896/transcript_39595	23
GO:0042026	protein refolding	28/4453	78/26767	3.08841e-05	0.000859065	0.000728043	transcript_1444/transcript_14670/transcript_25935/transcript_4611/transcript_4890/transcript_8928/transcript_23550/transcript_6320/transcript_12600/transcript_8656/transcript_10844/transcript_33484/transcript_4628/transcript_13031/transcript_14045/transcript_14401/transcript_18091/transcript_13014/transcript_13671/transcript_11287/transcript_24319/transcript_16694/transcript_6903/transcript_2959/…	28
GO:0051085	chaperone cofactor-dependent protein refolding	25/4453	67/26767	3.83534e-05	0.00103948	0.000880937	transcript_13534/transcript_1444/transcript_2530/transcript_25935/transcript_4611/transcript_4890/transcript_8928/transcript_23550/transcript_6320/transcript_12600/transcript_10844/transcript_33484/transcript_4628/transcript_13031/transcript_14045/transcript_14401/transcript_18091/transcript_11287/transcript_24319/transcript_16694/transcript_2959/transcript_12769/transcript_14424/transcript_3896/…	25
GO:0022625	cytosolic large ribosomal subunit	46/4453	156/26767	4.45485e-05	0.00117719	0.000997652	transcript_1398/transcript_18737/transcript_19410/transcript_233/transcript_2622/transcript_3094/transcript_5585/transcript_6177/transcript_905/transcript_973/transcript_5309/transcript_14749/transcript_17725/transcript_2729/transcript_3247/transcript_13703/transcript_6051/transcript_210/transcript_147/transcript_13896/transcript_2516/transcript_984/transcript_167/transcript_19559/transcript_5441…	46
GO:0006730	one-carbon metabolic process	20/4453	49/26767	5.11149e-05	0.00131777	0.00111678	transcript_11507/transcript_15700/transcript_12101/transcript_13009/transcript_15786/transcript_32240/transcript_8697/transcript_7033/transcript_28908/transcript_6767/transcript_13645/transcript_9677/transcript_25065/transcript_6922/transcript_12257/transcript_34250/transcript_12934/transcript_19778/transcript_8999/transcript_1449	20
GO:0004478	methionine adenosyltransferase activity	12/4453	22/26767	5.48983e-05	0.00134948	0.00114366	transcript_11507/transcript_12101/transcript_13009/transcript_15786/transcript_32240/transcript_8697/transcript_7033/transcript_28908/transcript_6767/transcript_9677/transcript_12934/transcript_8999	12
GO:0006556	S-adenosylmethionine biosynthetic process	12/4453	22/26767	5.48983e-05	0.00134948	0.00114366	transcript_11507/transcript_12101/transcript_13009/transcript_15786/transcript_32240/transcript_8697/transcript_7033/transcript_28908/transcript_6767/transcript_9677/transcript_12934/transcript_8999	12
GO:0004174	electron-transferring-flavoprotein dehydrogenase activity	8/4453	11/26767	5.96982e-05	0.00143411	0.00121539	transcript_10082/transcript_11632/transcript_1351/transcript_5437/transcript_7458/transcript_10938/transcript_9766/transcript_5712	8
GO:0030001	metal ion transport	31/4453	93/26767	6.23649e-05	0.00146488	0.00124146	transcript_6156/transcript_10570/transcript_13443/transcript_13582/transcript_15070/transcript_21757/transcript_26612/transcript_35444/transcript_3567/transcript_38694/transcript_3877/transcript_3991/transcript_4880/transcript_6667/transcript_8752/transcript_4345/transcript_33811/transcript_36471/transcript_1271/transcript_11742/transcript_36654/transcript_36989/transcript_29804/transcript_19081/…	31
GO:0005975	carbohydrate metabolic process	77/4453	304/26767	6.96186e-05	0.00158105	0.00133992	transcript_29383/transcript_9627/transcript_2904/transcript_11095/transcript_11280/transcript_11446/transcript_17024/transcript_17134/transcript_24893/transcript_31923/transcript_38256/transcript_9624/transcript_12286/transcript_16519/transcript_18913/transcript_2085/transcript_22429/transcript_2390/transcript_4066/transcript_8028/transcript_9899/transcript_6001/transcript_9390/transcript_1700/tr…	77
GO:0051082	unfolded protein binding	57/4453	209/26767	7.03023e-05	0.00158105	0.00133992	transcript_10546/transcript_13534/transcript_1444/transcript_2275/transcript_2530/transcript_25935/transcript_4322/transcript_4595/transcript_4611/transcript_4667/transcript_4890/transcript_5985/transcript_5992/transcript_8928/transcript_480/transcript_13481/transcript_8856/transcript_23550/transcript_10424/transcript_32445/transcript_6320/transcript_11397/transcript_11724/transcript_12319/transc…	57
GO:0009414	response to water deprivation	33/4453	102/26767	7.18053e-05	0.00158121	0.00134005	transcript_12402/transcript_5985/transcript_6420/transcript_11348/transcript_19378/transcript_2077/transcript_20249/transcript_8503/transcript_16090/transcript_18425/transcript_22931/transcript_13923/transcript_5020/transcript_17507/transcript_7924/transcript_6095/transcript_27109/transcript_31885/transcript_7832/transcript_8940/transcript_8541/transcript_403/transcript_27816/transcript_7814/tran…	33
GO:0005832	chaperonin-containing T-complex	9/4453	14/26767	8.66595e-05	0.00179606	0.00152213	transcript_10546/transcript_4667/transcript_5992/transcript_1329/transcript_12468/transcript_13338/transcript_1169/transcript_12216/transcript_3963	9
GO:0016717	oxidoreductase activity, acting on paired donors, with oxidation of a pair of donors resulting in the reduction of molecular oxygen to two molecules of water	9/4453	14/26767	8.66595e-05	0.00179606	0.00152213	transcript_32788/transcript_6470/transcript_926/transcript_12569/transcript_15188/transcript_4583/transcript_21828/transcript_12259/transcript_10333	9
GO:0050269	coniferyl-aldehyde dehydrogenase activity	9/4453	14/26767	8.66595e-05	0.00179606	0.00152213	transcript_16509/transcript_8469/transcript_13551/transcript_36206/transcript_39087/transcript_35075/transcript_4486/transcript_9652/transcript_7353	9
GO:0004029	aldehyde dehydrogenase (NAD+) activity	11/4453	20/26767	0.000102483	0.00204385	0.00173213	transcript_10787/transcript_16509/transcript_8469/transcript_4952/transcript_13551/transcript_36206/transcript_39087/transcript_35075/transcript_4486/transcript_9652/transcript_7353	11
GO:0043878	glyceraldehyde-3-phosphate dehydrogenase (NAD+) (non-phosphorylating) activity	11/4453	20/26767	0.000102483	0.00204385	0.00173213	transcript_10787/transcript_16509/transcript_8469/transcript_4952/transcript_13551/transcript_36206/transcript_39087/transcript_35075/transcript_4486/transcript_9652/transcript_7353	11
GO:0000166	nucleotide binding	115/4453	498/26767	0.000111129	0.0021467	0.00181929	transcript_11646/transcript_27517/transcript_3236/transcript_11804/transcript_12881/transcript_13135/transcript_13884/transcript_14159/transcript_14458/transcript_14927/transcript_14930/transcript_15214/transcript_15887/transcript_16901/transcript_17247/transcript_17278/transcript_1750/transcript_18464/transcript_18520/transcript_19404/transcript_21299/transcript_22614/transcript_23889/transcript…	115
GO:0006629	lipid metabolic process	52/4453	189/26767	0.000111702	0.0021467	0.00181929	transcript_11892/transcript_12851/transcript_14097/transcript_1438/transcript_14514/transcript_14771/transcript_15994/transcript_18305/transcript_20127/transcript_22129/transcript_24836/transcript_28830/transcript_3100/transcript_32788/transcript_34404/transcript_34984/transcript_35818/transcript_36684/transcript_37255/transcript_37421/transcript_4607/transcript_4948/transcript_5499/transcript_62…	52
GO:0009409	response to cold	28/4453	84/26767	0.000138384	0.002612	0.00221363	transcript_12402/transcript_5985/transcript_9537/transcript_12101/transcript_13009/transcript_13421/transcript_15786/transcript_17014/transcript_32240/transcript_8697/transcript_9972/transcript_20249/transcript_7033/transcript_4028/transcript_9502/transcript_11771/transcript_13923/transcript_17507/transcript_403/transcript_32062/transcript_19953/transcript_2397/transcript_26157/transcript_953/tra…	28
GO:0006555	methionine metabolic process	8/4453	12/26767	0.000152824	0.00278509	0.00236031	transcript_12101/transcript_13009/transcript_15786/transcript_32240/transcript_8697/transcript_7033/transcript_12934/transcript_8999	8
GO:0009699	phenylpropanoid biosynthetic process	8/4453	12/26767	0.000152824	0.00278509	0.00236031	transcript_16509/transcript_8469/transcript_13551/transcript_36206/transcript_39087/transcript_35075/transcript_4486/transcript_9652	8
GO:0016709	oxidoreductase activity, acting on paired donors, with incorporation or reduction of molecular oxygen, NAD(P)H as one donor, and incorporation of one atom of oxygen	12/4453	24/26767	0.000165343	0.00296216	0.00251038	transcript_26296/transcript_5043/transcript_16518/transcript_23409/transcript_36871/transcript_35345/transcript_34491/transcript_18940/transcript_22958/transcript_28775/transcript_31392/transcript_31946	12
GO:0050660	flavin adenine dinucleotide binding	32/4453	102/26767	0.00017523	0.00308697	0.00261616	transcript_15078/transcript_23777/transcript_10082/transcript_11632/transcript_1351/transcript_3985/transcript_5437/transcript_27414/transcript_15125/transcript_33602/transcript_13366/transcript_14041/transcript_10938/transcript_6809/transcript_25470/transcript_9766/transcript_5712/transcript_20338/transcript_4241/transcript_13619/transcript_22513/transcript_9270/transcript_5601/transcript_3671/t…	32
GO:0042555	MCM complex	9/4453	15/26767	0.000184563	0.00319808	0.00271032	transcript_15153/transcript_16806/transcript_10294/transcript_2624/transcript_28989/transcript_32918/transcript_4452/transcript_7066/transcript_16374	9
GO:0052689	carboxylic ester hydrolase activity	13/4453	28/26767	0.0002284	0.00389385	0.00329997	transcript_11892/transcript_14771/transcript_37255/transcript_41004/transcript_6071/transcript_30879/transcript_31319/transcript_2555/transcript_25380/transcript_4048/transcript_33487/transcript_27153/transcript_18798	13
GO:0004657	proline dehydrogenase activity	7/4453	10/26767	0.000263491	0.00430073	0.0036448	transcript_10409/transcript_11020/transcript_15106/transcript_17453/transcript_18747/transcript_20218/transcript_22584	7
GO:0102483	scopolin beta-glucosidase activity	7/4453	10/26767	0.000263491	0.00430073	0.0036448	transcript_17134/transcript_7306/transcript_17305/transcript_17557/transcript_21764/transcript_11382/transcript_30343	7
GO:0009415	response to water	16/4453	39/26767	0.000264473	0.00430073	0.0036448	transcript_12176/transcript_12272/transcript_12290/transcript_21521/transcript_2276/transcript_25514/transcript_26847/transcript_3890/transcript_5119/transcript_8842/transcript_15430/transcript_12371/transcript_5296/transcript_2208/transcript_36116/transcript_16632	16
GO:0005315	inorganic phosphate transmembrane transporter activity	10/4453	19/26767	0.000344414	0.00551584	0.00467458	transcript_10834/transcript_5254/transcript_5289/transcript_5709/transcript_8870/transcript_39736/transcript_8726/transcript_2197/transcript_3213/transcript_35755	10
GO:0009664	plant-type cell wall organization	14/4453	33/26767	0.00042089	0.00664002	0.0056273	transcript_11152/transcript_9643/transcript_14373/transcript_27330/transcript_18286/transcript_17365/transcript_4902/transcript_14878/transcript_12289/transcript_18784/transcript_26635/transcript_23411/transcript_31083/transcript_4729	14
GO:0005874	microtubule	35/4453	121/26767	0.000509485	0.0079195	0.00671164	transcript_27239/transcript_7167/transcript_7499/transcript_8756/transcript_9631/transcript_22710/transcript_6372/transcript_4256/transcript_15929/transcript_39132/transcript_1957/transcript_23868/transcript_40990/transcript_32036/transcript_617/transcript_28497/transcript_11786/transcript_35572/transcript_5062/transcript_24481/transcript_31896/transcript_13543/transcript_13089/transcript_32370/t…	35
GO:0055072	iron ion homeostasis	16/4453	41/26767	0.00051824	0.00793884	0.00672803	transcript_10554/transcript_16853/transcript_7744/transcript_30487/transcript_12959/transcript_22171/transcript_6095/transcript_23600/transcript_11766/transcript_39311/transcript_29429/transcript_6898/transcript_28423/transcript_32296/transcript_32401/transcript_34363	16
GO:0005615	extracellular space	17/4453	45/26767	0.000546535	0.00813644	0.00689549	transcript_11615/transcript_8380/transcript_863/transcript_25710/transcript_28951/transcript_31088/transcript_29728/transcript_16371/transcript_41036/transcript_6563/transcript_7401/transcript_10650/transcript_27477/transcript_17469/transcript_33936/transcript_21273/transcript_33632	17
GO:0030244	cellulose biosynthetic process	17/4453	45/26767	0.000546535	0.00813644	0.00689549	transcript_11617/transcript_12062/transcript_20177/transcript_4612/transcript_13226/transcript_13906/transcript_38265/transcript_1483/transcript_14516/transcript_31885/transcript_39679/transcript_8940/transcript_5967/transcript_23485/transcript_37149/transcript_19278/transcript_3719	17
GO:0009506	plasmodesma	81/4453	344/26767	0.000573446	0.00841851	0.00713454	transcript_11152/transcript_21866/transcript_2275/transcript_5985/transcript_6420/transcript_7167/transcript_7499/transcript_9537/transcript_9631/transcript_9707/transcript_11348/transcript_9643/transcript_10278/transcript_12993/transcript_14732/transcript_18393/transcript_18607/transcript_2077/transcript_21565/transcript_21708/transcript_23133/transcript_26256/transcript_27788/transcript_36252/t…	81
GO:0016760	cellulose synthase (UDP-forming) activity	14/4453	34/26767	0.000606714	0.00878488	0.00744504	transcript_11617/transcript_12062/transcript_20177/transcript_4612/transcript_38265/transcript_1483/transcript_14516/transcript_31885/transcript_39679/transcript_8940/transcript_5967/transcript_23485/transcript_37149/transcript_3719	14
GO:0010133	proline catabolic process to glutamate	7/4453	11/26767	0.00062013	0.0088578	0.00750683	transcript_10409/transcript_11020/transcript_15106/transcript_17453/transcript_18747/transcript_20218/transcript_22584	7
GO:0004322	ferroxidase activity	15/4453	38/26767	0.000667366	0.00915941	0.00776245	transcript_10554/transcript_16853/transcript_7744/transcript_30487/transcript_12959/transcript_22171/transcript_6095/transcript_23600/transcript_11766/transcript_39311/transcript_6898/transcript_28423/transcript_32296/transcript_32401/transcript_34363	15
GO:0006826	iron ion transport	15/4453	38/26767	0.000667366	0.00915941	0.00776245	transcript_10554/transcript_16853/transcript_7744/transcript_30487/transcript_12959/transcript_22171/transcript_6095/transcript_23600/transcript_11766/transcript_39311/transcript_6898/transcript_28423/transcript_32296/transcript_32401/transcript_34363	15
GO:0010369	chromocenter	8/4453	14/26767	0.000675908	0.00915941	0.00776245	transcript_18202/transcript_5497/transcript_7019/transcript_14978/transcript_3006/transcript_2815/transcript_38550/transcript_24774	8
GO:0042776	mitochondrial ATP synthesis coupled proton transport	8/4453	14/26767	0.000675908	0.00915941	0.00776245	transcript_12785/transcript_12799/transcript_6415/transcript_11790/transcript_4192/transcript_3682/transcript_18199/transcript_14044	8
GO:0009834	plant-type secondary cell wall biogenesis	16/4453	42/26767	0.000709011	0.00948638	0.00803955	transcript_6748/transcript_1483/transcript_10319/transcript_39603/transcript_14516/transcript_31885/transcript_39679/transcript_8940/transcript_25233/transcript_2609/transcript_5967/transcript_23485/transcript_28489/transcript_37149/transcript_3719/transcript_10050	16
GO:0016798	hydrolase activity, acting on glycosyl bonds	20/4453	58/26767	0.000732539	0.00967867	0.00820251	transcript_13607/transcript_7255/transcript_9926/transcript_16519/transcript_9899/transcript_8710/transcript_779/transcript_5714/transcript_4094/transcript_28451/transcript_28907/transcript_30250/transcript_11751/transcript_4198/transcript_4837/transcript_11199/transcript_12555/transcript_31808/transcript_37361/transcript_31342	20
GO:0030246	carbohydrate binding	36/4453	129/26767	0.000887544	0.0115819	0.00981546	transcript_11446/transcript_14200/transcript_17937/transcript_18356/transcript_19404/transcript_25082/transcript_38240/transcript_8856/transcript_14273/transcript_1812/transcript_26781/transcript_6324/transcript_8165/transcript_3634/transcript_15282/transcript_40008/transcript_40322/transcript_315/transcript_27579/transcript_7043/transcript_13059/transcript_9838/transcript_9085/transcript_18282/t…	36
GO:0046658	anchored component of plasma membrane	17/4453	47/26767	0.000973338	0.0125466	0.010633	transcript_11095/transcript_13607/transcript_17024/transcript_9926/transcript_11029/transcript_25901/transcript_26341/transcript_11543/transcript_29846/transcript_5755/transcript_9514/transcript_29250/transcript_20691/transcript_28665/transcript_8788/transcript_2497/transcript_40473	17
GO:0009737	response to abscisic acid	40/4453	149/26767	0.0010911	0.0138951	0.0117759	transcript_9537/transcript_4420/transcript_17014/transcript_19378/transcript_22324/transcript_26256/transcript_2713/transcript_664/transcript_15072/transcript_8503/transcript_4028/transcript_9361/transcript_9502/transcript_11771/transcript_13898/transcript_18425/transcript_21307/transcript_13923/transcript_26735/transcript_7483/transcript_22513/transcript_8541/transcript_13466/transcript_32062/tr…	40
GO:0006657	CDP-choline pathway	8/4453	15/26767	0.00123744	0.0153068	0.0129722	transcript_11060/transcript_11587/transcript_12211/transcript_16824/transcript_18341/transcript_24601/transcript_2623/transcript_7903	8
GO:0046933	proton-transporting ATP synthase activity, rotational mechanism	16/4453	44/26767	0.00127346	0.0153068	0.0129722	transcript_12785/transcript_1401/transcript_5135/transcript_1692/transcript_7858/transcript_12799/transcript_13061/transcript_4192/transcript_9908/transcript_9326/transcript_3682/transcript_39660/transcript_2248/transcript_18199/transcript_22164/transcript_7509	16
GO:0004105	choline-phosphate cytidylyltransferase activity	7/4453	12/26767	0.00127436	0.0153068	0.0129722	transcript_11060/transcript_11587/transcript_12211/transcript_16824/transcript_18341/transcript_24601/transcript_2623	7
GO:0016763	transferase activity, transferring pentosyl groups	7/4453	12/26767	0.00127436	0.0153068	0.0129722	transcript_19005/transcript_1479/transcript_2428/transcript_31159/transcript_4240/transcript_6835/transcript_9887	7
GO:0052837	thiazole biosynthetic process	7/4453	12/26767	0.00127436	0.0153068	0.0129722	transcript_19005/transcript_1479/transcript_2428/transcript_31159/transcript_4240/transcript_6835/transcript_9887	7
GO:0031224	intrinsic component of membrane	10/4453	22/26767	0.00148843	0.0176772	0.0149811	transcript_25487/transcript_25998/transcript_31990/transcript_35983/transcript_4971/transcript_18006/transcript_25850/transcript_38089/transcript_592/transcript_35982	10
GO:0006414	translational elongation	33/4453	119/26767	0.00159261	0.0187043	0.0158516	transcript_10714/transcript_11797/transcript_16768/transcript_27350/transcript_31776/transcript_8274/transcript_17483/transcript_11880/transcript_2873/transcript_5885/transcript_7906/transcript_15966/transcript_7078/transcript_12292/transcript_11739/transcript_1250/transcript_11097/transcript_8515/transcript_39581/transcript_1261/transcript_3794/transcript_3386/transcript_4323/transcript_33410/tr…	33
GO:0030570	pectate lyase activity	8/4453	16/26767	0.00211538	0.024571	0.0208235	transcript_26754/transcript_23183/transcript_7085/transcript_2290/transcript_36545/transcript_1364/transcript_31115/transcript_36353	8
GO:0032440	2-alkenal reductase [NAD(P)+] activity	15/4453	42/26767	0.00219933	0.0252684	0.0214146	transcript_1444/transcript_1797/transcript_15542/transcript_6320/transcript_33484/transcript_4628/transcript_9225/transcript_14298/transcript_16694/transcript_10315/transcript_2959/transcript_12769/transcript_20470/transcript_3896/transcript_39595	15
GO:0016614	oxidoreductase activity, acting on CH-OH group of donors	7/4453	13/26767	0.00236538	0.0257753	0.0218442	transcript_33602/transcript_6809/transcript_20338/transcript_13619/transcript_36952/transcript_37907/transcript_29529	7
GO:0019310	inositol catabolic process	7/4453	13/26767	0.00236538	0.0257753	0.0218442	transcript_20855/transcript_23102/transcript_4978/transcript_552/transcript_14266/transcript_4797/transcript_34324	7
GO:0050113	inositol oxygenase activity	7/4453	13/26767	0.00236538	0.0257753	0.0218442	transcript_20855/transcript_23102/transcript_4978/transcript_552/transcript_14266/transcript_4797/transcript_34324	7
GO:1902128	(-)-lariciresinol catabolic process	7/4453	13/26767	0.00236538	0.0257753	0.0218442	transcript_38361/transcript_21803/transcript_29231/transcript_35549/transcript_5568/transcript_31909/transcript_36975	7
GO:1902135	(+)-secoisolariciresinol biosynthetic process	7/4453	13/26767	0.00236538	0.0257753	0.0218442	transcript_38361/transcript_21803/transcript_29231/transcript_35549/transcript_5568/transcript_31909/transcript_36975	7
GO:0061408	positive regulation of transcription from RNA polymerase II promoter in response to heat stress	6/4453	10/26767	0.00240934	0.0259864	0.022023	transcript_12911/transcript_13403/transcript_29391/transcript_35111/transcript_5991/transcript_1101	6
GO:0031408	oxylipin biosynthetic process	13/4453	35/26767	0.00286177	0.0305544	0.0258944	transcript_12475/transcript_34212/transcript_3733/transcript_21302/transcript_23625/transcript_24648/transcript_33532/transcript_13277/transcript_28946/transcript_38059/transcript_37709/transcript_25733/transcript_24702	13
GO:0000463	maturation of LSU-rRNA from tricistronic rRNA transcript (SSU-rRNA, 5.8S rRNA, LSU-rRNA)	8/4453	17/26767	0.00341682	0.0357582	0.0303045	transcript_233/transcript_9194/transcript_210/transcript_8829/transcript_3404/transcript_5033/transcript_10893/transcript_4572	8
GO:0004775	succinate-CoA ligase (ADP-forming) activity	8/4453	17/26767	0.00341682	0.0357582	0.0303045	transcript_3236/transcript_9827/transcript_10932/transcript_23338/transcript_18323/transcript_13932/transcript_7851/transcript_5648	8
GO:0000028	ribosomal small subunit assembly	12/4453	32/26767	0.00375244	0.0375963	0.0318622	transcript_328/transcript_5638/transcript_5266/transcript_2058/transcript_346/transcript_10256/transcript_3827/transcript_2149/transcript_3152/transcript_3145/transcript_5938/transcript_13096	12
GO:0009833	plant-type primary cell wall biogenesis	12/4453	32/26767	0.00375244	0.0375963	0.0318622	transcript_11617/transcript_12062/transcript_20177/transcript_1483/transcript_14516/transcript_31885/transcript_39679/transcript_8940/transcript_5967/transcript_23485/transcript_37149/transcript_3719	12
GO:0008553	proton-exporting ATPase activity, phosphorylative mechanism	7/4453	14/26767	0.00405485	0.0375963	0.0318622	transcript_23747/transcript_13992/transcript_18625/transcript_8607/transcript_24437/transcript_12251/transcript_39749	7
GO:0010283	pinoresinol reductase activity	7/4453	14/26767	0.00405485	0.0375963	0.0318622	transcript_38361/transcript_21803/transcript_29231/transcript_35549/transcript_5568/transcript_31909/transcript_36975	7
GO:0010284	lariciresinol reductase activity	7/4453	14/26767	0.00405485	0.0375963	0.0318622	transcript_38361/transcript_21803/transcript_29231/transcript_35549/transcript_5568/transcript_31909/transcript_36975	7
GO:0015250	water channel activity	7/4453	14/26767	0.00405485	0.0375963	0.0318622	transcript_21866/transcript_6420/transcript_11348/transcript_26256/transcript_16090/transcript_5020/transcript_10391	7
GO:0048523	negative regulation of cellular process	7/4453	14/26767	0.00405485	0.0375963	0.0318622	transcript_12913/transcript_12997/transcript_40927/transcript_4563/transcript_6996/transcript_9614/transcript_41086	7
GO:1902123	(-)-pinoresinol catabolic process	7/4453	14/26767	0.00405485	0.0375963	0.0318622	transcript_38361/transcript_21803/transcript_29231/transcript_35549/transcript_5568/transcript_31909/transcript_36975	7
GO:1902125	(+)-pinoresinol catabolic process	7/4453	14/26767	0.00405485	0.0375963	0.0318622	transcript_38361/transcript_21803/transcript_29231/transcript_35549/transcript_5568/transcript_31909/transcript_36975	7
GO:1902129	(-)-lariciresinol biosynthetic process	7/4453	14/26767	0.00405485	0.0375963	0.0318622	transcript_38361/transcript_21803/transcript_29231/transcript_35549/transcript_5568/transcript_31909/transcript_36975	7
GO:1902131	(+)-lariciresinol catabolic process	7/4453	14/26767	0.00405485	0.0375963	0.0318622	transcript_38361/transcript_21803/transcript_29231/transcript_35549/transcript_5568/transcript_31909/transcript_36975	7
GO:1902132	(+)-lariciresinol biosynthetic process	7/4453	14/26767	0.00405485	0.0375963	0.0318622	transcript_38361/transcript_21803/transcript_29231/transcript_35549/transcript_5568/transcript_31909/transcript_36975	7
GO:1902138	(-)-secoisolariciresinol biosynthetic process	7/4453	14/26767	0.00405485	0.0375963	0.0318622	transcript_38361/transcript_21803/transcript_29231/transcript_35549/transcript_5568/transcript_31909/transcript_36975	7
GO:0005764	lysosome	9/4453	21/26767	0.00417469	0.037715	0.0319628	transcript_863/transcript_16371/transcript_41036/transcript_6563/transcript_7401/transcript_10650/transcript_27477/transcript_21273/transcript_33632	9
GO:0009800	cinnamic acid biosynthetic process	9/4453	21/26767	0.00417469	0.037715	0.0319628	transcript_23326/transcript_30088/transcript_4045/transcript_9985/transcript_39516/transcript_22475/transcript_37491/transcript_15798/transcript_1384	9
GO:0045548	phenylalanine ammonia-lyase activity	9/4453	21/26767	0.00417469	0.037715	0.0319628	transcript_23326/transcript_30088/transcript_4045/transcript_9985/transcript_39516/transcript_22475/transcript_37491/transcript_15798/transcript_1384	9
GO:0051603	proteolysis involved in cellular protein catabolic process	17/4453	53/26767	0.00424086	0.037988	0.0321942	transcript_863/transcript_8949/transcript_16371/transcript_20840/transcript_21150/transcript_41036/transcript_6563/transcript_7401/transcript_18125/transcript_30610/transcript_10650/transcript_27477/transcript_33936/transcript_21273/transcript_33632/transcript_11512/transcript_22729	17
GO:0006596	polyamine biosynthetic process	6/4453	11/26767	0.00455638	0.0401341	0.034013	transcript_7417/transcript_10346/transcript_21229/transcript_15564/transcript_26527/transcript_10749	6
GO:0035435	phosphate ion transmembrane transport	6/4453	11/26767	0.00455638	0.0401341	0.034013	transcript_10834/transcript_8870/transcript_39736/transcript_8726/transcript_2197/transcript_3213	6
GO:0016702	oxidoreductase activity, acting on single donors with incorporation of molecular oxygen, incorporation of two atoms of oxygen	14/4453	41/26767	0.00487166	0.0425565	0.036066	transcript_12475/transcript_34212/transcript_3733/transcript_21302/transcript_23625/transcript_24648/transcript_33532/transcript_13277/transcript_28946/transcript_7352/transcript_38059/transcript_37709/transcript_25733/transcript_24702	14
GO:0045490	pectin catabolic process	13/4453	37/26767	0.004988	0.0432157	0.0366246	transcript_26754/transcript_8840/transcript_23183/transcript_7085/transcript_2290/transcript_36545/transcript_1364/transcript_3302/transcript_3474/transcript_31115/transcript_36353/transcript_14469/transcript_30449	13
GO:0009416	response to light stimulus	16/4453	50/26767	0.00558855	0.0480252	0.0407005	transcript_9537/transcript_12742/transcript_14159/transcript_4632/transcript_4028/transcript_9502/transcript_21030/transcript_34997/transcript_31017/transcript_21052/transcript_5244/transcript_19953/transcript_15330/transcript_5954/transcript_26157/transcript_24962	16
