# Supplementary material for: Comprehensive Transcriptome Analysis of Stem-Differentiating Xylem Upon Compression Stress in Cunninghamia Lanceolata
Source: Front Genet. 2022 Mar 3;13:843269. doi: 10.3389/fgene.2022.843269 (PMC8927042; doi:10.3389/fgene.2022.843269)
Supplement: Supplementary file 1 [file DataSheet1.ZIP › Supplementary_Table/Supplementary_Table_1.xlsx]

## Sheet: Sheet1
	UnigeneID	primer pair		TM(℃)	GC(%)	Product_length
C4H1	transcript_28291	Forward primer	ACACACAGGGTGTCGAGTTC	59.9	55	205
		Reverse primer	TCCTCAACAACACGCCCAAT	60.18	50
C3H3	transcript_28775	Forward primer	GCCTTTGGAAAGCGGTTTGT	59.9	50	224
		Reverse primer	GCCAGAGTGTGCTCTTCCAT	60.04	55
CAD1	transcript_6777	Forward primer	CGTGGTGCTCAGGGTCATTTA	60.34	52.38	192
		Reverse primer	CATGACCCAACAATGCAGCC	60.11	55
CESA.2	transcript_8940	Forward primer	TCAAGATGCACTGTCGAGGG	59.75	55	181
		Reverse primer	CGGCCTGCTCCAAATCCATA	60.18	55
CESA2.1	transcript_5967	Forward primer	CCGCCTCCTGGAGAAGATTG	60.18	60	160
		Reverse primer	TCCAGCGATTGGCATAGGTC	59.89	55
CESA4.1	transcript_20093	Forward primer	TGGTGATTGTCCTTCGGCTT	59.6	50	229
		Reverse primer	GCCAATTGAGATGGTTCGCC	59.9	55
GATA12	transcript_27181	Forward primer	TTGCAGGACCCATTGTTGGA	59.81	50	183
		Reverse primer	ATGGAACACAGAGTTCGCCA	59.6	50
MYB21	transcript_24122	Forward primer	TGGACGTACAGACAACGAGA	58.4	50	163
		Reverse primer	GTCCAGTGGCTGTGAACGAG	60.85	60
MYB92	transcript_1379	Forward primer	GTAGAGGGTTTGGTGCCCTC	60.04	60	225
		Reverse primer	AGGCTGGCTAGACGAAGAGA	60.03	55
lncRNA	transcript_36742	Forward primer	CAATCAGGCATGCAAGTGGG	59.83	55	175
		Reverse primer	TACTTTCTCTGGCAGGCGAC	59.75	55
lncRNA	transcript_31838	Forward primer	AAGCTTCTGGGTGACAGGTG	59.89	55	209
		Reverse primer	AACTCCCTTCTTGGTTGGGC	60.18	55
lncRNA	transcript_2563	Forward primer	TGGGATACCTGTTGGGAGGA	59.58	55	158
		Reverse primer	TGGTGCACTCTGCACTTTTG	59.26	55
Reference gene	EF1a	Forward primer	TGGCAAGGAGCTTGAGAAAGAACCCA
		Reverse primer	ACCCCAACAGCAACAGTCTGACGCAT
