# Supplementary material for: Comprehensive Transcriptome Analysis of Stem-Differentiating Xylem Upon Compression Stress in Cunninghamia Lanceolata
Source: Front Genet. 2022 Mar 3;13:843269. doi: 10.3389/fgene.2022.843269 (PMC8927042; doi:10.3389/fgene.2022.843269)
Supplement: Supplementary file 1 [file DataSheet1.ZIP › Supplementary_Table/Supplementary_Table_14.xlsx]

## Sheet: Sheet1
Genes related to cellulose synthesis
Gene name	P. trichocarpa_GeneID_v3	UnigeneID	Whether it is differentially expressed
CESA.2	Potri.004G059600	transcript_8940	YES
CESA2.1	Potri.006G181900	transcript_5967	YES
CESA2.2	Potri.018G103900	transcript_14516	YES
CESA2.6	Potri.005G194200	transcript_28449	NO
CESA4	Potri.002G257900	transcript_23485	YES
CESA4.1	Potri.006G052600	transcript_20093	NO
CESA8	Potri.011G069600	transcript_40497	YES
Pt-ATH.2	Potri.007G076500	transcript_24595	NO
MANS.1	Potri.008G026400	transcript_24869	YES
MANS.2	Potri.010G234100	transcript_28073	YES
IRX10-1	Potri.001G068100	transcript_12135	NO
