# Supplementary material for: Comprehensive Transcriptome Analysis of Stem-Differentiating Xylem Upon Compression Stress in Cunninghamia Lanceolata
Source: Front Genet. 2022 Mar 3;13:843269. doi: 10.3389/fgene.2022.843269 (PMC8927042; doi:10.3389/fgene.2022.843269)
Supplement: Supplementary file 1 [file DataSheet1.ZIP › Supplementary_Table/Supplementary_Table_15.xlsx]

## Sheet: Sheet1
Transcription Factors related to plant secondary growth
Gene name	P. trichocarpa_GeneID_v3	UnigeneID	Whether it is differentially expressed
PtrGATA12	Potri.006G237700	transcript_27181	YES
PtrWND6A	Potri.013G113100	transcript_10276	YES
PtrWND6B	Potri.019G083600	transcript_40170	YES
PtrMYB2	Potri.001G258700	transcript_34705	YES
PtrMYB21	Potri.001G267300	transcript_24122	YES
PtrMYB28	Potri.005G096600	transcript_18514	YES
PtrMYB52	Potri.012G039400	transcript_27312	YES
PtrMYB54	Potri.015G033600	transcript_5637	NO
PtrMYB092	Potri.001G118800	transcript_1379	YES
PtrMYB128	Potri.003G132000	transcript_5948	YES
PtrMYB152	Potri.007G067600	transcript_9296	YES
PtrMYB221	Potri.004G174400	transcript_25696	YES
PtrNAC105	Potri.004G049300	transcript_7402	NO
PtrHSFB3-1	Potri.006G049200	transcript_9128	NO
