# Supplementary material for: Comprehensive Transcriptome Analysis of Stem-Differentiating Xylem Upon Compression Stress in Cunninghamia Lanceolata
Source: Front Genet. 2022 Mar 3;13:843269. doi: 10.3389/fgene.2022.843269 (PMC8927042; doi:10.3389/fgene.2022.843269)
Supplement: Supplementary file 1 [file DataSheet1.ZIP › Supplementary_Table/Supplementary_Table_12.xlsx]

## Sheet: Sheet1
Differentially expressed coding gene GO enrichment analysis(Use Clusterprofiler)
GO	group	-log10(p-value)	count	p-value
cell wall organization	2h_CW	20.2595	67	5.50228e-21
cell wall	2h_CW	16.7438	64	1.80382e-17
microtubule motor activity	2h_CW	16.6188	49	2.40547e-17
xyloglucan metabolic process	2h_CW	16.5638	33	2.72996e-17
xyloglucan:xyloglucosyl transferase activity	2h_CW	16.5638	33	2.72996e-17
apoplast	2h_CW	16.068	74	8.55158e-17
cell wall biogenesis	2h_CW	15.8224	33	1.50517e-16
extracellular region	2h_CW	14.4093	74	3.89674e-15
microtubule-based movement	2h_CW	13.9935	45	1.01503e-14
microtubule binding	2h_CW	11.9081	57	1.2358e-12
DNA-binding transcription factor activity	2h_CW	9.88568	107	1.30113e-10
hydrolase activity, hydrolyzing O-glycosyl compounds	2h_CW	9.81588	52	1.52799e-10
heme binding	2h_CW	8.91158	83	1.22581e-09
lipase activity	2h_CW	8.86459	19	1.36588e-09
sexual reproduction	2h_CW	8.80877	13	1.5532e-09
proline dehydrogenase activity	2h_CW	8.7565	10	1.75186e-09
proline catabolic process to glutamate	2h_CW	7.77106	10	1.69409e-08
lipid metabolic process	2h_CW	7.16671	53	6.8122e-08
iron ion binding	2h_CW	6.5615	72	2.74471e-07
chromocenter	2h_CW	5.97948	10	1.04838e-06
cell wall organization	2h_OW	22.1917	67	6.43134e-23
cell wall	2h_OW	22.1394	69	7.25389e-23
xyloglucan metabolic process	2h_OW	19.9351	35	1.16119e-20
xyloglucan:xyloglucosyl transferase activity	2h_OW	19.9351	35	1.16119e-20
apoplast	2h_OW	19.2699	76	5.37211e-20
cell wall biogenesis	2h_OW	19.09	35	8.12871e-20
extracellular region	2h_OW	16.8715	75	1.34416e-17
microtubule motor activity	2h_OW	14.1426	44	7.20139e-15
microtubule-based movement	2h_OW	13.7777	43	1.66824e-14
DNA-binding transcription factor activity	2h_OW	11.2554	105	5.55395e-12
sexual reproduction	2h_OW	10.7751	14	1.67824e-11
hydrolase activity, hydrolyzing O-glycosyl compounds	2h_OW	9.49133	49	3.22607e-10
heme binding	2h_OW	9.05877	79	8.73441e-10
microtubule binding	2h_OW	8.97119	49	1.06859e-09
chromocenter	2h_OW	7.60922	11	2.45912e-08
DNA replication origin binding	2h_OW	7.38713	10	4.10081e-08
oxidoreductase activity, acting on paired donors, with incorporation or reduction of molecular oxygen	2h_OW	7.0505	48	8.90227e-08
iron ion binding	2h_OW	6.88779	69	1.29482e-07
lipase activity	2h_OW	6.64145	16	2.28326e-07
monooxygenase activity	2h_OW	6.35287	48	4.43744e-07
apoplast	26h_CW	31.8299	77	1.4795e-32
cell wall	26h_CW	23.4046	58	3.93945e-24
cell wall biogenesis	26h_CW	17.7857	29	1.63784e-18
xyloglucan metabolic process	26h_CW	17.2473	28	5.65798e-18
xyloglucan:xyloglucosyl transferase activity	26h_CW	17.2473	28	5.65798e-18
cytosolic large ribosomal subunit	26h_CW	13.1229	44	7.53613e-14
hydrolase activity, hydrolyzing O-glycosyl compounds	26h_CW	13.0148	44	9.66582e-14
copper ion binding	26h_CW	12.7962	47	1.5987e-13
cytosolic small ribosomal subunit	26h_CW	11.2736	35	5.32643e-12
cell wall organization	26h_CW	11.1448	40	7.16532e-12
plant-type cell wall	26h_CW	11.0376	27	9.17044e-12
extracellular region	26h_CW	10.5955	49	2.53776e-11
GTPase activity	26h_CW	10.2404	62	5.74873e-11
xylan 1,4-beta-xylosidase activity	26h_CW	9.60125	13	2.50468e-10
arabinan catabolic process	26h_CW	9.60125	13	2.50468e-10
xylan catabolic process	26h_CW	9.60125	13	2.50468e-10
alpha-L-arabinofuranosidase activity	26h_CW	9.03486	15	9.22879e-10
GTP binding	26h_CW	8.84644	69	1.42418e-09
unfolded protein binding	26h_CW	8.57181	44	2.68034e-09
chromocenter	26h_CW	8.09448	10	8.04486e-09
apoplast	26h_OW	31.1471	79	7.12762e-32
cell wall	26h_OW	26.6591	64	2.19232e-27
cell wall biogenesis	26h_OW	16.8394	29	1.44752e-17
xyloglucan metabolic process	26h_OW	16.3332	28	4.64284e-17
xyloglucan:xyloglucosyl transferase activity	26h_OW	16.3332	28	4.64284e-17
copper ion binding	26h_OW	12.7465	49	1.79269e-13
cytosolic large ribosomal subunit	26h_OW	12.5523	45	2.80343e-13
cell wall organization	26h_OW	11.2937	42	5.08511e-12
alpha-L-arabinofuranosidase activity	26h_OW	10.7815	17	1.65378e-11
GTPase activity	26h_OW	10.1388	65	7.26406e-11
hydrolase activity, hydrolyzing O-glycosyl compounds	26h_OW	9.99948	41	1.00119e-10
extracellular region	26h_OW	9.8913	50	1.28439e-10
cytosolic small ribosomal subunit	26h_OW	9.64536	34	2.26278e-10
plant-type cell wall	26h_OW	9.46354	26	3.43918e-10
chromocenter	26h_OW	9.22276	11	5.9874e-10
xylan 1,4-beta-xylosidase activity	26h_OW	9.16622	13	6.81999e-10
arabinan catabolic process	26h_OW	9.16622	13	6.81999e-10
xylan catabolic process	26h_OW	9.16622	13	6.81999e-10
GTP binding	26h_OW	8.90906	73	1.23295e-09
MCM complex	26h_OW	8.68459	11	2.06735e-09
cytosolic large ribosomal subunit	74h_CW	15.8239	51	1.49998e-16
cytosolic small ribosomal subunit	74h_CW	14.6312	42	2.33795e-15
apoplast	74h_CW	12.409	54	3.89915e-13
unfolded protein binding	74h_CW	10.8629	52	1.37129e-11
GTPase activity	74h_CW	9.31971	65	4.78955e-10
heme binding	74h_CW	9.20237	65	6.27526e-10
cellular response to unfolded protein	74h_CW	8.14328	18	7.18986e-09
iron ion binding	74h_CW	8.03962	59	9.12813e-09
heat shock protein binding	74h_CW	7.96923	21	1.07343e-08
response to cadmium ion	74h_CW	7.9432	38	1.13973e-08
translation elongation factor activity	74h_CW	7.92133	32	1.19859e-08
GTP binding	74h_CW	7.71339	72	1.9347e-08
copper ion binding	74h_CW	7.6757	41	2.11008e-08
mitochondrial ATP synthesis coupled proton transport	74h_CW	7.56536	10	2.72045e-08
ribosomal small subunit assembly	74h_CW	7.53095	15	2.94476e-08
protein folding chaperone	74h_CW	7.39629	18	4.01519e-08
tricarboxylic acid cycle	74h_CW	7.38766	26	4.09577e-08
carbohydrate metabolic process	74h_CW	7.31893	58	4.79814e-08
protein refolding	74h_CW	7.24488	24	5.69005e-08
misfolded protein binding	74h_CW	6.89937	18	1.26076e-07
cytosolic large ribosomal subunit	74h_OW	15.3681	52	4.28408e-16
apoplast	74h_OW	14.7431	60	1.80656e-15
cytosolic small ribosomal subunit	74h_OW	12.9576	41	1.10246e-13
heme binding	74h_OW	11.9198	74	1.20274e-12
cell wall	74h_OW	10.7125	45	1.93865e-11
response to cadmium ion	74h_OW	10.4383	44	3.64492e-11
translation elongation factor activity	74h_OW	10.2598	37	5.49754e-11
unfolded protein binding	74h_OW	9.84967	52	1.41362e-10
iron ion binding	74h_OW	9.47417	65	3.35604e-10
monooxygenase activity	74h_OW	9.12866	47	7.43604e-10
GTPase activity	74h_OW	9.01219	67	9.72325e-10
mitochondrial ATP synthesis coupled proton transport	74h_OW	8.7142	11	1.93107e-09
carbohydrate metabolic process	74h_OW	8.68334	64	2.07327e-09
copper ion binding	74h_OW	8.35206	44	4.44573e-09
oxidoreductase activity, acting on paired donors, with incorporation or reduction of molecular oxygen	74h_OW	8.35206	44	4.44573e-09
cell wall biogenesis	74h_OW	8.14413	21	7.17585e-09
GTP binding	74h_OW	7.97027	76	1.07086e-08
cellular response to unfolded protein	74h_OW	7.70864	18	1.95598e-08
xyloglucan metabolic process	74h_OW	7.69605	20	2.01348e-08
xyloglucan:xyloglucosyl transferase activity	74h_OW	7.69605	20	2.01348e-08
