# Supplementary material for: Comprehensive Transcriptome Analysis of Stem-Differentiating Xylem Upon Compression Stress in Cunninghamia Lanceolata
Source: Front Genet. 2022 Mar 3;13:843269. doi: 10.3389/fgene.2022.843269 (PMC8927042; doi:10.3389/fgene.2022.843269)
Supplement: Supplementary file 1 [file DataSheet1.ZIP › Supplementary_Table/Supplementary_Table_7.xlsx]

## Sheet: Sheet1
Illumina raw data statistics
SAMPLE	LIBRARY TYPE	RAW_READS	RAW_BASES	READ_LENGTH	RawQ20	RawQ30	RawGC
Cla-CK-Rep1	dUTP-StrandedmRNA-seq	23,047,146	6,914,143,800	150;150	98.50;96.80	95.10;91.69	44.18;44.76
Cla-CK-Rep2	dUTP-StrandedmRNA-seq	22,311,891	6,693,567,300	150;150	98.81;97.55	95.98;93.27	43.86;44.33
Cla-2h-CW-Rep1	dUTP-StrandedmRNA-seq	21,109,305	6,332,791,500	150;150	98.72;96.97	95.85;92.62	44.88;45.00
Cla-2h-CW-Rep2	dUTP-StrandedmRNA-seq	19,853,234	5,955,970,200	150;150	98.65;96.78	95.64;92.02	44.80;45.00
Cla-2h-OW-Rep1	dUTP-StrandedmRNA-seq	28,779,807	8,633,942,100	150;150	98.72;97.16	95.80;92.68	44.54;44.72
Cla-2h-OW-Rep2	dUTP-StrandedmRNA-seq	24,383,781	7,315,134,300	150;150	98.67;97.27	95.67;93.12	44.54;44.79
Cla-26h-CW-Rep1	dUTP-StrandedmRNA-seq	20,152,990	6,045,897,000	150;150	98.67;96.92	95.62;92.20	44.25;44.30
Cla-26h-CW-Rep2	dUTP-StrandedmRNA-seq	20,488,320	6,146,496,000	150;150	98.71;97.31	95.74;92.94	43.83;43.94
Cla-26h-OW-Rep1	dUTP-StrandedmRNA-seq	24,434,996	7,330,498,800	150;150	98.73;97.12	95.79;92.57	43.97;44.18
Cla-26h-OW-Rep2	dUTP-StrandedmRNA-seq	22,858,955	6,857,686,500	150;150	98.68;96.81	95.64;92.03	43.96;44.14
Cla-74h-CW-Rep1	dUTP-StrandedmRNA-seq	26,991,466	8,097,439,800	150;150	98.74;97.22	95.90;92.88	44.11;44.22
Cla-74h-CW-Rep2	dUTP-StrandedmRNA-seq	23,765,326	7,129,597,800	150;150	98.70;97.22	95.73;92.84	44.35;44.42
Cla-74h-OW-Rep1	dUTP-StrandedmRNA-seq	22,782,617	6,834,785,100	150;150	98.08;96.93	94.19;91.64	44.02;44.14
Cla-74h-OW-Rep2	dUTP-StrandedmRNA-seq	23,255,771	6,976,731,300	150;150	98.16;96.79	94.50;91.76	44.33;44.39
