# Supplementary material for: Comprehensive Transcriptome Analysis of Stem-Differentiating Xylem Upon Compression Stress in Cunninghamia Lanceolata
Source: Front Genet. 2022 Mar 3;13:843269. doi: 10.3389/fgene.2022.843269 (PMC8927042; doi:10.3389/fgene.2022.843269)
Supplement: Supplementary file 1 [file DataSheet1.ZIP › Supplementary_Table/Supplementary_Table_6.xlsx]

## Sheet: TFs
TFs prediction result
transcript_22956	RAV
transcript_10548	RAV
transcript_10061	bZIP
transcript_10093	bZIP
transcript_10117	Dof
transcript_1012	HSF
transcript_10236	Dof
transcript_10266	GATA
transcript_10276	NAC
transcript_10308	NAC
transcript_10395	NAC
transcript_10470	BES1
transcript_10472	bHLH
transcript_10516	NF-YA
transcript_10550	GATA
transcript_10567	NAC
transcript_10684	Trihelix
transcript_10743	bHLH
transcript_10820	LBD
transcript_10855	bHLH
transcript_10874	NF-YC
transcript_10924	Nin-like
transcript_10927	NF-YC
transcript_10999	bHLH
transcript_11080	WRKY
transcript_11168	bZIP
transcript_11231	NAC
transcript_11524	bZIP
transcript_11639	LBD
transcript_11660	Trihelix
transcript_11721	WRKY
transcript_11842	LBD
transcript_11884	E2F/DP
transcript_11967	Dof
transcript_12030	NAC
transcript_12105	NF-YB
transcript_12264	EIL
transcript_12376	bHLH
transcript_12426	NAC
transcript_12465	ZF-HD
transcript_1263	Trihelix
transcript_12764	WRKY
transcript_12911	HSF
transcript_12937	WRKY
transcript_12969	bZIP
transcript_12982	SBP
transcript_13079	CAMTA
transcript_13102	NF-YA
transcript_13266	bHLH
transcript_13286	bHLH
transcript_13306	BBR-BPC
transcript_13400	bHLH
transcript_13403	HSF
transcript_13405	NAC
transcript_13454	NAC
transcript_13642	Trihelix
transcript_13662	Trihelix
transcript_13748	bZIP
transcript_13783	HSF
transcript_13871	bHLH
transcript_13902	GRAS
transcript_13966	Trihelix
transcript_13986	bZIP
transcript_14021	GeBP
transcript_14046	bHLH
transcript_14225	HSF
transcript_14226	LBD
transcript_14244	TCP
transcript_14394	Trihelix
transcript_1443	bZIP
transcript_14445	WRKY
transcript_14449	NAC
transcript_14606	NF-YB
transcript_14696	TCP
transcript_14786	STAT
transcript_1489	Trihelix
transcript_14956	SBP
transcript_15039	E2F/DP
transcript_15064	bHLH
transcript_15276	Trihelix
transcript_15280	BES1
transcript_15285	NAC
transcript_15372	ZF-HD
transcript_15377	bZIP
transcript_15492	ZF-HD
transcript_15506	GATA
transcript_15553	NAC
transcript_15687	bHLH
transcript_15706	SRS
transcript_15770	TCP
transcript_15790	bHLH
transcript_15842	bHLH
transcript_15855	SBP
transcript_1589	SBP
transcript_15946	GATA
transcript_15977	bHLH
transcript_16015	VOZ
transcript_16023	NF-YC
transcript_16091	bZIP
transcript_16158	bZIP
transcript_16186	bHLH
transcript_16257	Dof
transcript_16273	Dof
transcript_1628	bHLH
transcript_16288	LBD
transcript_16293	NAC
transcript_16318	bHLH
transcript_16431	Trihelix
transcript_16443	Trihelix
transcript_16484	bHLH
transcript_16597	Dof
transcript_16603	HSF
transcript_16606	E2F/DP
transcript_16700	bZIP
transcript_16750	LBD
transcript_16753	bHLH
transcript_1685	LBD
transcript_16909	bHLH
transcript_16930	bZIP
transcript_17070	NAC
transcript_17295	GRAS
transcript_17321	Trihelix
transcript_17371	GATA
transcript_17393	LBD
transcript_17396	NF-YA
transcript_17406	SBP
transcript_17486	GATA
transcript_17525	bHLH
transcript_17540	bHLH
transcript_17649	bHLH
transcript_17850	SBP
transcript_17904	WRKY
transcript_17938	Whirly
transcript_17953	VOZ
transcript_1805	Trihelix
transcript_18066	NF-YA
transcript_18138	GATA
transcript_18189	Trihelix
transcript_18201	bHLH
transcript_18307	LBD
transcript_18317	Dof
transcript_1837	bZIP
transcript_18614	bHLH
transcript_18645	Trihelix
transcript_1867	bHLH
transcript_18698	Dof
transcript_18859	NF-YA
transcript_19055	Nin-like
transcript_19119	bHLH
transcript_19251	WRKY
transcript_19407	bZIP
transcript_19409	bHLH
transcript_19517	HSF
transcript_19660	GATA
transcript_19714	NF-YA
transcript_19771	ZF-HD
transcript_19796	Trihelix
transcript_19882	ZF-HD
transcript_19916	NF-YB
transcript_19963	NF-X1
transcript_20036	bHLH
transcript_20049	LBD
transcript_20248	WRKY
transcript_20511	Whirly
transcript_20569	HSF
transcript_20623	Dof
transcript_20767	bZIP
transcript_20780	WRKY
transcript_20846	bHLH
transcript_2091	NF-YB
transcript_20933	WRKY
transcript_20939	ZF-HD
transcript_20996	EIL
transcript_21025	LBD
transcript_21228	Dof
transcript_21327	GRAS
transcript_2139	E2F/DP
transcript_21509	BBR-BPC
transcript_21638	GeBP
transcript_21646	Dof
transcript_21686	SBP
transcript_21782	VOZ
transcript_21785	Trihelix
transcript_21823	WRKY
transcript_21831	TCP
transcript_21886	NAC
transcript_21946	NAC
transcript_21976	NAC
transcript_21979	bZIP
transcript_2198	EIL
transcript_22122	GRAS
transcript_22172	bZIP
transcript_222	bHLH
transcript_22242	Trihelix
transcript_22304	bZIP
transcript_22376	TCP
transcript_22432	bHLH
transcript_22551	bHLH
transcript_22594	NF-YB
transcript_22608	bZIP
transcript_22649	bHLH
transcript_22715	NAC
transcript_22799	Trihelix
transcript_22813	NF-YA
transcript_22861	Trihelix
transcript_22866	NAC
transcript_23146	SBP
transcript_23165	SBP
transcript_23167	WRKY
transcript_23211	NF-YA
transcript_23215	NAC
transcript_23234	HSF
transcript_23251	bHLH
transcript_23259	Trihelix
transcript_23452	bHLH
transcript_23478	GRAS
transcript_23559	NF-YA
transcript_23570	Trihelix
transcript_23589	bZIP
transcript_23635	bZIP
transcript_23718	SBP
transcript_23728	CAMTA
transcript_2376	bZIP
transcript_23863	bHLH
transcript_24038	bZIP
transcript_24046	NF-YA
transcript_24071	GRAS
transcript_24092	bZIP
transcript_24127	Trihelix
transcript_24155	bHLH
transcript_24160	bZIP
transcript_2433	bHLH
transcript_24454	Trihelix
transcript_24498	Dof
transcript_24513	BES1
transcript_24579	EIL
transcript_24711	Trihelix
transcript_24951	bZIP
transcript_25012	Trihelix
transcript_25017	GRAS
transcript_25076	HSF
transcript_25089	bHLH
transcript_2515	GRAS
transcript_25174	Dof
transcript_25288	LBD
transcript_25374	SBP
transcript_2538	HSF
transcript_25389	TCP
transcript_254	bHLH
transcript_25404	bHLH
transcript_25528	WRKY
transcript_25554	NF-YC
transcript_25608	NAC
transcript_25667	GRAS
transcript_25738	bZIP
transcript_2585	WRKY
transcript_25928	GRAS
transcript_25941	SBP
transcript_25984	Trihelix
transcript_26137	NAC
transcript_26180	bZIP
transcript_26218	Trihelix
transcript_26231	Dof
transcript_26284	bZIP
transcript_26429	VOZ
transcript_2647	bHLH
transcript_26471	Trihelix
transcript_2653	TCP
transcript_26642	Trihelix
transcript_26750	NF-X1
transcript_26805	Trihelix
transcript_26970	TCP
transcript_26990	TCP
transcript_26999	GRAS
transcript_27055	bHLH
transcript_2715	EIL
transcript_27154	Dof
transcript_27181	GATA
transcript_27182	GATA
transcript_27271	NF-YA
transcript_27385	NF-YA
transcript_27508	GATA
transcript_27528	SBP
transcript_27541	ZF-HD
transcript_27556	bHLH
transcript_27597	bZIP
transcript_27679	NF-YB
transcript_27792	TCP
transcript_27878	TCP
transcript_27911	Dof
transcript_27980	bZIP
transcript_2805	bZIP
transcript_28120	GRAS
transcript_28197	SBP
transcript_28245	GATA
transcript_28282	bHLH
transcript_28561	bHLH
transcript_2877	bZIP
transcript_28782	bZIP
transcript_28801	NF-YA
transcript_28822	CPP
transcript_28832	bHLH
transcript_28833	LBD
transcript_28874	Trihelix
transcript_28947	Trihelix
transcript_28978	bHLH
transcript_29040	bHLH
transcript_29056	bZIP
transcript_2911	NAC
transcript_29197	LBD
transcript_29285	E2F/DP
transcript_29348	Trihelix
transcript_29391	HSF
transcript_29420	bHLH
transcript_29436	WRKY
transcript_29438	WRKY
transcript_29460	bHLH
transcript_29478	SBP
transcript_29510	bHLH
transcript_29612	WRKY
transcript_29707	Trihelix
transcript_29711	GRAS
transcript_29720	BES1
transcript_29723	NF-YA
transcript_29795	HSF
transcript_29817	Trihelix
transcript_29984	NAC
transcript_30015	NAC
transcript_30043	E2F/DP
transcript_30085	bZIP
transcript_30208	Dof
transcript_30273	NF-YB
transcript_30374	bZIP
transcript_30493	NAC
transcript_30547	GATA
transcript_30552	E2F/DP
transcript_30647	GeBP
transcript_30664	LBD
transcript_30686	bHLH
transcript_30706	Dof
transcript_30725	bZIP
transcript_30792	NAC
transcript_30800	NAC
transcript_30838	bZIP
transcript_30867	bZIP
transcript_30927	bHLH
transcript_30953	NF-YB
transcript_30955	NAC
transcript_3099	GeBP
transcript_31124	NAC
transcript_31155	GRAS
transcript_31246	NAC
transcript_31382	BES1
transcript_31430	bHLH
transcript_31542	bHLH
transcript_31548	NF-YC
transcript_31607	HSF
transcript_31702	E2F/DP
transcript_31778	NF-YC
transcript_31789	bZIP
transcript_31810	bZIP
transcript_31828	bZIP
transcript_31836	TCP
transcript_31927	Trihelix
transcript_31987	bZIP
transcript_32028	NF-YB
transcript_32144	HSF
transcript_32171	WRKY
transcript_32215	Dof
transcript_32242	bZIP
transcript_32291	GRAS
transcript_32309	ZF-HD
transcript_32336	Trihelix
transcript_32389	Trihelix
transcript_32418	Trihelix
transcript_32500	NAC
transcript_32504	Trihelix
transcript_32541	ZF-HD
transcript_32542	ZF-HD
transcript_32624	HSF
transcript_32751	bHLH
transcript_32804	bHLH
transcript_32933	HSF
transcript_32958	EIL
transcript_33166	HSF
transcript_33214	bHLH
transcript_33333	CPP
transcript_33400	GRAS
transcript_33470	bZIP
transcript_33628	EIL
transcript_33640	NF-YA
transcript_33763	bZIP
transcript_33768	CAMTA
transcript_33800	Trihelix
transcript_33834	WRKY
transcript_33852	bZIP
transcript_33859	HSF
transcript_33925	GATA
transcript_33939	bHLH
transcript_33971	NF-YA
transcript_34079	NF-YC
transcript_34145	GRAS
transcript_3432	NAC
transcript_34412	NF-YA
transcript_34631	EIL
transcript_34676	Dof
transcript_34775	bHLH
transcript_34795	Trihelix
transcript_34815	WRKY
transcript_34839	Trihelix
transcript_34875	Trihelix
transcript_34933	bZIP
transcript_35042	NF-YA
transcript_35111	HSF
transcript_35149	GRAS
transcript_35208	Dof
transcript_35286	LBD
transcript_35344	bHLH
transcript_35418	NAC
transcript_35451	NF-YC
transcript_35498	Dof
transcript_3550	bHLH
transcript_35537	bZIP
transcript_3555	bHLH
transcript_35559	GRAS
transcript_35566	bHLH
transcript_35597	Trihelix
transcript_35673	bHLH
transcript_35790	NAC
transcript_35911	TCP
transcript_36024	GRAS
transcript_36126	Trihelix
transcript_36147	bZIP
transcript_36152	LBD
transcript_3626	NAC
transcript_3636	bHLH
transcript_36399	BES1
transcript_36442	Dof
transcript_36451	bZIP
transcript_36466	bZIP
transcript_36474	Trihelix
transcript_36515	ZF-HD
transcript_36549	GRAS
transcript_36633	NF-YB
transcript_3665	bHLH
transcript_36704	bHLH
transcript_3679	LBD
transcript_36888	bZIP
transcript_369	bZIP
transcript_37009	GATA
transcript_37121	Trihelix
transcript_37144	BES1
transcript_37212	Trihelix
transcript_37216	HSF
transcript_37259	Trihelix
transcript_37535	Whirly
transcript_37548	bHLH
transcript_3757	bHLH
transcript_37772	BES1
transcript_37819	WRKY
transcript_37826	NAC
transcript_37843	WRKY
transcript_37894	bZIP
transcript_37933	NF-YC
transcript_37985	Trihelix
transcript_38025	bHLH
transcript_3812	Trihelix
transcript_38286	GATA
transcript_38376	WRKY
transcript_38407	EIL
transcript_38422	SBP
transcript_38449	HSF
transcript_38452	WRKY
transcript_38618	STAT
transcript_38635	bZIP
transcript_38643	TCP
transcript_38889	bHLH
transcript_3891	Trihelix
transcript_39063	bHLH
transcript_39079	E2F/DP
transcript_39123	bHLH
transcript_39139	Trihelix
transcript_39151	WRKY
transcript_39174	GRAS
transcript_39191	bZIP
transcript_39229	bZIP
transcript_39261	Trihelix
transcript_39289	NAC
transcript_39336	bHLH
transcript_39471	bZIP
transcript_39473	Trihelix
transcript_39511	NF-YC
transcript_39554	Nin-like
transcript_39602	ZF-HD
transcript_39699	GRAS
transcript_39717	bZIP
transcript_39743	LBD
transcript_39755	NAC
transcript_3976	BBR-BPC
transcript_39797	Nin-like
transcript_39810	Trihelix
transcript_3990	Nin-like
transcript_39987	SBP
transcript_40037	LBD
transcript_40128	WRKY
transcript_40170	NAC
transcript_40342	bHLH
transcript_40355	GeBP
transcript_40404	Nin-like
transcript_40416	bZIP
transcript_40504	Nin-like
transcript_40512	WRKY
transcript_40517	BES1
transcript_40598	NAC
transcript_40601	SBP
transcript_40650	SBP
transcript_40677	Trihelix
transcript_40723	TCP
transcript_40727	NF-YA
transcript_40744	Trihelix
transcript_40786	HSF
transcript_40795	Trihelix
transcript_40807	bHLH
transcript_40818	GRAS
transcript_4084	bZIP
transcript_40904	Dof
transcript_40945	Trihelix
transcript_40956	Trihelix
transcript_40973	Trihelix
transcript_41021	WRKY
transcript_4335	bHLH
transcript_4488	WRKY
transcript_4498	CPP
transcript_455	LBD
transcript_4637	bHLH
transcript_4693	bZIP
transcript_4773	LBD
transcript_4821	WRKY
transcript_4845	GRAS
transcript_4850	Trihelix
transcript_486	LBD
transcript_4865	SBP
transcript_4933	LBD
transcript_5010	bZIP
transcript_5044	NF-YB
transcript_5107	LBD
transcript_5193	Trihelix
transcript_5419	bHLH
transcript_5486	ZF-HD
transcript_5500	BBR-BPC
transcript_558	bZIP
transcript_5700	GeBP
transcript_574	NF-YB
transcript_5823	NF-YA
transcript_5991	HSF
transcript_5998	LBD
transcript_6021	NF-YB
transcript_6408	SBP
transcript_6422	bHLH
transcript_6461	GeBP
transcript_6487	bZIP
transcript_6503	bZIP
transcript_6507	bHLH
transcript_6508	bHLH
transcript_6695	LBD
transcript_6701	Dof
transcript_6768	Trihelix
transcript_682	EIL
transcript_6931	NF-YB
transcript_6943	Trihelix
transcript_701	bZIP
transcript_7248	bZIP
transcript_7357	Trihelix
transcript_7363	bHLH
transcript_7384	bHLH
transcript_7402	NAC
transcript_7525	Trihelix
transcript_764	Trihelix
transcript_7740	LBD
transcript_7755	bZIP
transcript_7880	Trihelix
transcript_7974	bHLH
transcript_7997	NAC
transcript_8042	bHLH
transcript_8248	STAT
transcript_8300	bZIP
transcript_8383	Trihelix
transcript_8428	WRKY
transcript_8542	Dof
transcript_8581	Trihelix
transcript_8635	GeBP
transcript_8682	WRKY
transcript_8732	GRAS
transcript_8819	NF-YB
transcript_8857	LBD
transcript_8875	NF-YC
transcript_8916	CAMTA
transcript_8922	bHLH
transcript_9097	CAMTA
transcript_9128	HSF
transcript_9261	WRKY
transcript_9269	GeBP
transcript_9358	NAC
transcript_9492	GATA
transcript_9543	bZIP
transcript_96	LBD
transcript_9629	bHLH
transcript_9645	GeBP
transcript_9724	HSF
transcript_9768	bHLH
transcript_9869	GRAS
transcript_11519	ARF
transcript_13872	ARF
transcript_14691	ARF
transcript_15353	ARF
transcript_16347	ARF
transcript_18224	ARF
transcript_20380	ARF
transcript_22405	ARF
transcript_23204	ARF
transcript_23641	ARF
transcript_28025	ARF
transcript_29694	ARF
transcript_34392	ARF
transcript_37376	ARF
transcript_381	ARF
transcript_40153	ARF
transcript_40326	ARF
transcript_40335	ARF
transcript_41009	ARF
transcript_41177	ARF
transcript_6096	ARF
transcript_6654	ARF
transcript_7655	ARF
transcript_8378	ARF
transcript_8491	ARF
transcript_8733	ARF
transcript_9418	ARF
transcript_12983	B3
transcript_1470	B3
transcript_15898	B3
transcript_17135	B3
transcript_17405	B3
transcript_18293	B3
transcript_1881	B3
transcript_18847	B3
transcript_19610	B3
transcript_24464	B3
transcript_25728	B3
transcript_31477	B3
transcript_33268	B3
transcript_34493	B3
transcript_3698	B3
transcript_38670	B3
transcript_39988	B3
transcript_441	B3
transcript_4986	B3
transcript_9681	B3
transcript_13655	AP2
transcript_22597	AP2
transcript_23650	AP2
transcript_24426	AP2
transcript_24866	AP2
transcript_30386	AP2
transcript_30779	AP2
transcript_3178	AP2
transcript_34059	AP2
transcript_10585	AP2
transcript_6299	AP2
transcript_9855	AP2
transcript_31723	AP2
transcript_15921	AP2
transcript_37820	AP2
transcript_10767	ERF
transcript_10907	ERF
transcript_11989	ERF
transcript_12004	ERF
transcript_12070	ERF
transcript_12325	ERF
transcript_12334	ERF
transcript_12502	ERF
transcript_12953	ERF
transcript_13407	ERF
transcript_14000	ERF
transcript_14308	ERF
transcript_14520	ERF
transcript_16256	ERF
transcript_16258	ERF
transcript_16326	ERF
transcript_16402	ERF
transcript_16733	ERF
transcript_17281	ERF
transcript_17442	ERF
transcript_17497	ERF
transcript_17547	ERF
transcript_17796	ERF
transcript_17908	ERF
transcript_1925	ERF
transcript_19378	ERF
transcript_21366	ERF
transcript_21878	ERF
transcript_22259	ERF
transcript_22744	ERF
transcript_23442	ERF
transcript_243	ERF
transcript_25000	ERF
transcript_25022	ERF
transcript_26586	ERF
transcript_26630	ERF
transcript_27529	ERF
transcript_27761	ERF
transcript_29015	ERF
transcript_296	ERF
transcript_30947	ERF
transcript_31154	ERF
transcript_32459	ERF
transcript_32565	ERF
transcript_33456	ERF
transcript_336	ERF
transcript_33645	ERF
transcript_34064	ERF
transcript_34143	ERF
transcript_34203	ERF
transcript_34277	ERF
transcript_34421	ERF
transcript_35826	ERF
transcript_35834	ERF
transcript_36113	ERF
transcript_36785	ERF
transcript_37008	ERF
transcript_3702	ERF
transcript_38104	ERF
transcript_3815	ERF
transcript_39166	ERF
transcript_40038	ERF
transcript_40862	ERF
transcript_4853	ERF
transcript_5469	ERF
transcript_5829	ERF
transcript_6136	ERF
transcript_757	ERF
transcript_7574	ERF
transcript_8091	ERF
transcript_8847	ERF
transcript_9541	ERF
transcript_9693	ERF
transcript_9862	ERF
transcript_9972	ERF
transcript_20220	DBB
transcript_28051	DBB
transcript_35955	DBB
transcript_36540	DBB
transcript_4150	DBB
transcript_1325	CO-like
transcript_20500	CO-like
transcript_24785	CO-like
transcript_5177	CO-like
transcript_10089	ARR-B
transcript_15361	ARR-B
transcript_21346	ARR-B
transcript_22503	ARR-B
transcript_24330	ARR-B
transcript_24529	ARR-B
transcript_25450	ARR-B
transcript_29304	ARR-B
transcript_29672	ARR-B
transcript_30621	ARR-B
transcript_30762	ARR-B
transcript_3170	ARR-B
transcript_32001	ARR-B
transcript_39195	ARR-B
transcript_40646	ARR-B
transcript_40958	ARR-B
transcript_4919	ARR-B
transcript_753	ARR-B
transcript_13082	G2-like
transcript_14850	G2-like
transcript_15643	G2-like
transcript_16415	G2-like
transcript_16426	G2-like
transcript_17294	G2-like
transcript_1731	G2-like
transcript_1949	G2-like
transcript_19543	G2-like
transcript_22838	G2-like
transcript_2415	G2-like
transcript_26850	G2-like
transcript_26925	G2-like
transcript_27600	G2-like
transcript_27657	G2-like
transcript_28994	G2-like
transcript_29032	G2-like
transcript_32462	G2-like
transcript_33798	G2-like
transcript_34523	G2-like
transcript_36284	G2-like
transcript_38772	G2-like
transcript_40536	G2-like
transcript_41243	G2-like
transcript_5749	G2-like
transcript_6665	G2-like
transcript_868	G2-like
transcript_9858	G2-like
transcript_9937	G2-like
transcript_10006	MIKC_MADS
transcript_16167	MIKC_MADS
transcript_1620	MIKC_MADS
transcript_19228	MIKC_MADS
transcript_21863	MIKC_MADS
transcript_22422	MIKC_MADS
transcript_25529	MIKC_MADS
transcript_26883	MIKC_MADS
transcript_27578	MIKC_MADS
transcript_28631	MIKC_MADS
transcript_29793	MIKC_MADS
transcript_31500	MIKC_MADS
transcript_35428	MIKC_MADS
transcript_4266	MIKC_MADS
transcript_6576	MIKC_MADS
transcript_830	MIKC_MADS
transcript_8859	MIKC_MADS
transcript_1646	M-type_MADS
transcript_27615	M-type_MADS
transcript_35685	M-type_MADS
transcript_37346	M-type_MADS
transcript_37642	M-type_MADS
transcript_38390	M-type_MADS
transcript_5522	M-type_MADS
transcript_6248	M-type_MADS
transcript_8243	M-type_MADS
transcript_8711	M-type_MADS
transcript_21213	GRF
transcript_30895	GRF
transcript_10990	HB-other
transcript_12073	HB-other
transcript_13616	HB-other
transcript_15948	HB-other
transcript_17329	HB-other
transcript_18011	HB-other
transcript_23648	HB-other
transcript_24618	HB-other
transcript_24798	HB-other
transcript_26075	HB-other
transcript_26406	HB-other
transcript_27629	HB-other
transcript_31796	HB-other
transcript_3266	HB-other
transcript_33064	HB-other
transcript_36996	HB-other
transcript_40027	HB-other
transcript_450	HB-other
transcript_5386	HB-other
transcript_6337	HB-other
transcript_9017	HB-other
transcript_9389	HB-other
transcript_31135	WOX
transcript_29187	WOX
transcript_30709	WOX
transcript_34944	WOX
transcript_25141	WOX
transcript_29493	WOX
transcript_31345	WOX
transcript_4434	WOX
transcript_5694	WOX
transcript_31540	WOX
transcript_13519	WOX
transcript_18941	WOX
transcript_23520	WOX
transcript_16900	TALE
transcript_39156	TALE
transcript_20934	TALE
transcript_25866	TALE
transcript_26864	TALE
transcript_4459	TALE
transcript_15015	TALE
transcript_18602	TALE
transcript_40757	TALE
transcript_26313	TALE
transcript_2132	TALE
transcript_22910	HD-ZIP
transcript_17064	HD-ZIP
transcript_19083	HD-ZIP
transcript_11178	HD-ZIP
transcript_11334	HD-ZIP
transcript_7922	HD-ZIP
transcript_14996	HD-ZIP
transcript_6480	HD-ZIP
transcript_21502	HD-ZIP
transcript_24748	HD-ZIP
transcript_1180	HD-ZIP
transcript_7583	HD-ZIP
transcript_20635	HD-ZIP
transcript_37829	HD-ZIP
transcript_17191	HD-ZIP
transcript_29832	HD-ZIP
transcript_30572	HD-ZIP
transcript_35703	HD-ZIP
transcript_9890	HD-ZIP
transcript_9063	HD-ZIP
transcript_4451	HD-ZIP
transcript_28897	HD-ZIP
transcript_38024	HD-ZIP
transcript_6444	HD-ZIP
transcript_6600	TALE
transcript_29027	TALE
transcript_40195	TALE
transcript_30498	TALE
transcript_27310	TALE
transcript_3596	TALE
transcript_15245	TALE
transcript_11835	TALE
transcript_1000	TALE
transcript_20335	TALE
transcript_15454	TALE
transcript_31196	TALE
transcript_19586	TALE
transcript_29279	TALE
transcript_25093	HD-ZIP
transcript_15453	HD-ZIP
transcript_31194	HD-ZIP
transcript_28053	HD-ZIP
transcript_10771	HD-ZIP
transcript_24085	HD-ZIP
transcript_13270	HD-ZIP
transcript_21390	HD-ZIP
transcript_13150	HD-ZIP
transcript_24859	HD-ZIP
transcript_23170	HD-ZIP
transcript_11341	HD-ZIP
transcript_16268	HD-ZIP
transcript_15022	HB-PHD
transcript_10224	C2H2
transcript_11006	C2H2
transcript_11065	C3H
transcript_11141	C2H2
transcript_11309	C3H
transcript_11485	C2H2
transcript_11553	C3H
transcript_11625	C2H2
transcript_11819	C2H2
transcript_12039	C3H
transcript_12403	C3H
transcript_12519	C2H2
transcript_13446	C3H
transcript_13503	C2H2
transcript_13627	C3H
transcript_13638	C3H
transcript_13762	C3H
transcript_1381	C2H2
transcript_14025	C3H
transcript_14414	C3H
transcript_14641	C3H
transcript_1471	C2H2
transcript_14972	C3H
transcript_15155	C2H2
transcript_1555	C2H2
transcript_15609	C3H
transcript_15750	C3H
transcript_16133	C2H2
transcript_16393	C2H2
transcript_17228	C2H2
transcript_17352	C2H2
transcript_18071	C2H2
transcript_1834	C2H2
transcript_1840	C2H2
transcript_18460	C2H2
transcript_18721	C2H2
transcript_19067	C3H
transcript_19143	C2H2
transcript_19227	C2H2
transcript_19875	C2H2
transcript_19970	C2H2
transcript_20417	C3H
transcript_20522	C3H
transcript_20537	C3H
transcript_20626	C3H
transcript_2074	C3H
transcript_21086	C2H2
transcript_2113	C2H2
transcript_21697	C3H
transcript_22019	C2H2
transcript_22404	C3H
transcript_23468	C2H2
transcript_23539	C3H
transcript_23841	C2H2
transcript_23969	C2H2
transcript_24053	C2H2
transcript_24149	C2H2
transcript_2456	C2H2
transcript_25610	C3H
transcript_25731	C2H2
transcript_25807	C3H
transcript_25982	C3H
transcript_26142	C3H
transcript_26166	C2H2
transcript_26486	C3H
transcript_27785	C2H2
transcript_27800	C3H
transcript_27991	C2H2
transcript_28074	C2H2
transcript_28180	C2H2
transcript_28315	C3H
transcript_28336	C3H
transcript_28410	C3H
transcript_29512	C3H
transcript_29924	C3H
transcript_2994	C2H2
transcript_30004	C3H
transcript_30159	C3H
transcript_30982	C2H2
transcript_31250	C2H2
transcript_3164	C3H
transcript_3174	C2H2
transcript_32255	C3H
transcript_32357	C3H
transcript_32442	C3H
transcript_3256	C2H2
transcript_32848	C3H
transcript_32873	C3H
transcript_32928	C2H2
transcript_32962	C2H2
transcript_33457	C3H
transcript_33559	C2H2
transcript_33663	C3H
transcript_34220	C2H2
transcript_3434	C2H2
transcript_34821	C3H
transcript_35791	C2H2
transcript_36310	C2H2
transcript_36366	C2H2
transcript_36609	C3H
transcript_36738	C3H
transcript_37150	C2H2
transcript_37288	LSD
transcript_37318	C2H2
transcript_37447	C3H
transcript_37478	C3H
transcript_3774	C2H2
transcript_37984	C3H
transcript_38391	C3H
transcript_38564	C3H
transcript_38596	C3H
transcript_39218	C2H2
transcript_39544	C2H2
transcript_39634	C2H2
transcript_39645	C2H2
transcript_40067	C3H
transcript_40232	C2H2
transcript_4064	C3H
transcript_40886	C3H
transcript_40941	C2H2
transcript_40992	C3H
transcript_41071	C2H2
transcript_41202	C3H
transcript_41252	C3H
transcript_4617	C3H
transcript_5530	C3H
transcript_5569	C2H2
transcript_5867	C2H2
transcript_6036	C3H
transcript_6387	C3H
transcript_6450	C3H
transcript_6464	C2H2
transcript_6608	C2H2
transcript_6924	C2H2
transcript_7283	C2H2
transcript_7295	C3H
transcript_7307	C3H
transcript_7591	C3H
transcript_8072	C3H
transcript_8226	C3H
transcript_8301	C2H2
transcript_8558	C3H
transcript_8662	C2H2
transcript_8853	C2H2
transcript_9072	C2H2
transcript_9095	C3H
transcript_9685	C3H
transcript_10443	MYB
transcript_10582	MYB
transcript_10777	MYB
transcript_12097	MYB
transcript_12145	MYB
transcript_12321	MYB
transcript_13279	MYB
transcript_13559	MYB
transcript_13572	MYB
transcript_1379	MYB
transcript_14758	MYB
transcript_14980	MYB
transcript_15584	MYB
transcript_15920	MYB
transcript_17849	MYB
transcript_18207	MYB
transcript_18514	MYB
transcript_19210	MYB
transcript_19447	MYB
transcript_21810	MYB
transcript_22538	MYB
transcript_22616	MYB
transcript_24093	MYB
transcript_24122	MYB
transcript_25250	MYB
transcript_25696	MYB
transcript_25995	MYB
transcript_26013	MYB
transcript_26521	MYB
transcript_27267	MYB
transcript_27312	MYB
transcript_27499	MYB
transcript_27757	MYB
transcript_28660	MYB
transcript_29043	MYB
transcript_29592	MYB
transcript_29853	MYB
transcript_30907	MYB
transcript_31480	MYB
transcript_31603	MYB
transcript_31684	MYB
transcript_31902	MYB
transcript_32891	MYB
transcript_33130	MYB
transcript_34049	MYB
transcript_34451	MYB
transcript_34705	MYB
transcript_34936	MYB
transcript_35050	MYB
transcript_35099	MYB
transcript_36438	MYB
transcript_38416	MYB
transcript_3876	MYB
transcript_39012	MYB
transcript_39826	MYB
transcript_41044	MYB
transcript_5637	MYB
transcript_5948	MYB
transcript_5957	MYB
transcript_9296	MYB
transcript_9607	MYB
transcript_10199	MYB_related
transcript_10958	MYB_related
transcript_11296	MYB_related
transcript_11374	MYB_related
transcript_11545	MYB_related
transcript_11893	MYB_related
transcript_12314	MYB_related
transcript_13284	MYB_related
transcript_14178	MYB_related
transcript_14495	MYB_related
transcript_14799	MYB_related
transcript_15035	MYB_related
transcript_15872	MYB_related
transcript_17355	MYB_related
transcript_18053	MYB_related
transcript_19298	MYB_related
transcript_19393	MYB_related
transcript_21148	MYB_related
transcript_21409	MYB_related
transcript_23349	MYB_related
transcript_23595	MYB_related
transcript_24474	MYB_related
transcript_24782	MYB_related
transcript_25317	MYB_related
transcript_26582	MYB_related
transcript_27206	MYB_related
transcript_27320	MYB_related
transcript_28168	MYB_related
transcript_30082	MYB_related
transcript_31085	MYB_related
transcript_3142	MYB_related
transcript_31498	MYB_related
transcript_32293	MYB_related
transcript_35177	MYB_related
transcript_35425	MYB_related
transcript_36085	MYB_related
transcript_36526	MYB_related
transcript_37266	MYB_related
transcript_39035	MYB_related
transcript_3978	MYB_related
transcript_4386	MYB_related
transcript_494	MYB_related
transcript_6213	MYB_related
transcript_6996	MYB_related
transcript_7911	MYB_related
transcript_8117	MYB_related

## Sheet: statistics
TFs	Number of Unigenes
bHLH	93
ERF	75
bZIP	74
Trihelix	74
C2H2	73
C3H	73
MYB	61
MYB_related	46
NAC	44
HD-ZIP	37
WRKY	33
LBD	30
G2-like	29
GRAS	27
ARF	27
Dof	26
HSF	26
TALE	25
HB-other	22
SBP	21
NF-YA	20
B3	20
ARR-B	18
GATA	17
MIKC_MADS	17
NF-YB	15
TCP	15
AP2	15
ZF-HD	13
WOX	13
NF-YC	11
EIL	10
GeBP	10
M-type_MADS	10
BES1	9
E2F/DP	9
Nin-like	7
CAMTA	5
DBB	5
BBR-BPC	4
VOZ	4
CO-like	4
STAT	3
Whirly	3
CPP	3
RAV	2
NF-X1	2
GRF	2
SRS	1
HB-PHD	1
LSD	1
SUM	1185
