# Supplementary material for: Comprehensive Transcriptome Analysis of Stem-Differentiating Xylem Upon Compression Stress in Cunninghamia Lanceolata
Source: Front Genet. 2022 Mar 3;13:843269. doi: 10.3389/fgene.2022.843269 (PMC8927042; doi:10.3389/fgene.2022.843269)
Supplement: Supplementary file 1 [file DataSheet1.ZIP › Supplementary_Table/Supplementary_Table_13.xlsx]

## Sheet: Sheet1
Genes related to lignin synthesis
Gene name	P. trichocarpa_GeneID_v3	UnigeneID	Whether it is differentially expressed
PtrPAL1	Potri.006G126800	transcript_22475	YES
PtrPAL2	Potri.008G038200	transcript_15798	YES
PtrPAL3	Potri.016G091100	transcript_17031	NO
PtrPAL4	Potri.010G224100	transcript_2971	YES
PtrPAL5	Potri.010G224200	transcript_37202	YES
PtrC4H1	Potri.013G157900	transcript_28291	YES
PtrC4H2	Potri.019G130700	transcript_31491	NO
Ptr4CL3	Potri.001G036900	transcript_34981	NO
Ptr4CL5	Potri.003G188500	transcript_3249	YES
PtrHCT1	Potri.003G183900	transcript_27348	YES
PtrHCT6	Potri.001G042900	transcript_31517	NO
PtrC3H3	Potri.006G033300	transcript_28775	YES
PtrCCR2	Potri.003G181400	transcript_38510	NO
PtrCAD1	Potri.009G095800	transcript_6777	YES
PtrCCoAOMT1	Potri.009G099800	transcript_5317	YES
PtrCCoAOMT2	Potri.001G304800	transcript_26934	YES
PtrCCoAOMT3	Potri.008G136600	transcript_38076	NO
PtrCAld5H1	Potri.005G117500	transcript_18643	YES
PtrCAld5H2	Potri.007G016400	transcript_25698	NO
PtrAldOMT2	Potri.012G006400	transcript_32210	NO
PtrPO1	Potri.004G015300	transcript_15857	NO
PtrPO2	Potri.006G129900	transcript_27826	YES
