# Supplementary material for: Comprehensive Transcriptome Analysis of Stem-Differentiating Xylem Upon Compression Stress in Cunninghamia Lanceolata
Source: Front Genet. 2022 Mar 3;13:843269. doi: 10.3389/fgene.2022.843269 (PMC8927042; doi:10.3389/fgene.2022.843269)
Supplement: Supplementary file 1 [file DataSheet1.ZIP › Supplementary_Table/Supplementary_Table_9.xlsx]

## Sheet: DEG_coding_gene
Differentially expressed coding genes(Unigenes without lncRNAs)
2h_cw_VS_nw	2h_ow_VS_nw	26h_cw_VS_nw	26h_ow_VS_nw	74h_cw_VS_nw	74h_ow_VS_nw	Union
transcript_10013	transcript_10002	transcript_10010	transcript_10010	transcript_10007	transcript_10007	transcript_10013
transcript_10046	transcript_10046	transcript_10012	transcript_10012	transcript_10012	transcript_10010	transcript_10046
transcript_10051	transcript_10055	transcript_10013	transcript_10013	transcript_10013	transcript_10012	transcript_10051
transcript_10055	transcript_10057	transcript_1002	transcript_10037	transcript_1002	transcript_10013	transcript_10055
transcript_10057	transcript_10058	transcript_10037	transcript_10046	transcript_10037	transcript_1002	transcript_10057
transcript_10058	transcript_10065	transcript_10046	transcript_10068	transcript_10044	transcript_10037	transcript_10058
transcript_10065	transcript_10068	transcript_10068	transcript_10078	transcript_10046	transcript_10046	transcript_10065
transcript_10068	transcript_10078	transcript_10078	transcript_1010	transcript_10050	transcript_10050	transcript_10068
transcript_10078	transcript_10081	transcript_1010	transcript_10100	transcript_10078	transcript_10078	transcript_10078
transcript_10081	transcript_10082	transcript_10101	transcript_10101	transcript_10082	transcript_10082	transcript_10081
transcript_10082	transcript_10087	transcript_10104	transcript_10104	transcript_10088	transcript_10088	transcript_10082
transcript_10087	transcript_10093	transcript_10108	transcript_10108	transcript_1010	transcript_1010	transcript_10087
transcript_10093	transcript_1010	transcript_10131	transcript_1011	transcript_10100	transcript_10100	transcript_10093
transcript_1010	transcript_10103	transcript_10133	transcript_10131	transcript_10101	transcript_10101	transcript_1010
transcript_10100	transcript_10104	transcript_10148	transcript_10133	transcript_10104	transcript_10104	transcript_10100
transcript_10104	transcript_10108	transcript_10154	transcript_10148	transcript_10106	transcript_10106	transcript_10104
transcript_10108	transcript_10117	transcript_10158	transcript_10154	transcript_10108	transcript_10108	transcript_10108
transcript_1011	transcript_10126	transcript_10169	transcript_10158	transcript_1011	transcript_1011	transcript_1011
transcript_10117	transcript_10128	transcript_10183	transcript_10169	transcript_10128	transcript_10128	transcript_10117
transcript_10126	transcript_10131	transcript_10192	transcript_10183	transcript_10131	transcript_10131	transcript_10126
transcript_10128	transcript_10138	transcript_10202	transcript_10192	transcript_10133	transcript_10133	transcript_10128
transcript_10131	transcript_10154	transcript_10212	transcript_10202	transcript_10144	transcript_10144	transcript_10131
transcript_10138	transcript_10167	transcript_10220	transcript_10220	transcript_10148	transcript_10148	transcript_10138
transcript_10152	transcript_10181	transcript_1023	transcript_10242	transcript_1015	transcript_1015	transcript_10152
transcript_10154	transcript_10183	transcript_10234	transcript_10261	transcript_10150	transcript_10150	transcript_10154
transcript_10172	transcript_10184	transcript_10242	transcript_10262	transcript_10154	transcript_10154	transcript_10172
transcript_10178	transcript_1019	transcript_10262	transcript_10269	transcript_10158	transcript_10158	transcript_10178
transcript_10181	transcript_10197	transcript_10269	transcript_10276	transcript_10163	transcript_10163	transcript_10181
transcript_10183	transcript_10202	transcript_10274	transcript_10278	transcript_10166	transcript_10166	transcript_10183
transcript_10184	transcript_10209	transcript_10276	transcript_10284	transcript_10174	transcript_10169	transcript_10184
transcript_1019	transcript_10212	transcript_10278	transcript_10289	transcript_10183	transcript_10174	transcript_1019
transcript_10197	transcript_10225	transcript_10280	transcript_10294	transcript_10188	transcript_10179	transcript_10197
transcript_10201	transcript_1023	transcript_10284	transcript_1030	transcript_10192	transcript_10183	transcript_10201
transcript_10202	transcript_10241	transcript_10289	transcript_10312	transcript_10196	transcript_10192	transcript_10202
transcript_10212	transcript_10243	transcript_10294	transcript_10320	transcript_10202	transcript_10196	transcript_10212
transcript_10225	transcript_10253	transcript_1030	transcript_10333	transcript_10220	transcript_10202	transcript_10225
transcript_10241	transcript_10258	transcript_10320	transcript_10347	transcript_10224	transcript_10220	transcript_10241
transcript_10243	transcript_10261	transcript_10333	transcript_10350	transcript_10241	transcript_10224	transcript_10243
transcript_10253	transcript_10262	transcript_10335	transcript_1036	transcript_10242	transcript_10242	transcript_10253
transcript_10258	transcript_10269	transcript_10347	transcript_10371	transcript_10256	transcript_10256	transcript_10258
transcript_10261	transcript_10270	transcript_10369	transcript_10372	transcript_10262	transcript_10262	transcript_10261
transcript_10262	transcript_10278	transcript_10371	transcript_10373	transcript_10263	transcript_10263	transcript_10262
transcript_10269	transcript_10289	transcript_10372	transcript_10388	transcript_10269	transcript_10269	transcript_10269
transcript_10270	transcript_1029	transcript_10373	transcript_10391	transcript_10272	transcript_10272	transcript_10270
transcript_10271	transcript_10292	transcript_10388	transcript_10402	transcript_10278	transcript_10277	transcript_10271
transcript_10278	transcript_10294	transcript_10401	transcript_10407	transcript_10281	transcript_10278	transcript_10278
transcript_10280	transcript_1030	transcript_10405	transcript_1041	transcript_10284	transcript_10284	transcript_10280
transcript_10287	transcript_10300	transcript_10407	transcript_10415	transcript_10287	transcript_10287	transcript_10287
transcript_10289	transcript_10323	transcript_1041	transcript_10424	transcript_10289	transcript_10289	transcript_10289
transcript_1029	transcript_10326	transcript_10436	transcript_10430	transcript_10296	transcript_10296	transcript_1029
transcript_10292	transcript_10345	transcript_10441	transcript_10441	transcript_10306	transcript_10304	transcript_10292
transcript_10294	transcript_10346	transcript_10482	transcript_10449	transcript_1031	transcript_10306	transcript_10294
transcript_103	transcript_10347	transcript_10488	transcript_1046	transcript_10312	transcript_10312	transcript_103
transcript_1030	transcript_10364	transcript_10490	transcript_10482	transcript_10315	transcript_10315	transcript_1030
transcript_1031	transcript_10367	transcript_10507	transcript_10488	transcript_10320	transcript_10320	transcript_1031
transcript_10319	transcript_10373	transcript_10508	transcript_10507	transcript_10328	transcript_10328	transcript_10319
transcript_10323	transcript_10383	transcript_10516	transcript_10508	transcript_10333	transcript_10333	transcript_10323
transcript_10326	transcript_10385	transcript_10518	transcript_10516	transcript_10335	transcript_10335	transcript_10326
transcript_10341	transcript_1039	transcript_10519	transcript_10518	transcript_10346	transcript_10346	transcript_10341
transcript_10345	transcript_10395	transcript_10540	transcript_10522	transcript_10347	transcript_10347	transcript_10345
transcript_10346	transcript_10409	transcript_10545	transcript_10540	transcript_10350	transcript_10350	transcript_10346
transcript_10347	transcript_1041	transcript_10546	transcript_10545	transcript_10355	transcript_10355	transcript_10347
transcript_10364	transcript_10413	transcript_10554	transcript_10546	transcript_10363	transcript_1036	transcript_10364
transcript_10367	transcript_10416	transcript_10572	transcript_10554	transcript_10369	transcript_10363	transcript_10367
transcript_10371	transcript_10425	transcript_10573	transcript_10572	transcript_10371	transcript_10364	transcript_10371
transcript_10373	transcript_10428	transcript_10583	transcript_10573	transcript_10373	transcript_10368	transcript_10373
transcript_1039	transcript_10430	transcript_1059	transcript_10583	transcript_10374	transcript_10369	transcript_1039
transcript_10395	transcript_10433	transcript_10605	transcript_1059	transcript_10383	transcript_10371	transcript_10395
transcript_10409	transcript_10436	transcript_10629	transcript_10603	transcript_10388	transcript_10373	transcript_10409
transcript_1041	transcript_10438	transcript_10648	transcript_10605	transcript_10401	transcript_10374	transcript_1041
transcript_10413	transcript_10440	transcript_10650	transcript_1061	transcript_10407	transcript_10383	transcript_10413
transcript_10415	transcript_10445	transcript_1066	transcript_10617	transcript_1041	transcript_10388	transcript_10415
transcript_10416	transcript_10452	transcript_10675	transcript_10648	transcript_10424	transcript_10401	transcript_10416
transcript_10424	transcript_10454	transcript_10676	transcript_10650	transcript_10441	transcript_10407	transcript_10424
transcript_10425	transcript_10456	transcript_10688	transcript_1066	transcript_10458	transcript_1041	transcript_10425
transcript_10428	transcript_10457	transcript_1069	transcript_10667	transcript_1046	transcript_10424	transcript_10428
transcript_10433	transcript_10460	transcript_10692	transcript_10675	transcript_10481	transcript_10430	transcript_10433
transcript_10436	transcript_10482	transcript_10694	transcript_10676	transcript_10482	transcript_10441	transcript_10436
transcript_10438	transcript_10489	transcript_10696	transcript_10688	transcript_10488	transcript_10456	transcript_10438
transcript_10440	transcript_10501	transcript_10700	transcript_10689	transcript_10489	transcript_10458	transcript_10440
transcript_10445	transcript_10505	transcript_10705	transcript_10692	transcript_10492	transcript_1046	transcript_10445
transcript_10449	transcript_10516	transcript_10713	transcript_10694	transcript_10506	transcript_10481	transcript_10449
transcript_10452	transcript_10529	transcript_10714	transcript_10696	transcript_10508	transcript_10482	transcript_10452
transcript_10454	transcript_10534	transcript_10720	transcript_10700	transcript_10511	transcript_10488	transcript_10454
transcript_10456	transcript_10545	transcript_10723	transcript_10713	transcript_10516	transcript_10489	transcript_10456
transcript_10457	transcript_10546	transcript_10726	transcript_10714	transcript_10518	transcript_10490	transcript_10457
transcript_10482	transcript_10550	transcript_10729	transcript_10720	transcript_10540	transcript_10492	transcript_10482
transcript_10488	transcript_10554	transcript_1073	transcript_10723	transcript_10544	transcript_10506	transcript_10488
transcript_10489	transcript_10555	transcript_10732	transcript_1073	transcript_10545	transcript_10508	transcript_10489
transcript_10495	transcript_10570	transcript_10737	transcript_10732	transcript_10546	transcript_10516	transcript_10495
transcript_10501	transcript_10573	transcript_10745	transcript_10737	transcript_10553	transcript_10518	transcript_10501
transcript_10505	transcript_10574	transcript_10749	transcript_10745	transcript_10557	transcript_10540	transcript_10505
transcript_10508	transcript_10583	transcript_10757	transcript_10749	transcript_1056	transcript_10544	transcript_10508
transcript_10516	transcript_1059	transcript_10759	transcript_10757	transcript_10563	transcript_10545	transcript_10516
transcript_10527	transcript_10605	transcript_10761	transcript_10761	transcript_10572	transcript_10546	transcript_10527
transcript_10534	transcript_1061	transcript_10787	transcript_1077	transcript_10573	transcript_10553	transcript_10534
transcript_10545	transcript_10619	transcript_1079	transcript_10787	transcript_10583	transcript_10554	transcript_10545
transcript_10546	transcript_10626	transcript_10792	transcript_1079	transcript_1059	transcript_10557	transcript_10546
transcript_10550	transcript_10629	transcript_10793	transcript_10792	transcript_10597	transcript_1056	transcript_10550
transcript_10554	transcript_10631	transcript_10803	transcript_10793	transcript_10605	transcript_10563	transcript_10554
transcript_10555	transcript_1064	transcript_1081	transcript_10796	transcript_10610	transcript_10568	transcript_10555
transcript_10570	transcript_10643	transcript_10814	transcript_108	transcript_10617	transcript_10572	transcript_10570
transcript_10573	transcript_10646	transcript_10817	transcript_10800	transcript_1062	transcript_10573	transcript_10573
transcript_10574	transcript_10648	transcript_10833	transcript_10805	transcript_10645	transcript_10583	transcript_10574
transcript_10581	transcript_10650	transcript_10834	transcript_1081	transcript_10648	transcript_1059	transcript_10581
transcript_10583	transcript_10651	transcript_10835	transcript_10814	transcript_10650	transcript_10597	transcript_10583
transcript_10598	transcript_10657	transcript_10844	transcript_10817	transcript_10674	transcript_10605	transcript_10598
transcript_10605	transcript_10671	transcript_10860	transcript_10820	transcript_10675	transcript_10610	transcript_10605
transcript_1061	transcript_10684	transcript_10875	transcript_10833	transcript_10676	transcript_10617	transcript_1061
transcript_10612	transcript_10685	transcript_10891	transcript_10834	transcript_10688	transcript_1062	transcript_10612
transcript_10619	transcript_10686	transcript_10892	transcript_10835	transcript_10689	transcript_10629	transcript_10619
transcript_10626	transcript_10688	transcript_10894	transcript_10844	transcript_1069	transcript_10648	transcript_10626
transcript_10629	transcript_10689	transcript_10896	transcript_10860	transcript_10692	transcript_10650	transcript_10629
transcript_10631	transcript_1069	transcript_10901	transcript_10864	transcript_10696	transcript_10674	transcript_10631
transcript_1064	transcript_10692	transcript_10903	transcript_10867	transcript_10700	transcript_10675	transcript_1064
transcript_10640	transcript_10694	transcript_10905	transcript_10875	transcript_10705	transcript_10676	transcript_10640
transcript_10643	transcript_10696	transcript_1091	transcript_10891	transcript_10712	transcript_10688	transcript_10643
transcript_10646	transcript_10697	transcript_10910	transcript_10892	transcript_10713	transcript_10689	transcript_10646
transcript_10648	transcript_10700	transcript_10913	transcript_10896	transcript_10714	transcript_1069	transcript_10648
transcript_10650	transcript_10703	transcript_10914	transcript_10901	transcript_10720	transcript_10692	transcript_10650
transcript_10651	transcript_10706	transcript_10915	transcript_10902	transcript_10723	transcript_10696	transcript_10651
transcript_10657	transcript_10707	transcript_10926	transcript_10903	transcript_10729	transcript_10700	transcript_10657
transcript_10667	transcript_10714	transcript_10927	transcript_10905	transcript_1073	transcript_10705	transcript_10667
transcript_10671	transcript_10719	transcript_10930	transcript_10910	transcript_10732	transcript_10712	transcript_10671
transcript_10676	transcript_10720	transcript_10932	transcript_10913	transcript_10737	transcript_10713	transcript_10676
transcript_10686	transcript_10726	transcript_10937	transcript_10914	transcript_10745	transcript_10714	transcript_10686
transcript_10688	transcript_10729	transcript_10949	transcript_10915	transcript_10749	transcript_10720	transcript_10688
transcript_10692	transcript_1073	transcript_10961	transcript_10926	transcript_10753	transcript_10723	transcript_10692
transcript_10694	transcript_10732	transcript_10963	transcript_10927	transcript_10787	transcript_10729	transcript_10694
transcript_10696	transcript_1074	transcript_10974	transcript_1093	transcript_1079	transcript_1073	transcript_10696
transcript_10697	transcript_10742	transcript_10979	transcript_10930	transcript_10793	transcript_10732	transcript_10697
transcript_10700	transcript_10750	transcript_1098	transcript_10931	transcript_10794	transcript_10737	transcript_10700
transcript_10703	transcript_10757	transcript_10987	transcript_10932	transcript_10795	transcript_10745	transcript_10703
transcript_10706	transcript_10759	transcript_10992	transcript_10937	transcript_10796	transcript_10749	transcript_10706
transcript_10707	transcript_10760	transcript_11001	transcript_10949	transcript_10798	transcript_10753	transcript_10707
transcript_10713	transcript_10767	transcript_11011	transcript_10961	transcript_10800	transcript_10759	transcript_10713
transcript_10714	transcript_1077	transcript_11015	transcript_10963	transcript_10805	transcript_10764	transcript_10714
transcript_10715	transcript_10781	transcript_1102	transcript_10974	transcript_10807	transcript_1077	transcript_10715
transcript_10719	transcript_10783	transcript_11020	transcript_10979	transcript_10808	transcript_10778	transcript_10719
transcript_10720	transcript_10785	transcript_11029	transcript_1098	transcript_1081	transcript_10787	transcript_10720
transcript_10726	transcript_10787	transcript_1103	transcript_10987	transcript_10813	transcript_1079	transcript_10726
transcript_1073	transcript_1079	transcript_11034	transcript_10992	transcript_10814	transcript_10793	transcript_1073
transcript_10740	transcript_10793	transcript_11037	transcript_10998	transcript_10817	transcript_10794	transcript_10740
transcript_10742	transcript_10799	transcript_11038	transcript_1100	transcript_10820	transcript_10795	transcript_10742
transcript_10745	transcript_10802	transcript_11043	transcript_11001	transcript_10824	transcript_10796	transcript_10745
transcript_10750	transcript_10809	transcript_11059	transcript_11011	transcript_10834	transcript_10798	transcript_10750
transcript_10757	transcript_10814	transcript_11064	transcript_11015	transcript_10835	transcript_10800	transcript_10757
transcript_10759	transcript_1082	transcript_11068	transcript_1102	transcript_10838	transcript_10805	transcript_10759
transcript_10760	transcript_10834	transcript_11073	transcript_11024	transcript_10844	transcript_10807	transcript_10760
transcript_10761	transcript_10838	transcript_11087	transcript_11028	transcript_10848	transcript_10808	transcript_10761
transcript_10767	transcript_10851	transcript_11089	transcript_11029	transcript_10860	transcript_1081	transcript_10767
transcript_1077	transcript_10860	transcript_11097	transcript_1103	transcript_10866	transcript_10813	transcript_1077
transcript_10783	transcript_10864	transcript_11103	transcript_11034	transcript_10867	transcript_10814	transcript_10783
transcript_10785	transcript_10867	transcript_11108	transcript_11037	transcript_10873	transcript_10824	transcript_10785
transcript_10787	transcript_10875	transcript_1112	transcript_11038	transcript_10891	transcript_10834	transcript_10787
transcript_10793	transcript_10890	transcript_11128	transcript_11043	transcript_10893	transcript_10835	transcript_10793
transcript_10796	transcript_10891	transcript_11137	transcript_11050	transcript_10894	transcript_1084	transcript_10796
transcript_10800	transcript_10895	transcript_1114	transcript_11059	transcript_10896	transcript_10844	transcript_10800
transcript_10801	transcript_10896	transcript_11152	transcript_11064	transcript_10901	transcript_10852	transcript_10801
transcript_10802	transcript_10903	transcript_1116	transcript_11068	transcript_10903	transcript_10860	transcript_10802
transcript_10803	transcript_10905	transcript_11171	transcript_11073	transcript_10905	transcript_10866	transcript_10803
transcript_10809	transcript_10907	transcript_11174	transcript_11077	transcript_1091	transcript_10867	transcript_10809
transcript_10817	transcript_1091	transcript_1119	transcript_11089	transcript_10910	transcript_10873	transcript_10817
transcript_1082	transcript_10914	transcript_11190	transcript_11097	transcript_10914	transcript_10891	transcript_1082
transcript_10820	transcript_10926	transcript_11194	transcript_11103	transcript_10915	transcript_10893	transcript_10820
transcript_10834	transcript_10927	transcript_11200	transcript_11108	transcript_10926	transcript_10894	transcript_10834
transcript_10838	transcript_10937	transcript_1121	transcript_11118	transcript_10927	transcript_10896	transcript_10838
transcript_10851	transcript_10938	transcript_11220	transcript_11128	transcript_10932	transcript_10901	transcript_10851
transcript_10860	transcript_10945	transcript_11222	transcript_11134	transcript_10937	transcript_10903	transcript_10860
transcript_10864	transcript_10957	transcript_11225	transcript_11137	transcript_10944	transcript_10905	transcript_10864
transcript_10867	transcript_10961	transcript_11227	transcript_1114	transcript_10949	transcript_1091	transcript_10867
transcript_10875	transcript_10963	transcript_11233	transcript_11152	transcript_10950	transcript_10910	transcript_10875
transcript_10890	transcript_10966	transcript_11261	transcript_11171	transcript_10960	transcript_10914	transcript_10890
transcript_10891	transcript_10969	transcript_11262	transcript_11174	transcript_10961	transcript_10915	transcript_10891
transcript_10896	transcript_10974	transcript_11281	transcript_11175	transcript_10963	transcript_10926	transcript_10896
transcript_10905	transcript_10978	transcript_11282	transcript_1119	transcript_10974	transcript_10927	transcript_10905
transcript_10907	transcript_10979	transcript_1129	transcript_11190	transcript_10979	transcript_10932	transcript_10907
transcript_10914	transcript_10998	transcript_11300	transcript_11191	transcript_1098	transcript_10937	transcript_10914
transcript_10915	transcript_11001	transcript_11305	transcript_11194	transcript_10987	transcript_10944	transcript_10915
transcript_10926	transcript_11002	transcript_11339	transcript_11200	transcript_1099	transcript_10949	transcript_10926
transcript_10927	transcript_1101	transcript_11349	transcript_1121	transcript_10992	transcript_10950	transcript_10927
transcript_10931	transcript_11011	transcript_1135	transcript_11218	transcript_10998	transcript_10960	transcript_10931
transcript_10932	transcript_11015	transcript_11351	transcript_11222	transcript_10999	transcript_10961	transcript_10932
transcript_10945	transcript_11017	transcript_11352	transcript_11227	transcript_1100	transcript_10963	transcript_10945
transcript_10957	transcript_11020	transcript_11357	transcript_11233	transcript_11001	transcript_10974	transcript_10957
transcript_10961	transcript_11026	transcript_11387	transcript_11241	transcript_11002	transcript_10979	transcript_10961
transcript_10963	transcript_11028	transcript_11395	transcript_11261	transcript_11003	transcript_1098	transcript_10963
transcript_10966	transcript_11029	transcript_11396	transcript_11281	transcript_11011	transcript_10987	transcript_10966
transcript_10969	transcript_1103	transcript_11397	transcript_11282	transcript_11015	transcript_1099	transcript_10969
transcript_10974	transcript_11037	transcript_1141	transcript_11297	transcript_11019	transcript_10992	transcript_10974
transcript_10978	transcript_11050	transcript_11425	transcript_11299	transcript_11024	transcript_10998	transcript_10978
transcript_1098	transcript_11060	transcript_11444	transcript_11300	transcript_11028	transcript_10999	transcript_1098
transcript_10998	transcript_11067	transcript_1146	transcript_11341	transcript_1103	transcript_1100	transcript_10998
transcript_10999	transcript_11068	transcript_11473	transcript_11349	transcript_11034	transcript_11001	transcript_10999
transcript_11001	transcript_11076	transcript_1149	transcript_1135	transcript_11037	transcript_11002	transcript_11001
transcript_11008	transcript_11077	transcript_11507	transcript_11351	transcript_11038	transcript_11003	transcript_11008
transcript_11011	transcript_11095	transcript_11511	transcript_11382	transcript_11043	transcript_11011	transcript_11011
transcript_11017	transcript_11096	transcript_11512	transcript_11387	transcript_11050	transcript_11015	transcript_11017
transcript_11019	transcript_11100	transcript_1152	transcript_11389	transcript_11059	transcript_1103	transcript_11019
transcript_1102	transcript_11101	transcript_11521	transcript_11395	transcript_11064	transcript_11034	transcript_1102
transcript_11020	transcript_11105	transcript_11524	transcript_11397	transcript_11065	transcript_11037	transcript_11020
transcript_11026	transcript_1112	transcript_1153	transcript_1141	transcript_11068	transcript_11038	transcript_11026
transcript_11029	transcript_11122	transcript_11535	transcript_11425	transcript_1107	transcript_11043	transcript_11029
transcript_11037	transcript_11128	transcript_11543	transcript_11444	transcript_11073	transcript_11050	transcript_11037
transcript_11050	transcript_11157	transcript_11552	transcript_1146	transcript_11076	transcript_11059	transcript_11050
transcript_11060	transcript_11169	transcript_11561	transcript_11473	transcript_11077	transcript_11064	transcript_11060
transcript_11064	transcript_11170	transcript_11566	transcript_11480	transcript_11087	transcript_11065	transcript_11064
transcript_11067	transcript_11171	transcript_11572	transcript_11488	transcript_11096	transcript_11068	transcript_11067
transcript_11068	transcript_1119	transcript_1159	transcript_1149	transcript_11097	transcript_1107	transcript_11068
transcript_11076	transcript_11190	transcript_1160	transcript_11497	transcript_11103	transcript_11073	transcript_11076
transcript_11077	transcript_11194	transcript_11610	transcript_11507	transcript_11108	transcript_11076	transcript_11077
transcript_11095	transcript_11199	transcript_11614	transcript_11511	transcript_11111	transcript_11077	transcript_11095
transcript_11096	transcript_11200	transcript_11626	transcript_11512	transcript_11128	transcript_11087	transcript_11096
transcript_11100	transcript_11202	transcript_11627	transcript_1152	transcript_11134	transcript_11096	transcript_11100
transcript_11101	transcript_11204	transcript_11636	transcript_11524	transcript_11135	transcript_11097	transcript_11101
transcript_11105	transcript_11205	transcript_11639	transcript_1153	transcript_11137	transcript_11103	transcript_11105
transcript_1112	transcript_11215	transcript_11645	transcript_11535	transcript_1114	transcript_11108	transcript_1112
transcript_11128	transcript_11222	transcript_11646	transcript_11543	transcript_11141	transcript_11111	transcript_11128
transcript_11137	transcript_11223	transcript_11684	transcript_11552	transcript_11144	transcript_11128	transcript_11137
transcript_1114	transcript_11225	transcript_1169	transcript_11561	transcript_11152	transcript_11134	transcript_1114
transcript_11152	transcript_11227	transcript_11698	transcript_11566	transcript_11171	transcript_11135	transcript_11152
transcript_11169	transcript_1123	transcript_11708	transcript_1157	transcript_11174	transcript_11137	transcript_11169
transcript_11170	transcript_11233	transcript_11716	transcript_11572	transcript_11175	transcript_11138	transcript_11170
transcript_11183	transcript_11243	transcript_11719	transcript_1159	transcript_1119	transcript_1114	transcript_11183
transcript_1119	transcript_11246	transcript_1172	transcript_11596	transcript_11190	transcript_11141	transcript_1119
transcript_11190	transcript_11249	transcript_11724	transcript_1160	transcript_11194	transcript_11152	transcript_11190
transcript_11191	transcript_11261	transcript_11739	transcript_11601	transcript_11200	transcript_11164	transcript_11191
transcript_11194	transcript_11263	transcript_1174	transcript_11610	transcript_1121	transcript_11174	transcript_11194
transcript_11199	transcript_11272	transcript_11742	transcript_11614	transcript_11222	transcript_11175	transcript_11199
transcript_11200	transcript_11278	transcript_11751	transcript_11615	transcript_11227	transcript_1119	transcript_11200
transcript_11202	transcript_11280	transcript_11766	transcript_11626	transcript_11230	transcript_11190	transcript_11202
transcript_11204	transcript_11281	transcript_11776	transcript_11638	transcript_11237	transcript_11191	transcript_11204
transcript_11205	transcript_11285	transcript_11782	transcript_11645	transcript_1124	transcript_11194	transcript_11205
transcript_11215	transcript_11295	transcript_11790	transcript_11646	transcript_11261	transcript_11200	transcript_11215
transcript_11222	transcript_11302	transcript_11796	transcript_11655	transcript_11268	transcript_1121	transcript_11222
transcript_11223	transcript_11304	transcript_11797	transcript_11684	transcript_11270	transcript_11218	transcript_11223
transcript_11225	transcript_11310	transcript_11798	transcript_1169	transcript_11273	transcript_11222	transcript_11225
transcript_1123	transcript_11317	transcript_11802	transcript_11698	transcript_11279	transcript_11227	transcript_1123
transcript_11233	transcript_11330	transcript_11805	transcript_11716	transcript_11281	transcript_11230	transcript_11233
transcript_1124	transcript_11341	transcript_11828	transcript_11724	transcript_11282	transcript_11237	transcript_1124
transcript_11243	transcript_11349	transcript_11835	transcript_11739	transcript_11287	transcript_1124	transcript_11243
transcript_11246	transcript_1135	transcript_11837	transcript_1174	transcript_11297	transcript_11251	transcript_11246
transcript_11249	transcript_11350	transcript_11842	transcript_11742	transcript_11299	transcript_11261	transcript_11249
transcript_11261	transcript_11352	transcript_11845	transcript_11751	transcript_11300	transcript_11268	transcript_11261
transcript_11263	transcript_11366	transcript_1187	transcript_11766	transcript_11304	transcript_11270	transcript_11263
transcript_11272	transcript_11388	transcript_11880	transcript_1177	transcript_11305	transcript_11273	transcript_11272
transcript_11278	transcript_11397	transcript_11885	transcript_11776	transcript_11306	transcript_11279	transcript_11278
transcript_11280	transcript_1141	transcript_11886	transcript_1178	transcript_11311	transcript_11281	transcript_11280
transcript_11281	transcript_11410	transcript_1190	transcript_11782	transcript_11340	transcript_11282	transcript_11281
transcript_11287	transcript_11411	transcript_11902	transcript_11790	transcript_11348	transcript_11287	transcript_11287
transcript_1129	transcript_11417	transcript_11906	transcript_11796	transcript_1135	transcript_11297	transcript_1129
transcript_11295	transcript_11423	transcript_11934	transcript_11797	transcript_11351	transcript_11299	transcript_11295
transcript_11310	transcript_11425	transcript_11936	transcript_11798	transcript_11357	transcript_11300	transcript_11310
transcript_11317	transcript_11427	transcript_11940	transcript_11802	transcript_11382	transcript_11305	transcript_11317
transcript_11330	transcript_11444	transcript_11951	transcript_11805	transcript_11387	transcript_11306	transcript_11330
transcript_11341	transcript_11445	transcript_11960	transcript_11811	transcript_11395	transcript_11311	transcript_11341
transcript_11349	transcript_11446	transcript_11961	transcript_11818	transcript_11397	transcript_11340	transcript_11349
transcript_1135	transcript_11450	transcript_11980	transcript_11828	transcript_11402	transcript_11348	transcript_1135
transcript_11350	transcript_11454	transcript_11997	transcript_11837	transcript_11403	transcript_1135	transcript_11350
transcript_11366	transcript_11488	transcript_12	transcript_11842	transcript_11404	transcript_11350	transcript_11366
transcript_11387	transcript_11497	transcript_12001	transcript_11845	transcript_1141	transcript_11351	transcript_11387
transcript_1139	transcript_11507	transcript_12004	transcript_1187	transcript_11425	transcript_11357	transcript_1139
transcript_11397	transcript_11521	transcript_12014	transcript_11880	transcript_11438	transcript_11382	transcript_11397
transcript_1141	transcript_11524	transcript_12026	transcript_11885	transcript_11444	transcript_11387	transcript_1141
transcript_11410	transcript_1153	transcript_1204	transcript_1190	transcript_11447	transcript_11395	transcript_11410
transcript_11411	transcript_11531	transcript_12050	transcript_11906	transcript_1146	transcript_11397	transcript_11411
transcript_11417	transcript_11535	transcript_12064	transcript_11934	transcript_11473	transcript_11402	transcript_11417
transcript_11423	transcript_11542	transcript_1207	transcript_11936	transcript_1148	transcript_11403	transcript_11423
transcript_11425	transcript_11550	transcript_12070	transcript_11940	transcript_11480	transcript_11404	transcript_11425
transcript_11429	transcript_11552	transcript_12086	transcript_11951	transcript_1149	transcript_11408	transcript_11429
transcript_11446	transcript_11560	transcript_1209	transcript_11960	transcript_1150	transcript_1141	transcript_11446
transcript_11450	transcript_11561	transcript_12149	transcript_11961	transcript_11507	transcript_11425	transcript_11450
transcript_11454	transcript_1157	transcript_12151	transcript_1198	transcript_11511	transcript_11438	transcript_11454
transcript_1146	transcript_11575	transcript_12164	transcript_11980	transcript_11512	transcript_11444	transcript_1146
transcript_11485	transcript_11587	transcript_12170	transcript_11986	transcript_1152	transcript_11447	transcript_11485
transcript_11488	transcript_1159	transcript_12176	transcript_11989	transcript_11524	transcript_1146	transcript_11488
transcript_1149	transcript_11593	transcript_1218	transcript_11997	transcript_1153	transcript_11473	transcript_1149
transcript_11493	transcript_1160	transcript_12190	transcript_12004	transcript_11535	transcript_11475	transcript_11493
transcript_11497	transcript_11610	transcript_122	transcript_12026	transcript_11555	transcript_1148	transcript_11497
transcript_11507	transcript_11612	transcript_12208	transcript_1204	transcript_11561	transcript_11480	transcript_11507
transcript_11521	transcript_11614	transcript_12215	transcript_12044	transcript_11571	transcript_1149	transcript_11521
transcript_11524	transcript_11615	transcript_12225	transcript_12050	transcript_11572	transcript_1150	transcript_11524
transcript_11528	transcript_11617	transcript_12230	transcript_12064	transcript_11586	transcript_11507	transcript_11528
transcript_1153	transcript_11626	transcript_12232	transcript_12065	transcript_1159	transcript_11511	transcript_1153
transcript_11531	transcript_11632	transcript_12244	transcript_1207	transcript_11596	transcript_11512	transcript_11531
transcript_11535	transcript_11637	transcript_12251	transcript_12070	transcript_11600	transcript_11513	transcript_11535
transcript_11542	transcript_11644	transcript_12279	transcript_12086	transcript_11612	transcript_1152	transcript_11542
transcript_11552	transcript_11646	transcript_12286	transcript_1209	transcript_11614	transcript_11524	transcript_11552
transcript_11560	transcript_11654	transcript_1229	transcript_12096	transcript_11615	transcript_1153	transcript_11560
transcript_11561	transcript_11658	transcript_12290	transcript_12115	transcript_11616	transcript_11535	transcript_11561
transcript_1157	transcript_11684	transcript_123	transcript_12116	transcript_11626	transcript_11555	transcript_1157
transcript_11572	transcript_11697	transcript_12301	transcript_12121	transcript_11627	transcript_11561	transcript_11572
transcript_11575	transcript_11698	transcript_12303	transcript_12124	transcript_11646	transcript_11566	transcript_11575
transcript_11587	transcript_11700	transcript_12319	transcript_12147	transcript_11653	transcript_11571	transcript_11587
transcript_1159	transcript_11712	transcript_1232	transcript_12151	transcript_11655	transcript_11572	transcript_1159
transcript_11593	transcript_11716	transcript_12327	transcript_12164	transcript_11657	transcript_11586	transcript_11593
transcript_1160	transcript_1172	transcript_12341	transcript_12170	transcript_11662	transcript_11596	transcript_1160
transcript_11610	transcript_11720	transcript_12344	transcript_12176	transcript_11684	transcript_1160	transcript_11610
transcript_11612	transcript_11724	transcript_12349	transcript_12177	transcript_1169	transcript_11600	transcript_11612
transcript_11615	transcript_11733	transcript_12352	transcript_1218	transcript_11698	transcript_11614	transcript_11615
transcript_11617	transcript_11736	transcript_1236	transcript_12180	transcript_117	transcript_11615	transcript_11617
transcript_11626	transcript_1174	transcript_12371	transcript_12188	transcript_1170	transcript_11616	transcript_11626
transcript_11632	transcript_11747	transcript_12381	transcript_12190	transcript_11701	transcript_11626	transcript_11632
transcript_11634	transcript_11751	transcript_12396	transcript_122	transcript_11708	transcript_11631	transcript_11634
transcript_11635	transcript_1177	transcript_12402	transcript_1220	transcript_11716	transcript_11646	transcript_11635
transcript_11644	transcript_11771	transcript_12431	transcript_12208	transcript_11724	transcript_11655	transcript_11644
transcript_11646	transcript_11779	transcript_12437	transcript_12225	transcript_11733	transcript_11657	transcript_11646
transcript_11658	transcript_11782	transcript_12444	transcript_12230	transcript_11734	transcript_11662	transcript_11658
transcript_11697	transcript_11786	transcript_12448	transcript_12232	transcript_11739	transcript_11684	transcript_11697
transcript_11698	transcript_11787	transcript_12449	transcript_12244	transcript_11742	transcript_1169	transcript_11698
transcript_11700	transcript_11790	transcript_12452	transcript_12251	transcript_11756	transcript_11698	transcript_11700
transcript_11712	transcript_11797	transcript_12456	transcript_12257	transcript_11765	transcript_1170	transcript_11712
transcript_11716	transcript_11802	transcript_12468	transcript_12279	transcript_11776	transcript_11701	transcript_11716
transcript_11719	transcript_11804	transcript_12498	transcript_12286	transcript_11778	transcript_11708	transcript_11719
transcript_1172	transcript_11805	transcript_12499	transcript_1229	transcript_1178	transcript_11716	transcript_1172
transcript_11720	transcript_11820	transcript_1250	transcript_12290	transcript_11782	transcript_11719	transcript_11720
transcript_11724	transcript_11822	transcript_12506	transcript_12291	transcript_11790	transcript_11724	transcript_11724
transcript_11729	transcript_11828	transcript_12526	transcript_12292	transcript_11792	transcript_11733	transcript_11729
transcript_11733	transcript_1184	transcript_1253	transcript_123	transcript_11796	transcript_11739	transcript_11733
transcript_11736	transcript_11842	transcript_12538	transcript_12306	transcript_11797	transcript_11742	transcript_11736
transcript_11739	transcript_11845	transcript_12540	transcript_12319	transcript_11798	transcript_11746	transcript_11739
transcript_1174	transcript_11861	transcript_12542	transcript_1232	transcript_11802	transcript_11776	transcript_1174
transcript_11747	transcript_11884	transcript_12562	transcript_12327	transcript_11805	transcript_11778	transcript_11747
transcript_1175	transcript_11892	transcript_12566	transcript_12338	transcript_11811	transcript_1178	transcript_1175
transcript_11751	transcript_11896	transcript_12570	transcript_12344	transcript_11816	transcript_11782	transcript_11751
transcript_11753	transcript_11902	transcript_12573	transcript_12349	transcript_11818	transcript_11790	transcript_11753
transcript_11766	transcript_11904	transcript_12579	transcript_12352	transcript_11835	transcript_11792	transcript_11766
transcript_1177	transcript_11906	transcript_1258	transcript_12362	transcript_11837	transcript_11796	transcript_1177
transcript_11771	transcript_11907	transcript_12584	transcript_12371	transcript_11841	transcript_11797	transcript_11771
transcript_11776	transcript_11920	transcript_12587	transcript_12381	transcript_11842	transcript_11798	transcript_11776
transcript_11779	transcript_11924	transcript_12600	transcript_12396	transcript_11845	transcript_11802	transcript_11779
transcript_11782	transcript_11932	transcript_1261	transcript_124	transcript_11855	transcript_11805	transcript_11782
transcript_11786	transcript_11934	transcript_1262	transcript_12402	transcript_11866	transcript_11811	transcript_11786
transcript_11790	transcript_11936	transcript_12641	transcript_12431	transcript_1187	transcript_11816	transcript_11790
transcript_11797	transcript_11938	transcript_12645	transcript_12437	transcript_11885	transcript_11837	transcript_11797
transcript_11798	transcript_11943	transcript_1265	transcript_12448	transcript_11891	transcript_11841	transcript_11798
transcript_11802	transcript_11960	transcript_1266	transcript_12449	transcript_119	transcript_11842	transcript_11802
transcript_11804	transcript_11961	transcript_12661	transcript_12450	transcript_1190	transcript_11845	transcript_11804
transcript_11805	transcript_11962	transcript_12669	transcript_12452	transcript_11906	transcript_11855	transcript_11805
transcript_11814	transcript_11972	transcript_12673	transcript_12456	transcript_1191	transcript_1187	transcript_11814
transcript_11818	transcript_1198	transcript_1268	transcript_12468	transcript_11913	transcript_11880	transcript_11818
transcript_11820	transcript_11980	transcript_12680	transcript_12488	transcript_11934	transcript_11885	transcript_11820
transcript_11822	transcript_11982	transcript_12681	transcript_12498	transcript_11936	transcript_11886	transcript_11822
transcript_11823	transcript_11989	transcript_12684	transcript_12499	transcript_11940	transcript_11891	transcript_11823
transcript_11828	transcript_11990	transcript_12701	transcript_1250	transcript_11951	transcript_119	transcript_11828
transcript_11837	transcript_11993	transcript_12710	transcript_12506	transcript_11957	transcript_1190	transcript_11837
transcript_1184	transcript_11997	transcript_12711	transcript_12514	transcript_11961	transcript_11906	transcript_1184
transcript_11842	transcript_12003	transcript_12719	transcript_1253	transcript_11964	transcript_1191	transcript_11842
transcript_11845	transcript_12004	transcript_12729	transcript_12538	transcript_1198	transcript_11934	transcript_11845
transcript_11854	transcript_12008	transcript_12732	transcript_12540	transcript_11980	transcript_11936	transcript_11854
transcript_11859	transcript_12030	transcript_12733	transcript_12552	transcript_11993	transcript_11940	transcript_11859
transcript_11861	transcript_1204	transcript_12737	transcript_12559	transcript_11997	transcript_11951	transcript_11861
transcript_1187	transcript_12042	transcript_12754	transcript_12562	transcript_11998	transcript_11957	transcript_1187
transcript_11880	transcript_1205	transcript_12757	transcript_12566	transcript_12024	transcript_11961	transcript_11880
transcript_11884	transcript_12054	transcript_1276	transcript_12569	transcript_12026	transcript_11964	transcript_11884
transcript_11889	transcript_12057	transcript_12761	transcript_12570	transcript_12029	transcript_1198	transcript_11889
transcript_11892	transcript_12062	transcript_12766	transcript_12573	transcript_12036	transcript_11980	transcript_11892
transcript_11896	transcript_1207	transcript_12767	transcript_1258	transcript_12038	transcript_11993	transcript_11896
transcript_11902	transcript_12070	transcript_12768	transcript_12584	transcript_1204	transcript_11997	transcript_11902
transcript_11904	transcript_12076	transcript_12769	transcript_12587	transcript_12050	transcript_11998	transcript_11904
transcript_11906	transcript_12084	transcript_12771	transcript_12595	transcript_12058	transcript_12024	transcript_11906
transcript_11907	transcript_12086	transcript_12772	transcript_12600	transcript_12063	transcript_12026	transcript_11907
transcript_11920	transcript_1209	transcript_12777	transcript_1261	transcript_12064	transcript_12029	transcript_11920
transcript_11924	transcript_12094	transcript_1278	transcript_1262	transcript_12065	transcript_12036	transcript_11924
transcript_11932	transcript_12100	transcript_12785	transcript_12641	transcript_1207	transcript_12038	transcript_11932
transcript_11936	transcript_12111	transcript_12792	transcript_12645	transcript_12086	transcript_1204	transcript_11936
transcript_11938	transcript_12115	transcript_12796	transcript_1265	transcript_12088	transcript_12041	transcript_11938
transcript_11943	transcript_12120	transcript_12799	transcript_1266	transcript_1209	transcript_12050	transcript_11943
transcript_11960	transcript_12123	transcript_1281	transcript_12661	transcript_12096	transcript_12058	transcript_11960
transcript_11961	transcript_12129	transcript_12815	transcript_12668	transcript_12103	transcript_12062	transcript_11961
transcript_11962	transcript_12147	transcript_12821	transcript_12669	transcript_12124	transcript_12063	transcript_11962
transcript_11972	transcript_12153	transcript_12838	transcript_1268	transcript_12147	transcript_12064	transcript_11972
transcript_11980	transcript_12156	transcript_12849	transcript_12681	transcript_12151	transcript_12065	transcript_11980
transcript_11982	transcript_12163	transcript_12860	transcript_12684	transcript_1216	transcript_1207	transcript_11982
transcript_11990	transcript_12164	transcript_12871	transcript_12701	transcript_12164	transcript_12086	transcript_11990
transcript_11995	transcript_12176	transcript_12881	transcript_12708	transcript_12170	transcript_12088	transcript_11995
transcript_12001	transcript_12181	transcript_12897	transcript_12711	transcript_12174	transcript_1209	transcript_12001
transcript_12003	transcript_12184	transcript_129	transcript_12713	transcript_12176	transcript_12096	transcript_12003
transcript_12004	transcript_12195	transcript_12917	transcript_12719	transcript_12177	transcript_12103	transcript_12004
transcript_12008	transcript_12211	transcript_12918	transcript_12729	transcript_1218	transcript_12121	transcript_12008
transcript_12030	transcript_12212	transcript_12934	transcript_12732	transcript_12180	transcript_12124	transcript_12030
transcript_1204	transcript_12215	transcript_12937	transcript_12737	transcript_12188	transcript_1213	transcript_1204
transcript_1205	transcript_12223	transcript_1295	transcript_12754	transcript_1219	transcript_12147	transcript_1205
transcript_12050	transcript_12225	transcript_12959	transcript_12757	transcript_122	transcript_12151	transcript_12050
transcript_12054	transcript_12234	transcript_12962	transcript_12767	transcript_1220	transcript_1216	transcript_12054
transcript_12057	transcript_12243	transcript_12963	transcript_12768	transcript_12208	transcript_12164	transcript_12057
transcript_12062	transcript_12255	transcript_12983	transcript_12769	transcript_12212	transcript_12170	transcript_12062
transcript_12070	transcript_12258	transcript_12990	transcript_12771	transcript_12213	transcript_12174	transcript_12070
transcript_12084	transcript_12272	transcript_12994	transcript_12772	transcript_12216	transcript_12176	transcript_12084
transcript_12086	transcript_12279	transcript_12998	transcript_12777	transcript_12218	transcript_12177	transcript_12086
transcript_1209	transcript_12280	transcript_13002	transcript_1278	transcript_12225	transcript_12179	transcript_1209
transcript_12094	transcript_12289	transcript_13013	transcript_12785	transcript_12232	transcript_1218	transcript_12094
transcript_12095	transcript_12291	transcript_13017	transcript_12792	transcript_1224	transcript_12180	transcript_12095
transcript_12100	transcript_12301	transcript_13031	transcript_12796	transcript_12251	transcript_12181	transcript_12100
transcript_12101	transcript_12306	transcript_13039	transcript_12799	transcript_12254	transcript_12188	transcript_12101
transcript_12111	transcript_12308	transcript_1304	transcript_12806	transcript_12257	transcript_12190	transcript_12111
transcript_12115	transcript_12318	transcript_13050	transcript_12810	transcript_12259	transcript_122	transcript_12115
transcript_12120	transcript_12319	transcript_13089	transcript_12815	transcript_12265	transcript_1220	transcript_12120
transcript_12123	transcript_12321	transcript_13091	transcript_12824	transcript_12278	transcript_12208	transcript_12123
transcript_12124	transcript_12325	transcript_13096	transcript_12838	transcript_12279	transcript_12212	transcript_12124
transcript_12129	transcript_12334	transcript_13106	transcript_1284	transcript_12286	transcript_12213	transcript_12129
transcript_12138	transcript_12337	transcript_13114	transcript_12844	transcript_1229	transcript_12216	transcript_12138
transcript_12156	transcript_12341	transcript_1313	transcript_12849	transcript_12290	transcript_12218	transcript_12156
transcript_12157	transcript_12346	transcript_13130	transcript_12860	transcript_12292	transcript_12225	transcript_12157
transcript_12163	transcript_12347	transcript_13135	transcript_12871	transcript_12293	transcript_1224	transcript_12163
transcript_12164	transcript_12349	transcript_13145	transcript_12881	transcript_12297	transcript_12251	transcript_12164
transcript_12176	transcript_12351	transcript_13159	transcript_12897	transcript_12298	transcript_12257	transcript_12176
transcript_12181	transcript_12352	transcript_13167	transcript_129	transcript_123	transcript_12259	transcript_12181
transcript_12184	transcript_12366	transcript_13192	transcript_12913	transcript_12302	transcript_12265	transcript_12184
transcript_1219	transcript_12370	transcript_13198	transcript_12918	transcript_12303	transcript_12276	transcript_1219
transcript_12195	transcript_12380	transcript_13209	transcript_12934	transcript_12314	transcript_12277	transcript_12195
transcript_12210	transcript_12381	transcript_1323	transcript_12937	transcript_12319	transcript_12278	transcript_12210
transcript_12211	transcript_12383	transcript_13231	transcript_12938	transcript_1232	transcript_12279	transcript_12211
transcript_12212	transcript_12390	transcript_13240	transcript_1295	transcript_12326	transcript_12286	transcript_12212
transcript_12223	transcript_12402	transcript_13247	transcript_12959	transcript_12327	transcript_1229	transcript_12223
transcript_12232	transcript_12409	transcript_13266	transcript_1296	transcript_12338	transcript_12290	transcript_12232
transcript_12234	transcript_12434	transcript_13269	transcript_12962	transcript_12341	transcript_12292	transcript_12234
transcript_12243	transcript_12437	transcript_1327	transcript_12963	transcript_12344	transcript_12293	transcript_12243
transcript_12272	transcript_12447	transcript_13277	transcript_12984	transcript_12346	transcript_12297	transcript_12272
transcript_12279	transcript_12451	transcript_1328	transcript_12990	transcript_12349	transcript_12298	transcript_12279
transcript_12280	transcript_12452	transcript_13280	transcript_12994	transcript_12352	transcript_123	transcript_12280
transcript_12286	transcript_12457	transcript_1329	transcript_12998	transcript_1236	transcript_12302	transcript_12286
transcript_12287	transcript_12459	transcript_13297	transcript_13002	transcript_12365	transcript_12303	transcript_12287
transcript_12289	transcript_12460	transcript_13305	transcript_13013	transcript_12371	transcript_12319	transcript_12289
transcript_1229	transcript_12462	transcript_13313	transcript_13017	transcript_12381	transcript_1232	transcript_1229
transcript_12290	transcript_12463	transcript_13317	transcript_13031	transcript_12387	transcript_12327	transcript_12290
transcript_12291	transcript_12470	transcript_13327	transcript_1304	transcript_12396	transcript_12338	transcript_12291
transcript_12292	transcript_12472	transcript_13335	transcript_13050	transcript_124	transcript_12341	transcript_12292
transcript_12301	transcript_12475	transcript_13338	transcript_13051	transcript_12400	transcript_12344	transcript_12301
transcript_12303	transcript_1249	transcript_1334	transcript_13061	transcript_12402	transcript_12346	transcript_12303
transcript_12308	transcript_1250	transcript_13357	transcript_13089	transcript_12405	transcript_12349	transcript_12308
transcript_12318	transcript_12502	transcript_13366	transcript_13102	transcript_12431	transcript_12352	transcript_12318
transcript_12319	transcript_12509	transcript_13369	transcript_13114	transcript_12435	transcript_1236	transcript_12319
transcript_1232	transcript_12513	transcript_1337	transcript_1313	transcript_12437	transcript_12365	transcript_1232
transcript_12321	transcript_12517	transcript_13379	transcript_13135	transcript_12444	transcript_12370	transcript_12321
transcript_12322	transcript_12519	transcript_13381	transcript_13145	transcript_12448	transcript_12371	transcript_12322
transcript_12325	transcript_12525	transcript_13395	transcript_13159	transcript_12449	transcript_12381	transcript_12325
transcript_12334	transcript_1253	transcript_13396	transcript_13167	transcript_12450	transcript_12387	transcript_12334
transcript_12337	transcript_12538	transcript_13405	transcript_13191	transcript_12452	transcript_12396	transcript_12337
transcript_12341	transcript_12540	transcript_13416	transcript_13192	transcript_12456	transcript_124	transcript_12341
transcript_12344	transcript_12552	transcript_13426	transcript_13198	transcript_12462	transcript_12400	transcript_12344
transcript_12347	transcript_12560	transcript_13449	transcript_13209	transcript_12468	transcript_12402	transcript_12347
transcript_12349	transcript_12570	transcript_13461	transcript_1321	transcript_12470	transcript_12405	transcript_12349
transcript_12351	transcript_12576	transcript_13466	transcript_1323	transcript_12472	transcript_12422	transcript_12351
transcript_12366	transcript_12583	transcript_13467	transcript_13230	transcript_12498	transcript_12431	transcript_12366
transcript_12371	transcript_12584	transcript_13472	transcript_13240	transcript_12499	transcript_12432	transcript_12371
transcript_12381	transcript_12587	transcript_13501	transcript_1325	transcript_1250	transcript_12435	transcript_12381
transcript_12383	transcript_12590	transcript_13507	transcript_13250	transcript_12502	transcript_12437	transcript_12383
transcript_12385	transcript_12598	transcript_13526	transcript_1326	transcript_12505	transcript_12444	transcript_12385
transcript_12390	transcript_12600	transcript_13527	transcript_13266	transcript_12506	transcript_12448	transcript_12390
transcript_12402	transcript_1261	transcript_13534	transcript_13269	transcript_12514	transcript_12449	transcript_12402
transcript_12409	transcript_1262	transcript_13538	transcript_1327	transcript_12526	transcript_12450	transcript_12409
transcript_12434	transcript_12626	transcript_13541	transcript_13277	transcript_1253	transcript_12452	transcript_12434
transcript_12447	transcript_12636	transcript_13543	transcript_1328	transcript_12538	transcript_12456	transcript_12447
transcript_12450	transcript_12645	transcript_13552	transcript_13280	transcript_12542	transcript_12459	transcript_12450
transcript_12451	transcript_12648	transcript_13555	transcript_1329	transcript_12543	transcript_12462	transcript_12451
transcript_12452	transcript_12654	transcript_13562	transcript_13297	transcript_12559	transcript_12468	transcript_12452
transcript_12456	transcript_1266	transcript_13584	transcript_13305	transcript_12562	transcript_12470	transcript_12456
transcript_12460	transcript_12665	transcript_13592	transcript_13317	transcript_12566	transcript_12472	transcript_12460
transcript_12462	transcript_12669	transcript_13593	transcript_13325	transcript_12569	transcript_12474	transcript_12462
transcript_12463	transcript_1268	transcript_13603	transcript_13327	transcript_1257	transcript_12482	transcript_12463
transcript_12470	transcript_12680	transcript_13608	transcript_13330	transcript_12570	transcript_12498	transcript_12470
transcript_12472	transcript_12685	transcript_1361	transcript_13335	transcript_12573	transcript_12499	transcript_12472
transcript_12475	transcript_12701	transcript_13610	transcript_13338	transcript_1258	transcript_1250	transcript_12475
transcript_12485	transcript_12703	transcript_13611	transcript_1334	transcript_12584	transcript_12505	transcript_12485
transcript_12488	transcript_12708	transcript_13631	transcript_13366	transcript_12595	transcript_12506	transcript_12488
transcript_1249	transcript_12710	transcript_13644	transcript_13369	transcript_12599	transcript_12513	transcript_1249
transcript_12493	transcript_12711	transcript_13661	transcript_1337	transcript_12600	transcript_12514	transcript_12493
transcript_12502	transcript_12715	transcript_13671	transcript_13381	transcript_1261	transcript_1253	transcript_12502
transcript_12509	transcript_12719	transcript_13672	transcript_13396	transcript_1262	transcript_12534	transcript_12509
transcript_12513	transcript_12726	transcript_13692	transcript_13401	transcript_12639	transcript_12538	transcript_12513
transcript_12517	transcript_1273	transcript_13696	transcript_13405	transcript_12641	transcript_12543	transcript_12517
transcript_12519	transcript_12732	transcript_13700	transcript_13407	transcript_12645	transcript_12559	transcript_12519
transcript_12525	transcript_12737	transcript_13731	transcript_13416	transcript_12649	transcript_12562	transcript_12525
transcript_1253	transcript_12742	transcript_13735	transcript_13426	transcript_1265	transcript_12566	transcript_1253
transcript_12531	transcript_12745	transcript_13736	transcript_13449	transcript_12652	transcript_12569	transcript_12531
transcript_12552	transcript_12748	transcript_13739	transcript_13461	transcript_12656	transcript_1257	transcript_12552
transcript_12555	transcript_12749	transcript_1376	transcript_13466	transcript_12659	transcript_12570	transcript_12555
transcript_12560	transcript_12761	transcript_13761	transcript_13467	transcript_1266	transcript_12573	transcript_12560
transcript_12570	transcript_12764	transcript_13791	transcript_13472	transcript_12661	transcript_1258	transcript_12570
transcript_12573	transcript_12767	transcript_13796	transcript_13473	transcript_12662	transcript_12584	transcript_12573
transcript_12583	transcript_12772	transcript_13808	transcript_13491	transcript_12668	transcript_12595	transcript_12583
transcript_12584	transcript_12773	transcript_1381	transcript_13500	transcript_12669	transcript_12599	transcript_12584
transcript_12587	transcript_12777	transcript_13826	transcript_13501	transcript_12681	transcript_12600	transcript_12587
transcript_12600	transcript_1278	transcript_13836	transcript_13507	transcript_12684	transcript_1261	transcript_12600
transcript_12623	transcript_12785	transcript_1384	transcript_13521	transcript_12691	transcript_1262	transcript_12623
transcript_12626	transcript_12787	transcript_13840	transcript_13526	transcript_12696	transcript_12626	transcript_12626
transcript_12636	transcript_12796	transcript_13862	transcript_13527	transcript_12701	transcript_12639	transcript_12636
transcript_12648	transcript_12799	transcript_13865	transcript_13534	transcript_12708	transcript_12641	transcript_12648
transcript_12652	transcript_12800	transcript_13884	transcript_13543	transcript_12712	transcript_12645	transcript_12652
transcript_12654	transcript_12801	transcript_13895	transcript_13551	transcript_12719	transcript_12649	transcript_12654
transcript_1266	transcript_12804	transcript_13896	transcript_13552	transcript_12729	transcript_1265	transcript_1266
transcript_12665	transcript_12810	transcript_1391	transcript_13555	transcript_12732	transcript_12652	transcript_12665
transcript_12669	transcript_12811	transcript_13911	transcript_13560	transcript_12737	transcript_12656	transcript_12669
transcript_1268	transcript_12821	transcript_13912	transcript_13562	transcript_12738	transcript_12659	transcript_1268
transcript_12685	transcript_12835	transcript_13935	transcript_13584	transcript_12748	transcript_1266	transcript_12685
transcript_12701	transcript_12836	transcript_13971	transcript_13592	transcript_1275	transcript_12661	transcript_12701
transcript_12703	transcript_12838	transcript_1398	transcript_13593	transcript_12752	transcript_12662	transcript_12703
transcript_12708	transcript_12844	transcript_13984	transcript_13603	transcript_12757	transcript_12668	transcript_12708
transcript_1271	transcript_12846	transcript_13986	transcript_13606	transcript_1276	transcript_12669	transcript_1271
transcript_12710	transcript_12862	transcript_13990	transcript_13608	transcript_12761	transcript_12681	transcript_12710
transcript_12711	transcript_12864	transcript_13992	transcript_1361	transcript_12766	transcript_12684	transcript_12711
transcript_12715	transcript_12865	transcript_13994	transcript_13631	transcript_12767	transcript_12691	transcript_12715
transcript_12719	transcript_12869	transcript_13996	transcript_13644	transcript_12768	transcript_12696	transcript_12719
transcript_12726	transcript_12876	transcript_14007	transcript_13661	transcript_12769	transcript_12701	transcript_12726
transcript_1273	transcript_12877	transcript_1401	transcript_13671	transcript_12772	transcript_12708	transcript_1273
transcript_12732	transcript_12881	transcript_14036	transcript_13692	transcript_12773	transcript_12710	transcript_12732
transcript_12737	transcript_12886	transcript_1404	transcript_13696	transcript_12779	transcript_12712	transcript_12737
transcript_12742	transcript_12898	transcript_14044	transcript_13700	transcript_1278	transcript_12719	transcript_12742
transcript_12745	transcript_12905	transcript_14047	transcript_13720	transcript_12785	transcript_12729	transcript_12745
transcript_12749	transcript_12911	transcript_14050	transcript_13735	transcript_12792	transcript_12732	transcript_12749
transcript_12751	transcript_12913	transcript_14052	transcript_13736	transcript_12793	transcript_12737	transcript_12751
transcript_12757	transcript_12934	transcript_14058	transcript_13739	transcript_12799	transcript_12738	transcript_12757
transcript_12761	transcript_12938	transcript_14075	transcript_1374	transcript_12806	transcript_12748	transcript_12761
transcript_12764	transcript_12940	transcript_14092	transcript_1376	transcript_1281	transcript_1275	transcript_12764
transcript_12767	transcript_1295	transcript_14107	transcript_13761	transcript_12815	transcript_12757	transcript_12767
transcript_12768	transcript_12952	transcript_1411	transcript_13791	transcript_12824	transcript_1276	transcript_12768
transcript_12772	transcript_12953	transcript_14123	transcript_13796	transcript_12836	transcript_12767	transcript_12772
transcript_12777	transcript_12959	transcript_14136	transcript_1381	transcript_12838	transcript_12768	transcript_12777
transcript_12779	transcript_12962	transcript_14152	transcript_13826	transcript_1284	transcript_12769	transcript_12779
transcript_1278	transcript_12975	transcript_14153	transcript_13836	transcript_12844	transcript_12772	transcript_1278
transcript_12785	transcript_12978	transcript_1416	transcript_1384	transcript_12849	transcript_12773	transcript_12785
transcript_12787	transcript_12990	transcript_14178	transcript_13840	transcript_12852	transcript_12778	transcript_12787
transcript_12796	transcript_12993	transcript_14203	transcript_13884	transcript_12860	transcript_12779	transcript_12796
transcript_12801	transcript_12994	transcript_14220	transcript_13895	transcript_12862	transcript_1278	transcript_12801
transcript_12804	transcript_12996	transcript_14224	transcript_13896	transcript_12877	transcript_12785	transcript_12804
transcript_12810	transcript_12998	transcript_14248	transcript_13897	transcript_12881	transcript_12792	transcript_12810
transcript_12811	transcript_13002	transcript_14252	transcript_13911	transcript_12886	transcript_12793	transcript_12811
transcript_12821	transcript_13006	transcript_14255	transcript_13912	transcript_12897	transcript_12799	transcript_12821
transcript_12835	transcript_13007	transcript_14261	transcript_13923	transcript_12898	transcript_12806	transcript_12835
transcript_12838	transcript_13009	transcript_14273	transcript_13935	transcript_129	transcript_1281	transcript_12838
transcript_1284	transcript_13013	transcript_14298	transcript_13971	transcript_12912	transcript_12810	transcript_1284
transcript_12844	transcript_13017	transcript_14306	transcript_13977	transcript_12930	transcript_12814	transcript_12844
transcript_12846	transcript_13052	transcript_1431	transcript_13978	transcript_12934	transcript_12815	transcript_12846
transcript_12851	transcript_13061	transcript_14321	transcript_1398	transcript_12936	transcript_12824	transcript_12851
transcript_12864	transcript_13064	transcript_14338	transcript_13984	transcript_12937	transcript_12836	transcript_12864
transcript_12865	transcript_13070	transcript_14349	transcript_13986	transcript_12938	transcript_12838	transcript_12865
transcript_12876	transcript_13073	transcript_14351	transcript_13988	transcript_1295	transcript_12849	transcript_12876
transcript_12877	transcript_13075	transcript_14366	transcript_13990	transcript_12955	transcript_12852	transcript_12877
transcript_12881	transcript_13088	transcript_14382	transcript_13992	transcript_12962	transcript_1286	transcript_12881
transcript_12886	transcript_13091	transcript_14387	transcript_13994	transcript_12963	transcript_12860	transcript_12886
transcript_12897	transcript_13098	transcript_14389	transcript_13996	transcript_12969	transcript_12862	transcript_12897
transcript_12898	transcript_13102	transcript_14399	transcript_14001	transcript_12971	transcript_12877	transcript_12898
transcript_129	transcript_13107	transcript_14404	transcript_14007	transcript_1298	transcript_12881	transcript_129
transcript_12905	transcript_13114	transcript_1441	transcript_1401	transcript_12984	transcript_12886	transcript_12905
transcript_12911	transcript_13116	transcript_14425	transcript_14011	transcript_12986	transcript_12897	transcript_12911
transcript_12913	transcript_1313	transcript_14426	transcript_14036	transcript_12995	transcript_12898	transcript_12913
transcript_12916	transcript_13130	transcript_1443	transcript_1404	transcript_13002	transcript_129	transcript_12916
transcript_12918	transcript_13135	transcript_14434	transcript_14041	transcript_13013	transcript_12912	transcript_12918
transcript_12931	transcript_13153	transcript_1444	transcript_14044	transcript_13014	transcript_12930	transcript_12931
transcript_12938	transcript_13155	transcript_1445	transcript_14047	transcript_13017	transcript_12934	transcript_12938
transcript_12940	transcript_13159	transcript_14455	transcript_14052	transcript_13022	transcript_12936	transcript_12940
transcript_12947	transcript_13167	transcript_14459	transcript_14054	transcript_13026	transcript_12937	transcript_12947
transcript_1295	transcript_13175	transcript_14465	transcript_14058	transcript_13031	transcript_12938	transcript_1295
transcript_12959	transcript_13198	transcript_14467	transcript_14075	transcript_13039	transcript_1295	transcript_12959
transcript_12962	transcript_1321	transcript_14469	transcript_14107	transcript_1304	transcript_12955	transcript_12962
transcript_12963	transcript_13226	transcript_14475	transcript_1411	transcript_13051	transcript_12962	transcript_12963
transcript_12969	transcript_13230	transcript_14478	transcript_14119	transcript_13052	transcript_12963	transcript_12969
transcript_12978	transcript_13231	transcript_14485	transcript_14123	transcript_13064	transcript_12969	transcript_12978
transcript_12988	transcript_13247	transcript_1449	transcript_14136	transcript_13080	transcript_12971	transcript_12988
transcript_12990	transcript_13250	transcript_14492	transcript_14152	transcript_13091	transcript_12977	transcript_12990
transcript_12993	transcript_13254	transcript_14513	transcript_14153	transcript_13094	transcript_1298	transcript_12993
transcript_12994	transcript_1326	transcript_14519	transcript_1416	transcript_13096	transcript_12984	transcript_12994
transcript_12996	transcript_13262	transcript_14524	transcript_14206	transcript_13102	transcript_12986	transcript_12996
transcript_12997	transcript_13266	transcript_14533	transcript_14220	transcript_13104	transcript_12998	transcript_12997
transcript_12998	transcript_13269	transcript_14553	transcript_14248	transcript_13114	transcript_13002	transcript_12998
transcript_13002	transcript_1327	transcript_1457	transcript_14252	transcript_13122	transcript_13013	transcript_13002
transcript_13006	transcript_13280	transcript_14574	transcript_14255	transcript_13129	transcript_13014	transcript_13006
transcript_13007	transcript_13286	transcript_14582	transcript_14273	transcript_1313	transcript_13017	transcript_13007
transcript_13009	transcript_13288	transcript_1459	transcript_14298	transcript_13145	transcript_13026	transcript_13009
transcript_13013	transcript_13289	transcript_1461	transcript_14301	transcript_1315	transcript_13031	transcript_13013
transcript_13017	transcript_1329	transcript_1462	transcript_14306	transcript_13159	transcript_13039	transcript_13017
transcript_1304	transcript_13296	transcript_14627	transcript_14321	transcript_13167	transcript_1304	transcript_1304
transcript_13052	transcript_13317	transcript_14628	transcript_14338	transcript_1319	transcript_13051	transcript_13052
transcript_13059	transcript_13320	transcript_1463	transcript_14351	transcript_13192	transcript_13064	transcript_13059
transcript_13061	transcript_13335	transcript_14648	transcript_14359	transcript_13198	transcript_13080	transcript_13061
transcript_13064	transcript_13337	transcript_14652	transcript_14366	transcript_13199	transcript_13091	transcript_13064
transcript_13070	transcript_1334	transcript_14670	transcript_14389	transcript_13204	transcript_13094	transcript_13070
transcript_13088	transcript_13344	transcript_14687	transcript_14399	transcript_13222	transcript_13096	transcript_13088
transcript_13089	transcript_13354	transcript_147	transcript_14401	transcript_13225	transcript_13102	transcript_13089
transcript_13091	transcript_13360	transcript_1471	transcript_14404	transcript_1323	transcript_13104	transcript_13091
transcript_13098	transcript_13361	transcript_14719	transcript_14409	transcript_13235	transcript_13114	transcript_13098
transcript_13102	transcript_13369	transcript_14730	transcript_1441	transcript_13240	transcript_13122	transcript_13102
transcript_13107	transcript_13373	transcript_14741	transcript_14423	transcript_13250	transcript_1313	transcript_13107
transcript_13114	transcript_13376	transcript_14749	transcript_14424	transcript_13259	transcript_13145	transcript_13114
transcript_13116	transcript_13387	transcript_14762	transcript_14425	transcript_1326	transcript_13146	transcript_13116
transcript_1313	transcript_13396	transcript_14775	transcript_14426	transcript_13266	transcript_1315	transcript_1313
transcript_13130	transcript_13399	transcript_14793	transcript_1443	transcript_13269	transcript_13159	transcript_13130
transcript_13135	transcript_134	transcript_1480	transcript_14434	transcript_1327	transcript_13167	transcript_13135
transcript_13144	transcript_13405	transcript_14806	transcript_1445	transcript_13277	transcript_1319	transcript_13144
transcript_13153	transcript_13406	transcript_14828	transcript_14459	transcript_1328	transcript_13192	transcript_13153
transcript_13155	transcript_13418	transcript_14833	transcript_14467	transcript_13280	transcript_13198	transcript_13155
transcript_13167	transcript_13421	transcript_14834	transcript_14469	transcript_1329	transcript_13199	transcript_13167
transcript_13175	transcript_13422	transcript_14847	transcript_14478	transcript_13292	transcript_13204	transcript_13175
transcript_13198	transcript_13426	transcript_14848	transcript_14485	transcript_13297	transcript_13205	transcript_13198
transcript_13205	transcript_13434	transcript_14855	transcript_1449	transcript_13305	transcript_13222	transcript_13205
transcript_13208	transcript_13443	transcript_14860	transcript_14492	transcript_13317	transcript_13225	transcript_13208
transcript_1321	transcript_13447	transcript_14872	transcript_14518	transcript_13327	transcript_1323	transcript_1321
transcript_13226	transcript_13449	transcript_14874	transcript_14522	transcript_13330	transcript_13235	transcript_13226
transcript_13230	transcript_13452	transcript_14893	transcript_14524	transcript_13335	transcript_13240	transcript_13230
transcript_13231	transcript_13454	transcript_14921	transcript_14533	transcript_13337	transcript_13246	transcript_13231
transcript_13246	transcript_13461	transcript_14925	transcript_14562	transcript_13338	transcript_13254	transcript_13246
transcript_13250	transcript_13462	transcript_14942	transcript_14574	transcript_13344	transcript_13259	transcript_13250
transcript_13254	transcript_13467	transcript_14954	transcript_14582	transcript_13358	transcript_1326	transcript_13254
transcript_1326	transcript_1347	transcript_14961	transcript_1459	transcript_13366	transcript_13266	transcript_1326
transcript_13262	transcript_13470	transcript_14962	transcript_14591	transcript_13369	transcript_1327	transcript_13262
transcript_13266	transcript_13478	transcript_14977	transcript_14595	transcript_1337	transcript_1328	transcript_13266
transcript_13268	transcript_13481	transcript_1498	transcript_14603	transcript_13379	transcript_13280	transcript_13268
transcript_13269	transcript_13501	transcript_14997	transcript_1461	transcript_13381	transcript_1329	transcript_13269
transcript_1327	transcript_1351	transcript_15031	transcript_1462	transcript_13387	transcript_13292	transcript_1327
transcript_13275	transcript_13526	transcript_15037	transcript_14627	transcript_13391	transcript_13297	transcript_13275
transcript_13277	transcript_13528	transcript_15078	transcript_14628	transcript_13396	transcript_13305	transcript_13277
transcript_13280	transcript_13532	transcript_15090	transcript_1463	transcript_13399	transcript_13317	transcript_13280
transcript_13286	transcript_13534	transcript_15098	transcript_14645	transcript_13401	transcript_13327	transcript_13286
transcript_13287	transcript_13541	transcript_15112	transcript_14648	transcript_13404	transcript_13330	transcript_13287
transcript_13288	transcript_13543	transcript_15124	transcript_14652	transcript_13416	transcript_13335	transcript_13288
transcript_13289	transcript_13552	transcript_15125	transcript_14670	transcript_13426	transcript_13337	transcript_13289
transcript_1329	transcript_13555	transcript_1514	transcript_147	transcript_13431	transcript_13338	transcript_1329
transcript_13297	transcript_13574	transcript_15153	transcript_1471	transcript_13438	transcript_13344	transcript_13297
transcript_13315	transcript_13577	transcript_15156	transcript_14719	transcript_13449	transcript_13348	transcript_13315
transcript_13317	transcript_13582	transcript_15160	transcript_14730	transcript_1345	transcript_13358	transcript_13317
transcript_13320	transcript_13593	transcript_15168	transcript_14741	transcript_13461	transcript_13365	transcript_13320
transcript_13335	transcript_13603	transcript_1517	transcript_14743	transcript_13462	transcript_13366	transcript_13335
transcript_13338	transcript_13605	transcript_15172	transcript_14749	transcript_13466	transcript_13369	transcript_13338
transcript_1334	transcript_13607	transcript_15173	transcript_14759	transcript_13471	transcript_13379	transcript_1334
transcript_13344	transcript_13608	transcript_15175	transcript_14767	transcript_13474	transcript_13381	transcript_13344
transcript_13354	transcript_1361	transcript_15194	transcript_14775	transcript_13489	transcript_13387	transcript_13354
transcript_13360	transcript_13610	transcript_15211	transcript_14793	transcript_13491	transcript_13396	transcript_13360
transcript_13361	transcript_13619	transcript_15225	transcript_1480	transcript_13492	transcript_13401	transcript_13361
transcript_13369	transcript_13624	transcript_15234	transcript_14829	transcript_13494	transcript_13404	transcript_13369
transcript_13373	transcript_13631	transcript_15256	transcript_14833	transcript_13501	transcript_13405	transcript_13373
transcript_13376	transcript_13632	transcript_15307	transcript_14847	transcript_13504	transcript_13416	transcript_13376
transcript_13379	transcript_1364	transcript_15310	transcript_14848	transcript_13517	transcript_13426	transcript_13379
transcript_13396	transcript_13642	transcript_15311	transcript_14855	transcript_13518	transcript_13438	transcript_13396
transcript_13399	transcript_13644	transcript_15331	transcript_14860	transcript_13521	transcript_13445	transcript_13399
transcript_134	transcript_13645	transcript_15348	transcript_14872	transcript_13527	transcript_13449	transcript_134
transcript_13403	transcript_13661	transcript_15366	transcript_14893	transcript_13530	transcript_1345	transcript_13403
transcript_13405	transcript_13669	transcript_15367	transcript_14904	transcript_13534	transcript_13461	transcript_13405
transcript_13406	transcript_13670	transcript_15374	transcript_14905	transcript_13543	transcript_13462	transcript_13406
transcript_13417	transcript_13671	transcript_1540	transcript_14919	transcript_13546	transcript_13466	transcript_13417
transcript_13418	transcript_13672	transcript_15422	transcript_14921	transcript_13551	transcript_13467	transcript_13418
transcript_13421	transcript_13684	transcript_15430	transcript_14926	transcript_13555	transcript_13471	transcript_13421
transcript_13423	transcript_13688	transcript_15433	transcript_14942	transcript_13560	transcript_13474	transcript_13423
transcript_13426	transcript_13692	transcript_15436	transcript_14954	transcript_13562	transcript_13489	transcript_13426
transcript_13434	transcript_13700	transcript_1544	transcript_14961	transcript_13573	transcript_13491	transcript_13434
transcript_13443	transcript_13715	transcript_15444	transcript_14962	transcript_13579	transcript_13492	transcript_13443
transcript_13447	transcript_13720	transcript_15445	transcript_14963	transcript_1358	transcript_13494	transcript_13447
transcript_13452	transcript_13727	transcript_15464	transcript_1498	transcript_13581	transcript_13495	transcript_13452
transcript_13454	transcript_13735	transcript_1547	transcript_14997	transcript_13584	transcript_13497	transcript_13454
transcript_13461	transcript_13736	transcript_15484	transcript_15031	transcript_13593	transcript_13500	transcript_13461
transcript_13467	transcript_1374	transcript_1549	transcript_15037	transcript_13603	transcript_13501	transcript_13467
transcript_1347	transcript_1376	transcript_15492	transcript_15060	transcript_13606	transcript_13504	transcript_1347
transcript_13470	transcript_13761	transcript_15497	transcript_15078	transcript_13608	transcript_13518	transcript_13470
transcript_13473	transcript_13773	transcript_155	transcript_15090	transcript_13609	transcript_13521	transcript_13473
transcript_13478	transcript_13774	transcript_15542	transcript_15103	transcript_1361	transcript_13526	transcript_13478
transcript_13481	transcript_13778	transcript_15565	transcript_1511	transcript_13623	transcript_13527	transcript_13481
transcript_13485	transcript_13779	transcript_15569	transcript_15112	transcript_13629	transcript_13530	transcript_13485
transcript_13491	transcript_13782	transcript_15591	transcript_15124	transcript_13631	transcript_13534	transcript_13491
transcript_13497	transcript_13783	transcript_15611	transcript_15125	transcript_13653	transcript_13543	transcript_13497
transcript_13501	transcript_13785	transcript_1563	transcript_1514	transcript_13654	transcript_13546	transcript_13501
transcript_1351	transcript_13791	transcript_15663	transcript_15153	transcript_13661	transcript_13551	transcript_1351
transcript_13521	transcript_13794	transcript_15667	transcript_15156	transcript_13670	transcript_13555	transcript_13521
transcript_13528	transcript_1380	transcript_15684	transcript_15160	transcript_13671	transcript_13558	transcript_13528
transcript_1353	transcript_1381	transcript_15699	transcript_15168	transcript_13672	transcript_13560	transcript_1353
transcript_13534	transcript_13815	transcript_15700	transcript_1517	transcript_13675	transcript_13562	transcript_13534
transcript_13538	transcript_13823	transcript_15712	transcript_15172	transcript_13680	transcript_13573	transcript_13538
transcript_13541	transcript_13825	transcript_1574	transcript_15173	transcript_13692	transcript_1358	transcript_13541
transcript_13543	transcript_13828	transcript_15740	transcript_15175	transcript_13696	transcript_13581	transcript_13543
transcript_13552	transcript_1383	transcript_15741	transcript_15194	transcript_13700	transcript_13584	transcript_13552
transcript_13555	transcript_13833	transcript_15762	transcript_15200	transcript_13703	transcript_1359	transcript_13555
transcript_13577	transcript_13835	transcript_1577	transcript_15225	transcript_13713	transcript_13603	transcript_13577
transcript_13582	transcript_13843	transcript_15775	transcript_15227	transcript_13720	transcript_13606	transcript_13582
transcript_13593	transcript_13859	transcript_15798	transcript_15234	transcript_13731	transcript_13608	transcript_13593
transcript_13603	transcript_13866	transcript_15820	transcript_15256	transcript_13735	transcript_13609	transcript_13603
transcript_13605	transcript_13871	transcript_15824	transcript_15294	transcript_1374	transcript_1361	transcript_13605
transcript_13606	transcript_13874	transcript_15835	transcript_15307	transcript_13747	transcript_13614	transcript_13606
transcript_13607	transcript_13884	transcript_15842	transcript_1531	transcript_1376	transcript_13623	transcript_13607
transcript_13608	transcript_13897	transcript_15881	transcript_15310	transcript_13761	transcript_13629	transcript_13608
transcript_13619	transcript_13903	transcript_15887	transcript_15311	transcript_1379	transcript_13631	transcript_13619
transcript_13631	transcript_13906	transcript_15895	transcript_15316	transcript_13791	transcript_13653	transcript_13631
transcript_13632	transcript_1391	transcript_15902	transcript_15331	transcript_13794	transcript_13661	transcript_13632
transcript_1364	transcript_13910	transcript_15909	transcript_15348	transcript_13796	transcript_13670	transcript_1364
transcript_13642	transcript_13911	transcript_15916	transcript_15367	transcript_13803	transcript_13671	transcript_13642
transcript_13644	transcript_13912	transcript_15922	transcript_15374	transcript_13808	transcript_13672	transcript_13644
transcript_13645	transcript_13979	transcript_15932	transcript_15397	transcript_13809	transcript_13675	transcript_13645
transcript_13669	transcript_1398	transcript_15935	transcript_1540	transcript_13813	transcript_13680	transcript_13669
transcript_13684	transcript_13992	transcript_15936	transcript_15422	transcript_13817	transcript_13692	transcript_13684
transcript_13688	transcript_13994	transcript_15946	transcript_15430	transcript_13826	transcript_13696	transcript_13688
transcript_13696	transcript_13996	transcript_1595	transcript_15433	transcript_1383	transcript_13700	transcript_13696
transcript_13700	transcript_1400	transcript_15968	transcript_15436	transcript_1384	transcript_13703	transcript_13700
transcript_13720	transcript_14007	transcript_15975	transcript_1544	transcript_13840	transcript_13713	transcript_13720
transcript_13727	transcript_1401	transcript_15977	transcript_1545	transcript_13851	transcript_13723	transcript_13727
transcript_13735	transcript_14011	transcript_15978	transcript_15464	transcript_13893	transcript_13731	transcript_13735
transcript_13736	transcript_14013	transcript_15999	transcript_1547	transcript_13895	transcript_13735	transcript_13736
transcript_13747	transcript_14016	transcript_16033	transcript_15484	transcript_13896	transcript_1374	transcript_13747
transcript_13761	transcript_14024	transcript_16053	transcript_1549	transcript_13897	transcript_13747	transcript_13761
transcript_1377	transcript_14029	transcript_16056	transcript_15492	transcript_13898	transcript_1376	transcript_1377
transcript_13773	transcript_14030	transcript_16057	transcript_15497	transcript_13903	transcript_13760	transcript_13773
transcript_13774	transcript_14040	transcript_16061	transcript_15499	transcript_13907	transcript_13761	transcript_13774
transcript_13778	transcript_14048	transcript_16070	transcript_15520	transcript_1391	transcript_13770	transcript_13778
transcript_13779	transcript_14052	transcript_16073	transcript_15536	transcript_13911	transcript_1379	transcript_13779
transcript_13782	transcript_14058	transcript_16110	transcript_15542	transcript_13912	transcript_13791	transcript_13782
transcript_13783	transcript_14075	transcript_16120	transcript_15565	transcript_13923	transcript_13796	transcript_13783
transcript_13785	transcript_14097	transcript_16123	transcript_15569	transcript_13931	transcript_13803	transcript_13785
transcript_13788	transcript_14112	transcript_16138	transcript_15575	transcript_13935	transcript_13809	transcript_13788
transcript_1380	transcript_14117	transcript_16145	transcript_15580	transcript_13936	transcript_13810	transcript_1380
transcript_13808	transcript_1412	transcript_16159	transcript_15591	transcript_13957	transcript_13813	transcript_13808
transcript_1381	transcript_14120	transcript_1617	transcript_156	transcript_13964	transcript_13817	transcript_1381
transcript_13815	transcript_14123	transcript_16177	transcript_15611	transcript_13971	transcript_13826	transcript_13815
transcript_13823	transcript_14126	transcript_16184	transcript_1563	transcript_13978	transcript_1383	transcript_13823
transcript_13825	transcript_14134	transcript_162	transcript_15663	transcript_1398	transcript_13836	transcript_13825
transcript_13831	transcript_14136	transcript_16200	transcript_15667	transcript_13982	transcript_1384	transcript_13831
transcript_13833	transcript_14146	transcript_16202	transcript_15679	transcript_13984	transcript_13840	transcript_13833
transcript_13843	transcript_14153	transcript_16228	transcript_15684	transcript_13988	transcript_13851	transcript_13843
transcript_13871	transcript_1416	transcript_16233	transcript_15699	transcript_13990	transcript_13874	transcript_13871
transcript_13874	transcript_14177	transcript_16247	transcript_15700	transcript_13992	transcript_13893	transcript_13874
transcript_13884	transcript_14189	transcript_16253	transcript_15702	transcript_13996	transcript_13895	transcript_13884
transcript_13897	transcript_14200	transcript_16272	transcript_1574	transcript_13999	transcript_13896	transcript_13897
transcript_13898	transcript_14206	transcript_1628	transcript_15740	transcript_140	transcript_13897	transcript_13898
transcript_13906	transcript_1421	transcript_16307	transcript_15762	transcript_14001	transcript_13903	transcript_13906
transcript_1391	transcript_14220	transcript_16313	transcript_1577	transcript_1401	transcript_1391	transcript_1391
transcript_13910	transcript_14224	transcript_16330	transcript_15775	transcript_14011	transcript_13911	transcript_13910
transcript_13911	transcript_14225	transcript_16338	transcript_15787	transcript_14036	transcript_13912	transcript_13911
transcript_13912	transcript_14231	transcript_16340	transcript_15798	transcript_1404	transcript_13923	transcript_13912
transcript_13979	transcript_14232	transcript_16352	transcript_15818	transcript_14041	transcript_13931	transcript_13979
transcript_1398	transcript_14243	transcript_16360	transcript_15820	transcript_14044	transcript_13932	transcript_1398
transcript_13992	transcript_14260	transcript_16371	transcript_15824	transcript_14045	transcript_13935	transcript_13992
transcript_13994	transcript_14266	transcript_16376	transcript_15826	transcript_14047	transcript_13936	transcript_13994
transcript_13996	transcript_14270	transcript_16395	transcript_15835	transcript_14048	transcript_13957	transcript_13996
transcript_1400	transcript_14273	transcript_16399	transcript_15842	transcript_14050	transcript_13960	transcript_1400
transcript_14007	transcript_14286	transcript_16401	transcript_15863	transcript_14052	transcript_13963	transcript_14007
transcript_1401	transcript_14305	transcript_1641	transcript_15895	transcript_14054	transcript_13964	transcript_1401
transcript_14011	transcript_14306	transcript_16413	transcript_15900	transcript_14058	transcript_13971	transcript_14011
transcript_14013	transcript_14308	transcript_16420	transcript_15903	transcript_14066	transcript_13978	transcript_14013
transcript_14019	transcript_14309	transcript_16421	transcript_15922	transcript_14075	transcript_1398	transcript_14019
transcript_14024	transcript_1431	transcript_16427	transcript_15929	transcript_14078	transcript_13982	transcript_14024
transcript_14029	transcript_1432	transcript_16438	transcript_15932	transcript_1409	transcript_13984	transcript_14029
transcript_14030	transcript_14325	transcript_16446	transcript_15935	transcript_14092	transcript_13988	transcript_14030
transcript_14031	transcript_14342	transcript_16498	transcript_15936	transcript_14093	transcript_13990	transcript_14031
transcript_1404	transcript_14356	transcript_16501	transcript_1595	transcript_14100	transcript_13992	transcript_1404
transcript_14040	transcript_1436	transcript_16509	transcript_15958	transcript_14107	transcript_13994	transcript_14040
transcript_14047	transcript_14366	transcript_16512	transcript_15968	transcript_14123	transcript_13996	transcript_14047
transcript_14052	transcript_14372	transcript_16519	transcript_1597	transcript_14127	transcript_13999	transcript_14052
transcript_14058	transcript_14373	transcript_1652	transcript_15975	transcript_14136	transcript_140	transcript_14058
transcript_14063	transcript_1438	transcript_16524	transcript_15977	transcript_14145	transcript_14001	transcript_14063
transcript_14075	transcript_14393	transcript_16554	transcript_15999	transcript_14152	transcript_1401	transcript_14075
transcript_1408	transcript_14399	transcript_16564	transcript_16056	transcript_14153	transcript_14011	transcript_1408
transcript_14096	transcript_14404	transcript_16569	transcript_16057	transcript_1416	transcript_14036	transcript_14096
transcript_14097	transcript_1441	transcript_1658	transcript_16061	transcript_14171	transcript_1404	transcript_14097
transcript_14110	transcript_14415	transcript_16585	transcript_16070	transcript_14180	transcript_14041	transcript_14110
transcript_14112	transcript_14426	transcript_1659	transcript_16073	transcript_14187	transcript_14044	transcript_14112
transcript_14119	transcript_14428	transcript_16602	transcript_16091	transcript_14203	transcript_14045	transcript_14119
transcript_14120	transcript_1443	transcript_16615	transcript_16098	transcript_14206	transcript_14047	transcript_14120
transcript_14123	transcript_1444	transcript_16630	transcript_16110	transcript_14220	transcript_14048	transcript_14123
transcript_14126	transcript_14445	transcript_16637	transcript_16120	transcript_14224	transcript_14050	transcript_14126
transcript_14136	transcript_14458	transcript_1664	transcript_16123	transcript_14226	transcript_14052	transcript_14136
transcript_14145	transcript_14459	transcript_16647	transcript_1613	transcript_14227	transcript_14058	transcript_14145
transcript_14146	transcript_14465	transcript_16653	transcript_16138	transcript_14248	transcript_14066	transcript_14146
transcript_14153	transcript_14475	transcript_16656	transcript_16145	transcript_14250	transcript_14075	transcript_14153
transcript_14159	transcript_14477	transcript_16658	transcript_16159	transcript_14252	transcript_14078	transcript_14159
transcript_1416	transcript_14478	transcript_16668	transcript_16163	transcript_14255	transcript_1409	transcript_1416
transcript_14172	transcript_14482	transcript_16679	transcript_1617	transcript_14261	transcript_14092	transcript_14172
transcript_14177	transcript_14485	transcript_16690	transcript_16188	transcript_14265	transcript_14093	transcript_14177
transcript_14189	transcript_14492	transcript_16694	transcript_162	transcript_14273	transcript_14100	transcript_14189
transcript_14200	transcript_14499	transcript_16713	transcript_16200	transcript_14281	transcript_14123	transcript_14200
transcript_14203	transcript_14503	transcript_16726	transcript_16202	transcript_14286	transcript_14127	transcript_14203
transcript_14206	transcript_14514	transcript_16745	transcript_16211	transcript_14294	transcript_14136	transcript_14206
transcript_1421	transcript_14517	transcript_16759	transcript_16228	transcript_14298	transcript_14145	transcript_1421
transcript_14220	transcript_14518	transcript_16760	transcript_16230	transcript_14306	transcript_14152	transcript_14220
transcript_14224	transcript_14520	transcript_16766	transcript_16233	transcript_14316	transcript_14153	transcript_14224
transcript_14225	transcript_14522	transcript_16768	transcript_16247	transcript_14325	transcript_1416	transcript_14225
transcript_14231	transcript_14524	transcript_16769	transcript_16253	transcript_1433	transcript_14171	transcript_14231
transcript_14232	transcript_14546	transcript_16775	transcript_16272	transcript_14347	transcript_14180	transcript_14232
transcript_14241	transcript_14565	transcript_16779	transcript_1628	transcript_14349	transcript_14187	transcript_14241
transcript_14243	transcript_14582	transcript_16784	transcript_16283	transcript_14351	transcript_14203	transcript_14243
transcript_14252	transcript_14585	transcript_16789	transcript_16307	transcript_14366	transcript_14206	transcript_14252
transcript_14260	transcript_1459	transcript_16794	transcript_16313	transcript_14370	transcript_14220	transcript_14260
transcript_14266	transcript_14591	transcript_16807	transcript_16317	transcript_14382	transcript_14224	transcript_14266
transcript_14273	transcript_14606	transcript_16815	transcript_16338	transcript_14387	transcript_14226	transcript_14273
transcript_1429	transcript_1461	transcript_16826	transcript_16340	transcript_14389	transcript_14227	transcript_1429
transcript_14291	transcript_1462	transcript_16830	transcript_16352	transcript_14399	transcript_14248	transcript_14291
transcript_14305	transcript_14627	transcript_16847	transcript_16371	transcript_14404	transcript_14250	transcript_14305
transcript_14306	transcript_14628	transcript_16849	transcript_16374	transcript_14409	transcript_14252	transcript_14306
transcript_14308	transcript_1463	transcript_1685	transcript_16376	transcript_1441	transcript_14255	transcript_14308
transcript_14309	transcript_14634	transcript_16879	transcript_16395	transcript_14417	transcript_14261	transcript_14309
transcript_1431	transcript_14646	transcript_16884	transcript_16399	transcript_14423	transcript_14264	transcript_1431
transcript_14325	transcript_14669	transcript_16888	transcript_1641	transcript_14424	transcript_14265	transcript_14325
transcript_14328	transcript_14670	transcript_16892	transcript_16420	transcript_14425	transcript_14269	transcript_14328
transcript_1433	transcript_14693	transcript_16895	transcript_16421	transcript_14426	transcript_14273	transcript_1433
transcript_14349	transcript_147	transcript_16898	transcript_16427	transcript_1443	transcript_14281	transcript_14349
transcript_14356	transcript_14732	transcript_16916	transcript_16438	transcript_14430	transcript_14286	transcript_14356
transcript_1436	transcript_14733	transcript_1692	transcript_16465	transcript_14432	transcript_14298	transcript_1436
transcript_14366	transcript_14748	transcript_1694	transcript_16492	transcript_14434	transcript_14301	transcript_14366
transcript_14372	transcript_14749	transcript_16946	transcript_16498	transcript_1444	transcript_14306	transcript_14372
transcript_14373	transcript_14771	transcript_16951	transcript_16501	transcript_1445	transcript_14309	transcript_14373
transcript_1438	transcript_14793	transcript_16957	transcript_16509	transcript_14459	transcript_14316	transcript_1438
transcript_14393	transcript_1480	transcript_16959	transcript_16512	transcript_14465	transcript_14325	transcript_14393
transcript_14399	transcript_1483	transcript_16979	transcript_16519	transcript_14467	transcript_1433	transcript_14399
transcript_14404	transcript_14832	transcript_16980	transcript_1652	transcript_14475	transcript_14332	transcript_14404
transcript_1441	transcript_14833	transcript_1699	transcript_16524	transcript_14478	transcript_14338	transcript_1441
transcript_14410	transcript_14834	transcript_16995	transcript_16554	transcript_14485	transcript_14342	transcript_14410
transcript_14426	transcript_14839	transcript_17007	transcript_16561	transcript_1449	transcript_14347	transcript_14426
transcript_14428	transcript_14844	transcript_17037	transcript_16569	transcript_14492	transcript_14349	transcript_14428
transcript_1443	transcript_14847	transcript_17060	transcript_1658	transcript_14506	transcript_14351	transcript_1443
transcript_1444	transcript_14855	transcript_17068	transcript_16585	transcript_14519	transcript_14355	transcript_1444
transcript_14444	transcript_14872	transcript_1707	transcript_1659	transcript_14522	transcript_14366	transcript_14444
transcript_14445	transcript_14874	transcript_17080	transcript_16599	transcript_14524	transcript_14382	transcript_14445
transcript_14458	transcript_14878	transcript_17108	transcript_16601	transcript_1454	transcript_14384	transcript_14458
transcript_14459	transcript_1489	transcript_17113	transcript_16602	transcript_14544	transcript_14387	transcript_14459
transcript_14465	transcript_14893	transcript_17119	transcript_16603	transcript_14553	transcript_14389	transcript_14465
transcript_14475	transcript_14905	transcript_1713	transcript_16605	transcript_14560	transcript_14399	transcript_14475
transcript_14477	transcript_14927	transcript_1715	transcript_16615	transcript_14561	transcript_14404	transcript_14477
transcript_14482	transcript_14928	transcript_17152	transcript_1663	transcript_14562	transcript_14409	transcript_14482
transcript_14492	transcript_1493	transcript_1717	transcript_16630	transcript_14566	transcript_1441	transcript_14492
transcript_14496	transcript_14930	transcript_17180	transcript_16637	transcript_14569	transcript_14415	transcript_14496
transcript_14499	transcript_14939	transcript_17199	transcript_1664	transcript_14574	transcript_14417	transcript_14499
transcript_14503	transcript_14942	transcript_1721	transcript_16647	transcript_14595	transcript_14423	transcript_14503
transcript_14513	transcript_14954	transcript_17235	transcript_16650	transcript_14603	transcript_14424	transcript_14513
transcript_14514	transcript_1496	transcript_17263	transcript_16656	transcript_14604	transcript_14425	transcript_14514
transcript_14516	transcript_14962	transcript_1731	transcript_16657	transcript_1461	transcript_14426	transcript_14516
transcript_14518	transcript_14963	transcript_17310	transcript_16658	transcript_1462	transcript_1443	transcript_14518
transcript_14520	transcript_14977	transcript_17329	transcript_16668	transcript_14627	transcript_14430	transcript_14520
transcript_14522	transcript_1498	transcript_17336	transcript_16679	transcript_14628	transcript_14432	transcript_14522
transcript_14524	transcript_14990	transcript_17346	transcript_16690	transcript_1463	transcript_14434	transcript_14524
transcript_1454	transcript_14997	transcript_17351	transcript_16694	transcript_14637	transcript_1444	transcript_1454
transcript_14546	transcript_15011	transcript_17363	transcript_167	transcript_14645	transcript_1445	transcript_14546
transcript_14553	transcript_15021	transcript_17365	transcript_16706	transcript_14648	transcript_14459	transcript_14553
transcript_14565	transcript_15060	transcript_17380	transcript_16726	transcript_14652	transcript_14465	transcript_14565
transcript_14582	transcript_15069	transcript_17384	transcript_16727	transcript_14666	transcript_14467	transcript_14582
transcript_14585	transcript_15070	transcript_17405	transcript_1674	transcript_14670	transcript_14478	transcript_14585
transcript_1459	transcript_15090	transcript_17409	transcript_16759	transcript_14671	transcript_14485	transcript_1459
transcript_14591	transcript_15098	transcript_17426	transcript_16760	transcript_14678	transcript_1449	transcript_14591
transcript_14593	transcript_15106	transcript_17435	transcript_16766	transcript_14687	transcript_14492	transcript_14593
transcript_14595	transcript_15117	transcript_17445	transcript_16768	transcript_147	transcript_14504	transcript_14595
transcript_14603	transcript_15123	transcript_1748	transcript_16775	transcript_14701	transcript_14506	transcript_14603
transcript_14606	transcript_15130	transcript_17503	transcript_16779	transcript_1471	transcript_14513	transcript_14606
transcript_1461	transcript_15132	transcript_17507	transcript_16784	transcript_14719	transcript_14519	transcript_1461
transcript_1462	transcript_15134	transcript_17514	transcript_16789	transcript_14730	transcript_14522	transcript_1462
transcript_14627	transcript_1514	transcript_17541	transcript_16794	transcript_14734	transcript_14524	transcript_14627
transcript_14628	transcript_15144	transcript_17551	transcript_16801	transcript_14743	transcript_14533	transcript_14628
transcript_1463	transcript_15145	transcript_17564	transcript_16815	transcript_14749	transcript_1454	transcript_1463
transcript_14634	transcript_15146	transcript_17575	transcript_16829	transcript_14767	transcript_14544	transcript_14634
transcript_14645	transcript_15153	transcript_17589	transcript_16830	transcript_14775	transcript_14553	transcript_14645
transcript_14646	transcript_15156	transcript_17602	transcript_16847	transcript_1479	transcript_14560	transcript_14646
transcript_14652	transcript_15160	transcript_17632	transcript_16849	transcript_14793	transcript_14561	transcript_14652
transcript_14669	transcript_1517	transcript_17671	transcript_1685	transcript_1480	transcript_14562	transcript_14669
transcript_14670	transcript_15172	transcript_17673	transcript_16850	transcript_14802	transcript_14569	transcript_14670
transcript_14693	transcript_15173	transcript_1769	transcript_16852	transcript_14812	transcript_1457	transcript_14693
transcript_14719	transcript_15175	transcript_17721	transcript_16867	transcript_14836	transcript_14574	transcript_14719
transcript_14732	transcript_15177	transcript_17725	transcript_16879	transcript_14838	transcript_14579	transcript_14732
transcript_14733	transcript_15180	transcript_17727	transcript_16880	transcript_14848	transcript_14582	transcript_14733
transcript_14744	transcript_15187	transcript_17737	transcript_16887	transcript_14855	transcript_1459	transcript_14744
transcript_14748	transcript_15190	transcript_17767	transcript_16888	transcript_14860	transcript_14595	transcript_14748
transcript_14749	transcript_15194	transcript_17776	transcript_16892	transcript_14863	transcript_14603	transcript_14749
transcript_14771	transcript_15200	transcript_17794	transcript_16895	transcript_14866	transcript_14604	transcript_14771
transcript_14776	transcript_15211	transcript_17801	transcript_16898	transcript_14872	transcript_1461	transcript_14776
transcript_14793	transcript_15214	transcript_17815	transcript_1692	transcript_14891	transcript_1462	transcript_14793
transcript_14795	transcript_15225	transcript_17820	transcript_1694	transcript_14905	transcript_14627	transcript_14795
transcript_1480	transcript_15234	transcript_17828	transcript_16946	transcript_14925	transcript_14628	transcript_1480
transcript_1483	transcript_15237	transcript_17837	transcript_16950	transcript_14939	transcript_1463	transcript_1483
transcript_14832	transcript_15256	transcript_17839	transcript_16951	transcript_14942	transcript_14637	transcript_14832
transcript_14833	transcript_15271	transcript_17871	transcript_16957	transcript_1495	transcript_14645	transcript_14833
transcript_14834	transcript_15308	transcript_17874	transcript_16959	transcript_14954	transcript_14650	transcript_14834
transcript_14839	transcript_15330	transcript_1788	transcript_16979	transcript_14961	transcript_14652	transcript_14839
transcript_14844	transcript_15331	transcript_17886	transcript_16980	transcript_14962	transcript_14666	transcript_14844
transcript_14847	transcript_15340	transcript_17902	transcript_16984	transcript_14978	transcript_14670	transcript_14847
transcript_14855	transcript_15348	transcript_17908	transcript_1699	transcript_1498	transcript_14671	transcript_14855
transcript_14860	transcript_15354	transcript_1793	transcript_16995	transcript_14984	transcript_14678	transcript_14860
transcript_1487	transcript_15356	transcript_1797	transcript_1700	transcript_14986	transcript_14687	transcript_1487
transcript_14874	transcript_15365	transcript_17983	transcript_17005	transcript_14992	transcript_147	transcript_14874
transcript_14878	transcript_15367	transcript_17987	transcript_17007	transcript_14997	transcript_14701	transcript_14878
transcript_1489	transcript_15372	transcript_17997	transcript_17012	transcript_15	transcript_1471	transcript_1489
transcript_14890	transcript_15379	transcript_18023	transcript_17021	transcript_1502	transcript_14719	transcript_14890
transcript_14893	transcript_15422	transcript_18029	transcript_17037	transcript_15021	transcript_14730	transcript_14893
transcript_14894	transcript_15433	transcript_18049	transcript_17044	transcript_15025	transcript_14732	transcript_14894
transcript_1490	transcript_15436	transcript_18053	transcript_17047	transcript_15037	transcript_14734	transcript_1490
transcript_14905	transcript_15442	transcript_18062	transcript_17060	transcript_15040	transcript_14741	transcript_14905
transcript_14910	transcript_15444	transcript_18078	transcript_1707	transcript_15041	transcript_14743	transcript_14910
transcript_14920	transcript_15464	transcript_18091	transcript_17080	transcript_15060	transcript_14749	transcript_14920
transcript_14927	transcript_15469	transcript_18092	transcript_17113	transcript_15063	transcript_14767	transcript_14927
transcript_14928	transcript_1547	transcript_18094	transcript_17119	transcript_1507	transcript_14775	transcript_14928
transcript_1493	transcript_1548	transcript_1812	transcript_17120	transcript_15072	transcript_14782	transcript_1493
transcript_14930	transcript_15486	transcript_18125	transcript_1713	transcript_15078	transcript_1479	transcript_14930
transcript_14934	transcript_1549	transcript_1813	transcript_1715	transcript_15090	transcript_14793	transcript_14934
transcript_14942	transcript_15492	transcript_18135	transcript_1717	transcript_15098	transcript_1480	transcript_14942
transcript_14962	transcript_15497	transcript_18143	transcript_17199	transcript_15103	transcript_14802	transcript_14962
transcript_14963	transcript_15511	transcript_18147	transcript_17202	transcript_1511	transcript_14829	transcript_14963
transcript_1498	transcript_15514	transcript_18170	transcript_1721	transcript_15112	transcript_14834	transcript_1498
transcript_14982	transcript_1552	transcript_18179	transcript_17214	transcript_15123	transcript_14836	transcript_14982
transcript_14984	transcript_15524	transcript_18199	transcript_17233	transcript_15124	transcript_14838	transcript_14984
transcript_14990	transcript_15536	transcript_18201	transcript_17235	transcript_15125	transcript_14839	transcript_14990
transcript_14992	transcript_15565	transcript_18202	transcript_1728	transcript_1514	transcript_14847	transcript_14992
transcript_14997	transcript_15569	transcript_18235	transcript_1731	transcript_15147	transcript_14848	transcript_14997
transcript_15011	transcript_15579	transcript_18237	transcript_17310	transcript_15153	transcript_14855	transcript_15011
transcript_15060	transcript_15580	transcript_1825	transcript_17311	transcript_15156	transcript_14860	transcript_15060
transcript_15069	transcript_15581	transcript_18257	transcript_17329	transcript_15163	transcript_14863	transcript_15069
transcript_15070	transcript_15589	transcript_18265	transcript_1733	transcript_15168	transcript_14866	transcript_15070
transcript_15072	transcript_15629	transcript_18267	transcript_17336	transcript_1517	transcript_14872	transcript_15072
transcript_15078	transcript_1563	transcript_18268	transcript_17346	transcript_15175	transcript_14879	transcript_15078
transcript_15090	transcript_15658	transcript_18271	transcript_17351	transcript_15176	transcript_14891	transcript_15090
transcript_15106	transcript_15667	transcript_18272	transcript_17363	transcript_15178	transcript_14893	transcript_15106
transcript_15112	transcript_15679	transcript_18292	transcript_17365	transcript_15188	transcript_14905	transcript_15112
transcript_15116	transcript_15684	transcript_1832	transcript_17375	transcript_15194	transcript_14925	transcript_15116
transcript_15117	transcript_15687	transcript_18323	transcript_17380	transcript_15196	transcript_14939	transcript_15117
transcript_15125	transcript_15699	transcript_18324	transcript_17384	transcript_15208	transcript_14942	transcript_15125
transcript_15130	transcript_15700	transcript_18337	transcript_17407	transcript_15212	transcript_1495	transcript_15130
transcript_15132	transcript_15703	transcript_18346	transcript_17409	transcript_15213	transcript_14954	transcript_15132
transcript_15134	transcript_15712	transcript_1835	transcript_1742	transcript_1522	transcript_14961	transcript_15134
transcript_1514	transcript_15722	transcript_18356	transcript_17426	transcript_15225	transcript_14962	transcript_1514
transcript_15144	transcript_15724	transcript_18368	transcript_17435	transcript_15227	transcript_14978	transcript_15144
transcript_15145	transcript_1573	transcript_18385	transcript_17438	transcript_1523	transcript_1498	transcript_15145
transcript_15146	transcript_15741	transcript_18393	transcript_17445	transcript_15234	transcript_14986	transcript_15146
transcript_15153	transcript_15747	transcript_18395	transcript_1748	transcript_15277	transcript_14997	transcript_15153
transcript_15156	transcript_15750	transcript_1841	transcript_1750	transcript_15282	transcript_15	transcript_15156
transcript_15160	transcript_15756	transcript_18420	transcript_17503	transcript_15307	transcript_15021	transcript_15160
transcript_15168	transcript_1576	transcript_1844	transcript_17504	transcript_1531	transcript_15025	transcript_15168
transcript_1517	transcript_15762	transcript_18449	transcript_17507	transcript_15311	transcript_15027	transcript_1517
transcript_15173	transcript_15775	transcript_1845	transcript_1751	transcript_15316	transcript_15029	transcript_15173
transcript_15177	transcript_15781	transcript_18460	transcript_17514	transcript_15319	transcript_15037	transcript_15177
transcript_15180	transcript_15786	transcript_18473	transcript_17526	transcript_15331	transcript_15040	transcript_15180
transcript_15187	transcript_15790	transcript_1848	transcript_17551	transcript_15333	transcript_15041	transcript_15187
transcript_15188	transcript_15795	transcript_18522	transcript_17564	transcript_15348	transcript_15060	transcript_15188
transcript_15190	transcript_15797	transcript_18533	transcript_17575	transcript_15351	transcript_15063	transcript_15190
transcript_15194	transcript_158	transcript_18536	transcript_17576	transcript_15367	transcript_15078	transcript_15194
transcript_15200	transcript_15824	transcript_18545	transcript_17589	transcript_15384	transcript_15090	transcript_15200
transcript_15203	transcript_1583	transcript_18583	transcript_17602	transcript_15391	transcript_15098	transcript_15203
transcript_15211	transcript_15835	transcript_18586	transcript_1761	transcript_1540	transcript_15103	transcript_15211
transcript_15214	transcript_15836	transcript_18607	transcript_1762	transcript_15410	transcript_1511	transcript_15214
transcript_15225	transcript_15842	transcript_18610	transcript_17632	transcript_1542	transcript_15112	transcript_15225
transcript_15234	transcript_15863	transcript_18623	transcript_17664	transcript_15422	transcript_15123	transcript_15234
transcript_15237	transcript_15864	transcript_18625	transcript_1769	transcript_15430	transcript_15124	transcript_15237
transcript_15250	transcript_15887	transcript_18637	transcript_17696	transcript_15433	transcript_15125	transcript_15250
transcript_15256	transcript_15895	transcript_18649	transcript_17721	transcript_15436	transcript_1514	transcript_15256
transcript_15266	transcript_15916	transcript_18673	transcript_17724	transcript_1544	transcript_15141	transcript_15266
transcript_15271	transcript_15928	transcript_18676	transcript_17725	transcript_15440	transcript_15153	transcript_15271
transcript_15280	transcript_15939	transcript_18696	transcript_17737	transcript_15444	transcript_15156	transcript_15280
transcript_15282	transcript_15942	transcript_18698	transcript_17766	transcript_15445	transcript_15168	transcript_15282
transcript_153	transcript_15943	transcript_1870	transcript_17767	transcript_1547	transcript_1517	transcript_153
transcript_15307	transcript_1595	transcript_18718	transcript_17776	transcript_15484	transcript_15175	transcript_15307
transcript_15309	transcript_15959	transcript_18720	transcript_17794	transcript_15486	transcript_15176	transcript_15309
transcript_15321	transcript_1596	transcript_18725	transcript_17801	transcript_1549	transcript_15177	transcript_15321
transcript_15331	transcript_15968	transcript_18737	transcript_17819	transcript_15492	transcript_15178	transcript_15331
transcript_15340	transcript_15975	transcript_18759	transcript_17820	transcript_15497	transcript_15187	transcript_15340
transcript_15344	transcript_15977	transcript_18784	transcript_17828	transcript_15499	transcript_15188	transcript_15344
transcript_15348	transcript_1605	transcript_18786	transcript_17864	transcript_1550	transcript_15194	transcript_15348
transcript_15354	transcript_16053	transcript_18787	transcript_17874	transcript_15521	transcript_15196	transcript_15354
transcript_15356	transcript_16060	transcript_18801	transcript_1788	transcript_15528	transcript_15213	transcript_15356
transcript_15365	transcript_16061	transcript_18804	transcript_17908	transcript_15542	transcript_1522	transcript_15365
transcript_15367	transcript_16073	transcript_18816	transcript_17920	transcript_15564	transcript_15225	transcript_15367
transcript_15378	transcript_16082	transcript_18832	transcript_1793	transcript_15575	transcript_15227	transcript_15378
transcript_15379	transcript_16086	transcript_18854	transcript_17959	transcript_1559	transcript_1523	transcript_15379
transcript_15418	transcript_16091	transcript_18862	transcript_1797	transcript_15591	transcript_15232	transcript_15418
transcript_15422	transcript_16110	transcript_18867	transcript_17983	transcript_156	transcript_15234	transcript_15422
transcript_15433	transcript_16118	transcript_18906	transcript_17989	transcript_15611	transcript_15255	transcript_15433
transcript_1544	transcript_16120	transcript_18913	transcript_17999	transcript_15613	transcript_15256	transcript_1544
transcript_15444	transcript_16123	transcript_18940	transcript_180	transcript_15628	transcript_15277	transcript_15444
transcript_15464	transcript_16159	transcript_18967	transcript_18023	transcript_1563	transcript_15282	transcript_15464
transcript_1547	transcript_16165	transcript_18970	transcript_18029	transcript_15656	transcript_15307	transcript_1547
transcript_15477	transcript_1617	transcript_18993	transcript_18049	transcript_15663	transcript_1531	transcript_15477
transcript_1549	transcript_16176	transcript_19005	transcript_18053	transcript_15667	transcript_15311	transcript_1549
transcript_15492	transcript_16182	transcript_19024	transcript_18054	transcript_15679	transcript_15316	transcript_15492
transcript_15497	transcript_16196	transcript_19040	transcript_18071	transcript_15684	transcript_15319	transcript_15497
transcript_15507	transcript_16197	transcript_19059	transcript_18078	transcript_15700	transcript_15331	transcript_15507
transcript_15511	transcript_16200	transcript_19064	transcript_18091	transcript_15702	transcript_15333	transcript_15511
transcript_15514	transcript_16202	transcript_19075	transcript_18092	transcript_15711	transcript_15348	transcript_15514
transcript_15515	transcript_1621	transcript_19076	transcript_18094	transcript_1573	transcript_15351	transcript_15515
transcript_15521	transcript_16211	transcript_19080	transcript_18110	transcript_15732	transcript_15361	transcript_15521
transcript_15565	transcript_16215	transcript_19115	transcript_1812	transcript_15738	transcript_15367	transcript_15565
transcript_15569	transcript_16228	transcript_19162	transcript_18125	transcript_1574	transcript_15374	transcript_15569
transcript_15575	transcript_16233	transcript_19189	transcript_1813	transcript_15740	transcript_15384	transcript_15575
transcript_15579	transcript_16245	transcript_19226	transcript_18135	transcript_15748	transcript_15391	transcript_15579
transcript_15580	transcript_1625	transcript_19231	transcript_18143	transcript_15757	transcript_1540	transcript_15580
transcript_15581	transcript_16252	transcript_19235	transcript_18147	transcript_1576	transcript_1542	transcript_15581
transcript_15589	transcript_16253	transcript_19245	transcript_18170	transcript_1577	transcript_15422	transcript_15589
transcript_15611	transcript_1626	transcript_19263	transcript_18179	transcript_15775	transcript_15430	transcript_15611
transcript_15629	transcript_16272	transcript_19277	transcript_18199	transcript_15776	transcript_15433	transcript_15629
transcript_1563	transcript_1628	transcript_19315	transcript_18200	transcript_15778	transcript_15436	transcript_1563
transcript_15656	transcript_16282	transcript_19328	transcript_18201	transcript_15785	transcript_1544	transcript_15656
transcript_15658	transcript_16284	transcript_19338	transcript_18202	transcript_15818	transcript_1547	transcript_15658
transcript_15679	transcript_16286	transcript_19343	transcript_18237	transcript_15820	transcript_15484	transcript_15679
transcript_15684	transcript_16293	transcript_19351	transcript_18242	transcript_15824	transcript_15486	transcript_15684
transcript_15699	transcript_163	transcript_19368	transcript_18257	transcript_15826	transcript_1549	transcript_15699
transcript_15700	transcript_16333	transcript_19404	transcript_18260	transcript_15839	transcript_15490	transcript_15700
transcript_15702	transcript_16340	transcript_1941	transcript_18264	transcript_15863	transcript_15492	transcript_15702
transcript_15703	transcript_16352	transcript_19410	transcript_18265	transcript_15880	transcript_15497	transcript_15703
transcript_15707	transcript_16356	transcript_19416	transcript_18268	transcript_15907	transcript_15499	transcript_15707
transcript_15712	transcript_16360	transcript_19437	transcript_18271	transcript_15909	transcript_1550	transcript_15712
transcript_15715	transcript_16371	transcript_19440	transcript_18272	transcript_15913	transcript_15508	transcript_15715
transcript_15722	transcript_16375	transcript_19469	transcript_18282	transcript_15922	transcript_15521	transcript_15722
transcript_15724	transcript_16387	transcript_19479	transcript_18309	transcript_15929	transcript_15528	transcript_15724
transcript_1573	transcript_16393	transcript_19502	transcript_1832	transcript_15935	transcript_15534	transcript_1573
transcript_15747	transcript_16395	transcript_19514	transcript_18323	transcript_15936	transcript_15542	transcript_15747
transcript_15750	transcript_16398	transcript_19522	transcript_18326	transcript_15943	transcript_15564	transcript_15750
transcript_15756	transcript_16413	transcript_19527	transcript_18337	transcript_1595	transcript_15575	transcript_15756
transcript_15762	transcript_16415	transcript_19531	transcript_18346	transcript_15958	transcript_15591	transcript_15762
transcript_15766	transcript_16417	transcript_19544	transcript_1835	transcript_1596	transcript_156	transcript_15766
transcript_15775	transcript_16421	transcript_19559	transcript_18362	transcript_15968	transcript_15611	transcript_15775
transcript_1578	transcript_16452	transcript_19565	transcript_18368	transcript_1597	transcript_15613	transcript_1578
transcript_15781	transcript_16453	transcript_19570	transcript_18371	transcript_15977	transcript_15619	transcript_15781
transcript_15786	transcript_16470	transcript_19592	transcript_18380	transcript_15986	transcript_15628	transcript_15786
transcript_15790	transcript_1648	transcript_1960	transcript_18385	transcript_1599	transcript_1563	transcript_15790
transcript_15791	transcript_1649	transcript_19654	transcript_18393	transcript_15995	transcript_15645	transcript_15791
transcript_15795	transcript_16491	transcript_1967	transcript_18395	transcript_15999	transcript_15656	transcript_15795
transcript_15798	transcript_16492	transcript_19675	transcript_18420	transcript_16010	transcript_15663	transcript_15798
transcript_158	transcript_16498	transcript_19690	transcript_1844	transcript_16029	transcript_15667	transcript_158
transcript_15818	transcript_16501	transcript_19720	transcript_18443	transcript_16033	transcript_15679	transcript_15818
transcript_15824	transcript_16502	transcript_19740	transcript_18449	transcript_16056	transcript_15684	transcript_15824
transcript_15835	transcript_16509	transcript_1976	transcript_1845	transcript_16057	transcript_15700	transcript_15835
transcript_15836	transcript_16511	transcript_19778	transcript_18462	transcript_16061	transcript_15702	transcript_15836
transcript_15842	transcript_16518	transcript_19793	transcript_18465	transcript_16066	transcript_15708	transcript_15842
transcript_15863	transcript_16523	transcript_19804	transcript_18473	transcript_16070	transcript_15711	transcript_15863
transcript_15864	transcript_16524	transcript_1981	transcript_1848	transcript_16085	transcript_1573	transcript_15864
transcript_15879	transcript_16554	transcript_19830	transcript_18519	transcript_16090	transcript_15732	transcript_15879
transcript_15887	transcript_16571	transcript_19873	transcript_18522	transcript_16091	transcript_15738	transcript_15887
transcript_15895	transcript_1659	transcript_19879	transcript_18533	transcript_16120	transcript_1574	transcript_15895
transcript_15902	transcript_166	transcript_19904	transcript_18536	transcript_16123	transcript_15740	transcript_15902
transcript_15916	transcript_16602	transcript_1992	transcript_18545	transcript_16133	transcript_15748	transcript_15916
transcript_15920	transcript_16603	transcript_19975	transcript_18583	transcript_16138	transcript_15758	transcript_15920
transcript_15942	transcript_16608	transcript_19988	transcript_18586	transcript_16145	transcript_1577	transcript_15942
transcript_15944	transcript_16624	transcript_19994	transcript_18611	transcript_16163	transcript_15775	transcript_15944
transcript_15945	transcript_16627	transcript_20039	transcript_18618	transcript_1617	transcript_15776	transcript_15945
transcript_15946	transcript_16637	transcript_20043	transcript_18625	transcript_16172	transcript_15778	transcript_15946
transcript_1595	transcript_16653	transcript_20044	transcript_18637	transcript_16188	transcript_15785	transcript_1595
transcript_15951	transcript_16656	transcript_20069	transcript_18649	transcript_162	transcript_15796	transcript_15951
transcript_15959	transcript_16673	transcript_20071	transcript_18676	transcript_16200	transcript_15818	transcript_15959
transcript_15966	transcript_16679	transcript_20075	transcript_18696	transcript_16202	transcript_15820	transcript_15966
transcript_15968	transcript_16681	transcript_20112	transcript_18698	transcript_16211	transcript_15824	transcript_15968
transcript_15975	transcript_16683	transcript_20141	transcript_1870	transcript_16222	transcript_15826	transcript_15975
transcript_15977	transcript_16690	transcript_20155	transcript_18718	transcript_16253	transcript_15863	transcript_15977
transcript_15984	transcript_16694	transcript_20158	transcript_18725	transcript_16255	transcript_15880	transcript_15984
transcript_15994	transcript_16698	transcript_20179	transcript_18737	transcript_16272	transcript_15895	transcript_15994
transcript_16009	transcript_16711	transcript_20189	transcript_18747	transcript_1628	transcript_15900	transcript_16009
transcript_1605	transcript_1672	transcript_20199	transcript_1875	transcript_16288	transcript_15907	transcript_1605
transcript_16053	transcript_16721	transcript_20228	transcript_18759	transcript_16293	transcript_15909	transcript_16053
transcript_16057	transcript_16733	transcript_20235	transcript_18765	transcript_16307	transcript_15913	transcript_16057
transcript_16060	transcript_16736	transcript_20240	transcript_18784	transcript_16313	transcript_15922	transcript_16060
transcript_16061	transcript_1674	transcript_20249	transcript_18794	transcript_16330	transcript_15929	transcript_16061
transcript_16073	transcript_16766	transcript_20251	transcript_18801	transcript_16337	transcript_15935	transcript_16073
transcript_16078	transcript_16773	transcript_20259	transcript_18802	transcript_16340	transcript_15936	transcript_16078
transcript_16080	transcript_16775	transcript_20268	transcript_18813	transcript_16352	transcript_1595	transcript_16080
transcript_16082	transcript_16779	transcript_20278	transcript_18821	transcript_16360	transcript_15957	transcript_16082
transcript_16086	transcript_16784	transcript_20283	transcript_18832	transcript_16371	transcript_15958	transcript_16086
transcript_16088	transcript_1679	transcript_20298	transcript_18852	transcript_16374	transcript_1596	transcript_16088
transcript_16103	transcript_16794	transcript_20317	transcript_18854	transcript_16376	transcript_15968	transcript_16103
transcript_16110	transcript_16801	transcript_20319	transcript_18867	transcript_16381	transcript_1597	transcript_16110
transcript_16118	transcript_1681	transcript_20321	transcript_18887	transcript_16395	transcript_15975	transcript_16118
transcript_16120	transcript_16815	transcript_20335	transcript_18906	transcript_16399	transcript_15977	transcript_16120
transcript_16123	transcript_16818	transcript_20339	transcript_18913	transcript_16404	transcript_15980	transcript_16123
transcript_16128	transcript_16824	transcript_2034	transcript_18917	transcript_16410	transcript_15986	transcript_16128
transcript_16138	transcript_16830	transcript_20340	transcript_18940	transcript_16417	transcript_1599	transcript_16138
transcript_16139	transcript_16838	transcript_20346	transcript_18967	transcript_16420	transcript_15995	transcript_16139
transcript_16151	transcript_16847	transcript_20382	transcript_18970	transcript_16421	transcript_15999	transcript_16151
transcript_16159	transcript_1685	transcript_20428	transcript_18993	transcript_16427	transcript_16010	transcript_16159
transcript_16164	transcript_16850	transcript_20447	transcript_1900	transcript_16464	transcript_16029	transcript_16164
transcript_16165	transcript_16852	transcript_20470	transcript_19005	transcript_16468	transcript_16033	transcript_16165
transcript_1617	transcript_16853	transcript_20487	transcript_19059	transcript_16480	transcript_16034	transcript_1617
transcript_16172	transcript_16865	transcript_20497	transcript_19064	transcript_16498	transcript_16056	transcript_16172
transcript_16176	transcript_16870	transcript_20508	transcript_19067	transcript_16499	transcript_16057	transcript_16176
transcript_16188	transcript_16880	transcript_2053	transcript_19075	transcript_16500	transcript_16066	transcript_16188
transcript_16196	transcript_16882	transcript_20532	transcript_19076	transcript_16509	transcript_16070	transcript_16196
transcript_16197	transcript_16895	transcript_20545	transcript_19115	transcript_16510	transcript_16091	transcript_16197
transcript_16200	transcript_16903	transcript_20548	transcript_19147	transcript_16512	transcript_16120	transcript_16200
transcript_1621	transcript_16906	transcript_2055	transcript_19153	transcript_16516	transcript_16123	transcript_1621
transcript_16210	transcript_16907	transcript_20553	transcript_19162	transcript_16519	transcript_16145	transcript_16210
transcript_16211	transcript_16912	transcript_20564	transcript_19189	transcript_1652	transcript_16147	transcript_16211
transcript_16215	transcript_16916	transcript_2058	transcript_19226	transcript_16524	transcript_1617	transcript_16215
transcript_16228	transcript_16918	transcript_20583	transcript_19231	transcript_16543	transcript_16188	transcript_16228
transcript_16233	transcript_1692	transcript_20584	transcript_19235	transcript_16544	transcript_162	transcript_16233
transcript_16234	transcript_16942	transcript_2059	transcript_19245	transcript_1655	transcript_16200	transcript_16234
transcript_16237	transcript_16949	transcript_20600	transcript_19263	transcript_16554	transcript_16202	transcript_16237
transcript_16247	transcript_16959	transcript_20623	transcript_19282	transcript_16567	transcript_16211	transcript_16247
transcript_16252	transcript_16976	transcript_20626	transcript_19303	transcript_16569	transcript_16222	transcript_16252
transcript_16253	transcript_16979	transcript_20633	transcript_19315	transcript_1658	transcript_16233	transcript_16253
transcript_16255	transcript_1699	transcript_20635	transcript_19323	transcript_16585	transcript_1625	transcript_16255
transcript_1626	transcript_16995	transcript_20644	transcript_19328	transcript_16586	transcript_16253	transcript_1626
transcript_16272	transcript_16998	transcript_20649	transcript_1933	transcript_1659	transcript_16272	transcript_16272
transcript_1628	transcript_17007	transcript_20653	transcript_19338	transcript_16595	transcript_1628	transcript_1628
transcript_16282	transcript_17012	transcript_20669	transcript_19347	transcript_16596	transcript_16293	transcript_16282
transcript_16283	transcript_17014	transcript_20691	transcript_19368	transcript_16601	transcript_16307	transcript_16283
transcript_16286	transcript_17021	transcript_20721	transcript_19369	transcript_16605	transcript_16313	transcript_16286
transcript_16293	transcript_17024	transcript_2073	transcript_19389	transcript_16614	transcript_16330	transcript_16293
transcript_163	transcript_17033	transcript_20743	transcript_1941	transcript_16627	transcript_16337	transcript_163
transcript_16323	transcript_17037	transcript_2075	transcript_19410	transcript_16628	transcript_16338	transcript_16323
transcript_16333	transcript_17044	transcript_2076	transcript_19416	transcript_16630	transcript_16340	transcript_16333
transcript_16340	transcript_17060	transcript_20763	transcript_19437	transcript_1664	transcript_16342	transcript_16340
transcript_16352	transcript_1707	transcript_2078	transcript_19440	transcript_16647	transcript_16352	transcript_16352
transcript_16356	transcript_17080	transcript_20781	transcript_19469	transcript_16650	transcript_16371	transcript_16356
transcript_16360	transcript_17089	transcript_20784	transcript_19479	transcript_16652	transcript_16374	transcript_16360
transcript_16371	transcript_17107	transcript_20790	transcript_19502	transcript_16653	transcript_16376	transcript_16371
transcript_16375	transcript_17109	transcript_20818	transcript_19514	transcript_16656	transcript_16395	transcript_16375
transcript_16387	transcript_17119	transcript_20833	transcript_19522	transcript_16657	transcript_16399	transcript_16387
transcript_16393	transcript_17120	transcript_20840	transcript_19527	transcript_16668	transcript_16404	transcript_16393
transcript_16395	transcript_17124	transcript_2085	transcript_19544	transcript_1669	transcript_16410	transcript_16395
transcript_16398	transcript_1713	transcript_20852	transcript_19559	transcript_16690	transcript_16417	transcript_16398
transcript_16401	transcript_17134	transcript_20856	transcript_19565	transcript_167	transcript_16420	transcript_16401
transcript_16413	transcript_17141	transcript_20887	transcript_1957	transcript_16706	transcript_16421	transcript_16413
transcript_16421	transcript_17142	transcript_20896	transcript_19570	transcript_1672	transcript_16427	transcript_16421
transcript_16438	transcript_17150	transcript_20899	transcript_19592	transcript_16726	transcript_16452	transcript_16438
transcript_1644	transcript_17166	transcript_20923	transcript_1960	transcript_1674	transcript_16464	transcript_1644
transcript_16452	transcript_1717	transcript_20925	transcript_19606	transcript_16759	transcript_16468	transcript_16452
transcript_16466	transcript_17170	transcript_20936	transcript_19654	transcript_16760	transcript_16480	transcript_16466
transcript_16470	transcript_17176	transcript_20938	transcript_19661	transcript_16766	transcript_16487	transcript_16470
transcript_1648	transcript_17187	transcript_20939	transcript_1967	transcript_16768	transcript_16492	transcript_1648
transcript_1649	transcript_17201	transcript_20990	transcript_19675	transcript_16775	transcript_16498	transcript_1649
transcript_16491	transcript_17202	transcript_20994	transcript_19720	transcript_16779	transcript_16499	transcript_16491
transcript_16492	transcript_1721	transcript_210	transcript_19730	transcript_16789	transcript_16500	transcript_16492
transcript_16498	transcript_17223	transcript_21020	transcript_1975	transcript_16794	transcript_16501	transcript_16498
transcript_16501	transcript_17237	transcript_21028	transcript_1976	transcript_1680	transcript_16509	transcript_16501
transcript_16502	transcript_17239	transcript_21035	transcript_19778	transcript_16801	transcript_16510	transcript_16502
transcript_16511	transcript_17247	transcript_21045	transcript_19804	transcript_16805	transcript_16516	transcript_16511
transcript_16518	transcript_17265	transcript_2106	transcript_1981	transcript_16806	transcript_16519	transcript_16518
transcript_16519	transcript_17278	transcript_21069	transcript_19813	transcript_16815	transcript_1652	transcript_16519
transcript_16523	transcript_17299	transcript_2107	transcript_19830	transcript_16825	transcript_16524	transcript_16523
transcript_16524	transcript_17305	transcript_2108	transcript_19838	transcript_16829	transcript_1655	transcript_16524
transcript_16554	transcript_17309	transcript_21080	transcript_19859	transcript_16830	transcript_16567	transcript_16554
transcript_16581	transcript_17314	transcript_21097	transcript_19879	transcript_16839	transcript_16569	transcript_16581
transcript_1659	transcript_17316	transcript_21119	transcript_19904	transcript_16849	transcript_16573	transcript_1659
transcript_16602	transcript_17329	transcript_21150	transcript_19915	transcript_16880	transcript_1658	transcript_16602
transcript_16603	transcript_17334	transcript_21172	transcript_1992	transcript_16884	transcript_16585	transcript_16603
transcript_16605	transcript_17336	transcript_21212	transcript_19953	transcript_16885	transcript_16586	transcript_16605
transcript_16627	transcript_17351	transcript_21224	transcript_19978	transcript_16887	transcript_1659	transcript_16627
transcript_16637	transcript_17363	transcript_21229	transcript_19988	transcript_16888	transcript_16595	transcript_16637
transcript_1664	transcript_17365	transcript_21256	transcript_2002	transcript_16892	transcript_16596	transcript_1664
transcript_16650	transcript_17371	transcript_21263	transcript_20039	transcript_16895	transcript_16601	transcript_16650
transcript_16653	transcript_17377	transcript_2127	transcript_20042	transcript_16898	transcript_16605	transcript_16653
transcript_16656	transcript_17380	transcript_21273	transcript_20044	transcript_16918	transcript_16608	transcript_16656
transcript_16668	transcript_17386	transcript_2130	transcript_20069	transcript_1692	transcript_16614	transcript_16668
transcript_16671	transcript_17414	transcript_21308	transcript_20071	transcript_16933	transcript_1662	transcript_16671
transcript_16681	transcript_17415	transcript_21333	transcript_20075	transcript_1694	transcript_16627	transcript_16681
transcript_16683	transcript_17426	transcript_21337	transcript_20112	transcript_16946	transcript_16628	transcript_16683
transcript_16690	transcript_17435	transcript_21344	transcript_20119	transcript_1695	transcript_16630	transcript_16690
transcript_16694	transcript_17442	transcript_21355	transcript_20141	transcript_16950	transcript_16631	transcript_16694
transcript_16698	transcript_17453	transcript_21366	transcript_20155	transcript_16951	transcript_16632	transcript_16698
transcript_1672	transcript_17456	transcript_21370	transcript_2016	transcript_16955	transcript_1664	transcript_1672
transcript_16721	transcript_17458	transcript_21371	transcript_20199	transcript_16959	transcript_16647	transcript_16721
transcript_1673	transcript_17462	transcript_21386	transcript_20218	transcript_16960	transcript_16650	transcript_1673
transcript_16733	transcript_17469	transcript_2140	transcript_20228	transcript_16980	transcript_16652	transcript_16733
transcript_16736	transcript_17475	transcript_21414	transcript_20235	transcript_16984	transcript_16653	transcript_16736
transcript_16744	transcript_17497	transcript_2143	transcript_20240	transcript_1699	transcript_16656	transcript_16744
transcript_16759	transcript_1750	transcript_21499	transcript_20249	transcript_1700	transcript_16657	transcript_16759
transcript_16766	transcript_17504	transcript_21500	transcript_2025	transcript_17007	transcript_16658	transcript_16766
transcript_16768	transcript_17507	transcript_21501	transcript_20251	transcript_17010	transcript_1669	transcript_16768
transcript_16773	transcript_17512	transcript_21548	transcript_20268	transcript_17014	transcript_16690	transcript_16773
transcript_16775	transcript_17514	transcript_21562	transcript_20283	transcript_17021	transcript_16696	transcript_16775
transcript_16779	transcript_17520	transcript_21575	transcript_203	transcript_17044	transcript_167	transcript_16779
transcript_16784	transcript_17531	transcript_21603	transcript_20319	transcript_17060	transcript_16706	transcript_16784
transcript_1679	transcript_17539	transcript_21656	transcript_20321	transcript_17062	transcript_1672	transcript_1679
transcript_16794	transcript_17541	transcript_21659	transcript_20335	transcript_17067	transcript_16726	transcript_16794
transcript_16796	transcript_17542	transcript_21666	transcript_20339	transcript_17068	transcript_1674	transcript_16796
transcript_16801	transcript_17547	transcript_21680	transcript_2034	transcript_1707	transcript_16759	transcript_16801
transcript_16807	transcript_17561	transcript_21681	transcript_20340	transcript_17078	transcript_16760	transcript_16807
transcript_1681	transcript_17568	transcript_21701	transcript_20346	transcript_17079	transcript_16766	transcript_1681
transcript_16815	transcript_17569	transcript_2173	transcript_20382	transcript_17080	transcript_16768	transcript_16815
transcript_16818	transcript_17576	transcript_2174	transcript_20447	transcript_17113	transcript_16775	transcript_16818
transcript_16824	transcript_17589	transcript_21753	transcript_20470	transcript_17119	transcript_16779	transcript_16824
transcript_16830	transcript_17602	transcript_21761	transcript_20487	transcript_17120	transcript_16789	transcript_16830
transcript_16838	transcript_17605	transcript_21762	transcript_20508	transcript_17122	transcript_16794	transcript_16838
transcript_16847	transcript_1761	transcript_2177	transcript_20528	transcript_1713	transcript_1680	transcript_16847
transcript_1685	transcript_17612	transcript_21773	transcript_2053	transcript_17139	transcript_16801	transcript_1685
transcript_16850	transcript_17632	transcript_21807	transcript_20532	transcript_17149	transcript_16805	transcript_16850
transcript_16853	transcript_17640	transcript_2181	transcript_20537	transcript_1715	transcript_16806	transcript_16853
transcript_16867	transcript_17658	transcript_21825	transcript_20545	transcript_17152	transcript_16815	transcript_16867
transcript_16870	transcript_17671	transcript_21828	transcript_20548	transcript_17153	transcript_16825	transcript_16870
transcript_16880	transcript_17673	transcript_21852	transcript_2055	transcript_17158	transcript_16828	transcript_16880
transcript_16882	transcript_17676	transcript_21866	transcript_20564	transcript_1717	transcript_16829	transcript_16882
transcript_16884	transcript_17694	transcript_21893	transcript_2058	transcript_17180	transcript_16830	transcript_16884
transcript_16895	transcript_17704	transcript_21895	transcript_20583	transcript_17188	transcript_16838	transcript_16895
transcript_16901	transcript_17718	transcript_21905	transcript_20600	transcript_1720	transcript_16839	transcript_16901
transcript_16906	transcript_1772	transcript_21909	transcript_20618	transcript_1722	transcript_16849	transcript_16906
transcript_16912	transcript_17725	transcript_21931	transcript_20623	transcript_17228	transcript_16880	transcript_16912
transcript_16916	transcript_17729	transcript_21984	transcript_2063	transcript_17233	transcript_16884	transcript_16916
transcript_1692	transcript_17746	transcript_21990	transcript_20632	transcript_17263	transcript_16885	transcript_1692
transcript_16948	transcript_17766	transcript_22034	transcript_20633	transcript_1728	transcript_16887	transcript_16948
transcript_16959	transcript_17769	transcript_22035	transcript_20635	transcript_17329	transcript_16888	transcript_16959
transcript_1696	transcript_1778	transcript_2204	transcript_20644	transcript_1733	transcript_16892	transcript_1696
transcript_16979	transcript_17783	transcript_2206	transcript_20653	transcript_17331	transcript_16895	transcript_16979
transcript_16980	transcript_17791	transcript_2207	transcript_20667	transcript_17336	transcript_16898	transcript_16980
transcript_1699	transcript_17796	transcript_22094	transcript_20669	transcript_17348	transcript_16918	transcript_1699
transcript_17007	transcript_17801	transcript_22115	transcript_20691	transcript_17363	transcript_1692	transcript_17007
transcript_17012	transcript_17811	transcript_2212	transcript_2075	transcript_17365	transcript_1694	transcript_17012
transcript_17014	transcript_17815	transcript_2215	transcript_2076	transcript_17375	transcript_16946	transcript_17014
transcript_17021	transcript_17820	transcript_22164	transcript_20763	transcript_17380	transcript_1695	transcript_17021
transcript_17023	transcript_17828	transcript_22179	transcript_20771	transcript_17409	transcript_16950	transcript_17023
transcript_17024	transcript_17838	transcript_2218	transcript_20784	transcript_1742	transcript_16951	transcript_17024
transcript_17033	transcript_17864	transcript_22202	transcript_20818	transcript_17426	transcript_16955	transcript_17033
transcript_17037	transcript_17867	transcript_2223	transcript_20833	transcript_17428	transcript_16957	transcript_17037
transcript_17047	transcript_17868	transcript_22264	transcript_20836	transcript_17435	transcript_16959	transcript_17047
transcript_17051	transcript_17871	transcript_22278	transcript_20840	transcript_17438	transcript_16960	transcript_17051
transcript_17060	transcript_17874	transcript_2229	transcript_2085	transcript_17443	transcript_16978	transcript_17060
transcript_1707	transcript_17879	transcript_22300	transcript_20856	transcript_17445	transcript_16980	transcript_1707
transcript_17070	transcript_1788	transcript_22332	transcript_20887	transcript_17447	transcript_16984	transcript_17070
transcript_17080	transcript_17886	transcript_22333	transcript_20892	transcript_17459	transcript_1699	transcript_17080
transcript_17083	transcript_17889	transcript_22351	transcript_20896	transcript_1748	transcript_16995	transcript_17083
transcript_17089	transcript_17893	transcript_2236	transcript_20899	transcript_17484	transcript_1700	transcript_17089
transcript_17090	transcript_17908	transcript_22362	transcript_2091	transcript_17491	transcript_17004	transcript_17090
transcript_17098	transcript_17923	transcript_22390	transcript_20936	transcript_17503	transcript_17005	transcript_17098
transcript_17107	transcript_1793	transcript_22401	transcript_20938	transcript_17504	transcript_17007	transcript_17107
transcript_17109	transcript_17937	transcript_22419	transcript_2095	transcript_17507	transcript_17010	transcript_17109
transcript_17124	transcript_17944	transcript_2242	transcript_20974	transcript_1751	transcript_17014	transcript_17124
transcript_1713	transcript_17952	transcript_22429	transcript_20990	transcript_17511	transcript_17021	transcript_1713
transcript_17134	transcript_17965	transcript_22459	transcript_210	transcript_17519	transcript_17044	transcript_17134
transcript_17141	transcript_1797	transcript_22469	transcript_21020	transcript_1752	transcript_17047	transcript_17141
transcript_17142	transcript_17976	transcript_22475	transcript_21028	transcript_17564	transcript_17060	transcript_17142
transcript_1715	transcript_17987	transcript_2248	transcript_21043	transcript_17575	transcript_17062	transcript_1715
transcript_17150	transcript_17989	transcript_22482	transcript_21045	transcript_17587	transcript_17067	transcript_17150
transcript_17165	transcript_17990	transcript_2249	transcript_21052	transcript_17589	transcript_17068	transcript_17165
transcript_17166	transcript_17995	transcript_22494	transcript_2106	transcript_17602	transcript_1707	transcript_17166
transcript_17167	transcript_180	transcript_22495	transcript_2107	transcript_1761	transcript_17078	transcript_17167
transcript_1717	transcript_18006	transcript_22496	transcript_2108	transcript_17632	transcript_17079	transcript_1717
transcript_17170	transcript_18010	transcript_22498	transcript_21080	transcript_17633	transcript_17080	transcript_17170
transcript_17176	transcript_18026	transcript_2251	transcript_21097	transcript_17664	transcript_17113	transcript_17176
transcript_17187	transcript_18045	transcript_22513	transcript_21119	transcript_17668	transcript_17119	transcript_17187
transcript_17201	transcript_18049	transcript_2252	transcript_21121	transcript_17671	transcript_17120	transcript_17201
transcript_17202	transcript_18080	transcript_22524	transcript_21130	transcript_17681	transcript_17122	transcript_17202
transcript_1721	transcript_18083	transcript_2255	transcript_21149	transcript_1769	transcript_1713	transcript_1721
transcript_17223	transcript_18087	transcript_22604	transcript_21150	transcript_17693	transcript_17139	transcript_17223
transcript_17224	transcript_18094	transcript_22614	transcript_21172	transcript_1770	transcript_17149	transcript_17224
transcript_17239	transcript_18110	transcript_22631	transcript_2120	transcript_17700	transcript_1715	transcript_17239
transcript_17247	transcript_18115	transcript_22634	transcript_21209	transcript_17721	transcript_17152	transcript_17247
transcript_17261	transcript_1812	transcript_22635	transcript_21212	transcript_17725	transcript_17153	transcript_17261
transcript_17278	transcript_18125	transcript_22674	transcript_2122	transcript_17729	transcript_17158	transcript_17278
transcript_17299	transcript_1813	transcript_22742	transcript_21229	transcript_17733	transcript_17165	transcript_17299
transcript_17305	transcript_18135	transcript_2275	transcript_21256	transcript_17766	transcript_1717	transcript_17305
transcript_17309	transcript_18147	transcript_2276	transcript_21263	transcript_17767	transcript_17180	transcript_17309
transcript_17312	transcript_18170	transcript_22763	transcript_21273	transcript_17794	transcript_17188	transcript_17312
transcript_17314	transcript_18201	transcript_22764	transcript_21274	transcript_1780	transcript_17197	transcript_17314
transcript_17316	transcript_18202	transcript_22784	transcript_2130	transcript_17801	transcript_1720	transcript_17316
transcript_17329	transcript_18220	transcript_2279	transcript_21306	transcript_17819	transcript_17202	transcript_17329
transcript_17334	transcript_18242	transcript_22792	transcript_21308	transcript_17820	transcript_1722	transcript_17334
transcript_17335	transcript_1825	transcript_22816	transcript_21337	transcript_17828	transcript_17224	transcript_17335
transcript_17336	transcript_18251	transcript_22853	transcript_21344	transcript_17839	transcript_17228	transcript_17336
transcript_17344	transcript_18252	transcript_22883	transcript_21355	transcript_17841	transcript_1723	transcript_17344
transcript_17351	transcript_18265	transcript_2290	transcript_21386	transcript_17855	transcript_17233	transcript_17351
transcript_17365	transcript_18267	transcript_2292	transcript_21399	transcript_17873	transcript_17263	transcript_17365
transcript_17371	transcript_18268	transcript_22921	transcript_21406	transcript_17874	transcript_1728	transcript_17371
transcript_17380	transcript_18271	transcript_22932	transcript_21414	transcript_1788	transcript_17329	transcript_17380
transcript_17381	transcript_18281	transcript_2295	transcript_2143	transcript_17902	transcript_1733	transcript_17381
transcript_17386	transcript_18284	transcript_22951	transcript_21431	transcript_17904	transcript_17331	transcript_17386
transcript_17409	transcript_18286	transcript_22958	transcript_21451	transcript_17906	transcript_17336	transcript_17409
transcript_17414	transcript_18289	transcript_22965	transcript_2149	transcript_17908	transcript_17348	transcript_17414
transcript_17415	transcript_1829	transcript_2297	transcript_21499	transcript_17910	transcript_17363	transcript_17415
transcript_17429	transcript_18297	transcript_2298	transcript_21500	transcript_17920	transcript_17365	transcript_17429
transcript_17442	transcript_183	transcript_2299	transcript_21501	transcript_1793	transcript_17380	transcript_17442
transcript_17453	transcript_18305	transcript_22990	transcript_21521	transcript_17959	transcript_17408	transcript_17453
transcript_17456	transcript_18309	transcript_22997	transcript_21548	transcript_1797	transcript_17409	transcript_17456
transcript_17457	transcript_1832	transcript_2300	transcript_21561	transcript_17972	transcript_1742	transcript_17457
transcript_17458	transcript_18326	transcript_2304	transcript_21562	transcript_17981	transcript_17426	transcript_17458
transcript_17462	transcript_18330	transcript_23041	transcript_21603	transcript_17983	transcript_17428	transcript_17462
transcript_17465	transcript_18337	transcript_23051	transcript_21612	transcript_17985	transcript_17435	transcript_17465
transcript_17467	transcript_18341	transcript_2306	transcript_21622	transcript_17999	transcript_17443	transcript_17467
transcript_1748	transcript_1835	transcript_23061	transcript_21648	transcript_180	transcript_17445	transcript_1748
transcript_17480	transcript_18356	transcript_23068	transcript_21659	transcript_18001	transcript_17447	transcript_17480
transcript_17483	transcript_18369	transcript_23089	transcript_21666	transcript_18021	transcript_17459	transcript_17483
transcript_17491	transcript_1837	transcript_23147	transcript_21674	transcript_18054	transcript_17475	transcript_17491
transcript_17492	transcript_18378	transcript_23148	transcript_21681	transcript_18062	transcript_1748	transcript_17492
transcript_17497	transcript_18385	transcript_23154	transcript_2170	transcript_18074	transcript_17491	transcript_17497
transcript_1750	transcript_18393	transcript_23166	transcript_21701	transcript_18091	transcript_17503	transcript_1750
transcript_17507	transcript_18407	transcript_23172	transcript_2173	transcript_18092	transcript_17504	transcript_17507
transcript_17512	transcript_1841	transcript_23175	transcript_2174	transcript_18094	transcript_17507	transcript_17512
transcript_17514	transcript_18412	transcript_23190	transcript_21753	transcript_18103	transcript_1751	transcript_17514
transcript_17518	transcript_18420	transcript_232	transcript_21761	transcript_1811	transcript_17511	transcript_17518
transcript_1752	transcript_18422	transcript_23203	transcript_21762	transcript_1812	transcript_17519	transcript_1752
transcript_17520	transcript_18423	transcript_23208	transcript_2177	transcript_18125	transcript_1752	transcript_17520
transcript_17539	transcript_18425	transcript_23216	transcript_21773	transcript_1813	transcript_17541	transcript_17539
transcript_17541	transcript_1844	transcript_23218	transcript_2181	transcript_18135	transcript_17564	transcript_17541
transcript_17542	transcript_18452	transcript_23228	transcript_21828	transcript_18143	transcript_17575	transcript_17542
transcript_17547	transcript_18461	transcript_23232	transcript_21866	transcript_18153	transcript_17587	transcript_17547
transcript_17557	transcript_18464	transcript_23246	transcript_21879	transcript_18170	transcript_17589	transcript_17557
transcript_17561	transcript_18465	transcript_23281	transcript_21883	transcript_18179	transcript_1761	transcript_17561
transcript_17568	transcript_18477	transcript_23297	transcript_21893	transcript_18199	transcript_17612	transcript_17568
transcript_17569	transcript_1848	transcript_233	transcript_21895	transcript_18201	transcript_17632	transcript_17569
transcript_17576	transcript_1849	transcript_2333	transcript_21905	transcript_18202	transcript_17633	transcript_17576
transcript_17577	transcript_18514	transcript_23347	transcript_21931	transcript_18235	transcript_17664	transcript_17577
transcript_17589	transcript_18520	transcript_23350	transcript_21952	transcript_18237	transcript_17668	transcript_17589
transcript_17590	transcript_18521	transcript_2337	transcript_21984	transcript_18242	transcript_17681	transcript_17590
transcript_17602	transcript_18522	transcript_23393	transcript_21990	transcript_18245	transcript_1769	transcript_17602
transcript_17603	transcript_18530	transcript_23396	transcript_22001	transcript_18264	transcript_17693	transcript_17603
transcript_17605	transcript_18533	transcript_234	transcript_22018	transcript_18265	transcript_1770	transcript_17605
transcript_17632	transcript_18545	transcript_23411	transcript_22027	transcript_18268	transcript_17700	transcript_17632
transcript_17640	transcript_18548	transcript_23424	transcript_22034	transcript_18271	transcript_17721	transcript_17640
transcript_17656	transcript_18557	transcript_23432	transcript_22035	transcript_18272	transcript_17725	transcript_17656
transcript_17658	transcript_18585	transcript_23442	transcript_2204	transcript_18273	transcript_17733	transcript_17658
transcript_1767	transcript_18586	transcript_23462	transcript_22058	transcript_18281	transcript_17766	transcript_1767
transcript_17671	transcript_18587	transcript_23486	transcript_2206	transcript_18307	transcript_17767	transcript_17671
transcript_17694	transcript_18607	transcript_23523	transcript_2207	transcript_1832	transcript_17769	transcript_17694
transcript_17695	transcript_18609	transcript_23526	transcript_22092	transcript_18323	transcript_17794	transcript_17695
transcript_17704	transcript_1861	transcript_23550	transcript_22094	transcript_18324	transcript_1780	transcript_17704
transcript_1772	transcript_18610	transcript_23565	transcript_22097	transcript_18336	transcript_17801	transcript_1772
transcript_17725	transcript_18621	transcript_23573	transcript_22115	transcript_18337	transcript_17819	transcript_17725
transcript_17729	transcript_18623	transcript_2360	transcript_2212	transcript_18346	transcript_17820	transcript_17729
transcript_17766	transcript_18628	transcript_23600	transcript_2215	transcript_18349	transcript_17826	transcript_17766
transcript_17769	transcript_18629	transcript_2361	transcript_22164	transcript_1835	transcript_17828	transcript_17769
transcript_17776	transcript_1863	transcript_23611	transcript_22178	transcript_18362	transcript_17839	transcript_17776
transcript_17777	transcript_18643	transcript_23632	transcript_22202	transcript_18371	transcript_17841	transcript_17777
transcript_17783	transcript_18649	transcript_23639	transcript_2223	transcript_18374	transcript_17855	transcript_17783
transcript_17784	transcript_1867	transcript_2367	transcript_22264	transcript_18378	transcript_17873	transcript_17784
transcript_17791	transcript_18676	transcript_23715	transcript_22299	transcript_1838	transcript_17874	transcript_17791
transcript_17794	transcript_18685	transcript_23738	transcript_22300	transcript_18385	transcript_17896	transcript_17794
transcript_17796	transcript_18695	transcript_2374	transcript_22332	transcript_18393	transcript_17902	transcript_17796
transcript_17801	transcript_18696	transcript_23749	transcript_22338	transcript_18395	transcript_17904	transcript_17801
transcript_17811	transcript_18706	transcript_2376	transcript_22351	transcript_18405	transcript_1793	transcript_17811
transcript_17815	transcript_18718	transcript_2378	transcript_2236	transcript_1841	transcript_17959	transcript_17815
transcript_17816	transcript_18726	transcript_2380	transcript_22362	transcript_18420	transcript_1797	transcript_17816
transcript_17820	transcript_18737	transcript_23809	transcript_22401	transcript_18423	transcript_17972	transcript_17820
transcript_17828	transcript_18746	transcript_23845	transcript_2241	transcript_18426	transcript_17975	transcript_17828
transcript_17867	transcript_18747	transcript_23884	transcript_2242	transcript_18435	transcript_17983	transcript_17867
transcript_17868	transcript_1875	transcript_2390	transcript_22429	transcript_1844	transcript_17985	transcript_17868
transcript_17871	transcript_18751	transcript_23918	transcript_22459	transcript_18443	transcript_17989	transcript_17871
transcript_17874	transcript_18758	transcript_2392	transcript_22469	transcript_18449	transcript_17999	transcript_17874
transcript_17879	transcript_18761	transcript_23937	transcript_22475	transcript_1845	transcript_180	transcript_17879
transcript_1788	transcript_18787	transcript_23942	transcript_2248	transcript_18460	transcript_18021	transcript_1788
transcript_17889	transcript_18794	transcript_23943	transcript_22482	transcript_18461	transcript_18026	transcript_17889
transcript_17893	transcript_18796	transcript_23964	transcript_22494	transcript_18476	transcript_18036	transcript_17893
transcript_17908	transcript_18804	transcript_2397	transcript_22496	transcript_1848	transcript_18054	transcript_17908
transcript_17916	transcript_18807	transcript_23994	transcript_22503	transcript_185	transcript_18064	transcript_17916
transcript_17923	transcript_18819	transcript_24020	transcript_2251	transcript_18519	transcript_18074	transcript_17923
transcript_1793	transcript_18832	transcript_24028	transcript_22513	transcript_18523	transcript_18091	transcript_1793
transcript_17937	transcript_18861	transcript_2403	transcript_2252	transcript_18530	transcript_18092	transcript_17937
transcript_17959	transcript_18867	transcript_24057	transcript_22524	transcript_18533	transcript_18094	transcript_17959
transcript_17960	transcript_18868	transcript_24066	transcript_2255	transcript_18536	transcript_1811	transcript_17960
transcript_17965	transcript_18876	transcript_24072	transcript_22589	transcript_1854	transcript_1812	transcript_17965
transcript_1797	transcript_18889	transcript_24092	transcript_22604	transcript_18545	transcript_18125	transcript_1797
transcript_17976	transcript_1889	transcript_24100	transcript_22631	transcript_18559	transcript_1813	transcript_17976
transcript_17987	transcript_18906	transcript_24110	transcript_22634	transcript_1858	transcript_18134	transcript_17987
transcript_17989	transcript_18908	transcript_24122	transcript_22635	transcript_1859	transcript_18135	transcript_17989
transcript_17990	transcript_1891	transcript_2413	transcript_22666	transcript_1861	transcript_18143	transcript_17990
transcript_17995	transcript_18913	transcript_2414	transcript_22685	transcript_18610	transcript_18153	transcript_17995
transcript_180	transcript_18917	transcript_24168	transcript_22728	transcript_18611	transcript_18169	transcript_180
transcript_18006	transcript_18931	transcript_2417	transcript_22744	transcript_18621	transcript_18170	transcript_18006
transcript_18010	transcript_18940	transcript_2418	transcript_2275	transcript_18625	transcript_18179	transcript_18010
transcript_18018	transcript_18942	transcript_2419	transcript_2276	transcript_18628	transcript_18199	transcript_18018
transcript_18045	transcript_18950	transcript_2421	transcript_22763	transcript_18635	transcript_182	transcript_18045
transcript_18049	transcript_18954	transcript_24236	transcript_2279	transcript_18637	transcript_18201	transcript_18049
transcript_18080	transcript_18970	transcript_24245	transcript_22792	transcript_18640	transcript_18202	transcript_18080
transcript_18083	transcript_18993	transcript_24270	transcript_22811	transcript_18673	transcript_18217	transcript_18083
transcript_18087	transcript_19005	transcript_24274	transcript_22816	transcript_18720	transcript_18235	transcript_18087
transcript_18094	transcript_19015	transcript_24293	transcript_22853	transcript_18721	transcript_18237	transcript_18094
transcript_18115	transcript_19016	transcript_24308	transcript_22883	transcript_18725	transcript_18242	transcript_18115
transcript_1812	transcript_19038	transcript_2431	transcript_2290	transcript_18737	transcript_18245	transcript_1812
transcript_18125	transcript_19040	transcript_24323	transcript_22911	transcript_18772	transcript_18264	transcript_18125
transcript_18135	transcript_19064	transcript_24347	transcript_22916	transcript_18778	transcript_18265	transcript_18135
transcript_18138	transcript_19076	transcript_24379	transcript_2292	transcript_1878	transcript_18268	transcript_18138
transcript_18143	transcript_19080	transcript_24437	transcript_22921	transcript_18786	transcript_18271	transcript_18143
transcript_18147	transcript_19136	transcript_24445	transcript_22932	transcript_18787	transcript_18272	transcript_18147
transcript_18170	transcript_19139	transcript_24451	transcript_22940	transcript_18794	transcript_18273	transcript_18170
transcript_18201	transcript_19143	transcript_2446	transcript_2295	transcript_18798	transcript_18281	transcript_18201
transcript_18202	transcript_19147	transcript_2447	transcript_22951	transcript_18801	transcript_18307	transcript_18202
transcript_18207	transcript_19148	transcript_24529	transcript_2297	transcript_18813	transcript_1832	transcript_18207
transcript_18220	transcript_19153	transcript_24546	transcript_22970	transcript_18816	transcript_18323	transcript_18220
transcript_18242	transcript_19162	transcript_24550	transcript_2298	transcript_1882	transcript_18324	transcript_18242
transcript_18247	transcript_19163	transcript_24563	transcript_2299	transcript_18832	transcript_18336	transcript_18247
transcript_1825	transcript_19168	transcript_24564	transcript_22990	transcript_18838	transcript_18337	transcript_1825
transcript_18251	transcript_19220	transcript_24593	transcript_22997	transcript_18852	transcript_18346	transcript_18251
transcript_18252	transcript_19226	transcript_24644	transcript_2300	transcript_18867	transcript_18349	transcript_18252
transcript_1826	transcript_1925	transcript_2467	transcript_2304	transcript_18880	transcript_1835	transcript_1826
transcript_18265	transcript_19268	transcript_24681	transcript_23051	transcript_18887	transcript_18362	transcript_18265
transcript_18267	transcript_19277	transcript_2470	transcript_23068	transcript_18906	transcript_18371	transcript_18267
transcript_18268	transcript_19278	transcript_24719	transcript_23089	transcript_18913	transcript_18374	transcript_18268
transcript_18271	transcript_19300	transcript_24756	transcript_23147	transcript_18917	transcript_18378	transcript_18271
transcript_18284	transcript_19303	transcript_2477	transcript_23148	transcript_18950	transcript_1838	transcript_18284
transcript_1829	transcript_19320	transcript_24774	transcript_2315	transcript_18965	transcript_18380	transcript_1829
transcript_18292	transcript_19323	transcript_24778	transcript_23154	transcript_18970	transcript_18382	transcript_18292
transcript_183	transcript_19328	transcript_24783	transcript_23175	transcript_18979	transcript_18385	transcript_183
transcript_18305	transcript_1933	transcript_24854	transcript_23190	transcript_18988	transcript_18393	transcript_18305
transcript_18308	transcript_19340	transcript_2486	transcript_232	transcript_18993	transcript_18395	transcript_18308
transcript_18309	transcript_19368	transcript_2490	transcript_23203	transcript_1900	transcript_1841	transcript_18309
transcript_1832	transcript_1937	transcript_24900	transcript_23208	transcript_19005	transcript_18420	transcript_1832
transcript_18323	transcript_19373	transcript_24905	transcript_23216	transcript_1903	transcript_18423	transcript_18323
transcript_18324	transcript_19377	transcript_24914	transcript_23218	transcript_19053	transcript_18426	transcript_18324
transcript_18326	transcript_19378	transcript_24949	transcript_23228	transcript_19059	transcript_18435	transcript_18326
transcript_18330	transcript_19389	transcript_2497	transcript_23246	transcript_19067	transcript_1844	transcript_18330
transcript_18337	transcript_19404	transcript_24984	transcript_23281	transcript_19075	transcript_1845	transcript_18337
transcript_18339	transcript_19419	transcript_25001	transcript_23297	transcript_19076	transcript_18460	transcript_18339
transcript_18341	transcript_19437	transcript_25018	transcript_233	transcript_19081	transcript_18461	transcript_18341
transcript_1835	transcript_19441	transcript_25051	transcript_23303	transcript_19107	transcript_18462	transcript_1835
transcript_18356	transcript_19447	transcript_2510	transcript_2333	transcript_19115	transcript_18465	transcript_18356
transcript_18369	transcript_1945	transcript_25100	transcript_23338	transcript_19162	transcript_18476	transcript_18369
transcript_1837	transcript_19465	transcript_25105	transcript_23347	transcript_1918	transcript_1848	transcript_1837
transcript_18385	transcript_19469	transcript_25107	transcript_23351	transcript_19235	transcript_185	transcript_18385
transcript_18393	transcript_19479	transcript_25129	transcript_23393	transcript_19246	transcript_18514	transcript_18393
transcript_18407	transcript_19480	transcript_25132	transcript_234	transcript_19263	transcript_18519	transcript_18407
transcript_1841	transcript_19502	transcript_25148	transcript_23411	transcript_19264	transcript_18523	transcript_1841
transcript_18422	transcript_19514	transcript_25157	transcript_23424	transcript_19282	transcript_18530	transcript_18422
transcript_1844	transcript_19522	transcript_2516	transcript_23442	transcript_19303	transcript_18533	transcript_1844
transcript_18456	transcript_19527	transcript_25188	transcript_23462	transcript_19315	transcript_18536	transcript_18456
transcript_18461	transcript_19533	transcript_25196	transcript_23468	transcript_19327	transcript_1854	transcript_18461
transcript_18464	transcript_19558	transcript_2521	transcript_23483	transcript_1933	transcript_18545	transcript_18464
transcript_18476	transcript_19559	transcript_25233	transcript_23487	transcript_1934	transcript_18559	transcript_18476
transcript_18477	transcript_19570	transcript_2524	transcript_23498	transcript_19343	transcript_18571	transcript_18477
transcript_1848	transcript_19572	transcript_25241	transcript_23511	transcript_19344	transcript_1858	transcript_1848
transcript_18485	transcript_19581	transcript_25244	transcript_23523	transcript_19347	transcript_18583	transcript_18485
transcript_18520	transcript_19599	transcript_2530	transcript_23526	transcript_1935	transcript_1861	transcript_18520
transcript_18521	transcript_19600	transcript_2532	transcript_23537	transcript_1941	transcript_18610	transcript_18521
transcript_18522	transcript_19645	transcript_25352	transcript_23550	transcript_19410	transcript_18611	transcript_18522
transcript_18530	transcript_19654	transcript_2539	transcript_23565	transcript_19419	transcript_18618	transcript_18530
transcript_18536	transcript_19661	transcript_2546	transcript_23573	transcript_19431	transcript_18625	transcript_18536
transcript_18545	transcript_1967	transcript_25484	transcript_23575	transcript_19437	transcript_18635	transcript_18545
transcript_18548	transcript_19682	transcript_2551	transcript_2360	transcript_19440	transcript_18637	transcript_18548
transcript_18557	transcript_19695	transcript_2554	transcript_23600	transcript_19444	transcript_18640	transcript_18557
transcript_18560	transcript_19716	transcript_25584	transcript_2361	transcript_19464	transcript_18673	transcript_18560
transcript_18585	transcript_19720	transcript_25588	transcript_23611	transcript_19469	transcript_18696	transcript_18585
transcript_18586	transcript_19730	transcript_25590	transcript_23632	transcript_19478	transcript_18706	transcript_18586
transcript_18607	transcript_1974	transcript_25599	transcript_23639	transcript_19479	transcript_18721	transcript_18607
transcript_18609	transcript_19747	transcript_25617	transcript_23649	transcript_19502	transcript_18725	transcript_18609
transcript_1861	transcript_19752	transcript_25629	transcript_2370	transcript_19514	transcript_18737	transcript_1861
transcript_18621	transcript_19757	transcript_25639	transcript_23715	transcript_19522	transcript_18765	transcript_18621
transcript_18623	transcript_1976	transcript_25669	transcript_23738	transcript_19527	transcript_18772	transcript_18623
transcript_18625	transcript_19770	transcript_2567	transcript_23749	transcript_1953	transcript_18778	transcript_18625
transcript_18628	transcript_19778	transcript_25681	transcript_2376	transcript_19535	transcript_1878	transcript_18628
transcript_1863	transcript_19785	transcript_25685	transcript_23777	transcript_19538	transcript_18786	transcript_1863
transcript_18637	transcript_19793	transcript_25689	transcript_23778	transcript_19539	transcript_18794	transcript_18637
transcript_18649	transcript_19804	transcript_25696	transcript_2378	transcript_19544	transcript_18798	transcript_18649
transcript_18669	transcript_19806	transcript_25701	transcript_23804	transcript_19558	transcript_188	transcript_18669
transcript_1867	transcript_1981	transcript_25716	transcript_23845	transcript_19559	transcript_18801	transcript_1867
transcript_18676	transcript_19813	transcript_25725	transcript_23884	transcript_19565	transcript_18813	transcript_18676
transcript_18685	transcript_19832	transcript_25749	transcript_2390	transcript_1957	transcript_18816	transcript_18685
transcript_18692	transcript_19833	transcript_2575	transcript_2392	transcript_19570	transcript_1882	transcript_18692
transcript_18695	transcript_19837	transcript_25766	transcript_23937	transcript_1958	transcript_18832	transcript_18695
transcript_18696	transcript_19838	transcript_25812	transcript_23942	transcript_19585	transcript_18838	transcript_18696
transcript_18718	transcript_19873	transcript_25840	transcript_23964	transcript_1960	transcript_18852	transcript_18718
transcript_18726	transcript_19879	transcript_25847	transcript_2397	transcript_19654	transcript_18854	transcript_18726
transcript_18737	transcript_19892	transcript_25850	transcript_23994	transcript_19661	transcript_18855	transcript_18737
transcript_18747	transcript_1990	transcript_25854	transcript_240	transcript_19662	transcript_18859	transcript_18747
transcript_1875	transcript_19919	transcript_2587	transcript_24003	transcript_1967	transcript_18867	transcript_1875
transcript_18751	transcript_19921	transcript_25897	transcript_24028	transcript_19675	transcript_18880	transcript_18751
transcript_18758	transcript_19930	transcript_2590	transcript_2403	transcript_1970	transcript_18887	transcript_18758
transcript_18761	transcript_19956	transcript_25901	transcript_24072	transcript_19720	transcript_18906	transcript_18761
transcript_1878	transcript_1997	transcript_25935	transcript_24079	transcript_1975	transcript_18913	transcript_1878
transcript_18787	transcript_19975	transcript_2594	transcript_24092	transcript_19754	transcript_18917	transcript_18787
transcript_18804	transcript_19984	transcript_25942	transcript_24097	transcript_1976	transcript_18950	transcript_18804
transcript_18807	transcript_19990	transcript_25947	transcript_24100	transcript_19778	transcript_18954	transcript_18807
transcript_18812	transcript_19994	transcript_25948	transcript_24110	transcript_1978	transcript_18965	transcript_18812
transcript_18819	transcript_2002	transcript_26010	transcript_24111	transcript_19804	transcript_18988	transcript_18819
transcript_18822	transcript_20027	transcript_2602	transcript_24121	transcript_1981	transcript_18993	transcript_18822
transcript_18823	transcript_20039	transcript_26020	transcript_24122	transcript_19813	transcript_1900	transcript_18823
transcript_18832	transcript_20044	transcript_26098	transcript_2413	transcript_19823	transcript_19005	transcript_18832
transcript_18861	transcript_20053	transcript_2611	transcript_2414	transcript_19830	transcript_19014	transcript_18861
transcript_18867	transcript_20057	transcript_2612	transcript_24144	transcript_19839	transcript_1903	transcript_18867
transcript_18868	transcript_20069	transcript_2613	transcript_24155	transcript_19859	transcript_19053	transcript_18868
transcript_18876	transcript_20085	transcript_26136	transcript_2416	transcript_1987	transcript_19059	transcript_18876
transcript_18889	transcript_20087	transcript_26149	transcript_24168	transcript_1988	transcript_19062	transcript_18889
transcript_1889	transcript_20096	transcript_26150	transcript_2417	transcript_19904	transcript_19067	transcript_1889
transcript_18908	transcript_20098	transcript_26151	transcript_2418	transcript_19915	transcript_19075	transcript_18908
transcript_1891	transcript_2010	transcript_26157	transcript_2419	transcript_19919	transcript_19076	transcript_1891
transcript_18913	transcript_20102	transcript_26160	transcript_2421	transcript_1992	transcript_19081	transcript_18913
transcript_18917	transcript_20112	transcript_26188	transcript_24236	transcript_19944	transcript_19115	transcript_18917
transcript_18931	transcript_20119	transcript_2622	transcript_24245	transcript_19965	transcript_19148	transcript_18931
transcript_18940	transcript_20127	transcript_26231	transcript_24270	transcript_1997	transcript_19162	transcript_18940
transcript_18941	transcript_20132	transcript_2624	transcript_24277	transcript_19971	transcript_19175	transcript_18941
transcript_18942	transcript_20133	transcript_26241	transcript_24293	transcript_19974	transcript_1918	transcript_18942
transcript_18954	transcript_20135	transcript_26242	transcript_24308	transcript_19993	transcript_19231	transcript_18954
transcript_18959	transcript_2015	transcript_2629	transcript_2431	transcript_200	transcript_19235	transcript_18959
transcript_18970	transcript_20155	transcript_26320	transcript_24319	transcript_20009	transcript_19246	transcript_18970
transcript_18993	transcript_20177	transcript_26341	transcript_24347	transcript_20015	transcript_19263	transcript_18993
transcript_18997	transcript_20179	transcript_26352	transcript_24379	transcript_2002	transcript_19264	transcript_18997
transcript_19005	transcript_20181	transcript_26363	transcript_2439	transcript_20039	transcript_19271	transcript_19005
transcript_19015	transcript_20182	transcript_2637	transcript_24396	transcript_20042	transcript_19282	transcript_19015
transcript_19016	transcript_20187	transcript_26371	transcript_24421	transcript_20044	transcript_19303	transcript_19016
transcript_19029	transcript_20188	transcript_26375	transcript_24424	transcript_20052	transcript_19315	transcript_19029
transcript_1903	transcript_20189	transcript_26382	transcript_24440	transcript_20069	transcript_19328	transcript_1903
transcript_19040	transcript_20215	transcript_26387	transcript_24445	transcript_20071	transcript_1933	transcript_19040
transcript_19076	transcript_20218	transcript_2640	transcript_24451	transcript_20075	transcript_1934	transcript_19076
transcript_19080	transcript_20219	transcript_26404	transcript_2446	transcript_2008	transcript_19343	transcript_19080
transcript_19139	transcript_20251	transcript_2643	transcript_24502	transcript_20094	transcript_19347	transcript_19139
transcript_19147	transcript_20259	transcript_26473	transcript_24511	transcript_201	transcript_1935	transcript_19147
transcript_19148	transcript_20262	transcript_26488	transcript_24546	transcript_20111	transcript_19351	transcript_19148
transcript_19153	transcript_20264	transcript_26494	transcript_24550	transcript_20112	transcript_19365	transcript_19153
transcript_19157	transcript_20288	transcript_2650	transcript_24556	transcript_20119	transcript_19368	transcript_19157
transcript_19162	transcript_20314	transcript_26528	transcript_24571	transcript_20130	transcript_19369	transcript_19162
transcript_19163	transcript_20338	transcript_26541	transcript_24593	transcript_20142	transcript_19403	transcript_19163
transcript_19168	transcript_20339	transcript_26554	transcript_2460	transcript_20143	transcript_1941	transcript_19168
transcript_19190	transcript_20340	transcript_2656	transcript_24644	transcript_20155	transcript_19410	transcript_19190
transcript_19226	transcript_20367	transcript_26568	transcript_24647	transcript_20158	transcript_19419	transcript_19226
transcript_19235	transcript_20379	transcript_26576	transcript_2467	transcript_2016	transcript_19431	transcript_19235
transcript_1925	transcript_20382	transcript_2659	transcript_24681	transcript_20167	transcript_19437	transcript_1925
transcript_19263	transcript_20404	transcript_2660	transcript_24719	transcript_20199	transcript_19440	transcript_19263
transcript_19277	transcript_20413	transcript_26630	transcript_24753	transcript_20219	transcript_19444	transcript_19277
transcript_19278	transcript_20428	transcript_26634	transcript_24763	transcript_20228	transcript_1946	transcript_19278
transcript_19300	transcript_2044	transcript_26635	transcript_2477	transcript_2024	transcript_19464	transcript_19300
transcript_19323	transcript_20447	transcript_26648	transcript_24774	transcript_20240	transcript_19469	transcript_19323
transcript_19328	transcript_20455	transcript_26683	transcript_24778	transcript_20244	transcript_19478	transcript_19328
transcript_1933	transcript_2047	transcript_2670	transcript_2483	transcript_20249	transcript_19479	transcript_1933
transcript_19336	transcript_20471	transcript_26713	transcript_24848	transcript_20251	transcript_19487	transcript_19336
transcript_19340	transcript_20479	transcript_26736	transcript_24854	transcript_20257	transcript_19502	transcript_19340
transcript_19368	transcript_20487	transcript_26743	transcript_2486	transcript_20259	transcript_19514	transcript_19368
transcript_19373	transcript_20510	transcript_26755	transcript_2488	transcript_2026	transcript_19527	transcript_19373
transcript_19377	transcript_20518	transcript_26775	transcript_249	transcript_20274	transcript_1953	transcript_19377
transcript_19378	transcript_20521	transcript_26781	transcript_2490	transcript_20283	transcript_19535	transcript_19378
transcript_19383	transcript_20528	transcript_2679	transcript_24900	transcript_20293	transcript_19538	transcript_19383
transcript_19389	transcript_20532	transcript_26790	transcript_24905	transcript_203	transcript_19539	transcript_19389
transcript_19404	transcript_20548	transcript_26802	transcript_24929	transcript_20318	transcript_19544	transcript_19404
transcript_19410	transcript_20564	transcript_26805	transcript_24949	transcript_20319	transcript_19558	transcript_19410
transcript_19415	transcript_20568	transcript_26832	transcript_24962	transcript_20321	transcript_19559	transcript_19415
transcript_19440	transcript_2058	transcript_26843	transcript_24984	transcript_20333	transcript_19565	transcript_19440
transcript_19441	transcript_20584	transcript_26863	transcript_250	transcript_20335	transcript_1958	transcript_19441
transcript_19447	transcript_2059	transcript_26883	transcript_25001	transcript_2034	transcript_19585	transcript_19447
transcript_1945	transcript_20600	transcript_26884	transcript_25018	transcript_20340	transcript_19592	transcript_1945
transcript_1946	transcript_20626	transcript_26916	transcript_25022	transcript_20346	transcript_1960	transcript_1946
transcript_19469	transcript_20628	transcript_26934	transcript_25036	transcript_20355	transcript_19606	transcript_19469
transcript_19479	transcript_20633	transcript_26952	transcript_25051	transcript_2036	transcript_19654	transcript_19479
transcript_19480	transcript_20648	transcript_26988	transcript_25091	transcript_20360	transcript_19661	transcript_19480
transcript_19502	transcript_20652	transcript_27008	transcript_2510	transcript_20365	transcript_19662	transcript_19502
transcript_19520	transcript_20653	transcript_27016	transcript_25100	transcript_20377	transcript_1967	transcript_19520
transcript_19522	transcript_20667	transcript_27041	transcript_25106	transcript_20410	transcript_19675	transcript_19522
transcript_19527	transcript_2067	transcript_2707	transcript_25107	transcript_20414	transcript_1970	transcript_19527
transcript_19532	transcript_20676	transcript_27094	transcript_25123	transcript_20447	transcript_19720	transcript_19532
transcript_19538	transcript_20691	transcript_2710	transcript_25127	transcript_20450	transcript_1975	transcript_19538
transcript_19544	transcript_20692	transcript_27103	transcript_25129	transcript_2047	transcript_1976	transcript_19544
transcript_19570	transcript_20696	transcript_27109	transcript_25145	transcript_20470	transcript_19778	transcript_19570
transcript_19572	transcript_20698	transcript_2712	transcript_25148	transcript_2050	transcript_1978	transcript_19572
transcript_19599	transcript_20699	transcript_2715	transcript_2516	transcript_20502	transcript_19793	transcript_19599
transcript_19600	transcript_20703	transcript_2717	transcript_25188	transcript_20508	transcript_19804	transcript_19600
transcript_19645	transcript_20716	transcript_27205	transcript_25196	transcript_20524	transcript_1981	transcript_19645
transcript_19654	transcript_20721	transcript_27223	transcript_25233	transcript_20528	transcript_19830	transcript_19654
transcript_1967	transcript_20725	transcript_27239	transcript_2524	transcript_20532	transcript_19859	transcript_1967
transcript_19675	transcript_2073	transcript_27255	transcript_25241	transcript_20548	transcript_1987	transcript_19675
transcript_19695	transcript_20744	transcript_27256	transcript_25244	transcript_2055	transcript_1988	transcript_19695
transcript_19697	transcript_20780	transcript_27270	transcript_2530	transcript_20564	transcript_19904	transcript_19697
transcript_19716	transcript_20781	transcript_27279	transcript_2532	transcript_20572	transcript_19915	transcript_19716
transcript_19720	transcript_20784	transcript_2729	transcript_25355	transcript_2058	transcript_19919	transcript_19720
transcript_1974	transcript_20789	transcript_27334	transcript_25368	transcript_20583	transcript_1992	transcript_1974
transcript_19747	transcript_2079	transcript_27341	transcript_2539	transcript_2059	transcript_19944	transcript_19747
transcript_19752	transcript_20800	transcript_27345	transcript_25454	transcript_20602	transcript_19965	transcript_19752
transcript_19757	transcript_20801	transcript_27350	transcript_2546	transcript_20609	transcript_1997	transcript_19757
transcript_1976	transcript_20815	transcript_27366	transcript_2547	transcript_20618	transcript_19971	transcript_1976
transcript_19770	transcript_20817	transcript_27369	transcript_25495	transcript_20621	transcript_19974	transcript_19770
transcript_19785	transcript_20834	transcript_27388	transcript_25504	transcript_20626	transcript_19993	transcript_19785
transcript_19809	transcript_2085	transcript_27415	transcript_2551	transcript_2063	transcript_200	transcript_19809
transcript_19813	transcript_20853	transcript_27419	transcript_25524	transcript_20630	transcript_20015	transcript_19813
transcript_19820	transcript_20855	transcript_2746	transcript_2554	transcript_20638	transcript_2002	transcript_19820
transcript_19830	transcript_20856	transcript_27477	transcript_25547	transcript_2064	transcript_20036	transcript_19830
transcript_19832	transcript_20888	transcript_27483	transcript_25588	transcript_20667	transcript_20039	transcript_19832
transcript_19837	transcript_20913	transcript_27488	transcript_25593	transcript_20669	transcript_20042	transcript_19837
transcript_19838	transcript_20938	transcript_27504	transcript_25599	transcript_2067	transcript_20044	transcript_19838
transcript_19873	transcript_20939	transcript_27513	transcript_25617	transcript_20698	transcript_20052	transcript_19873
transcript_19879	transcript_20994	transcript_27517	transcript_25639	transcript_20700	transcript_20057	transcript_19879
transcript_19892	transcript_210	transcript_2754	transcript_2565	transcript_20713	transcript_2006	transcript_19892
transcript_1990	transcript_21012	transcript_27567	transcript_25650	transcript_2073	transcript_20069	transcript_1990
transcript_19904	transcript_21020	transcript_27570	transcript_25669	transcript_2075	transcript_20071	transcript_19904
transcript_19918	transcript_21028	transcript_27574	transcript_2567	transcript_2076	transcript_2008	transcript_19918
transcript_19919	transcript_21030	transcript_2761	transcript_25681	transcript_20763	transcript_201	transcript_19919
transcript_19930	transcript_21040	transcript_27633	transcript_25685	transcript_20771	transcript_20111	transcript_19930
transcript_19956	transcript_21043	transcript_27664	transcript_25689	transcript_20777	transcript_20112	transcript_19956
transcript_19961	transcript_21046	transcript_27667	transcript_25701	transcript_2078	transcript_20130	transcript_19961
transcript_1997	transcript_2105	transcript_2767	transcript_25711	transcript_20781	transcript_20142	transcript_1997
transcript_19987	transcript_2107	transcript_27676	transcript_25725	transcript_208	transcript_20158	transcript_19987
transcript_19990	transcript_21110	transcript_27685	transcript_25733	transcript_20801	transcript_2016	transcript_19990
transcript_19994	transcript_21119	transcript_27707	transcript_25766	transcript_20836	transcript_20167	transcript_19994
transcript_2002	transcript_21136	transcript_27725	transcript_2579	transcript_20840	transcript_20199	transcript_2002
transcript_20030	transcript_21137	transcript_2775	transcript_25794	transcript_20841	transcript_20207	transcript_20030
transcript_20039	transcript_21150	transcript_27752	transcript_25812	transcript_2085	transcript_20219	transcript_20039
transcript_20043	transcript_21161	transcript_27754	transcript_25840	transcript_20884	transcript_20228	transcript_20043
transcript_20044	transcript_21172	transcript_27772	transcript_25850	transcript_20887	transcript_20240	transcript_20044
transcript_20053	transcript_21178	transcript_27788	transcript_25854	transcript_2089	transcript_20249	transcript_20053
transcript_20064	transcript_21220	transcript_2783	transcript_2587	transcript_20892	transcript_20251	transcript_20064
transcript_20069	transcript_21224	transcript_27835	transcript_25873	transcript_20896	transcript_20257	transcript_20069
transcript_2008	transcript_21229	transcript_27845	transcript_25874	transcript_20899	transcript_20259	transcript_2008
transcript_20085	transcript_21230	transcript_2785	transcript_25897	transcript_20907	transcript_2026	transcript_20085
transcript_20087	transcript_21263	transcript_27858	transcript_2590	transcript_20913	transcript_20274	transcript_20087
transcript_20089	transcript_21299	transcript_27861	transcript_25901	transcript_20923	transcript_20283	transcript_20089
transcript_20096	transcript_21302	transcript_27887	transcript_25935	transcript_20925	transcript_20293	transcript_20096
transcript_2010	transcript_21307	transcript_27899	transcript_2594	transcript_20939	transcript_203	transcript_2010
transcript_20102	transcript_21312	transcript_2797	transcript_25942	transcript_20945	transcript_20319	transcript_20102
transcript_2011	transcript_21333	transcript_27973	transcript_25943	transcript_20967	transcript_20321	transcript_2011
transcript_20127	transcript_21344	transcript_2798	transcript_25947	transcript_20974	transcript_20330	transcript_20127
transcript_20132	transcript_21346	transcript_28009	transcript_25948	transcript_20990	transcript_20333	transcript_20132
transcript_2015	transcript_21365	transcript_28023	transcript_25953	transcript_210	transcript_20339	transcript_2015
transcript_20165	transcript_21366	transcript_28031	transcript_2596	transcript_2101	transcript_2034	transcript_20165
transcript_20177	transcript_21368	transcript_28059	transcript_25995	transcript_21020	transcript_20340	transcript_20177
transcript_20179	transcript_21370	transcript_2806	transcript_26010	transcript_21022	transcript_20346	transcript_20179
transcript_2018	transcript_21371	transcript_28093	transcript_2602	transcript_21028	transcript_20355	transcript_2018
transcript_20181	transcript_21372	transcript_2810	transcript_26020	transcript_21033	transcript_2036	transcript_20181
transcript_20187	transcript_21386	transcript_2811	transcript_26098	transcript_21041	transcript_20360	transcript_20187
transcript_20188	transcript_21390	transcript_28127	transcript_26106	transcript_21042	transcript_20365	transcript_20188
transcript_20189	transcript_21399	transcript_28137	transcript_2611	transcript_21055	transcript_20377	transcript_20189
transcript_20215	transcript_2140	transcript_2815	transcript_26110	transcript_21058	transcript_20379	transcript_20215
transcript_20218	transcript_21402	transcript_28151	transcript_26116	transcript_2107	transcript_20389	transcript_20218
transcript_20219	transcript_21406	transcript_2823	transcript_26117	transcript_2108	transcript_20410	transcript_20219
transcript_20223	transcript_21407	transcript_28244	transcript_26120	transcript_21080	transcript_20414	transcript_20223
transcript_20226	transcript_2141	transcript_2825	transcript_2613	transcript_21097	transcript_20450	transcript_20226
transcript_20247	transcript_2142	transcript_28269	transcript_26136	transcript_21111	transcript_2047	transcript_20247
transcript_20249	transcript_21428	transcript_28278	transcript_26149	transcript_21127	transcript_20470	transcript_20249
transcript_20251	transcript_2143	transcript_28314	transcript_26150	transcript_21143	transcript_20508	transcript_20251
transcript_20259	transcript_21430	transcript_28317	transcript_26152	transcript_21146	transcript_20528	transcript_20259
transcript_2026	transcript_21431	transcript_2832	transcript_26157	transcript_21150	transcript_20532	transcript_2026
transcript_20262	transcript_21441	transcript_28352	transcript_26160	transcript_2117	transcript_20548	transcript_20262
transcript_20292	transcript_21451	transcript_28407	transcript_26188	transcript_21172	transcript_2055	transcript_20292
transcript_20321	transcript_21453	transcript_28415	transcript_26209	transcript_2120	transcript_20553	transcript_20321
transcript_20339	transcript_21459	transcript_28431	transcript_2622	transcript_2121	transcript_20564	transcript_20339
transcript_2034	transcript_21499	transcript_28434	transcript_26231	transcript_21216	transcript_20575	transcript_2034
transcript_20340	transcript_21501	transcript_2844	transcript_2624	transcript_2122	transcript_2058	transcript_20340
transcript_20367	transcript_21502	transcript_28463	transcript_26241	transcript_21220	transcript_20583	transcript_20367
transcript_20379	transcript_21510	transcript_28489	transcript_26242	transcript_21227	transcript_20609	transcript_20379
transcript_20404	transcript_21511	transcript_2850	transcript_2629	transcript_21229	transcript_20618	transcript_20404
transcript_20413	transcript_21521	transcript_2855	transcript_26320	transcript_21263	transcript_20621	transcript_20413
transcript_20428	transcript_21524	transcript_28586	transcript_26352	transcript_21269	transcript_20626	transcript_20428
transcript_20447	transcript_21525	transcript_286	transcript_26363	transcript_21273	transcript_2063	transcript_20447
transcript_20471	transcript_21537	transcript_28620	transcript_2637	transcript_2130	transcript_20630	transcript_20471
transcript_20479	transcript_21540	transcript_28626	transcript_26371	transcript_21306	transcript_20644	transcript_20479
transcript_20487	transcript_21548	transcript_28631	transcript_26375	transcript_21308	transcript_2067	transcript_20487
transcript_20510	transcript_21554	transcript_28645	transcript_26382	transcript_21333	transcript_20680	transcript_20510
transcript_20521	transcript_21556	transcript_28664	transcript_26387	transcript_21337	transcript_20691	transcript_20521
transcript_20528	transcript_21565	transcript_28673	transcript_26404	transcript_2134	transcript_20698	transcript_20528
transcript_20532	transcript_2158	transcript_28686	transcript_26415	transcript_21344	transcript_20703	transcript_20532
transcript_20553	transcript_2159	transcript_2869	transcript_26424	transcript_2135	transcript_2075	transcript_20553
transcript_20564	transcript_21603	transcript_28693	transcript_2643	transcript_21357	transcript_20756	transcript_20564
transcript_20568	transcript_21612	transcript_28694	transcript_26473	transcript_21386	transcript_2076	transcript_20568
transcript_20575	transcript_21617	transcript_28696	transcript_2650	transcript_2143	transcript_20763	transcript_20575
transcript_2058	transcript_21618	transcript_28706	transcript_26506	transcript_21443	transcript_20777	transcript_2058
transcript_20581	transcript_21620	transcript_2873	transcript_26513	transcript_21470	transcript_2078	transcript_20581
transcript_2059	transcript_21621	transcript_28735	transcript_26521	transcript_2149	transcript_20781	transcript_2059
transcript_20600	transcript_21634	transcript_28742	transcript_26527	transcript_21496	transcript_2079	transcript_20600
transcript_20609	transcript_21641	transcript_2875	transcript_26528	transcript_21499	transcript_20790	transcript_20609
transcript_20626	transcript_21644	transcript_28778	transcript_26541	transcript_21501	transcript_208	transcript_20626
transcript_20628	transcript_21645	transcript_28799	transcript_2655	transcript_21521	transcript_20801	transcript_20628
transcript_20633	transcript_2165	transcript_2881	transcript_26554	transcript_21554	transcript_20807	transcript_20633
transcript_20636	transcript_21666	transcript_28811	transcript_2656	transcript_21561	transcript_20819	transcript_20636
transcript_20644	transcript_21670	transcript_2882	transcript_26568	transcript_21575	transcript_20836	transcript_20644
transcript_20652	transcript_21681	transcript_28829	transcript_26576	transcript_21583	transcript_20840	transcript_20652
transcript_20653	transcript_2169	transcript_2883	transcript_2659	transcript_21593	transcript_20841	transcript_20653
transcript_20667	transcript_21708	transcript_28840	transcript_2660	transcript_21603	transcript_2085	transcript_20667
transcript_20669	transcript_21717	transcript_2887	transcript_26603	transcript_21633	transcript_20884	transcript_20669
transcript_2067	transcript_21724	transcript_28934	transcript_26625	transcript_21659	transcript_20887	transcript_2067
transcript_20676	transcript_2173	transcript_28946	transcript_26630	transcript_21666	transcript_2089	transcript_20676
transcript_20691	transcript_2174	transcript_28978	transcript_26635	transcript_2167	transcript_20892	transcript_20691
transcript_20692	transcript_21753	transcript_28988	transcript_26648	transcript_21677	transcript_20896	transcript_20692
transcript_20696	transcript_21761	transcript_28989	transcript_2668	transcript_21681	transcript_20899	transcript_20696
transcript_20698	transcript_21762	transcript_29029	transcript_26683	transcript_2170	transcript_20907	transcript_20698
transcript_20699	transcript_21764	transcript_2903	transcript_267	transcript_21701	transcript_20913	transcript_20699
transcript_2071	transcript_21772	transcript_2904	transcript_2670	transcript_2173	transcript_20923	transcript_2071
transcript_20716	transcript_21779	transcript_29051	transcript_26713	transcript_2174	transcript_20925	transcript_20716
transcript_20725	transcript_2181	transcript_29105	transcript_26729	transcript_21753	transcript_20938	transcript_20725
transcript_20737	transcript_21825	transcript_2911	transcript_26743	transcript_21761	transcript_20939	transcript_20737
transcript_20744	transcript_21844	transcript_29113	transcript_26747	transcript_21762	transcript_20945	transcript_20744
transcript_2077	transcript_21862	transcript_29178	transcript_26755	transcript_2177	transcript_2095	transcript_2077
transcript_20771	transcript_21866	transcript_29208	transcript_26768	transcript_21798	transcript_20967	transcript_20771
transcript_20772	transcript_21874	transcript_2922	transcript_26775	transcript_2181	transcript_20974	transcript_20772
transcript_20780	transcript_21884	transcript_29231	transcript_26781	transcript_21816	transcript_20990	transcript_20780
transcript_20784	transcript_2190	transcript_29250	transcript_26786	transcript_21824	transcript_210	transcript_20784
transcript_20788	transcript_21903	transcript_29259	transcript_2679	transcript_21828	transcript_21004	transcript_20788
transcript_20789	transcript_21909	transcript_29265	transcript_26790	transcript_21862	transcript_2101	transcript_20789
transcript_2079	transcript_21943	transcript_2933	transcript_26805	transcript_21866	transcript_21020	transcript_2079
transcript_20790	transcript_21971	transcript_29342	transcript_26843	transcript_21879	transcript_21022	transcript_20790
transcript_20800	transcript_21984	transcript_29360	transcript_26863	transcript_21893	transcript_21028	transcript_20800
transcript_20815	transcript_22018	transcript_29366	transcript_26883	transcript_2191	transcript_21033	transcript_20815
transcript_20818	transcript_22031	transcript_29371	transcript_26884	transcript_21914	transcript_21035	transcript_20818
transcript_20834	transcript_22034	transcript_29383	transcript_2690	transcript_21931	transcript_21038	transcript_20834
transcript_20840	transcript_22035	transcript_29400	transcript_26906	transcript_2194	transcript_21041	transcript_20840
transcript_2085	transcript_2204	transcript_2941	transcript_26916	transcript_21941	transcript_21042	transcript_2085
transcript_20853	transcript_22042	transcript_29451	transcript_26934	transcript_21952	transcript_21052	transcript_20853
transcript_20855	transcript_22043	transcript_29477	transcript_26963	transcript_2196	transcript_21055	transcript_20855
transcript_20856	transcript_22058	transcript_29508	transcript_26991	transcript_2197	transcript_2106	transcript_20856
transcript_20888	transcript_2207	transcript_29545	transcript_27	transcript_21984	transcript_2107	transcript_20888
transcript_20913	transcript_22092	transcript_29574	transcript_27007	transcript_21994	transcript_2108	transcript_20913
transcript_20932	transcript_221	transcript_2958	transcript_27016	transcript_21997	transcript_21080	transcript_20932
transcript_20938	transcript_22100	transcript_2959	transcript_2702	transcript_22018	transcript_21082	transcript_20938
transcript_20939	transcript_22109	transcript_29593	transcript_27034	transcript_22021	transcript_21097	transcript_20939
transcript_20956	transcript_22113	transcript_29596	transcript_27041	transcript_22023	transcript_21111	transcript_20956
transcript_20973	transcript_22117	transcript_296	transcript_27055	transcript_22058	transcript_21143	transcript_20973
transcript_20994	transcript_2212	transcript_29605	transcript_27068	transcript_2206	transcript_21150	transcript_20994
transcript_210	transcript_22129	transcript_29628	transcript_2707	transcript_22064	transcript_2117	transcript_210
transcript_21011	transcript_2215	transcript_29645	transcript_27094	transcript_2207	transcript_21172	transcript_21011
transcript_21012	transcript_2217	transcript_29671	transcript_2710	transcript_22076	transcript_21196	transcript_21012
transcript_21028	transcript_22196	transcript_29698	transcript_27109	transcript_22092	transcript_2120	transcript_21028
transcript_21038	transcript_2222	transcript_29709	transcript_2712	transcript_22094	transcript_21209	transcript_21038
transcript_21040	transcript_22220	transcript_29713	transcript_27143	transcript_22113	transcript_2121	transcript_21040
transcript_21041	transcript_22221	transcript_29723	transcript_27153	transcript_22119	transcript_21216	transcript_21041
transcript_21043	transcript_22226	transcript_29724	transcript_2717	transcript_2212	transcript_2122	transcript_21043
transcript_21046	transcript_2223	transcript_29738	transcript_27222	transcript_2216	transcript_21220	transcript_21046
transcript_21048	transcript_22235	transcript_29766	transcript_27223	transcript_22164	transcript_21227	transcript_21048
transcript_2105	transcript_22238	transcript_29791	transcript_27229	transcript_22168	transcript_21229	transcript_2105
transcript_2106	transcript_22259	transcript_2980	transcript_27238	transcript_2218	transcript_21238	transcript_2106
transcript_21066	transcript_22264	transcript_29804	transcript_27239	transcript_22182	transcript_21263	transcript_21066
transcript_2107	transcript_22265	transcript_29820	transcript_27270	transcript_22184	transcript_21269	transcript_2107
transcript_21079	transcript_22267	transcript_29840	transcript_27272	transcript_2220	transcript_21273	transcript_21079
transcript_2108	transcript_22278	transcript_29844	transcript_27279	transcript_22220	transcript_21285	transcript_2108
transcript_21083	transcript_22293	transcript_2985	transcript_2729	transcript_2223	transcript_21287	transcript_21083
transcript_21110	transcript_22304	transcript_29856	transcript_27299	transcript_22249	transcript_21292	transcript_21110
transcript_21119	transcript_22321	transcript_2990	transcript_27334	transcript_22264	transcript_2130	transcript_21119
transcript_21136	transcript_22324	transcript_29905	transcript_27337	transcript_223	transcript_21306	transcript_21136
transcript_21137	transcript_22338	transcript_29922	transcript_27345	transcript_22304	transcript_21308	transcript_21137
transcript_21150	transcript_22351	transcript_29940	transcript_27350	transcript_22317	transcript_21333	transcript_21150
transcript_21157	transcript_22353	transcript_29956	transcript_27366	transcript_22321	transcript_21337	transcript_21157
transcript_21161	transcript_2236	transcript_2996	transcript_27388	transcript_22330	transcript_2134	transcript_21161
transcript_21172	transcript_22362	transcript_29964	transcript_27415	transcript_2234	transcript_21344	transcript_21172
transcript_21189	transcript_22370	transcript_29968	transcript_27419	transcript_22356	transcript_2135	transcript_21189
transcript_21219	transcript_22376	transcript_29978	transcript_2746	transcript_2236	transcript_21357	transcript_21219
transcript_2122	transcript_22386	transcript_30026	transcript_27477	transcript_22362	transcript_21386	transcript_2122
transcript_21224	transcript_22390	transcript_3006	transcript_27483	transcript_22371	transcript_21399	transcript_21224
transcript_21229	transcript_22401	transcript_30078	transcript_27486	transcript_2238	transcript_21414	transcript_21229
transcript_21230	transcript_2241	transcript_30090	transcript_27488	transcript_22401	transcript_2143	transcript_21230
transcript_21255	transcript_22418	transcript_30112	transcript_27504	transcript_2241	transcript_21470	transcript_21255
transcript_21258	transcript_2242	transcript_30129	transcript_27513	transcript_2242	transcript_21476	transcript_21258
transcript_21263	transcript_22425	transcript_30132	transcript_27517	transcript_22429	transcript_2149	transcript_21263
transcript_21299	transcript_22459	transcript_30150	transcript_2754	transcript_2244	transcript_21496	transcript_21299
transcript_21302	transcript_22473	transcript_30162	transcript_27548	transcript_22452	transcript_21499	transcript_21302
transcript_21306	transcript_22475	transcript_3017	transcript_27567	transcript_22459	transcript_21501	transcript_21306
transcript_21312	transcript_2248	transcript_3018	transcript_27570	transcript_2246	transcript_21511	transcript_21312
transcript_21333	transcript_22482	transcript_30219	transcript_27574	transcript_22464	transcript_21521	transcript_21333
transcript_21344	transcript_22493	transcript_30224	transcript_276	transcript_22469	transcript_21525	transcript_21344
transcript_21346	transcript_22494	transcript_30239	transcript_2761	transcript_2248	transcript_21548	transcript_21346
transcript_21348	transcript_22496	transcript_3026	transcript_27617	transcript_22482	transcript_21561	transcript_21348
transcript_21357	transcript_22510	transcript_30277	transcript_27633	transcript_22494	transcript_21575	transcript_21357
transcript_21365	transcript_22513	transcript_3028	transcript_27664	transcript_22498	transcript_21583	transcript_21365
transcript_21366	transcript_2252	transcript_30283	transcript_27667	transcript_2251	transcript_21593	transcript_21366
transcript_21368	transcript_22524	transcript_30286	transcript_27676	transcript_22513	transcript_21603	transcript_21368
transcript_21370	transcript_22538	transcript_30340	transcript_27688	transcript_2252	transcript_21633	transcript_21370
transcript_21371	transcript_2254	transcript_30345	transcript_27707	transcript_22523	transcript_21645	transcript_21371
transcript_21372	transcript_22541	transcript_30355	transcript_27716	transcript_22524	transcript_21659	transcript_21372
transcript_21376	transcript_22545	transcript_30407	transcript_27725	transcript_2255	transcript_2166	transcript_21376
transcript_21386	transcript_2255	transcript_3043	transcript_27728	transcript_22604	transcript_21666	transcript_21386
transcript_2140	transcript_22581	transcript_30449	transcript_27744	transcript_22635	transcript_2167	transcript_2140
transcript_21414	transcript_22584	transcript_3045	transcript_2775	transcript_22674	transcript_21681	transcript_21414
transcript_2142	transcript_22597	transcript_30472	transcript_27752	transcript_22698	transcript_2170	transcript_2142
transcript_2143	transcript_22614	transcript_30477	transcript_27772	transcript_22710	transcript_21729	transcript_2143
transcript_21431	transcript_22615	transcript_30480	transcript_27788	transcript_22713	transcript_2173	transcript_21431
transcript_21435	transcript_22621	transcript_30493	transcript_2783	transcript_22748	transcript_2174	transcript_21435
transcript_21437	transcript_22631	transcript_30507	transcript_27835	transcript_2275	transcript_21753	transcript_21437
transcript_21441	transcript_22635	transcript_30517	transcript_27845	transcript_22763	transcript_21761	transcript_21441
transcript_21451	transcript_22649	transcript_30535	transcript_2785	transcript_2278	transcript_21762	transcript_21451
transcript_21453	transcript_22650	transcript_30538	transcript_27858	transcript_228	transcript_21765	transcript_21453
transcript_21459	transcript_22663	transcript_3055	transcript_2791	transcript_22811	transcript_21769	transcript_21459
transcript_21499	transcript_22668	transcript_3061	transcript_27910	transcript_22816	transcript_2177	transcript_21499
transcript_215	transcript_22686	transcript_30611	transcript_27923	transcript_22842	transcript_21772	transcript_215
transcript_21501	transcript_22700	transcript_30662	transcript_2794	transcript_22883	transcript_21793	transcript_21501
transcript_21502	transcript_2271	transcript_30672	transcript_2797	transcript_22912	transcript_21798	transcript_21502
transcript_21510	transcript_22715	transcript_30705	transcript_2798	transcript_2292	transcript_21803	transcript_21510
transcript_21511	transcript_22719	transcript_30710	transcript_28009	transcript_22932	transcript_2181	transcript_21511
transcript_21521	transcript_22742	transcript_30746	transcript_28023	transcript_2295	transcript_21824	transcript_21521
transcript_21524	transcript_22749	transcript_30760	transcript_28031	transcript_2297	transcript_21828	transcript_21524
transcript_21525	transcript_2275	transcript_3077	transcript_28059	transcript_2299	transcript_21865	transcript_21525
transcript_21537	transcript_2276	transcript_30780	transcript_28064	transcript_22997	transcript_21866	transcript_21537
transcript_21540	transcript_22763	transcript_3079	transcript_28066	transcript_2300	transcript_21879	transcript_21540
transcript_21548	transcript_22768	transcript_30791	transcript_28093	transcript_23010	transcript_21893	transcript_21548
transcript_21556	transcript_22796	transcript_30792	transcript_2810	transcript_23026	transcript_21895	transcript_21556
transcript_21561	transcript_22815	transcript_3083	transcript_2811	transcript_2304	transcript_2191	transcript_21561
transcript_21565	transcript_22838	transcript_30833	transcript_28127	transcript_23051	transcript_2194	transcript_21565
transcript_2159	transcript_22841	transcript_30848	transcript_28137	transcript_23060	transcript_21941	transcript_2159
transcript_21603	transcript_22842	transcript_3085	transcript_2815	transcript_23078	transcript_21952	transcript_21603
transcript_21612	transcript_22843	transcript_30864	transcript_28151	transcript_2308	transcript_2196	transcript_21612
transcript_21620	transcript_22853	transcript_3088	transcript_28215	transcript_23089	transcript_2197	transcript_21620
transcript_21621	transcript_22871	transcript_30884	transcript_2823	transcript_23118	transcript_21972	transcript_21621
transcript_21634	transcript_22885	transcript_3089	transcript_28244	transcript_2312	transcript_21984	transcript_21634
transcript_21641	transcript_2290	transcript_30932	transcript_2825	transcript_23141	transcript_21994	transcript_21641
transcript_21644	transcript_22911	transcript_3094	transcript_28269	transcript_23147	transcript_21997	transcript_21644
transcript_21645	transcript_22931	transcript_30946	transcript_28278	transcript_23148	transcript_22018	transcript_21645
transcript_2165	transcript_22935	transcript_30953	transcript_28307	transcript_2315	transcript_22023	transcript_2165
transcript_21659	transcript_22936	transcript_30963	transcript_28314	transcript_23154	transcript_22056	transcript_21659
transcript_21666	transcript_22945	transcript_30977	transcript_28317	transcript_2316	transcript_22058	transcript_21666
transcript_21670	transcript_22956	transcript_31017	transcript_2832	transcript_2318	transcript_2206	transcript_21670
transcript_21671	transcript_22962	transcript_31031	transcript_28353	transcript_23190	transcript_22064	transcript_21671
transcript_21674	transcript_22965	transcript_31043	transcript_28362	transcript_232	transcript_2207	transcript_21674
transcript_21680	transcript_22970	transcript_31083	transcript_28385	transcript_23203	transcript_22092	transcript_21680
transcript_21681	transcript_22997	transcript_311	transcript_28415	transcript_23208	transcript_22094	transcript_21681
transcript_2169	transcript_2300	transcript_3110	transcript_28416	transcript_23216	transcript_22113	transcript_2169
transcript_21702	transcript_23004	transcript_31110	transcript_28437	transcript_23218	transcript_22115	transcript_21702
transcript_21708	transcript_23028	transcript_31142	transcript_2844	transcript_2322	transcript_22119	transcript_21708
transcript_21717	transcript_2304	transcript_31144	transcript_28463	transcript_23245	transcript_2212	transcript_21717
transcript_21724	transcript_23040	transcript_31159	transcript_28478	transcript_23246	transcript_2216	transcript_21724
transcript_21729	transcript_23051	transcript_3118	transcript_28489	transcript_23259	transcript_22164	transcript_21729
transcript_2173	transcript_23068	transcript_31185	transcript_2850	transcript_23271	transcript_22168	transcript_2173
transcript_21738	transcript_23078	transcript_31192	transcript_2855	transcript_23273	transcript_2218	transcript_21738
transcript_2174	transcript_23089	transcript_31202	transcript_2860	transcript_23281	transcript_2220	transcript_2174
transcript_21753	transcript_2310	transcript_31207	transcript_28620	transcript_23297	transcript_22202	transcript_21753
transcript_21757	transcript_23102	transcript_31217	transcript_28626	transcript_233	transcript_22226	transcript_21757
transcript_21761	transcript_23129	transcript_3122	transcript_28631	transcript_2331	transcript_2223	transcript_21761
transcript_21764	transcript_23144	transcript_3123	transcript_28645	transcript_2333	transcript_22249	transcript_21764
transcript_21772	transcript_23145	transcript_31243	transcript_28673	transcript_23338	transcript_22264	transcript_21772
transcript_21779	transcript_23147	transcript_31275	transcript_2869	transcript_2336	transcript_2229	transcript_21779
transcript_21803	transcript_23156	transcript_31339	transcript_28694	transcript_23371	transcript_223	transcript_21803
transcript_21807	transcript_23165	transcript_31344	transcript_28697	transcript_234	transcript_22304	transcript_21807
transcript_2181	transcript_23167	transcript_31353	transcript_28706	transcript_23411	transcript_22317	transcript_2181
transcript_21818	transcript_23174	transcript_3138	transcript_28720	transcript_23431	transcript_22330	transcript_21818
transcript_21823	transcript_23183	transcript_31407	transcript_2873	transcript_23434	transcript_22332	transcript_21823
transcript_21825	transcript_23188	transcript_3145	transcript_28730	transcript_23442	transcript_2234	transcript_21825
transcript_21845	transcript_23190	transcript_31459	transcript_28736	transcript_23468	transcript_2236	transcript_21845
transcript_21857	transcript_232	transcript_31500	transcript_2875	transcript_2347	transcript_22362	transcript_21857
transcript_21862	transcript_23203	transcript_31513	transcript_28776	transcript_23471	transcript_22401	transcript_21862
transcript_21866	transcript_23208	transcript_3152	transcript_28778	transcript_23474	transcript_2241	transcript_21866
transcript_21874	transcript_23216	transcript_31549	transcript_2879	transcript_23503	transcript_2242	transcript_21874
transcript_21884	transcript_23217	transcript_31565	transcript_288	transcript_23523	transcript_22429	transcript_21884
transcript_21895	transcript_23218	transcript_3158	transcript_28811	transcript_23526	transcript_2244	transcript_21895
transcript_21909	transcript_23219	transcript_31618	transcript_2882	transcript_23537	transcript_22452	transcript_21909
transcript_2191	transcript_23228	transcript_31644	transcript_28829	transcript_23550	transcript_22459	transcript_2191
transcript_21922	transcript_23246	transcript_31662	transcript_2883	transcript_23565	transcript_2246	transcript_21922
transcript_21931	transcript_23259	transcript_31677	transcript_2887	transcript_23573	transcript_22464	transcript_21931
transcript_21941	transcript_23281	transcript_3169	transcript_28891	transcript_23579	transcript_22469	transcript_21941
transcript_21943	transcript_23292	transcript_317	transcript_28934	transcript_23588	transcript_2248	transcript_21943
transcript_21959	transcript_23298	transcript_31701	transcript_28946	transcript_2360	transcript_22482	transcript_21959
transcript_21971	transcript_23299	transcript_31723	transcript_28950	transcript_2361	transcript_22494	transcript_21971
transcript_21983	transcript_233	transcript_31725	transcript_28957	transcript_23611	transcript_2251	transcript_21983
transcript_21988	transcript_2331	transcript_31759	transcript_28989	transcript_23649	transcript_22513	transcript_21988
transcript_21999	transcript_23316	transcript_3177	transcript_28995	transcript_23667	transcript_2252	transcript_21999
transcript_22001	transcript_23326	transcript_31776	transcript_28998	transcript_23675	transcript_22521	transcript_22001
transcript_22018	transcript_2333	transcript_31779	transcript_29012	transcript_23684	transcript_22523	transcript_22018
transcript_22034	transcript_2334	transcript_31808	transcript_29013	transcript_23698	transcript_2255	transcript_22034
transcript_22035	transcript_23351	transcript_31818	transcript_29029	transcript_2370	transcript_22586	transcript_22035
transcript_2204	transcript_23354	transcript_31831	transcript_2903	transcript_23738	transcript_22599	transcript_2204
transcript_22042	transcript_23371	transcript_31849	transcript_2904	transcript_2374	transcript_22604	transcript_22042
transcript_22058	transcript_23376	transcript_31851	transcript_29051	transcript_2376	transcript_22631	transcript_22058
transcript_2207	transcript_23393	transcript_3188	transcript_29086	transcript_23764	transcript_22635	transcript_2207
transcript_2208	transcript_23394	transcript_31885	transcript_2911	transcript_23777	transcript_22640	transcript_2208
transcript_22097	transcript_234	transcript_319	transcript_29113	transcript_2378	transcript_22666	transcript_22097
transcript_221	transcript_2340	transcript_31946	transcript_29178	transcript_2380	transcript_22674	transcript_221
transcript_22100	transcript_23402	transcript_3196	transcript_29187	transcript_23809	transcript_22695	transcript_22100
transcript_22109	transcript_23406	transcript_31965	transcript_29208	transcript_23825	transcript_2270	transcript_22109
transcript_22113	transcript_23435	transcript_3197	transcript_2922	transcript_23845	transcript_22710	transcript_22113
transcript_22117	transcript_23444	transcript_32002	transcript_29259	transcript_23883	transcript_22713	transcript_22117
transcript_2212	transcript_23450	transcript_3201	transcript_29265	transcript_23884	transcript_22729	transcript_2212
transcript_22129	transcript_23485	transcript_32015	transcript_2933	transcript_239	transcript_2275	transcript_22129
transcript_2215	transcript_23487	transcript_32021	transcript_29337	transcript_2390	transcript_22763	transcript_2215
transcript_2217	transcript_2349	transcript_32028	transcript_29342	transcript_2392	transcript_2278	transcript_2217
transcript_22171	transcript_23507	transcript_32036	transcript_29364	transcript_23937	transcript_22811	transcript_22171
transcript_22196	transcript_23511	transcript_3204	transcript_29366	transcript_23966	transcript_22816	transcript_22196
transcript_22197	transcript_23523	transcript_32082	transcript_29371	transcript_2397	transcript_22853	transcript_22197
transcript_22220	transcript_23525	transcript_32107	transcript_29373	transcript_23977	transcript_22883	transcript_22220
transcript_22221	transcript_23567	transcript_32113	transcript_29383	transcript_23994	transcript_2290	transcript_22221
transcript_22228	transcript_23571	transcript_32127	transcript_29400	transcript_24003	transcript_22912	transcript_22228
transcript_2223	transcript_23595	transcript_3213	transcript_29422	transcript_2401	transcript_2292	transcript_2223
transcript_22235	transcript_23598	transcript_32156	transcript_29451	transcript_24017	transcript_22932	transcript_22235
transcript_22240	transcript_2360	transcript_32170	transcript_29487	transcript_2403	transcript_2295	transcript_22240
transcript_22259	transcript_23600	transcript_32180	transcript_29508	transcript_2404	transcript_2297	transcript_22259
transcript_22265	transcript_23611	transcript_32191	transcript_29545	transcript_24041	transcript_22970	transcript_22265
transcript_22267	transcript_23612	transcript_322	transcript_29574	transcript_24051	transcript_2298	transcript_22267
transcript_22278	transcript_23620	transcript_32204	transcript_29577	transcript_24092	transcript_2299	transcript_22278
transcript_22299	transcript_23625	transcript_32242	transcript_2958	transcript_24100	transcript_22997	transcript_22299
transcript_223	transcript_23632	transcript_32347	transcript_2959	transcript_24110	transcript_2300	transcript_223
transcript_22321	transcript_23649	transcript_3235	transcript_296	transcript_2414	transcript_23010	transcript_22321
transcript_22324	transcript_23655	transcript_32352	transcript_29605	transcript_24144	transcript_2304	transcript_22324
transcript_22338	transcript_23668	transcript_32353	transcript_29615	transcript_24155	transcript_23051	transcript_22338
transcript_2234	transcript_23670	transcript_3236	transcript_2964	transcript_2416	transcript_23060	transcript_2234
transcript_22353	transcript_23675	transcript_32360	transcript_29645	transcript_24168	transcript_23078	transcript_22353
transcript_2236	transcript_23676	transcript_3237	transcript_29656	transcript_2417	transcript_2308	transcript_2236
transcript_22362	transcript_2370	transcript_32370	transcript_29661	transcript_2418	transcript_23089	transcript_22362
transcript_22370	transcript_23723	transcript_32409	transcript_29671	transcript_2419	transcript_2311	transcript_22370
transcript_22376	transcript_23738	transcript_32413	transcript_29683	transcript_24204	transcript_23118	transcript_22376
transcript_22390	transcript_23747	transcript_3242	transcript_29698	transcript_2421	transcript_2312	transcript_22390
transcript_22401	transcript_23749	transcript_32444	transcript_29709	transcript_24245	transcript_23141	transcript_22401
transcript_2241	transcript_23773	transcript_32455	transcript_29713	transcript_2425	transcript_23147	transcript_2241
transcript_22418	transcript_23778	transcript_32463	transcript_29723	transcript_24266	transcript_23148	transcript_22418
transcript_22419	transcript_2378	transcript_32466	transcript_29724	transcript_2427	transcript_2315	transcript_22419
transcript_2242	transcript_23783	transcript_3247	transcript_29729	transcript_24293	transcript_23150	transcript_2242
transcript_22425	transcript_23812	transcript_32485	transcript_29738	transcript_24308	transcript_23154	transcript_22425
transcript_22429	transcript_23853	transcript_325	transcript_29755	transcript_2431	transcript_2318	transcript_22429
transcript_22459	transcript_2386	transcript_32514	transcript_29766	transcript_24347	transcript_23190	transcript_22459
transcript_22473	transcript_23868	transcript_32541	transcript_29791	transcript_2440	transcript_232	transcript_22473
transcript_22475	transcript_23878	transcript_3258	transcript_29794	transcript_24424	transcript_23203	transcript_22475
transcript_22482	transcript_23889	transcript_32608	transcript_2980	transcript_24437	transcript_23208	transcript_22482
transcript_22494	transcript_23921	transcript_32646	transcript_29804	transcript_24445	transcript_23216	transcript_22494
transcript_22495	transcript_23942	transcript_3265	transcript_29844	transcript_24451	transcript_23218	transcript_22495
transcript_22496	transcript_23964	transcript_32654	transcript_29847	transcript_2446	transcript_2322	transcript_22496
transcript_22510	transcript_23981	transcript_32690	transcript_2985	transcript_2448	transcript_23228	transcript_22510
transcript_22511	transcript_23982	transcript_32737	transcript_29856	transcript_24502	transcript_23245	transcript_22511
transcript_2252	transcript_23994	transcript_3276	transcript_29866	transcript_24511	transcript_23246	transcript_2252
transcript_22520	transcript_24003	transcript_32772	transcript_29897	transcript_24514	transcript_23271	transcript_22520
transcript_22524	transcript_24008	transcript_32790	transcript_29905	transcript_24530	transcript_23297	transcript_22524
transcript_22538	transcript_24014	transcript_328	transcript_29940	transcript_24546	transcript_233	transcript_22538
transcript_2254	transcript_24028	transcript_32828	transcript_29956	transcript_24564	transcript_23303	transcript_2254
transcript_22545	transcript_24036	transcript_32831	transcript_2996	transcript_24571	transcript_2331	transcript_22545
transcript_22546	transcript_24066	transcript_32889	transcript_29960	transcript_24593	transcript_2333	transcript_22546
transcript_2255	transcript_24067	transcript_32908	transcript_29964	transcript_2460	transcript_23338	transcript_2255
transcript_22574	transcript_24071	transcript_32918	transcript_29968	transcript_24628	transcript_23351	transcript_22574
transcript_22579	transcript_24072	transcript_32961	transcript_29978	transcript_24647	transcript_2336	transcript_22579
transcript_22581	transcript_2408	transcript_3297	transcript_30043	transcript_24655	transcript_23371	transcript_22581
transcript_22584	transcript_24086	transcript_32980	transcript_3006	transcript_2468	transcript_234	transcript_22584
transcript_22614	transcript_24092	transcript_32988	transcript_30129	transcript_24681	transcript_23442	transcript_22614
transcript_22615	transcript_2410	transcript_33000	transcript_30132	transcript_24696	transcript_23468	transcript_22615
transcript_22630	transcript_24108	transcript_33010	transcript_30150	transcript_2470	transcript_2347	transcript_22630
transcript_22631	transcript_24110	transcript_3302	transcript_30162	transcript_24702	transcript_23471	transcript_22631
transcript_22635	transcript_2413	transcript_33042	transcript_3017	transcript_24719	transcript_23483	transcript_22635
transcript_22649	transcript_24133	transcript_33051	transcript_3018	transcript_24737	transcript_23503	transcript_22649
transcript_22650	transcript_2414	transcript_3307	transcript_30219	transcript_24756	transcript_23511	transcript_22650
transcript_22663	transcript_24168	transcript_3308	transcript_30239	transcript_24763	transcript_23523	transcript_22663
transcript_22664	transcript_2419	transcript_3318	transcript_30274	transcript_2477	transcript_23526	transcript_22664
transcript_22686	transcript_24206	transcript_33180	transcript_30277	transcript_24804	transcript_23537	transcript_22686
transcript_22687	transcript_24236	transcript_33186	transcript_3028	transcript_24810	transcript_23550	transcript_22687
transcript_22700	transcript_24238	transcript_33234	transcript_30281	transcript_2484	transcript_23565	transcript_22700
transcript_2271	transcript_24245	transcript_33257	transcript_30283	transcript_24848	transcript_23573	transcript_2271
transcript_22710	transcript_24257	transcript_33258	transcript_30286	transcript_2485	transcript_23579	transcript_22710
transcript_22715	transcript_24260	transcript_33301	transcript_30340	transcript_24854	transcript_23588	transcript_22715
transcript_22719	transcript_24266	transcript_33333	transcript_30345	transcript_2486	transcript_23595	transcript_22719
transcript_22728	transcript_24267	transcript_33388	transcript_30355	transcript_2488	transcript_2360	transcript_22728
transcript_22731	transcript_24274	transcript_3339	transcript_30365	transcript_2489	transcript_2361	transcript_22731
transcript_22742	transcript_24293	transcript_33390	transcript_30417	transcript_249	transcript_23611	transcript_22742
transcript_2275	transcript_24295	transcript_33400	transcript_30434	transcript_2490	transcript_23629	transcript_2275
transcript_2276	transcript_243	transcript_33432	transcript_30448	transcript_24900	transcript_23649	transcript_2276
transcript_22763	transcript_24305	transcript_3346	transcript_3045	transcript_24905	transcript_23667	transcript_22763
transcript_22766	transcript_2431	transcript_33484	transcript_30472	transcript_24914	transcript_23675	transcript_22766
transcript_22768	transcript_24319	transcript_33498	transcript_30477	transcript_24933	transcript_23676	transcript_22768
transcript_22795	transcript_2433	transcript_33511	transcript_30481	transcript_24939	transcript_23684	transcript_22795
transcript_22796	transcript_24346	transcript_33523	transcript_30493	transcript_24950	transcript_23698	transcript_22796
transcript_22798	transcript_24347	transcript_33577	transcript_30507	transcript_24961	transcript_2370	transcript_22798
transcript_22802	transcript_24352	transcript_3359	transcript_30516	transcript_24984	transcript_23715	transcript_22802
transcript_22803	transcript_24424	transcript_33591	transcript_30517	transcript_250	transcript_23731	transcript_22803
transcript_22841	transcript_2444	transcript_33602	transcript_30538	transcript_25001	transcript_23738	transcript_22841
transcript_22842	transcript_24449	transcript_33622	transcript_3055	transcript_2501	transcript_2374	transcript_22842
transcript_22843	transcript_2446	transcript_3365	transcript_30589	transcript_2510	transcript_2376	transcript_22843
transcript_22853	transcript_2447	transcript_33702	transcript_3060	transcript_25100	transcript_23777	transcript_22853
transcript_22871	transcript_24478	transcript_33704	transcript_3061	transcript_25101	transcript_2378	transcript_22871
transcript_22878	transcript_24479	transcript_3373	transcript_30610	transcript_25106	transcript_2380	transcript_22878
transcript_22885	transcript_24481	transcript_3374	transcript_30611	transcript_25123	transcript_23809	transcript_22885
transcript_2290	transcript_24486	transcript_33772	transcript_30662	transcript_25129	transcript_23825	transcript_2290
transcript_22905	transcript_24502	transcript_33789	transcript_30665	transcript_25145	transcript_23845	transcript_22905
transcript_22935	transcript_2451	transcript_33796	transcript_30700	transcript_25148	transcript_2386	transcript_22935
transcript_22936	transcript_2452	transcript_3381	transcript_30709	transcript_2516	transcript_23860	transcript_22936
transcript_22945	transcript_24540	transcript_33810	transcript_30710	transcript_2517	transcript_23873	transcript_22945
transcript_22951	transcript_24542	transcript_3382	transcript_30759	transcript_25183	transcript_23883	transcript_22951
transcript_22962	transcript_24550	transcript_33834	transcript_30760	transcript_25188	transcript_23884	transcript_22962
transcript_22965	transcript_24563	transcript_3386	transcript_3077	transcript_2524	transcript_239	transcript_22965
transcript_22970	transcript_24564	transcript_33893	transcript_30780	transcript_25253	transcript_2390	transcript_22970
transcript_2298	transcript_24601	transcript_33894	transcript_3079	transcript_25296	transcript_2392	transcript_2298
transcript_22997	transcript_24644	transcript_33915	transcript_30792	transcript_2530	transcript_23937	transcript_22997
transcript_23004	transcript_24645	transcript_33923	transcript_30797	transcript_25339	transcript_2395	transcript_23004
transcript_23028	transcript_24648	transcript_33924	transcript_30809	transcript_25352	transcript_23952	transcript_23028
transcript_2304	transcript_24654	transcript_33932	transcript_30812	transcript_25355	transcript_2397	transcript_2304
transcript_23051	transcript_24666	transcript_33936	transcript_30833	transcript_25378	transcript_23977	transcript_23051
transcript_23068	transcript_2467	transcript_33951	transcript_30846	transcript_25380	transcript_23994	transcript_23068
transcript_23078	transcript_24676	transcript_33963	transcript_30849	transcript_2539	transcript_24003	transcript_23078
transcript_23088	transcript_24681	transcript_33976	transcript_3085	transcript_25395	transcript_2403	transcript_23088
transcript_23089	transcript_24688	transcript_33980	transcript_30864	transcript_25412	transcript_2404	transcript_23089
transcript_2309	transcript_24696	transcript_34000	transcript_3088	transcript_25417	transcript_24041	transcript_2309
transcript_23098	transcript_2470	transcript_34020	transcript_3089	transcript_2542	transcript_24051	transcript_23098
transcript_2310	transcript_24752	transcript_3404	transcript_30906	transcript_25434	transcript_24055	transcript_2310
transcript_23102	transcript_24763	transcript_34042	transcript_3092	transcript_25442	transcript_24079	transcript_23102
transcript_23129	transcript_2477	transcript_34056	transcript_3094	transcript_25454	transcript_24092	transcript_23129
transcript_23133	transcript_24771	transcript_34066	transcript_30946	transcript_2546	transcript_24100	transcript_23133
transcript_23134	transcript_24774	transcript_34072	transcript_30953	transcript_25479	transcript_24110	transcript_23134
transcript_23147	transcript_24778	transcript_34086	transcript_30963	transcript_25504	transcript_2413	transcript_23147
transcript_2315	transcript_24783	transcript_34093	transcript_30977	transcript_2551	transcript_2414	transcript_2315
transcript_23156	transcript_24785	transcript_34097	transcript_31017	transcript_25514	transcript_24144	transcript_23156
transcript_23166	transcript_24801	transcript_3410	transcript_31043	transcript_2554	transcript_24155	transcript_23166
transcript_23167	transcript_2481	transcript_34117	transcript_31083	transcript_25588	transcript_2416	transcript_23167
transcript_23170	transcript_24831	transcript_3423	transcript_311	transcript_25593	transcript_24161	transcript_23170
transcript_23172	transcript_24832	transcript_34250	transcript_3110	transcript_25639	transcript_24162	transcript_23172
transcript_23183	transcript_24836	transcript_34273	transcript_31144	transcript_25650	transcript_2417	transcript_23183
transcript_23188	transcript_24869	transcript_34291	transcript_31159	transcript_2567	transcript_2418	transcript_23188
transcript_232	transcript_24882	transcript_34316	transcript_3118	transcript_25689	transcript_24183	transcript_232
transcript_23203	transcript_24883	transcript_34338	transcript_31201	transcript_25725	transcript_2419	transcript_23203
transcript_23216	transcript_24893	transcript_34344	transcript_31207	transcript_25733	transcript_2421	transcript_23216
transcript_23218	transcript_24898	transcript_34369	transcript_3121	transcript_25747	transcript_24217	transcript_23218
transcript_23219	transcript_249	transcript_3438	transcript_31217	transcript_2575	transcript_24245	transcript_23219
transcript_23228	transcript_2490	transcript_344	transcript_3122	transcript_2579	transcript_2425	transcript_23228
transcript_23237	transcript_24905	transcript_34430	transcript_3123	transcript_25794	transcript_24257	transcript_23237
transcript_23246	transcript_24911	transcript_34440	transcript_31243	transcript_25807	transcript_24260	transcript_23246
transcript_23269	transcript_24921	transcript_34442	transcript_31275	transcript_25812	transcript_24266	transcript_23269
transcript_23281	transcript_24925	transcript_34476	transcript_31313	transcript_25840	transcript_24267	transcript_23281
transcript_23292	transcript_24926	transcript_34491	transcript_31319	transcript_25847	transcript_2427	transcript_23292
transcript_23297	transcript_24929	transcript_345	transcript_31339	transcript_2587	transcript_2428	transcript_23297
transcript_23298	transcript_24933	transcript_34510	transcript_31344	transcript_25874	transcript_24293	transcript_23298
transcript_23299	transcript_2497	transcript_34529	transcript_31353	transcript_2590	transcript_24308	transcript_23299
transcript_233	transcript_24979	transcript_34535	transcript_3138	transcript_25935	transcript_2431	transcript_233
transcript_23316	transcript_25005	transcript_3455	transcript_3145	transcript_2594	transcript_24347	transcript_23316
transcript_23325	transcript_25018	transcript_34552	transcript_31455	transcript_25942	transcript_24356	transcript_23325
transcript_23326	transcript_25025	transcript_34586	transcript_31459	transcript_25947	transcript_2440	transcript_23326
transcript_2333	transcript_25034	transcript_3461	transcript_31500	transcript_2596	transcript_24424	transcript_2333
transcript_2334	transcript_25051	transcript_34619	transcript_31513	transcript_2601	transcript_24437	transcript_2334
transcript_23354	transcript_25058	transcript_34638	transcript_3152	transcript_2602	transcript_24445	transcript_23354
transcript_23360	transcript_25070	transcript_34668	transcript_31522	transcript_26039	transcript_24451	transcript_23360
transcript_23393	transcript_25076	transcript_34718	transcript_31549	transcript_2609	transcript_2446	transcript_23393
transcript_23394	transcript_25089	transcript_3474	transcript_31565	transcript_26098	transcript_2448	transcript_23394
transcript_234	transcript_25091	transcript_34740	transcript_31618	transcript_26106	transcript_24511	transcript_234
transcript_2340	transcript_25100	transcript_34752	transcript_31644	transcript_2611	transcript_24514	transcript_2340
transcript_23402	transcript_25105	transcript_34772	transcript_31662	transcript_26110	transcript_24529	transcript_23402
transcript_23409	transcript_25107	transcript_34785	transcript_317	transcript_26120	transcript_24546	transcript_23409
transcript_23435	transcript_25129	transcript_34805	transcript_31723	transcript_2613	transcript_24593	transcript_23435
transcript_23444	transcript_2514	transcript_34865	transcript_31724	transcript_26136	transcript_24599	transcript_23444
transcript_23474	transcript_25142	transcript_3487	transcript_31759	transcript_26149	transcript_2460	transcript_23474
transcript_23482	transcript_25145	transcript_34870	transcript_31765	transcript_2615	transcript_24647	transcript_23482
transcript_23485	transcript_25148	transcript_34902	transcript_3177	transcript_26150	transcript_24676	transcript_23485
transcript_23487	transcript_2515	transcript_34943	transcript_31776	transcript_26151	transcript_2468	transcript_23487
transcript_23507	transcript_25188	transcript_34980	transcript_31818	transcript_26152	transcript_24681	transcript_23507
transcript_23511	transcript_25208	transcript_34998	transcript_31849	transcript_26157	transcript_2470	transcript_23511
transcript_2352	transcript_25222	transcript_35005	transcript_31853	transcript_26188	transcript_24702	transcript_2352
transcript_23523	transcript_2524	transcript_35007	transcript_3188	transcript_2622	transcript_24719	transcript_23523
transcript_23550	transcript_25241	transcript_3503	transcript_31885	transcript_26241	transcript_24737	transcript_23550
transcript_23565	transcript_25244	transcript_3505	transcript_319	transcript_26265	transcript_24747	transcript_23565
transcript_23571	transcript_2525	transcript_35054	transcript_3196	transcript_26282	transcript_24763	transcript_23571
transcript_23580	transcript_25250	transcript_35075	transcript_3197	transcript_2629	transcript_2477	transcript_23580
transcript_23595	transcript_2530	transcript_35144	transcript_32002	transcript_26293	transcript_24804	transcript_23595
transcript_23600	transcript_25305	transcript_35153	transcript_32007	transcript_26320	transcript_24810	transcript_23600
transcript_23611	transcript_25317	transcript_3520	transcript_3201	transcript_2635	transcript_2484	transcript_23611
transcript_23612	transcript_25322	transcript_35210	transcript_32028	transcript_26352	transcript_2485	transcript_23612
transcript_23623	transcript_25327	transcript_3523	transcript_32036	transcript_26358	transcript_24854	transcript_23623
transcript_23625	transcript_25355	transcript_35309	transcript_3204	transcript_26361	transcript_2486	transcript_23625
transcript_23630	transcript_25356	transcript_3531	transcript_3205	transcript_2637	transcript_2488	transcript_23630
transcript_23632	transcript_25357	transcript_35324	transcript_32056	transcript_26371	transcript_24882	transcript_23632
transcript_23649	transcript_25368	transcript_35356	transcript_32082	transcript_26382	transcript_2489	transcript_23649
transcript_23655	transcript_25379	transcript_35359	transcript_3210	transcript_2639	transcript_249	transcript_23655
transcript_23676	transcript_25396	transcript_35371	transcript_32113	transcript_26392	transcript_2490	transcript_23676
transcript_2370	transcript_25398	transcript_35389	transcript_32115	transcript_26396	transcript_24900	transcript_2370
transcript_23738	transcript_25405	transcript_35422	transcript_32127	transcript_2640	transcript_24905	transcript_23738
transcript_23747	transcript_25412	transcript_35505	transcript_3213	transcript_26405	transcript_24914	transcript_23747
transcript_23749	transcript_25437	transcript_35523	transcript_32170	transcript_2641	transcript_24933	transcript_23749
transcript_23762	transcript_25442	transcript_35525	transcript_32180	transcript_26441	transcript_24954	transcript_23762
transcript_23778	transcript_2547	transcript_35529	transcript_322	transcript_26446	transcript_24979	transcript_23778
transcript_2378	transcript_25470	transcript_35552	transcript_32224	transcript_26473	transcript_24984	transcript_2378
transcript_23805	transcript_25487	transcript_35556	transcript_32305	transcript_26494	transcript_24991	transcript_23805
transcript_23812	transcript_25495	transcript_35594	transcript_3232	transcript_2650	transcript_2501	transcript_23812
[truncated: 7,353 more rows]

## Sheet: DEG_coding_gene_UP
Differentially expressed coding genes(Unigenes without lncRNAs)UP-regulation
2h_cw_VS_nw	2h_ow_VS_nw	26h_cw_VS_nw	26h_ow_VS_nw	74h_cw_VS_nw	74h_ow_VS_nw	Union
transcript_10055	transcript_10057	transcript_10068	transcript_10068	transcript_10128	transcript_10106	transcript_10055
transcript_10057	transcript_10058	transcript_10212	transcript_10261	transcript_10346	transcript_10128	transcript_10057
transcript_10058	transcript_10065	transcript_10274	transcript_1030	transcript_10373	transcript_10346	transcript_10058
transcript_10065	transcript_10068	transcript_10280	transcript_1036	transcript_10511	transcript_1036	transcript_10065
transcript_10068	transcript_10081	transcript_1030	transcript_10373	transcript_10516	transcript_10373	transcript_10068
transcript_10081	transcript_10082	transcript_10373	transcript_10391	transcript_10696	transcript_10456	transcript_10081
transcript_10082	transcript_10087	transcript_10405	transcript_10402	transcript_10705	transcript_10516	transcript_10082
transcript_10087	transcript_10093	transcript_10436	transcript_10516	transcript_10814	transcript_10629	transcript_10087
transcript_10093	transcript_10126	transcript_10516	transcript_10696	transcript_1100	transcript_10696	transcript_10093
transcript_10126	transcript_10128	transcript_10629	transcript_10757	transcript_11024	transcript_10705	transcript_10126
transcript_10128	transcript_10138	transcript_10696	transcript_10761	transcript_11028	transcript_10759	transcript_10128
transcript_10138	transcript_10167	transcript_10705	transcript_10814	transcript_11096	transcript_10778	transcript_10138
transcript_10181	transcript_10181	transcript_10757	transcript_10875	transcript_11128	transcript_10814	transcript_10181
transcript_10184	transcript_10184	transcript_10759	transcript_10930	transcript_11171	transcript_1100	transcript_10184
transcript_1019	transcript_1019	transcript_10761	transcript_10931	transcript_11304	transcript_11096	transcript_1019
transcript_10197	transcript_10197	transcript_10803	transcript_1100	transcript_11612	transcript_11128	transcript_10197
transcript_10201	transcript_10209	transcript_10814	transcript_11024	transcript_11790	transcript_11790	transcript_10201
transcript_10212	transcript_10212	transcript_10875	transcript_11028	transcript_11835	transcript_11957	transcript_10212
transcript_10225	transcript_10225	transcript_10930	transcript_11029	transcript_11866	transcript_11964	transcript_10225
transcript_10243	transcript_10243	transcript_11020	transcript_11128	transcript_11957	transcript_11993	transcript_10243
transcript_10253	transcript_10253	transcript_11029	transcript_11171	transcript_11964	transcript_12041	transcript_10253
transcript_10258	transcript_10258	transcript_1112	transcript_11233	transcript_11993	transcript_12121	transcript_10258
transcript_10261	transcript_10261	transcript_11128	transcript_11349	transcript_1219	transcript_12190	transcript_10261
transcript_10270	transcript_10270	transcript_1116	transcript_11497	transcript_12212	transcript_12212	transcript_10270
transcript_10278	transcript_10278	transcript_11171	transcript_11552	transcript_12225	transcript_12225	transcript_10278
transcript_10280	transcript_1029	transcript_11225	transcript_1157	transcript_12279	transcript_12276	transcript_10280
transcript_10287	transcript_10292	transcript_11233	transcript_11601	transcript_12314	transcript_12279	transcript_10287
transcript_1029	transcript_1030	transcript_1129	transcript_11610	transcript_12326	transcript_12370	transcript_1029
transcript_10292	transcript_10323	transcript_11349	transcript_11638	transcript_12396	transcript_12396	transcript_10292
transcript_103	transcript_10326	transcript_11521	transcript_11645	transcript_12400	transcript_12400	transcript_103
transcript_1030	transcript_10345	transcript_11552	transcript_1177	transcript_12435	transcript_12422	transcript_1030
transcript_10323	transcript_10346	transcript_11610	transcript_11790	transcript_12470	transcript_12435	transcript_10323
transcript_10326	transcript_10364	transcript_11636	transcript_11989	transcript_12502	transcript_12470	transcript_10326
transcript_10341	transcript_10367	transcript_11639	transcript_12004	transcript_12732	transcript_12513	transcript_10341
transcript_10345	transcript_10373	transcript_11645	transcript_12070	transcript_12761	transcript_12534	transcript_10345
transcript_10346	transcript_10385	transcript_1172	transcript_12121	transcript_12767	transcript_12732	transcript_10346
transcript_10364	transcript_1039	transcript_11790	transcript_12190	transcript_12773	transcript_12767	transcript_10364
transcript_10367	transcript_10395	transcript_11835	transcript_12225	transcript_12838	transcript_12773	transcript_10367
transcript_10373	transcript_10409	transcript_11902	transcript_12230	transcript_1284	transcript_12778	transcript_10373
transcript_1039	transcript_10413	transcript_12004	transcript_12279	transcript_12844	transcript_12814	transcript_1039
transcript_10395	transcript_10416	transcript_12070	transcript_12291	transcript_12877	transcript_12838	transcript_10395
transcript_10409	transcript_10425	transcript_12190	transcript_12362	transcript_12886	transcript_12877	transcript_10409
transcript_10413	transcript_10428	transcript_12225	transcript_12396	transcript_13017	transcript_12886	transcript_10413
transcript_10416	transcript_10433	transcript_12230	transcript_12552	transcript_13052	transcript_13017	transcript_10416
transcript_10425	transcript_10436	transcript_12279	transcript_12711	transcript_13064	transcript_13064	transcript_10425
transcript_10428	transcript_10438	transcript_12301	transcript_12732	transcript_13102	transcript_13102	transcript_10428
transcript_10433	transcript_10440	transcript_12396	transcript_12767	transcript_13277	transcript_13254	transcript_10433
transcript_10436	transcript_10445	transcript_12579	transcript_12777	transcript_13369	transcript_13348	transcript_10436
transcript_10438	transcript_10452	transcript_12673	transcript_12796	transcript_13399	transcript_13369	transcript_10438
transcript_10440	transcript_10454	transcript_12680	transcript_12838	transcript_13573	transcript_13497	transcript_10440
transcript_10445	transcript_10456	transcript_12711	transcript_1284	transcript_13593	transcript_13573	transcript_10445
transcript_10452	transcript_10457	transcript_12732	transcript_12844	transcript_13608	transcript_13608	transcript_10452
transcript_10454	transcript_10501	transcript_12733	transcript_12871	transcript_13696	transcript_13696	transcript_10454
transcript_10456	transcript_10505	transcript_12761	transcript_13017	transcript_13808	transcript_1383	transcript_10456
transcript_10457	transcript_10516	transcript_12767	transcript_13061	transcript_1383	transcript_13994	transcript_10457
transcript_10495	transcript_10534	transcript_12777	transcript_13102	transcript_14011	transcript_14011	transcript_10495
transcript_10501	transcript_10550	transcript_12796	transcript_13135	transcript_14107	transcript_14136	transcript_10501
transcript_10505	transcript_10554	transcript_1281	transcript_13209	transcript_14136	transcript_14265	transcript_10505
transcript_10516	transcript_10555	transcript_12821	transcript_1325	transcript_14265	transcript_14269	transcript_10516
transcript_10534	transcript_10570	transcript_12838	transcript_13369	transcript_14366	transcript_14301	transcript_10534
transcript_10550	transcript_10574	transcript_12871	transcript_13405	transcript_14566	transcript_14309	transcript_10550
transcript_10554	transcript_1061	transcript_13017	transcript_13507	transcript_14604	transcript_14342	transcript_10554
transcript_10555	transcript_10619	transcript_13130	transcript_13592	transcript_14648	transcript_14355	transcript_10555
transcript_10570	transcript_10626	transcript_13135	transcript_13593	transcript_14652	transcript_14366	transcript_10570
transcript_10574	transcript_10629	transcript_13209	transcript_13608	transcript_14793	transcript_14533	transcript_10574
transcript_1061	transcript_10631	transcript_13231	transcript_13696	transcript_14866	transcript_1457	transcript_1061
transcript_10612	transcript_10643	transcript_13247	transcript_13739	transcript_14872	transcript_14582	transcript_10612
transcript_10619	transcript_10646	transcript_13369	transcript_13884	transcript_14925	transcript_14604	transcript_10619
transcript_10626	transcript_10651	transcript_13395	transcript_13977	transcript_14984	transcript_14652	transcript_10626
transcript_10629	transcript_10657	transcript_13405	transcript_13994	transcript_14997	transcript_14793	transcript_10629
transcript_10631	transcript_10671	transcript_13507	transcript_14007	transcript_15021	transcript_14829	transcript_10631
transcript_10640	transcript_10684	transcript_13538	transcript_14011	transcript_15072	transcript_14847	transcript_10640
transcript_10643	transcript_10685	transcript_13541	transcript_14107	transcript_15391	transcript_14866	transcript_10643
transcript_10646	transcript_10686	transcript_13592	transcript_14136	transcript_1540	transcript_14872	transcript_10646
transcript_10651	transcript_10696	transcript_13593	transcript_14301	transcript_1544	transcript_14879	transcript_10651
transcript_10657	transcript_10697	transcript_13608	transcript_14359	transcript_15444	transcript_14893	transcript_10657
transcript_10671	transcript_10703	transcript_13696	transcript_14366	transcript_15445	transcript_14925	transcript_10671
transcript_10686	transcript_10706	transcript_13739	transcript_14469	transcript_15613	transcript_14997	transcript_10686
transcript_10696	transcript_10707	transcript_13808	transcript_14533	transcript_15663	transcript_15021	transcript_10696
transcript_10697	transcript_1074	transcript_13884	transcript_14582	transcript_15679	transcript_15027	transcript_10697
transcript_10703	transcript_10742	transcript_13994	transcript_14648	transcript_15820	transcript_15177	transcript_10703
transcript_10706	transcript_10750	transcript_14007	transcript_14652	transcript_15824	transcript_15256	transcript_10706
transcript_10707	transcript_10757	transcript_14107	transcript_14759	transcript_15839	transcript_15361	transcript_10707
transcript_10715	transcript_10759	transcript_14136	transcript_14793	transcript_15863	transcript_15391	transcript_10715
transcript_10740	transcript_10760	transcript_14178	transcript_14829	transcript_16029	transcript_1540	transcript_10740
transcript_10742	transcript_10767	transcript_1431	transcript_14833	transcript_16061	transcript_1544	transcript_10742
transcript_10750	transcript_10783	transcript_14366	transcript_14847	transcript_16138	transcript_15490	transcript_10750
transcript_10757	transcript_10802	transcript_14455	transcript_14872	transcript_16211	transcript_15613	transcript_10757
transcript_10759	transcript_10809	transcript_14469	transcript_14893	transcript_16272	transcript_15663	transcript_10759
transcript_10760	transcript_10814	transcript_14533	transcript_14919	transcript_16480	transcript_15679	transcript_10760
transcript_10761	transcript_10838	transcript_1457	transcript_14997	transcript_16554	transcript_15708	transcript_10761
transcript_10767	transcript_10851	transcript_14582	transcript_15173	transcript_1672	transcript_15820	transcript_10767
transcript_10783	transcript_10875	transcript_14648	transcript_15256	transcript_16946	transcript_15824	transcript_10783
transcript_10801	transcript_10890	transcript_14652	transcript_15397	transcript_17060	transcript_15863	transcript_10801
transcript_10802	transcript_10895	transcript_14793	transcript_1540	transcript_17068	transcript_16029	transcript_10802
transcript_10803	transcript_10907	transcript_14833	transcript_1544	transcript_17188	transcript_16211	transcript_10803
transcript_10809	transcript_10938	transcript_14834	transcript_1545	transcript_17233	transcript_16233	transcript_10809
transcript_10838	transcript_10945	transcript_14847	transcript_15464	transcript_17438	transcript_16272	transcript_10838
transcript_10851	transcript_10957	transcript_14872	transcript_15536	transcript_17447	transcript_16480	transcript_10851
transcript_10875	transcript_10966	transcript_14893	transcript_15569	transcript_17484	transcript_16487	transcript_10875
transcript_10890	transcript_10969	transcript_14925	transcript_15580	transcript_17503	transcript_16492	transcript_10890
transcript_10907	transcript_10978	transcript_14997	transcript_15663	transcript_17504	transcript_16501	transcript_10907
transcript_10931	transcript_11002	transcript_15173	transcript_15679	transcript_17564	transcript_1672	transcript_10931
transcript_10932	transcript_1101	transcript_15211	transcript_15699	transcript_17589	transcript_16838	transcript_10932
transcript_10945	transcript_11011	transcript_15256	transcript_15762	transcript_17602	transcript_16946	transcript_10945
transcript_10957	transcript_11017	transcript_1540	transcript_15787	transcript_1761	transcript_16995	transcript_10957
transcript_10966	transcript_11020	transcript_1544	transcript_15820	transcript_17671	transcript_17004	transcript_10966
transcript_10969	transcript_11026	transcript_15444	transcript_15824	transcript_17820	transcript_17060	transcript_10969
transcript_10978	transcript_11028	transcript_15445	transcript_15842	transcript_17904	transcript_17068	transcript_10978
transcript_11011	transcript_11029	transcript_15464	transcript_15863	transcript_17908	transcript_17188	transcript_11011
transcript_11017	transcript_11060	transcript_15569	transcript_15903	transcript_17981	transcript_17233	transcript_11017
transcript_11019	transcript_11067	transcript_15663	transcript_15932	transcript_18092	transcript_17447	transcript_11019
transcript_11020	transcript_11095	transcript_15699	transcript_16061	transcript_1811	transcript_17503	transcript_11020
transcript_11026	transcript_11096	transcript_15741	transcript_16073	transcript_18125	transcript_17541	transcript_11026
transcript_11029	transcript_11100	transcript_15762	transcript_16098	transcript_18179	transcript_17564	transcript_11029
transcript_11060	transcript_11105	transcript_15820	transcript_1613	transcript_18237	transcript_17589	transcript_11060
transcript_11067	transcript_1112	transcript_15824	transcript_16138	transcript_18242	transcript_1761	transcript_11067
transcript_11095	transcript_11122	transcript_15842	transcript_16159	transcript_18271	transcript_17612	transcript_11095
transcript_11096	transcript_11128	transcript_15881	transcript_16211	transcript_18281	transcript_17820	transcript_11096
transcript_11100	transcript_11169	transcript_15887	transcript_16228	transcript_18378	transcript_17904	transcript_11100
transcript_11105	transcript_11170	transcript_15916	transcript_16233	transcript_18395	transcript_17975	transcript_11105
transcript_1112	transcript_11171	transcript_15932	transcript_16272	transcript_18443	transcript_17989	transcript_1112
transcript_11128	transcript_11199	transcript_15978	transcript_16283	transcript_18449	transcript_18064	transcript_11128
transcript_11137	transcript_11202	transcript_16053	transcript_16465	transcript_18523	transcript_18092	transcript_11137
transcript_11169	transcript_11204	transcript_16061	transcript_16492	transcript_18530	transcript_1811	transcript_11169
transcript_11170	transcript_11215	transcript_16073	transcript_16501	transcript_1858	transcript_18125	transcript_11170
transcript_11191	transcript_11223	transcript_16138	transcript_16554	transcript_1859	transcript_18134	transcript_11191
transcript_11199	transcript_11225	transcript_16159	transcript_16599	transcript_18621	transcript_18179	transcript_11199
transcript_11202	transcript_1123	transcript_16177	transcript_16602	transcript_18720	transcript_18217	transcript_11202
transcript_11204	transcript_11233	transcript_16228	transcript_16603	transcript_18778	transcript_18237	transcript_11204
transcript_11215	transcript_11243	transcript_16233	transcript_16615	transcript_18787	transcript_18242	transcript_11215
transcript_11223	transcript_11249	transcript_16272	transcript_16658	transcript_18794	transcript_18271	transcript_11223
transcript_11225	transcript_11263	transcript_16401	transcript_16727	transcript_18798	transcript_18281	transcript_11225
transcript_1123	transcript_11272	transcript_16446	transcript_16784	transcript_18832	transcript_18378	transcript_1123
transcript_11233	transcript_11278	transcript_16501	transcript_16847	transcript_18970	transcript_18395	transcript_11233
transcript_11243	transcript_11280	transcript_16554	transcript_16852	transcript_19076	transcript_18465	transcript_11243
transcript_11249	transcript_11295	transcript_16602	transcript_16946	transcript_19081	transcript_18523	transcript_11249
transcript_11263	transcript_11304	transcript_16615	transcript_16979	transcript_19107	transcript_18530	transcript_11263
transcript_11272	transcript_11310	transcript_16658	transcript_16984	transcript_19115	transcript_1858	transcript_11272
transcript_11278	transcript_11317	transcript_16745	transcript_16995	transcript_19263	transcript_18618	transcript_11278
transcript_11280	transcript_11330	transcript_16769	transcript_17037	transcript_19303	transcript_18778	transcript_11280
transcript_11287	transcript_11349	transcript_16784	transcript_17060	transcript_1934	transcript_18794	transcript_11287
transcript_1129	transcript_11350	transcript_16847	transcript_17214	transcript_19502	transcript_18798	transcript_1129
transcript_11295	transcript_11388	transcript_16946	transcript_17233	transcript_19522	transcript_18832	transcript_11295
transcript_11310	transcript_11410	transcript_16979	transcript_1731	transcript_19570	transcript_18954	transcript_11310
transcript_11317	transcript_11411	transcript_16995	transcript_17310	transcript_19823	transcript_19014	transcript_11317
transcript_11330	transcript_11423	transcript_17037	transcript_17311	transcript_20039	transcript_19062	transcript_11330
transcript_11349	transcript_11427	transcript_17060	transcript_17346	transcript_20044	transcript_19076	transcript_11349
transcript_11350	transcript_11445	transcript_17068	transcript_17351	transcript_20071	transcript_19081	transcript_11350
transcript_1139	transcript_11446	transcript_17108	transcript_17407	transcript_20075	transcript_19115	transcript_1139
transcript_11410	transcript_11450	transcript_1731	transcript_17438	transcript_20111	transcript_19148	transcript_11410
transcript_11411	transcript_11454	transcript_17310	transcript_1750	transcript_20219	transcript_19175	transcript_11411
transcript_11423	transcript_11497	transcript_17346	transcript_17503	transcript_20244	transcript_19231	transcript_11423
transcript_11446	transcript_11521	transcript_17351	transcript_17514	transcript_20274	transcript_19263	transcript_11446
transcript_11450	transcript_11531	transcript_17503	transcript_17526	transcript_20283	transcript_19271	transcript_11450
transcript_11454	transcript_11542	transcript_17514	transcript_17551	transcript_20333	transcript_19303	transcript_11454
transcript_11493	transcript_11552	transcript_17541	transcript_17564	transcript_20335	transcript_19328	transcript_11493
transcript_11497	transcript_11560	transcript_17551	transcript_17589	transcript_20346	transcript_1934	transcript_11497
transcript_11521	transcript_1157	transcript_17564	transcript_17602	transcript_20447	transcript_19365	transcript_11521
transcript_11531	transcript_11575	transcript_17589	transcript_1761	transcript_20450	transcript_19487	transcript_11531
transcript_11542	transcript_11587	transcript_17602	transcript_17724	transcript_20528	transcript_19502	transcript_11542
transcript_11552	transcript_1159	transcript_17671	transcript_17737	transcript_2059	transcript_19592	transcript_11552
transcript_11560	transcript_11593	transcript_17737	transcript_17776	transcript_20626	transcript_19606	transcript_11560
transcript_1157	transcript_11610	transcript_17776	transcript_17820	transcript_20638	transcript_19793	transcript_1157
transcript_11575	transcript_11612	transcript_17815	transcript_17864	transcript_20669	transcript_20036	transcript_11575
transcript_11587	transcript_11617	transcript_17820	transcript_17908	transcript_20698	transcript_20039	transcript_11587
transcript_1159	transcript_11632	transcript_17837	transcript_17983	transcript_20771	transcript_20044	transcript_1159
transcript_11593	transcript_11637	transcript_17871	transcript_17989	transcript_20887	transcript_2006	transcript_11593
transcript_11610	transcript_11644	transcript_17908	transcript_18029	transcript_20907	transcript_20071	transcript_11610
transcript_11612	transcript_11654	transcript_17983	transcript_18049	transcript_20939	transcript_20111	transcript_11612
transcript_11617	transcript_11658	transcript_18029	transcript_18053	transcript_21080	transcript_20219	transcript_11617
transcript_11632	transcript_11697	transcript_18049	transcript_18071	transcript_21143	transcript_20274	transcript_11632
transcript_11634	transcript_11700	transcript_18053	transcript_18092	transcript_21229	transcript_20283	transcript_11634
transcript_11644	transcript_11712	transcript_18092	transcript_18110	transcript_21337	transcript_20333	transcript_11644
transcript_11658	transcript_1172	transcript_18125	transcript_18125	transcript_21344	transcript_20339	transcript_11658
transcript_11697	transcript_11720	transcript_18179	transcript_18179	transcript_21554	transcript_20346	transcript_11697
transcript_11700	transcript_1174	transcript_18235	transcript_18237	transcript_21666	transcript_20450	transcript_11700
transcript_11712	transcript_1177	transcript_18237	transcript_18242	transcript_21701	transcript_20528	transcript_11712
transcript_11719	transcript_11771	transcript_1825	transcript_18271	transcript_21816	transcript_20626	transcript_11719
transcript_1172	transcript_11779	transcript_18267	transcript_18309	transcript_21914	transcript_20644	transcript_1172
transcript_11720	transcript_11786	transcript_18271	transcript_18368	transcript_21931	transcript_20698	transcript_11720
transcript_11729	transcript_11787	transcript_18356	transcript_18395	transcript_22058	transcript_20790	transcript_11729
transcript_1174	transcript_11790	transcript_18368	transcript_18443	transcript_22076	transcript_20887	transcript_1174
transcript_11753	transcript_11804	transcript_18395	transcript_18449	transcript_22094	transcript_20907	transcript_11753
transcript_1177	transcript_11820	transcript_18449	transcript_18465	transcript_22168	transcript_20938	transcript_1177
transcript_11771	transcript_11822	transcript_18473	transcript_18473	transcript_22184	transcript_20939	transcript_11771
transcript_11779	transcript_11828	transcript_18522	transcript_18522	transcript_22220	transcript_21052	transcript_11779
transcript_11786	transcript_11842	transcript_18586	transcript_18586	transcript_22494	transcript_21080	transcript_11786
transcript_11790	transcript_11861	transcript_18623	transcript_18618	transcript_22524	transcript_21143	transcript_11790
transcript_11804	transcript_11892	transcript_18649	transcript_18649	transcript_22698	transcript_21196	transcript_11804
transcript_11814	transcript_11896	transcript_18698	transcript_18698	transcript_22816	transcript_21209	transcript_11814
transcript_11820	transcript_11902	transcript_18718	transcript_18718	transcript_22842	transcript_21229	transcript_11820
transcript_11822	transcript_11904	transcript_18720	transcript_18759	transcript_22932	transcript_21238	transcript_11822
transcript_11823	transcript_11907	transcript_18759	transcript_18784	transcript_2299	transcript_21292	transcript_11823
transcript_11828	transcript_11920	transcript_18784	transcript_18794	transcript_22997	transcript_21337	transcript_11828
transcript_11842	transcript_11924	transcript_18787	transcript_18802	transcript_23078	transcript_21344	transcript_11842
transcript_11861	transcript_11932	transcript_18832	transcript_18821	transcript_23089	transcript_21399	transcript_11861
transcript_11892	transcript_11938	transcript_18862	transcript_18832	transcript_23148	transcript_21414	transcript_11892
transcript_11896	transcript_11943	transcript_18940	transcript_18940	transcript_23203	transcript_21476	transcript_11896
transcript_11902	transcript_11962	transcript_18970	transcript_18970	transcript_23259	transcript_21511	transcript_11902
transcript_11904	transcript_11982	transcript_19040	transcript_19076	transcript_23281	transcript_21548	transcript_11904
transcript_11907	transcript_11989	transcript_19076	transcript_19115	transcript_23297	transcript_21666	transcript_11907
transcript_11920	transcript_11990	transcript_19080	transcript_19147	transcript_23411	transcript_22058	transcript_11920
transcript_11924	transcript_11993	transcript_19115	transcript_19153	transcript_23442	transcript_22094	transcript_11924
transcript_11932	transcript_12003	transcript_19189	transcript_19189	transcript_23537	transcript_22115	transcript_11932
transcript_11938	transcript_12004	transcript_19226	transcript_19226	transcript_23588	transcript_22168	transcript_11938
transcript_11943	transcript_12008	transcript_19231	transcript_19231	transcript_23611	transcript_22202	transcript_11943
transcript_11962	transcript_12030	transcript_19263	transcript_19263	transcript_23649	transcript_22226	transcript_11962
transcript_11982	transcript_12042	transcript_19277	transcript_19303	transcript_23738	transcript_22494	transcript_11982
transcript_11990	transcript_1205	transcript_19328	transcript_19323	transcript_23764	transcript_22586	transcript_11990
transcript_12001	transcript_12054	transcript_19404	transcript_19328	transcript_23884	transcript_22631	transcript_12001
transcript_12003	transcript_12057	transcript_19416	transcript_19416	transcript_23977	transcript_22666	transcript_12003
transcript_12004	transcript_12062	transcript_19502	transcript_19502	transcript_24051	transcript_22729	transcript_12004
transcript_12008	transcript_12070	transcript_19522	transcript_19522	transcript_24100	transcript_22816	transcript_12008
transcript_12030	transcript_12076	transcript_19570	transcript_19570	transcript_24144	transcript_22853	transcript_12030
transcript_1205	transcript_12094	transcript_19592	transcript_19592	transcript_24168	transcript_22932	transcript_1205
transcript_12054	transcript_12100	transcript_19740	transcript_19606	transcript_24245	transcript_22970	transcript_12054
transcript_12057	transcript_12111	transcript_19793	transcript_19838	transcript_24293	transcript_2299	transcript_12057
transcript_12062	transcript_12120	transcript_19873	transcript_19879	transcript_24530	transcript_22997	transcript_12062
transcript_12070	transcript_12123	transcript_19879	transcript_19988	transcript_24564	transcript_23078	transcript_12070
transcript_12094	transcript_12129	transcript_19975	transcript_20039	transcript_24696	transcript_23089	transcript_12094
transcript_12100	transcript_12153	transcript_19988	transcript_20044	transcript_24702	transcript_23148	transcript_12100
transcript_12101	transcript_12156	transcript_19994	transcript_20071	transcript_24756	transcript_23150	transcript_12101
transcript_12111	transcript_12163	transcript_20039	transcript_20075	transcript_24810	transcript_23203	transcript_12111
transcript_12120	transcript_12176	transcript_20044	transcript_20141	transcript_24900	transcript_23228	transcript_12120
transcript_12123	transcript_12181	transcript_20071	transcript_20235	transcript_24933	transcript_23297	transcript_12123
transcript_12129	transcript_12184	transcript_20075	transcript_20283	transcript_24950	transcript_23351	transcript_12129
transcript_12156	transcript_12195	transcript_20141	transcript_20335	transcript_25001	transcript_23442	transcript_12156
transcript_12163	transcript_12211	transcript_20179	transcript_20339	transcript_25100	transcript_23537	transcript_12163
transcript_12176	transcript_12212	transcript_20189	transcript_20346	transcript_25101	transcript_23588	transcript_12176
transcript_12181	transcript_12223	transcript_20235	transcript_20382	transcript_25129	transcript_23611	transcript_12181
transcript_12184	transcript_12225	transcript_20278	transcript_20447	transcript_25145	transcript_23649	transcript_12184
transcript_12195	transcript_12255	transcript_20283	transcript_20487	transcript_25148	transcript_23676	transcript_12195
transcript_12210	transcript_12258	transcript_20298	transcript_20528	transcript_25183	transcript_23738	transcript_12210
transcript_12211	transcript_12272	transcript_20335	transcript_20623	transcript_25339	transcript_23884	transcript_12211
transcript_12212	transcript_12279	transcript_20339	transcript_20633	transcript_25380	transcript_2395	transcript_12212
transcript_12223	transcript_12280	transcript_20346	transcript_20635	transcript_25395	transcript_23977	transcript_12223
transcript_12272	transcript_12289	transcript_20382	transcript_20644	transcript_25479	transcript_24051	transcript_12272
transcript_12279	transcript_12291	transcript_20428	transcript_20653	transcript_25514	transcript_24055	transcript_12279
transcript_12280	transcript_12301	transcript_20447	transcript_20669	transcript_25588	transcript_24079	transcript_12280
transcript_12287	transcript_12308	transcript_20487	transcript_20771	transcript_25639	transcript_24100	transcript_12287
transcript_12289	transcript_12318	transcript_20497	transcript_20784	transcript_25689	transcript_2413	transcript_12289
transcript_12290	transcript_12321	transcript_20584	transcript_20818	transcript_25733	transcript_24144	transcript_12290
transcript_12291	transcript_12325	transcript_2059	transcript_20833	transcript_25747	transcript_24161	transcript_12291
transcript_12301	transcript_12334	transcript_20623	transcript_20856	transcript_25812	transcript_24162	transcript_12301
transcript_12308	transcript_12337	transcript_20626	transcript_20887	transcript_25840	transcript_24183	transcript_12308
transcript_12318	transcript_12366	transcript_20633	transcript_20936	transcript_25874	transcript_24245	transcript_12318
transcript_12321	transcript_12370	transcript_20635	transcript_20938	transcript_2602	transcript_24257	transcript_12321
transcript_12322	transcript_12380	transcript_20644	transcript_21043	transcript_26039	transcript_24260	transcript_12322
transcript_12325	transcript_12383	transcript_20649	transcript_21045	transcript_26098	transcript_24293	transcript_12325
transcript_12334	transcript_12390	transcript_20653	transcript_21052	transcript_26110	transcript_24529	transcript_12334
transcript_12337	transcript_12409	transcript_20669	transcript_21080	transcript_26120	transcript_24676	transcript_12337
transcript_12366	transcript_12434	transcript_20743	transcript_21119	transcript_26150	transcript_24702	transcript_12366
transcript_12371	transcript_12447	transcript_20784	transcript_21130	transcript_26188	transcript_24747	transcript_12371
transcript_12383	transcript_12451	transcript_20790	transcript_21209	transcript_26293	transcript_24810	transcript_12383
transcript_12385	transcript_12457	transcript_20818	transcript_21212	transcript_26361	transcript_24900	transcript_12385
transcript_12390	transcript_12460	transcript_20833	transcript_21229	transcript_26371	transcript_24933	transcript_12390
transcript_12409	transcript_12463	transcript_20852	transcript_21337	transcript_26382	transcript_24954	transcript_12409
transcript_12434	transcript_12470	transcript_20856	transcript_21344	transcript_26494	transcript_25100	transcript_12434
transcript_12447	transcript_12475	transcript_20887	transcript_21355	transcript_26528	transcript_25129	transcript_12447
transcript_12451	transcript_12502	transcript_20936	transcript_21399	transcript_26546	transcript_25148	transcript_12451
transcript_12460	transcript_12509	transcript_20938	transcript_21414	transcript_26554	transcript_25228	transcript_12460
transcript_12463	transcript_12513	transcript_20939	transcript_21431	transcript_26630	transcript_25338	transcript_12463
transcript_12470	transcript_12517	transcript_20994	transcript_21451	transcript_26704	transcript_25339	transcript_12470
transcript_12475	transcript_12519	transcript_21045	transcript_21548	transcript_26731	transcript_25380	transcript_12475
transcript_12493	transcript_12525	transcript_21069	transcript_21612	transcript_26737	transcript_25395	transcript_12493
transcript_12502	transcript_12552	transcript_21080	transcript_21622	transcript_26752	transcript_25426	transcript_12502
transcript_12509	transcript_12560	transcript_21119	transcript_21648	transcript_26770	transcript_25479	transcript_12509
transcript_12513	transcript_12576	transcript_21212	transcript_21666	transcript_26790	transcript_25588	transcript_12513
transcript_12517	transcript_12583	transcript_21229	transcript_21674	transcript_26802	transcript_2565	transcript_12517
transcript_12519	transcript_12590	transcript_21337	transcript_21701	transcript_26840	transcript_25733	transcript_12519
transcript_12525	transcript_12626	transcript_21344	transcript_21883	transcript_26863	transcript_25812	transcript_12525
transcript_12552	transcript_12636	transcript_21355	transcript_21905	transcript_26883	transcript_25874	transcript_12552
transcript_12555	transcript_12648	transcript_21366	transcript_21931	transcript_26970	transcript_2602	transcript_12555
transcript_12560	transcript_12654	transcript_21370	transcript_22034	transcript_26991	transcript_26039	transcript_12560
transcript_12583	transcript_12665	transcript_21371	transcript_2204	transcript_27016	transcript_26098	transcript_12583
transcript_12623	transcript_1268	transcript_21414	transcript_22058	transcript_27147	transcript_26120	transcript_12623
transcript_12626	transcript_12680	transcript_21548	transcript_22094	transcript_27153	transcript_26150	transcript_12626
transcript_12636	transcript_12685	transcript_21656	transcript_22115	transcript_27172	transcript_26188	transcript_12636
transcript_12648	transcript_12703	transcript_21666	transcript_22178	transcript_27256	transcript_26254	transcript_12648
transcript_12654	transcript_12708	transcript_21680	transcript_22202	transcript_27335	transcript_26310	transcript_12654
transcript_12665	transcript_12711	transcript_21701	transcript_22299	transcript_27366	transcript_26361	transcript_12665
transcript_1268	transcript_12715	transcript_21807	transcript_22332	transcript_27483	transcript_26371	transcript_1268
transcript_12685	transcript_12719	transcript_21825	transcript_22338	transcript_27486	transcript_26382	transcript_12685
transcript_12703	transcript_12726	transcript_21905	transcript_22351	transcript_27503	transcript_26387	transcript_12703
transcript_12708	transcript_1273	transcript_21909	transcript_22494	transcript_27562	transcript_26404	transcript_12708
transcript_12711	transcript_12732	transcript_21931	transcript_22503	transcript_27567	transcript_26407	transcript_12711
transcript_12715	transcript_12742	transcript_22034	transcript_22524	transcript_27664	transcript_26424	transcript_12715
transcript_12719	transcript_12745	transcript_2204	transcript_22631	transcript_27667	transcript_26494	transcript_12719
transcript_12726	transcript_12749	transcript_22094	transcript_22634	transcript_27675	transcript_26500	transcript_12726
transcript_1273	transcript_12761	transcript_22115	transcript_22666	transcript_27707	transcript_26513	transcript_1273
transcript_12732	transcript_12764	transcript_22202	transcript_22685	transcript_27716	transcript_26527	transcript_12732
transcript_12742	transcript_12767	transcript_22332	transcript_22728	transcript_27727	transcript_26528	transcript_12742
transcript_12745	transcript_12773	transcript_22333	transcript_2279	transcript_27728	transcript_26554	transcript_12745
transcript_12749	transcript_12777	transcript_22351	transcript_22816	transcript_27772	transcript_26603	transcript_12749
transcript_12751	transcript_12787	transcript_22390	transcript_22853	transcript_27919	transcript_26634	transcript_12751
transcript_12761	transcript_12796	transcript_22494	transcript_22911	transcript_27932	transcript_26688	transcript_12761
transcript_12764	transcript_12800	transcript_22495	transcript_22921	transcript_28007	transcript_26731	transcript_12764
transcript_12767	transcript_12804	transcript_22524	transcript_22932	transcript_28009	transcript_26752	transcript_12767
transcript_12777	transcript_12811	transcript_22614	transcript_22940	transcript_28066	transcript_26770	transcript_12777
transcript_12787	transcript_12821	transcript_22631	transcript_22970	transcript_28102	transcript_26790	transcript_12787
transcript_12796	transcript_12835	transcript_22634	transcript_2299	transcript_28135	transcript_26802	transcript_12796
transcript_12804	transcript_12838	transcript_22674	transcript_22990	transcript_28240	transcript_26840	transcript_12804
transcript_12811	transcript_12844	transcript_22742	transcript_22997	transcript_28256	transcript_26863	transcript_12811
transcript_12821	transcript_12846	transcript_22784	transcript_23089	transcript_28277	transcript_26883	transcript_12821
transcript_12835	transcript_12864	transcript_2279	transcript_23148	transcript_28290	transcript_26974	transcript_12835
transcript_12838	transcript_12865	transcript_22816	transcript_23175	transcript_2831	transcript_26991	transcript_12838
transcript_1284	transcript_12869	transcript_22853	transcript_23203	transcript_28362	transcript_27153	transcript_1284
transcript_12844	transcript_12876	transcript_22921	transcript_23228	transcript_28403	transcript_27172	transcript_12844
transcript_12846	transcript_12877	transcript_22932	transcript_23281	transcript_28415	transcript_27222	transcript_12846
transcript_12851	transcript_12881	transcript_22958	transcript_23297	transcript_28436	transcript_27223	transcript_12851
transcript_12864	transcript_12886	transcript_22965	transcript_23347	transcript_28457	transcript_27256	transcript_12864
transcript_12865	transcript_12911	transcript_2299	transcript_23351	transcript_28488	transcript_27312	transcript_12865
transcript_12876	transcript_12913	transcript_22990	transcript_23393	transcript_28561	transcript_27335	transcript_12876
transcript_12877	transcript_12940	transcript_22997	transcript_23411	transcript_28631	transcript_2744	transcript_12877
transcript_12881	transcript_12952	transcript_23041	transcript_23424	transcript_28673	transcript_27470	transcript_12881
transcript_12886	transcript_12953	transcript_23089	transcript_23442	transcript_28706	transcript_27486	transcript_12886
transcript_12911	transcript_12962	transcript_23148	transcript_23462	transcript_28907	transcript_27503	transcript_12911
transcript_12913	transcript_12978	transcript_23175	transcript_23487	transcript_29012	transcript_27562	transcript_12913
transcript_12940	transcript_12990	transcript_23203	transcript_23498	transcript_29164	transcript_27567	transcript_12940
transcript_12947	transcript_12993	transcript_23228	transcript_23537	transcript_29177	transcript_27617	transcript_12947
transcript_12962	transcript_12996	transcript_23232	transcript_23575	transcript_29225	transcript_27664	transcript_12962
transcript_12978	transcript_12998	transcript_23281	transcript_23611	transcript_29231	transcript_27667	transcript_12978
transcript_12988	transcript_13006	transcript_23297	transcript_23639	transcript_29246	transcript_27675	transcript_12988
transcript_12990	transcript_13007	transcript_23347	transcript_23649	transcript_29265	transcript_27707	transcript_12990
transcript_12993	transcript_13009	transcript_23350	transcript_23715	transcript_29529	transcript_27716	transcript_12993
transcript_12996	transcript_13017	transcript_2337	transcript_23738	transcript_29553	transcript_27727	transcript_12996
transcript_12998	transcript_13052	transcript_23393	transcript_23804	transcript_29574	transcript_27728	transcript_12998
transcript_13006	transcript_13061	transcript_23396	transcript_23884	transcript_29576	transcript_27739	transcript_13006
transcript_13007	transcript_13064	transcript_23411	transcript_23942	transcript_29638	transcript_27772	transcript_13007
transcript_13009	transcript_13070	transcript_23424	transcript_23964	transcript_29645	transcript_27816	transcript_13009
transcript_13017	transcript_13073	transcript_23432	transcript_24079	transcript_29661	transcript_27919	transcript_13017
transcript_13052	transcript_13088	transcript_23442	transcript_24100	transcript_29698	transcript_27932	transcript_13052
transcript_13061	transcript_13102	transcript_23462	transcript_24111	transcript_29729	transcript_28009	transcript_13061
transcript_13064	transcript_13107	transcript_23486	transcript_24121	transcript_29757	transcript_28065	transcript_13064
transcript_13070	transcript_13116	transcript_23611	transcript_2413	transcript_29763	transcript_28102	transcript_13070
transcript_13088	transcript_13130	transcript_23639	transcript_24144	transcript_29808	transcript_28240	transcript_13088
transcript_13102	transcript_13135	transcript_2367	transcript_24168	transcript_29820	transcript_28261	transcript_13102
transcript_13107	transcript_13153	transcript_23715	transcript_24236	transcript_29844	transcript_28277	transcript_13107
transcript_13116	transcript_13155	transcript_23738	transcript_24245	transcript_29866	transcript_28279	transcript_13116
transcript_13130	transcript_13175	transcript_23884	transcript_24277	transcript_29905	transcript_28290	transcript_13130
transcript_13135	transcript_1321	transcript_23942	transcript_24293	transcript_29922	transcript_28345	transcript_13135
transcript_13144	transcript_13230	transcript_23964	transcript_2439	transcript_29940	transcript_28362	transcript_13144
transcript_13153	transcript_13231	transcript_24020	transcript_24440	transcript_2996	transcript_2839	transcript_13153
transcript_13155	transcript_13247	transcript_24057	transcript_24550	transcript_29964	transcript_28403	transcript_13155
transcript_13175	transcript_13254	transcript_24066	transcript_24556	transcript_30004	transcript_28415	transcript_13175
transcript_1321	transcript_1326	transcript_24100	transcript_24778	transcript_3001	transcript_28436	transcript_1321
transcript_13230	transcript_13262	transcript_2413	transcript_24900	transcript_30038	transcript_28457	transcript_13230
transcript_13231	transcript_13286	transcript_24168	transcript_24929	transcript_30043	transcript_28491	transcript_13231
transcript_13254	transcript_13288	transcript_24236	transcript_24949	transcript_30059	transcript_28547	transcript_13254
transcript_1326	transcript_13289	transcript_24245	transcript_24962	transcript_30090	transcript_28631	transcript_1326
transcript_13262	transcript_13320	transcript_24274	transcript_25001	transcript_30144	transcript_28673	transcript_13262
transcript_13268	transcript_13337	transcript_24293	transcript_25018	transcript_30250	transcript_28706	transcript_13268
transcript_13275	transcript_1334	transcript_24529	transcript_25100	transcript_30253	transcript_28724	transcript_13275
transcript_13286	transcript_13344	transcript_24550	transcript_25129	transcript_30345	transcript_28735	transcript_13286
transcript_13287	transcript_13354	transcript_24563	transcript_25145	transcript_30399	transcript_28784	transcript_13287
transcript_13288	transcript_13360	transcript_24564	transcript_25148	transcript_30490	transcript_28907	transcript_13288
transcript_13289	transcript_13361	transcript_24756	transcript_25196	transcript_30531	transcript_29012	transcript_13289
transcript_13320	transcript_13369	transcript_24778	transcript_25241	transcript_30611	transcript_29164	transcript_13320
transcript_1334	transcript_13373	transcript_24900	transcript_2547	transcript_30665	transcript_29187	transcript_1334
transcript_13344	transcript_13376	transcript_24949	transcript_25495	transcript_30709	transcript_29231	transcript_13344
transcript_13354	transcript_13399	transcript_2497	transcript_25547	transcript_30780	transcript_29247	transcript_13354
transcript_13360	transcript_134	transcript_25001	transcript_25588	transcript_30789	transcript_29265	transcript_13360
transcript_13361	transcript_13405	transcript_25018	transcript_25617	transcript_30792	transcript_29451	transcript_13361
transcript_13369	transcript_13418	transcript_25100	transcript_25639	transcript_30809	transcript_29477	transcript_13369
transcript_13373	transcript_13421	transcript_25105	transcript_2565	transcript_30849	transcript_29529	transcript_13373
transcript_13376	transcript_13422	transcript_25129	transcript_25650	transcript_30884	transcript_29574	transcript_13376
transcript_13399	transcript_13434	transcript_25132	transcript_25681	transcript_30896	transcript_29638	transcript_13399
transcript_134	transcript_13443	transcript_25148	transcript_25685	transcript_30907	transcript_29645	transcript_134
transcript_13403	transcript_13447	transcript_25157	transcript_25689	transcript_30925	transcript_29661	transcript_13403
transcript_13405	transcript_13452	transcript_25196	transcript_25733	transcript_30953	transcript_29723	transcript_13405
transcript_13417	transcript_13454	transcript_25241	transcript_25766	transcript_30981	transcript_29729	transcript_13417
transcript_13418	transcript_13467	transcript_25584	transcript_25812	transcript_31083	transcript_29763	transcript_13418
transcript_13421	transcript_1347	transcript_25588	transcript_25840	transcript_3112	transcript_29786	transcript_13421
transcript_13434	transcript_13470	transcript_25590	transcript_25854	transcript_31127	transcript_29794	transcript_13434
transcript_13443	transcript_13478	transcript_25617	transcript_25874	transcript_31152	transcript_29844	transcript_13443
transcript_13447	transcript_13481	transcript_25639	transcript_25897	transcript_31201	transcript_29866	transcript_13447
transcript_13452	transcript_1351	transcript_25681	transcript_25943	transcript_31221	transcript_29905	transcript_13452
transcript_13454	transcript_13528	transcript_25685	transcript_25948	transcript_31240	transcript_29922	transcript_13454
transcript_13467	transcript_13532	transcript_25689	transcript_25953	transcript_31279	transcript_29940	transcript_13467
transcript_1347	transcript_13541	transcript_25716	transcript_25995	transcript_31319	transcript_29964	transcript_1347
transcript_13470	transcript_13577	transcript_25766	transcript_26010	transcript_31346	transcript_3001	transcript_13470
transcript_13478	transcript_13582	transcript_25812	transcript_2602	transcript_31353	transcript_30043	transcript_13478
transcript_13481	transcript_13593	transcript_25840	transcript_26020	transcript_31500	transcript_30059	transcript_13481
transcript_1351	transcript_13605	transcript_25854	transcript_26098	transcript_31522	transcript_30090	transcript_1351
transcript_13521	transcript_13608	transcript_25897	transcript_26116	transcript_31542	transcript_30144	transcript_13521
transcript_13528	transcript_13624	transcript_25948	transcript_26117	transcript_31549	transcript_30162	transcript_13528
transcript_13538	transcript_13632	transcript_26010	transcript_26120	transcript_31618	transcript_30230	transcript_13538
transcript_13541	transcript_13642	transcript_2602	transcript_26150	transcript_31723	transcript_30253	transcript_13541
transcript_13577	transcript_13669	transcript_26020	transcript_26188	transcript_31724	transcript_30281	transcript_13577
transcript_13582	transcript_13684	transcript_26098	transcript_26231	transcript_31731	transcript_30283	transcript_13582
transcript_13593	transcript_13688	transcript_26150	transcript_26371	transcript_31756	transcript_30345	transcript_13593
transcript_13605	transcript_13727	transcript_26188	transcript_26382	transcript_31759	transcript_30399	transcript_13605
transcript_13608	transcript_13773	transcript_26231	transcript_26387	transcript_3176	transcript_30409	transcript_13608
transcript_13632	transcript_13778	transcript_26341	transcript_26404	transcript_31808	transcript_30435	transcript_13632
transcript_13642	transcript_13779	transcript_26371	transcript_26424	transcript_31853	transcript_30484	transcript_13642
transcript_13669	transcript_13782	transcript_26382	transcript_26506	transcript_31883	transcript_30611	transcript_13669
transcript_13684	transcript_13783	transcript_26387	transcript_26513	transcript_31909	transcript_30665	transcript_13684
transcript_13688	transcript_13785	transcript_26404	transcript_26527	transcript_32007	transcript_30709	transcript_13688
transcript_13696	transcript_13794	transcript_26488	transcript_26528	transcript_32028	transcript_30752	transcript_13696
transcript_13727	transcript_1380	transcript_26494	transcript_26541	transcript_32036	transcript_30780	transcript_13727
transcript_1377	transcript_13815	transcript_26528	transcript_26554	transcript_32056	transcript_30792	transcript_1377
transcript_13773	transcript_13823	transcript_26541	transcript_26603	transcript_32145	transcript_30849	transcript_13773
transcript_13778	transcript_13825	transcript_26554	transcript_26625	transcript_32156	transcript_30854	transcript_13778
transcript_13779	transcript_1383	transcript_26630	transcript_26630	transcript_32181	transcript_30884	transcript_13779
transcript_13782	transcript_13833	transcript_26634	transcript_26635	transcript_32189	transcript_30907	transcript_13782
transcript_13783	transcript_13835	transcript_26635	transcript_26755	transcript_32230	transcript_30925	transcript_13783
transcript_13785	transcript_13843	transcript_26736	transcript_26768	transcript_32237	transcript_30953	transcript_13785
transcript_13788	transcript_13859	transcript_26755	transcript_26790	transcript_32260	transcript_3112	transcript_13788
transcript_1380	transcript_13866	transcript_26790	transcript_26863	transcript_32266	transcript_31152	transcript_1380
transcript_13815	transcript_13871	transcript_26802	transcript_26883	transcript_32296	transcript_31201	transcript_13815
transcript_13823	transcript_13874	transcript_26863	transcript_26963	transcript_32360	transcript_3122	transcript_13823
transcript_13825	transcript_13884	transcript_26883	transcript_26991	transcript_32401	transcript_31240	transcript_13825
transcript_13833	transcript_13910	transcript_27016	transcript_27007	transcript_32454	transcript_31262	transcript_13833
transcript_13843	transcript_13979	transcript_27094	transcript_27016	transcript_32455	transcript_31279	transcript_13843
transcript_13871	transcript_13994	transcript_27103	transcript_27068	transcript_32466	transcript_31319	transcript_13871
transcript_13874	transcript_1400	transcript_2715	transcript_27094	transcript_32619	transcript_31334	transcript_13874
transcript_13884	transcript_14007	transcript_27223	transcript_27153	transcript_32723	transcript_31346	transcript_13884
transcript_13898	transcript_14011	transcript_27256	transcript_27222	transcript_32737	transcript_31353	transcript_13898
transcript_13910	transcript_14013	transcript_27366	transcript_27223	transcript_32772	transcript_31392	transcript_13910
transcript_13979	transcript_14024	transcript_27513	transcript_27229	transcript_32828	transcript_31423	transcript_13979
transcript_13994	transcript_14029	transcript_27567	transcript_27272	transcript_32831	transcript_31500	transcript_13994
transcript_1400	transcript_14030	transcript_2761	transcript_27366	transcript_32835	transcript_31528	transcript_1400
transcript_14007	transcript_14040	transcript_27664	transcript_27486	transcript_32836	transcript_31549	transcript_14007
transcript_14011	transcript_14097	transcript_27667	transcript_27513	transcript_32980	transcript_31563	transcript_14011
transcript_14013	transcript_14117	transcript_27707	transcript_27548	transcript_33010	transcript_31618	transcript_14013
transcript_14024	transcript_1412	transcript_27752	transcript_27567	transcript_33042	transcript_31723	transcript_14024
transcript_14029	transcript_14120	transcript_27772	transcript_2761	transcript_33186	transcript_31724	transcript_14029
transcript_14030	transcript_14126	transcript_27835	transcript_27617	transcript_33234	transcript_31725	transcript_14030
transcript_14031	transcript_14136	transcript_27858	transcript_27664	transcript_33245	transcript_31756	transcript_14031
transcript_14040	transcript_14146	transcript_27899	transcript_27667	transcript_33277	transcript_31759	transcript_14040
transcript_14063	transcript_14177	transcript_27973	transcript_27707	transcript_33301	transcript_3176	transcript_14063
transcript_1408	transcript_14189	transcript_28127	transcript_27716	transcript_33390	transcript_31795	transcript_1408
transcript_14097	transcript_14200	transcript_28278	transcript_27728	transcript_33398	transcript_31808	transcript_14097
transcript_14110	transcript_14220	transcript_28314	transcript_27752	transcript_33422	transcript_31816	transcript_14110
transcript_14120	transcript_14225	transcript_28415	transcript_27772	transcript_33432	transcript_31836	transcript_14120
transcript_14126	transcript_14231	transcript_28431	transcript_27835	transcript_33455	transcript_31853	transcript_14126
transcript_14136	transcript_14232	transcript_286	transcript_27858	transcript_33480	transcript_31883	transcript_14136
transcript_14146	transcript_14243	transcript_28631	transcript_27910	transcript_33487	transcript_31979	transcript_14146
transcript_14172	transcript_14260	transcript_28664	transcript_2794	transcript_33504	transcript_32002	transcript_14172
transcript_14177	transcript_14266	transcript_28673	transcript_28066	transcript_33577	transcript_32028	transcript_14177
transcript_14189	transcript_14270	transcript_28694	transcript_28127	transcript_33622	transcript_32036	transcript_14189
transcript_14200	transcript_14305	transcript_28696	transcript_28215	transcript_33645	transcript_32056	transcript_14200
transcript_14220	transcript_14308	transcript_28706	transcript_28278	transcript_33675	transcript_32082	transcript_14220
transcript_14225	transcript_14309	transcript_28735	transcript_28314	transcript_33710	transcript_32156	transcript_14225
transcript_14231	transcript_14342	transcript_28742	transcript_28362	transcript_33743	transcript_32237	transcript_14231
transcript_14232	transcript_14356	transcript_28840	transcript_28385	transcript_33821	transcript_32242	transcript_14232
transcript_14243	transcript_14366	transcript_28934	transcript_28415	transcript_33834	transcript_32260	transcript_14243
transcript_14260	transcript_14372	transcript_29105	transcript_28478	transcript_33896	transcript_32360	transcript_14260
transcript_14266	transcript_14373	transcript_2922	transcript_2860	transcript_33923	transcript_32454	transcript_14266
transcript_1429	transcript_1438	transcript_29231	transcript_28631	transcript_33933	transcript_32455	transcript_1429
transcript_14305	transcript_14393	transcript_29259	transcript_28673	transcript_33971	transcript_32466	transcript_14305
transcript_14308	transcript_14428	transcript_29265	transcript_28694	transcript_33976	transcript_32578	transcript_14308
transcript_14309	transcript_14445	transcript_29342	transcript_28706	transcript_33989	transcript_32597	transcript_14309
transcript_14328	transcript_14458	transcript_29360	transcript_28736	transcript_34015	transcript_32619	transcript_14328
transcript_14356	transcript_14477	transcript_29400	transcript_28776	transcript_34020	transcript_32723	transcript_14356
transcript_14366	transcript_14482	transcript_29451	transcript_28891	transcript_34044	transcript_32737	transcript_14366
transcript_14372	transcript_14499	transcript_29477	transcript_28934	transcript_34097	transcript_3278	transcript_14372
transcript_14373	transcript_14503	transcript_29545	transcript_28957	transcript_34103	transcript_32789	transcript_14373
transcript_1438	transcript_14514	transcript_29574	transcript_29012	transcript_34131	transcript_32809	transcript_1438
transcript_14393	transcript_14517	transcript_29645	transcript_29187	transcript_34151	transcript_32828	transcript_14393
transcript_14410	transcript_14518	transcript_29671	transcript_2922	transcript_34177	transcript_32831	transcript_14410
transcript_14428	transcript_14520	transcript_29698	transcript_29259	transcript_34186	transcript_32840	transcript_14428
transcript_14444	transcript_14522	transcript_29723	transcript_29265	transcript_34234	transcript_32849	transcript_14444
transcript_14445	transcript_14546	transcript_29724	transcript_29342	transcript_34273	transcript_32876	transcript_14445
transcript_14458	transcript_14565	transcript_29820	transcript_29400	transcript_34316	transcript_32980	transcript_14458
transcript_14477	transcript_14582	transcript_29844	transcript_29451	transcript_34335	transcript_33010	transcript_14477
transcript_14482	transcript_14585	transcript_29856	transcript_29545	transcript_34362	transcript_33042	transcript_14482
transcript_14499	transcript_14606	transcript_29905	transcript_29574	transcript_34363	transcript_33051	transcript_14499
transcript_14503	transcript_14634	transcript_29922	transcript_29577	transcript_34384	transcript_33234	transcript_14503
transcript_14514	transcript_14669	transcript_29940	transcript_29615	transcript_34390	transcript_33245	transcript_14514
transcript_14518	transcript_14693	transcript_2996	transcript_29645	transcript_34476	transcript_33277	transcript_14518
transcript_14520	transcript_14732	transcript_29964	transcript_29661	transcript_3455	transcript_33301	transcript_14520
transcript_14522	transcript_14733	transcript_30026	transcript_29671	transcript_3456	transcript_33388	transcript_14522
transcript_14546	transcript_14748	transcript_30090	transcript_29683	transcript_34673	transcript_33390	transcript_14546
transcript_14565	transcript_14771	transcript_30112	transcript_29698	transcript_34718	transcript_33398	transcript_14565
transcript_14582	transcript_14793	transcript_30162	transcript_29723	transcript_34740	transcript_33422	transcript_14582
transcript_14585	transcript_14833	transcript_30239	transcript_29724	transcript_34753	transcript_33432	transcript_14585
transcript_14593	transcript_14834	transcript_3028	transcript_29729	transcript_34772	transcript_33455	transcript_14593
transcript_14606	transcript_14839	transcript_30283	transcript_29794	transcript_34776	transcript_33470	transcript_14606
transcript_14634	transcript_14844	transcript_30340	transcript_29844	transcript_34816	transcript_33480	transcript_14634
transcript_14669	transcript_14847	transcript_30345	transcript_29856	transcript_34849	transcript_33487	transcript_14669
transcript_14693	transcript_14872	transcript_30493	transcript_29866	transcript_34856	transcript_33577	transcript_14693
transcript_14732	transcript_14878	transcript_30611	transcript_29905	transcript_34891	transcript_33622	transcript_14732
transcript_14733	transcript_1489	transcript_30780	transcript_29940	transcript_34902	transcript_33661	transcript_14733
transcript_14744	transcript_14893	transcript_30792	transcript_2996	transcript_34944	transcript_33710	transcript_14744
transcript_14748	transcript_14927	transcript_30884	transcript_29960	transcript_34962	transcript_33743	transcript_14748
transcript_14771	transcript_14928	transcript_30932	transcript_29964	transcript_34965	transcript_33751	transcript_14771
transcript_14793	transcript_14930	transcript_30953	transcript_30043	transcript_34998	transcript_33812	transcript_14793
transcript_14795	transcript_14939	transcript_30977	transcript_30162	transcript_35005	transcript_33821	transcript_14795
transcript_14833	transcript_1496	transcript_31031	transcript_30239	transcript_35020	transcript_33834	transcript_14833
transcript_14834	transcript_14990	transcript_31083	transcript_30274	transcript_35021	transcript_33896	transcript_14834
transcript_14839	transcript_14997	transcript_31142	transcript_3028	transcript_35059	transcript_33923	transcript_14839
transcript_14844	transcript_15011	transcript_31185	transcript_30281	transcript_35067	transcript_33933	transcript_14844
transcript_14847	transcript_15021	transcript_3122	transcript_30283	transcript_35086	transcript_33976	transcript_14847
transcript_1487	transcript_15060	transcript_31275	transcript_30340	transcript_35249	transcript_33985	transcript_1487
transcript_14878	transcript_15069	transcript_31353	transcript_30345	transcript_35303	transcript_33989	transcript_14878
transcript_1489	transcript_15070	transcript_31500	transcript_30365	transcript_35365	transcript_34020	transcript_1489
transcript_14893	transcript_15106	transcript_31513	transcript_30417	transcript_35391	transcript_34044	transcript_14893
transcript_14894	transcript_15117	transcript_31549	transcript_30448	transcript_35462	transcript_34074	transcript_14894
transcript_1490	transcript_15130	transcript_31618	transcript_30493	transcript_35482	transcript_34097	transcript_1490
transcript_14910	transcript_15132	transcript_31644	transcript_30611	transcript_35505	transcript_34103	transcript_14910
transcript_14920	transcript_15134	transcript_31677	transcript_30665	transcript_35523	transcript_34131	transcript_14920
transcript_14927	transcript_15144	transcript_3169	transcript_30700	transcript_35524	transcript_34177	transcript_14927
transcript_14928	transcript_15145	transcript_31701	transcript_30709	transcript_35549	transcript_34186	transcript_14928
transcript_14930	transcript_15146	transcript_31723	transcript_30780	transcript_35550	transcript_34229	transcript_14930
transcript_14982	transcript_15173	transcript_31725	transcript_30792	transcript_35552	transcript_34234	transcript_14982
transcript_14984	transcript_15177	transcript_31759	transcript_30809	transcript_35643	transcript_34273	transcript_14984
transcript_14990	transcript_15180	transcript_31808	transcript_30812	transcript_35703	transcript_34316	transcript_14990
transcript_14997	transcript_15187	transcript_31818	transcript_30849	transcript_35727	transcript_34335	transcript_14997
transcript_15011	transcript_15190	transcript_31851	transcript_30906	transcript_35744	transcript_34362	transcript_15011
transcript_15060	transcript_15200	transcript_31946	transcript_30953	transcript_35755	transcript_34384	transcript_15060
transcript_15069	transcript_15211	transcript_32002	transcript_30977	transcript_35780	transcript_34390	transcript_15069
transcript_15070	transcript_15214	transcript_32028	transcript_31083	transcript_35826	transcript_34418	transcript_15070
transcript_15072	transcript_15237	transcript_32036	transcript_31201	transcript_35848	transcript_34466	transcript_15072
transcript_15106	transcript_15256	transcript_32082	transcript_3122	transcript_35868	transcript_34476	transcript_15106
transcript_15117	transcript_15271	transcript_32156	transcript_31275	transcript_36025	transcript_34481	transcript_15117
transcript_15130	transcript_15308	transcript_32242	transcript_31313	transcript_36067	transcript_34493	transcript_15130
transcript_15132	transcript_15340	transcript_32360	transcript_31319	transcript_36092	transcript_3455	transcript_15132
transcript_15134	transcript_15354	transcript_32455	transcript_31353	transcript_36125	transcript_34637	transcript_15134
transcript_15144	transcript_15356	transcript_32466	transcript_31455	transcript_3619	transcript_34673	transcript_15144
transcript_15145	transcript_15365	transcript_32646	transcript_31500	transcript_36402	transcript_34705	transcript_15145
transcript_15146	transcript_15379	transcript_32737	transcript_31513	transcript_36423	transcript_34718	transcript_15146
transcript_15173	transcript_15442	transcript_32790	transcript_31522	transcript_36461	transcript_34740	transcript_15173
transcript_15177	transcript_15444	transcript_32828	transcript_31549	transcript_36515	transcript_34753	transcript_15177
transcript_15180	transcript_15464	transcript_32831	transcript_31618	transcript_36562	transcript_34772	transcript_15180
transcript_15187	transcript_15511	transcript_32889	transcript_31644	transcript_36612	transcript_34776	transcript_15187
transcript_15188	transcript_15514	transcript_32980	transcript_31723	transcript_36613	transcript_34816	transcript_15188
transcript_15190	transcript_15536	transcript_33010	transcript_31724	transcript_36642	transcript_34849	transcript_15190
transcript_15200	transcript_15569	transcript_33042	transcript_31759	transcript_36666	transcript_34856	transcript_15200
transcript_15203	transcript_15579	transcript_33051	transcript_31818	transcript_36667	transcript_34902	transcript_15203
transcript_15211	transcript_15580	transcript_3318	transcript_31853	transcript_36686	transcript_34936	transcript_15211
transcript_15214	transcript_15581	transcript_33180	transcript_32002	transcript_3676	transcript_34943	transcript_15214
transcript_15237	transcript_15589	transcript_33186	transcript_32007	transcript_36781	transcript_34944	transcript_15237
transcript_15256	transcript_15629	transcript_33234	transcript_32028	transcript_36851	transcript_34949	transcript_15256
transcript_15271	transcript_15658	transcript_33301	transcript_32036	transcript_36922	transcript_34962	transcript_15271
transcript_15280	transcript_15679	transcript_33388	transcript_32056	transcript_37008	transcript_34965	transcript_15280
transcript_15282	transcript_15699	transcript_33390	transcript_32082	transcript_37068	transcript_34998	transcript_15282
transcript_153	transcript_15703	transcript_33432	transcript_32305	transcript_37086	transcript_35005	transcript_153
transcript_15321	transcript_15712	transcript_33511	transcript_32360	transcript_37202	transcript_35020	transcript_15321
transcript_15340	transcript_15722	transcript_33577	transcript_32455	transcript_37215	transcript_35021	transcript_15340
transcript_15344	transcript_15724	transcript_33622	transcript_32466	transcript_37220	transcript_35067	transcript_15344
transcript_15354	transcript_15741	transcript_33704	transcript_32576	transcript_37351	transcript_35086	transcript_15354
transcript_15356	transcript_15750	transcript_33772	transcript_32723	transcript_37361	transcript_35201	transcript_15356
transcript_15365	transcript_15756	transcript_33796	transcript_32737	transcript_37390	transcript_35249	transcript_15365
transcript_15378	transcript_15762	transcript_33834	transcript_3278	transcript_37440	transcript_35262	transcript_15378
transcript_15379	transcript_15781	transcript_33923	transcript_32780	transcript_37442	transcript_35303	transcript_15379
transcript_15418	transcript_15786	transcript_33932	transcript_32789	transcript_37558	transcript_35371	transcript_15418
transcript_1544	transcript_15790	transcript_33951	transcript_32809	transcript_37601	transcript_35391	transcript_1544
transcript_15444	transcript_15795	transcript_33976	transcript_32828	transcript_37606	transcript_35428	transcript_15444
transcript_15464	transcript_15797	transcript_34020	transcript_32831	transcript_37607	transcript_35462	transcript_15464
transcript_15507	transcript_15824	transcript_34097	transcript_32836	transcript_37673	transcript_35464	transcript_15507
transcript_15511	transcript_1583	transcript_34117	transcript_32857	transcript_3770	transcript_35505	transcript_15511
transcript_15514	transcript_15836	transcript_34273	transcript_32980	transcript_37753	transcript_35523	transcript_15514
transcript_15569	transcript_15863	transcript_34316	transcript_33010	transcript_37819	transcript_35524	transcript_15569
transcript_15579	transcript_15864	transcript_34476	transcript_33042	transcript_37821	transcript_35549	transcript_15579
transcript_15580	transcript_15887	transcript_34510	transcript_3318	transcript_37960	transcript_35550	transcript_15580
transcript_15581	transcript_15916	transcript_3455	transcript_33186	transcript_38048	transcript_35552	transcript_15581
transcript_15589	transcript_15939	transcript_34552	transcript_33234	transcript_38056	transcript_35607	transcript_15589
transcript_15629	transcript_15942	transcript_34586	transcript_33298	transcript_38059	transcript_35643	transcript_15629
transcript_15656	transcript_15959	transcript_34638	transcript_33301	transcript_3810	transcript_35703	transcript_15656
transcript_15658	transcript_1605	transcript_34718	transcript_33367	transcript_38382	transcript_35727	transcript_15658
transcript_15679	transcript_16053	transcript_34740	transcript_33388	transcript_38385	transcript_35743	transcript_15679
transcript_15699	transcript_16060	transcript_34772	transcript_33415	transcript_38414	transcript_35796	transcript_15699
transcript_15703	transcript_16061	transcript_34902	transcript_33419	transcript_38507	transcript_35826	transcript_15703
transcript_15712	transcript_16073	transcript_34943	transcript_33432	transcript_38602	transcript_35863	transcript_15712
transcript_15722	transcript_16082	transcript_34980	transcript_33455	transcript_38679	transcript_35868	transcript_15722
transcript_15724	transcript_16086	transcript_34998	transcript_33470	transcript_3870	transcript_35896	transcript_15724
transcript_15750	transcript_16118	transcript_35005	transcript_33480	transcript_38700	transcript_35947	transcript_15750
transcript_15756	transcript_16159	transcript_35007	transcript_33486	transcript_38719	transcript_35979	transcript_15756
transcript_15762	transcript_16176	transcript_35153	transcript_33577	transcript_38765	transcript_35985	transcript_15762
transcript_15766	transcript_16197	transcript_3523	transcript_33622	transcript_38812	transcript_36056	transcript_15766
transcript_1578	transcript_1621	transcript_35309	transcript_33684	transcript_38825	transcript_36067	transcript_1578
transcript_15781	transcript_16211	transcript_35324	transcript_33704	transcript_38828	transcript_36092	transcript_15781
transcript_15786	transcript_16215	transcript_35356	transcript_33743	transcript_38877	transcript_36116	transcript_15786
transcript_15790	transcript_16228	transcript_35359	transcript_33923	transcript_38914	transcript_36125	transcript_15790
transcript_15791	transcript_16233	transcript_35371	transcript_33951	transcript_38939	transcript_36137	transcript_15791
transcript_15795	transcript_16245	transcript_35505	transcript_33976	transcript_38948	transcript_3619	transcript_15795
transcript_15824	transcript_16252	transcript_35523	transcript_33985	transcript_39021	transcript_36201	transcript_15824
transcript_15836	transcript_1626	transcript_35525	transcript_34044	transcript_39081	transcript_36293	transcript_15836
transcript_15863	transcript_16272	transcript_35552	transcript_34074	transcript_39087	transcript_3636	transcript_15863
transcript_15864	transcript_16282	transcript_35646	transcript_34097	transcript_39096	transcript_36372	transcript_15864
transcript_15887	transcript_16293	transcript_35714	transcript_34166	transcript_39100	transcript_36558	transcript_15887
transcript_15902	transcript_16333	transcript_35743	transcript_34229	transcript_3914	transcript_36562	transcript_15902
transcript_15916	transcript_16356	transcript_35826	transcript_34273	transcript_39234	transcript_36612	transcript_15916
transcript_15942	transcript_16375	transcript_35852	transcript_34276	transcript_39247	transcript_36613	transcript_15942
transcript_15944	transcript_16387	transcript_35868	transcript_34316	transcript_39311	transcript_36666	transcript_15944
transcript_15946	transcript_16393	transcript_35926	transcript_34359	transcript_39327	transcript_36667	transcript_15946
transcript_15951	transcript_16398	transcript_35947	transcript_34362	transcript_39368	transcript_36686	transcript_15951
transcript_15959	transcript_16452	transcript_35990	transcript_34390	transcript_39375	transcript_36767	transcript_15959
transcript_15966	transcript_16453	transcript_36025	transcript_34476	transcript_39379	transcript_36781	transcript_15966
transcript_15984	transcript_16470	transcript_36067	transcript_34493	transcript_39408	transcript_36846	transcript_15984
transcript_15994	transcript_1648	transcript_36076	transcript_34506	transcript_39440	transcript_36922	transcript_15994
transcript_16009	transcript_1649	transcript_36113	transcript_34510	transcript_39446	transcript_37008	transcript_16009
transcript_1605	transcript_16492	transcript_36116	transcript_34515	transcript_39459	transcript_3701	transcript_1605
transcript_16053	transcript_16501	transcript_3619	transcript_3455	transcript_39489	transcript_37068	transcript_16053
transcript_16060	transcript_16502	transcript_36277	transcript_34638	transcript_39497	transcript_37086	transcript_16060
transcript_16061	transcript_16511	transcript_3636	transcript_34673	transcript_39516	transcript_37099	transcript_16061
transcript_16073	transcript_16518	transcript_36420	transcript_34718	transcript_39617	transcript_37211	transcript_16073
transcript_16078	transcript_16523	transcript_36481	transcript_34740	transcript_39658	transcript_37215	transcript_16078
transcript_16082	transcript_16554	transcript_36509	transcript_34753	transcript_39727	transcript_37328	transcript_16082
transcript_16086	transcript_1659	transcript_36604	transcript_34763	transcript_39756	transcript_37351	transcript_16086
transcript_16103	transcript_166	transcript_36642	transcript_34772	transcript_39844	transcript_37361	transcript_16103
transcript_16118	transcript_16602	transcript_36647	transcript_34856	transcript_39857	transcript_37390	transcript_16118
transcript_16128	transcript_16603	transcript_36666	transcript_34902	transcript_39883	transcript_37440	transcript_16128
transcript_16139	transcript_16637	transcript_3668	transcript_34944	transcript_39904	transcript_37442	transcript_16139
transcript_16159	transcript_16673	transcript_36781	transcript_34965	transcript_39955	transcript_37558	transcript_16159
transcript_16176	transcript_16683	transcript_36907	transcript_34980	transcript_40017	transcript_37576	transcript_16176
transcript_16197	transcript_16698	transcript_36996	transcript_34998	transcript_40067	transcript_37601	transcript_16197
transcript_1621	transcript_16711	transcript_37008	transcript_35030	transcript_40149	transcript_37606	transcript_1621
transcript_16210	transcript_1672	transcript_3701	transcript_35177	transcript_40187	transcript_37639	transcript_16210
transcript_16211	transcript_16721	transcript_37068	transcript_3523	transcript_40235	transcript_37673	transcript_16211
transcript_16215	transcript_16733	transcript_37079	transcript_35303	transcript_40252	transcript_3770	transcript_16215
transcript_16228	transcript_16736	transcript_37086	transcript_35309	transcript_40282	transcript_37709	transcript_16228
transcript_16233	transcript_16773	transcript_3709	transcript_35324	transcript_40323	transcript_37753	transcript_16233
transcript_16237	transcript_16775	transcript_37307	transcript_35359	transcript_40458	transcript_37819	transcript_16237
transcript_16252	transcript_16784	transcript_37308	transcript_35371	transcript_40472	transcript_37821	transcript_16252
transcript_1626	transcript_1679	transcript_37558	transcript_35480	transcript_40571	transcript_37907	transcript_1626
transcript_16272	transcript_1681	transcript_37559	transcript_35505	transcript_40624	transcript_37910	transcript_16272
transcript_16282	transcript_16818	transcript_37606	transcript_35523	transcript_40683	transcript_38059	transcript_16282
transcript_16283	transcript_16824	transcript_37673	transcript_35525	transcript_40697	transcript_38113	transcript_16283
transcript_16293	transcript_16838	transcript_3770	transcript_35549	transcript_40749	transcript_38364	transcript_16293
transcript_16323	transcript_16847	transcript_37719	transcript_35552	transcript_40761	transcript_38380	transcript_16323
transcript_16333	transcript_1685	transcript_37819	transcript_3557	transcript_40762	transcript_38382	transcript_16333
transcript_16356	transcript_16850	transcript_37846	transcript_35714	transcript_40817	transcript_38385	transcript_16356
transcript_16375	transcript_16852	transcript_37890	transcript_3572	transcript_40941	transcript_38414	transcript_16375
transcript_16387	transcript_16853	transcript_38048	transcript_35727	transcript_40980	transcript_38507	transcript_16387
transcript_16393	transcript_16865	transcript_3810	transcript_35743	transcript_40998	transcript_38522	transcript_16393
transcript_16398	transcript_16870	transcript_38129	transcript_35780	transcript_41023	transcript_38528	transcript_16398
transcript_16401	transcript_16880	transcript_38385	transcript_35787	transcript_41030	transcript_38606	transcript_16401
transcript_16452	transcript_16882	transcript_38414	transcript_35826	transcript_41162	transcript_38640	transcript_16452
transcript_16470	transcript_16906	transcript_38507	transcript_35852	transcript_4160	transcript_38679	transcript_16470
transcript_1648	transcript_16912	transcript_3854	transcript_35863	transcript_4257	transcript_38686	transcript_1648
transcript_1649	transcript_16916	transcript_38554	transcript_35868	transcript_4548	transcript_38754	transcript_1649
transcript_16492	transcript_16942	transcript_38649	transcript_35926	transcript_4627	transcript_38765	transcript_16492
transcript_16501	transcript_16976	transcript_38679	transcript_36067	transcript_4662	transcript_38904	transcript_16501
transcript_16502	transcript_16979	transcript_38686	transcript_36116	transcript_4795	transcript_38914	transcript_16502
transcript_16511	transcript_16995	transcript_38754	transcript_3619	transcript_4838	transcript_38939	transcript_16511
transcript_16518	transcript_16998	transcript_38812	transcript_36277	transcript_5043	transcript_38989	transcript_16518
transcript_16523	transcript_17014	transcript_38912	transcript_36297	transcript_5054	transcript_39021	transcript_16523
transcript_16554	transcript_17024	transcript_38951	transcript_36412	transcript_5139	transcript_39081	transcript_16554
transcript_16581	transcript_17033	transcript_3905	transcript_36481	transcript_5256	transcript_39087	transcript_16581
transcript_1659	transcript_17037	transcript_39096	transcript_36509	transcript_5278	transcript_39096	transcript_1659
transcript_16602	transcript_17060	transcript_3911	transcript_36612	transcript_5320	transcript_39117	transcript_16602
transcript_16603	transcript_17089	transcript_39205	transcript_36642	transcript_5568	transcript_3914	transcript_16603
transcript_16637	transcript_17107	transcript_39234	transcript_36666	transcript_5828	transcript_39223	transcript_16637
transcript_16671	transcript_17109	transcript_39247	transcript_36686	transcript_6021	transcript_39234	transcript_16671
transcript_16683	transcript_17124	transcript_39368	transcript_36775	transcript_6042	transcript_39247	transcript_16683
transcript_16698	transcript_17134	transcript_39379	transcript_36781	transcript_6121	transcript_39311	transcript_16698
transcript_1672	transcript_17141	transcript_39408	transcript_36907	transcript_6280	transcript_39327	transcript_1672
transcript_16721	transcript_17142	transcript_39459	transcript_37008	transcript_630	transcript_39368	transcript_16721
transcript_1673	transcript_17166	transcript_39497	transcript_37053	transcript_6305	transcript_39375	transcript_1673
transcript_16733	transcript_17170	transcript_39579	transcript_37068	transcript_6326	transcript_39408	transcript_16733
transcript_16736	transcript_17176	transcript_39617	transcript_37086	transcript_6504	transcript_39440	transcript_16736
transcript_16744	transcript_17187	transcript_39649	transcript_37141	transcript_6526	transcript_39446	transcript_16744
transcript_16773	transcript_17201	transcript_39658	transcript_37205	transcript_6545	transcript_39489	transcript_16773
transcript_16775	transcript_17202	transcript_39727	transcript_37307	transcript_6672	transcript_39497	transcript_16775
transcript_16784	transcript_17237	transcript_39767	transcript_37308	transcript_6683	transcript_39532	transcript_16784
transcript_1679	transcript_17239	transcript_39906	transcript_37558	transcript_6758	transcript_39581	transcript_1679
transcript_1681	transcript_17247	transcript_39955	transcript_37559	transcript_6793	transcript_39605	transcript_1681
transcript_16818	transcript_17265	transcript_39965	transcript_37601	transcript_6794	transcript_39649	transcript_16818
transcript_16824	transcript_17278	transcript_40017	transcript_37606	transcript_6868	transcript_39658	transcript_16824
transcript_16838	transcript_17299	transcript_40037	transcript_37673	transcript_6887	transcript_39660	transcript_16838
transcript_16847	transcript_17305	transcript_40095	transcript_3770	transcript_6960	transcript_39682	transcript_16847
transcript_1685	transcript_17309	transcript_40119	transcript_37719	transcript_7032	transcript_39727	transcript_1685
transcript_16850	transcript_17314	transcript_40149	transcript_37819	transcript_7059	transcript_39742	transcript_16850
transcript_16853	transcript_17334	transcript_40227	transcript_38048	transcript_7318	transcript_39773	transcript_16853
transcript_16870	transcript_17351	transcript_40235	transcript_38050	transcript_7352	transcript_39801	transcript_16870
transcript_16880	transcript_17377	transcript_40252	transcript_3810	transcript_7450	transcript_39844	transcript_16880
transcript_16882	transcript_17386	transcript_40282	transcript_38113	transcript_7461	transcript_39845	transcript_16882
transcript_16901	transcript_17414	transcript_40327	transcript_38129	transcript_7626	transcript_39858	transcript_16901
transcript_16906	transcript_17442	transcript_40380	transcript_38385	transcript_7709	transcript_39904	transcript_16906
transcript_16912	transcript_17453	transcript_40402	transcript_38414	transcript_777	transcript_39913	transcript_16912
transcript_16916	transcript_17456	transcript_40458	transcript_38507	transcript_804	transcript_39955	transcript_16916
transcript_1696	transcript_17458	transcript_40469	transcript_38554	transcript_8102	transcript_40017	transcript_1696
transcript_16979	transcript_17462	transcript_40516	transcript_38601	transcript_816	transcript_40140	transcript_16979
transcript_17014	transcript_17497	transcript_4058	transcript_38649	transcript_8182	transcript_40149	transcript_17014
transcript_17024	transcript_1750	transcript_40683	transcript_38679	transcript_8194	transcript_40187	transcript_17024
transcript_17033	transcript_17504	transcript_40697	transcript_38719	transcript_836	transcript_40225	transcript_17033
transcript_17037	transcript_17514	transcript_40749	transcript_38828	transcript_838	transcript_40235	transcript_17037
transcript_17051	transcript_17520	transcript_40764	transcript_38846	transcript_8410	transcript_40252	transcript_17051
transcript_17060	transcript_17539	transcript_40941	transcript_38914	transcript_8491	transcript_40259	transcript_17060
transcript_17089	transcript_17541	transcript_40980	transcript_38939	transcript_8729	transcript_40282	transcript_17089
transcript_17090	transcript_17547	transcript_40998	transcript_39021	transcript_8737	transcript_40323	transcript_17090
transcript_17107	transcript_17568	transcript_41023	transcript_39081	transcript_8985	transcript_40416	transcript_17107
transcript_17109	transcript_17569	transcript_41067	transcript_39096	transcript_90	transcript_40458	transcript_17109
transcript_17124	transcript_17589	transcript_41071	transcript_3911	transcript_9035	transcript_40459	transcript_17124
transcript_17134	transcript_17602	transcript_4132	transcript_3914	transcript_9094	transcript_40472	transcript_17134
transcript_17141	transcript_17605	transcript_4160	transcript_39195	transcript_9499	transcript_40497	transcript_17141
transcript_17142	transcript_1761	transcript_4257	transcript_39205	transcript_9541	transcript_40516	transcript_17142
transcript_17166	transcript_17612	transcript_43	transcript_39247	transcript_9563	transcript_40533	transcript_17166
transcript_17167	transcript_17640	transcript_430	transcript_39280	transcript_9591	transcript_40571	transcript_17167
transcript_17170	transcript_17658	transcript_4343	transcript_39368	transcript_9655	transcript_40585	transcript_17170
transcript_17176	transcript_17671	transcript_4544	transcript_39379	transcript_9710	transcript_40624	transcript_17176
transcript_17187	transcript_17694	transcript_4548	transcript_39408	transcript_9726	transcript_40654	transcript_17187
transcript_17201	transcript_1772	transcript_4588	transcript_39459	transcript_9748	transcript_40683	transcript_17201
transcript_17202	transcript_17729	transcript_4662	transcript_39479	transcript_9836	transcript_40697	transcript_17202
transcript_17239	transcript_17746	transcript_4675	transcript_39497	transcript_9869	transcript_40706	transcript_17239
transcript_17247	transcript_17769	transcript_5043	transcript_39499		transcript_40749	transcript_17247
transcript_17261	transcript_1778	transcript_5054	transcript_39532		transcript_40762	transcript_17261
transcript_17278	transcript_17783	transcript_51	transcript_39658		transcript_40770	transcript_17278
transcript_17299	transcript_17791	transcript_5103	transcript_39660		transcript_40817	transcript_17299
transcript_17305	transcript_17796	transcript_5256	transcript_39707		transcript_40851	transcript_17305
transcript_17309	transcript_17815	transcript_5394	transcript_39727		transcript_40862	transcript_17309
transcript_17314	transcript_17820	transcript_5552	transcript_39756		transcript_40875	transcript_17314
transcript_17334	transcript_17838	transcript_5732	transcript_39773		transcript_40912	transcript_17334
transcript_17335	transcript_17864	transcript_589	transcript_39801		transcript_40941	transcript_17335
transcript_17344	transcript_17867	transcript_5895	transcript_39857		transcript_40980	transcript_17344
transcript_17351	transcript_17868	transcript_5939	transcript_39955		transcript_40998	transcript_17351
transcript_17381	transcript_17871	transcript_5998	transcript_39965		transcript_41193	transcript_17381
transcript_17386	transcript_17874	transcript_6023	transcript_40017		transcript_41213	transcript_17386
transcript_17414	transcript_17879	transcript_6274	transcript_40037		transcript_41224	transcript_17414
transcript_17429	transcript_17886	transcript_6305	transcript_40067		transcript_41250	transcript_17429
transcript_17442	transcript_17889	transcript_6326	transcript_40083		transcript_4155	transcript_17442
transcript_17453	transcript_17893	transcript_6343	transcript_40149		transcript_4160	transcript_17453
transcript_17456	transcript_17908	transcript_6354	transcript_40226		transcript_4257	transcript_17456
transcript_17457	transcript_17937	transcript_6405	transcript_40235		transcript_4525	transcript_17457
transcript_17458	transcript_17965	transcript_6441	transcript_40252		transcript_4548	transcript_17458
transcript_17462	transcript_17976	transcript_6514	transcript_40253		transcript_4627	transcript_17462
transcript_17465	transcript_17989	transcript_6535	transcript_40259		transcript_4662	transcript_17465
transcript_17483	transcript_17990	transcript_6545	transcript_40282		transcript_4795	transcript_17483
transcript_17497	transcript_17995	transcript_6628	transcript_40323		transcript_4850	transcript_17497
transcript_1750	transcript_18049	transcript_6644	transcript_40326		transcript_5054	transcript_1750
transcript_17514	transcript_18080	transcript_6665	transcript_40380		transcript_5139	transcript_17514
transcript_17518	transcript_18087	transcript_6672	transcript_40469		transcript_5176	transcript_17518
transcript_17520	transcript_18110	transcript_6727	transcript_40516		transcript_5256	transcript_17520
transcript_17539	transcript_18115	transcript_675	transcript_4058		transcript_5320	transcript_17539
transcript_17541	transcript_18125	transcript_6756	transcript_40624		transcript_5394	transcript_17541
transcript_17547	transcript_18220	transcript_6794	transcript_40654		transcript_5568	transcript_17547
transcript_17557	transcript_18242	transcript_6846	transcript_40683		transcript_5683	transcript_17557
transcript_17568	transcript_1825	transcript_6847	transcript_40697		transcript_5823	transcript_17568
transcript_17569	transcript_18252	transcript_692	transcript_40713		transcript_5828	transcript_17569
transcript_17577	transcript_18267	transcript_6934	transcript_40749		transcript_630	transcript_17577
transcript_17589	transcript_18271	transcript_6950	transcript_40761		transcript_6326	transcript_17589
transcript_17602	transcript_18281	transcript_7032	transcript_40762		transcript_6425	transcript_17602
transcript_17603	transcript_18284	transcript_7059	transcript_40817		transcript_6535	transcript_17603
transcript_17605	transcript_183	transcript_7251	transcript_40846		transcript_6545	transcript_17605
transcript_17640	transcript_18305	transcript_740	transcript_40864		transcript_6622	transcript_17640
transcript_17658	transcript_18309	transcript_7407	transcript_40938		transcript_6683	transcript_17658
transcript_17671	transcript_18330	transcript_7450	transcript_40941		transcript_675	transcript_17671
transcript_17694	transcript_18341	transcript_7680	transcript_40955		transcript_6793	transcript_17694
transcript_17695	transcript_18356	transcript_7711	transcript_4096		transcript_6794	transcript_17695
transcript_1772	transcript_18369	transcript_777	transcript_40980		transcript_6887	transcript_1772
transcript_17729	transcript_1837	transcript_7784	transcript_40998		transcript_692	transcript_17729
transcript_17769	transcript_18378	transcript_779	transcript_41023		transcript_6934	transcript_17769
transcript_17776	transcript_18393	transcript_8107	transcript_41099		transcript_6960	transcript_17776
transcript_17783	transcript_18407	transcript_8194	transcript_41162		transcript_7059	transcript_17783
transcript_17784	transcript_18412	transcript_8303	transcript_4153		transcript_7240	transcript_17784
transcript_17791	transcript_18422	transcript_8320	transcript_4160		transcript_7318	transcript_17791
transcript_17796	transcript_18425	transcript_836	transcript_4257		transcript_7352	transcript_17796
transcript_17815	transcript_18452	transcript_8491	transcript_430		transcript_7381	transcript_17815
transcript_17816	transcript_18464	transcript_8551	transcript_4343		transcript_740	transcript_17816
transcript_17820	transcript_18465	transcript_8608	transcript_4481		transcript_7412	transcript_17820
transcript_17867	transcript_18477	transcript_8614	transcript_4525		transcript_7450	transcript_17867
transcript_17868	transcript_18514	transcript_8796	transcript_4548		transcript_7461	transcript_17868
transcript_17871	transcript_18521	transcript_8817	transcript_4662		transcript_7743	transcript_17871
transcript_17874	transcript_18522	transcript_8824	transcript_4744		transcript_777	transcript_17874
transcript_17879	transcript_18530	transcript_8865	transcript_5042		transcript_8019	transcript_17879
transcript_17889	transcript_18548	transcript_8920	transcript_5043		transcript_804	transcript_17889
transcript_17893	transcript_18557	transcript_8987	transcript_5053		transcript_816	transcript_17893
transcript_17908	transcript_18585	transcript_9238	transcript_5054		transcript_817	transcript_17908
transcript_17937	transcript_18586	transcript_9304	transcript_5176		transcript_8203	transcript_17937
transcript_17960	transcript_18587	transcript_9354	transcript_5177		transcript_8232	transcript_17960
transcript_17965	transcript_18607	transcript_9411	transcript_5220		transcript_836	transcript_17965
transcript_17976	transcript_18609	transcript_9541	transcript_5256		transcript_8491	transcript_17976
transcript_17989	transcript_18621	transcript_9552	transcript_5320		transcript_8865	transcript_17989
transcript_17990	transcript_18623	transcript_9563	transcript_5394		transcript_8914	transcript_17990
transcript_17995	transcript_18628	transcript_9591	transcript_5429		transcript_90	transcript_17995
transcript_18018	transcript_1863	transcript_9602	transcript_5651		transcript_9123	transcript_18018
transcript_18049	transcript_18643	transcript_9660	transcript_5823		transcript_9219	transcript_18049
transcript_18080	transcript_18649	transcript_9741	transcript_5828		transcript_9499	transcript_18080
transcript_18087	transcript_1867	transcript_9748	transcript_589		transcript_9541	transcript_18087
transcript_18115	transcript_18685	transcript_9901	transcript_5895		transcript_9563	transcript_18115
transcript_18125	transcript_18695	transcript_9997	transcript_5907		transcript_9710	transcript_18125
transcript_18220	transcript_18706		transcript_6002		transcript_9725	transcript_18220
transcript_18242	transcript_18718		transcript_6021		transcript_9748	transcript_18242
transcript_1825	transcript_18726		transcript_604		transcript_9869	transcript_1825
transcript_18252	transcript_18746		transcript_6274		transcript_9981	transcript_18252
transcript_1826	transcript_18747		transcript_630			transcript_1826
transcript_18267	transcript_1875		transcript_6326			transcript_18267
transcript_18271	transcript_18751		transcript_6327			transcript_18271
transcript_18284	transcript_18758		transcript_6354			transcript_18284
transcript_183	transcript_18761		transcript_638			transcript_183
transcript_18305	transcript_18787		transcript_6405			transcript_18305
transcript_18308	transcript_18794		transcript_6425			transcript_18308
transcript_18309	transcript_18796		transcript_6441			transcript_18309
transcript_18323	transcript_18807		transcript_6514			transcript_18323
transcript_18330	transcript_18819		transcript_6535			transcript_18330
transcript_18339	transcript_18832		transcript_6545			transcript_18339
transcript_18341	transcript_18861		transcript_6616			transcript_18341
transcript_18356	transcript_18868		transcript_6672			transcript_18356
transcript_18369	transcript_18876		transcript_675			transcript_18369
transcript_1837	transcript_18908		transcript_6782			transcript_1837
transcript_18393	transcript_1891		transcript_6793			transcript_18393
transcript_18407	transcript_18940		transcript_6794			transcript_18407
transcript_18422	transcript_18942		transcript_6799			transcript_18422
transcript_18456	transcript_18954		transcript_6950			transcript_18456
transcript_18464	transcript_18970		transcript_7032			transcript_18464
transcript_18477	transcript_19015		transcript_7059			transcript_18477
transcript_18521	transcript_19016		transcript_7127			transcript_18521
transcript_18522	transcript_19038		transcript_7251			transcript_18522
transcript_18530	transcript_19040		transcript_7255			transcript_18530
transcript_18548	transcript_19076		transcript_7392			transcript_18548
transcript_18557	transcript_19080		transcript_740			transcript_18557
transcript_18585	transcript_19136		transcript_7407			transcript_18585
transcript_18586	transcript_19139		transcript_7450			transcript_18586
transcript_18607	transcript_19147		transcript_7461			transcript_18607
transcript_18609	transcript_19148		transcript_7541			transcript_18609
transcript_18621	transcript_19153		transcript_7680			transcript_18621
transcript_18623	transcript_19163		transcript_7685			transcript_18623
transcript_18625	transcript_19168		transcript_7711			transcript_18625
transcript_18628	transcript_19220		transcript_7742			transcript_18628
transcript_1863	transcript_19226		transcript_777			transcript_1863
transcript_18649	transcript_1925		transcript_7784			transcript_18649
transcript_1867	transcript_19268		transcript_779			transcript_1867
transcript_18685	transcript_19300		transcript_7799			transcript_18685
transcript_18692	transcript_19303		transcript_8019			transcript_18692
transcript_18695	transcript_19320		transcript_8102			transcript_18695
transcript_18718	transcript_19323		transcript_836			transcript_18718
transcript_18726	transcript_19328		transcript_8408			transcript_18726
transcript_18747	transcript_1933		transcript_8491			transcript_18747
transcript_1875	transcript_19340		transcript_8614			transcript_1875
transcript_18751	transcript_19373		transcript_8796			transcript_18751
transcript_18758	transcript_19377		transcript_8914			transcript_18758
transcript_18761	transcript_19378		transcript_8920			transcript_18761
transcript_18787	transcript_19389		transcript_8987			transcript_18787
transcript_18807	transcript_19404		transcript_9142			transcript_18807
transcript_18812	transcript_19419		transcript_9221			transcript_18812
transcript_18819	transcript_19441		transcript_9242			transcript_18819
transcript_18822	transcript_19465		transcript_9354			transcript_18822
transcript_18823	transcript_19480		transcript_9411			transcript_18823
transcript_18832	transcript_19502		transcript_9541			transcript_18832
transcript_18861	transcript_19522		transcript_9552			transcript_18861
transcript_18868	transcript_19570		transcript_9563			transcript_18868
transcript_18876	transcript_19572		transcript_9591			transcript_18876
transcript_18908	transcript_19600		transcript_9660			transcript_18908
transcript_1891	transcript_19645		transcript_9697			transcript_1891
transcript_18940	transcript_19661		transcript_9710			transcript_18940
transcript_18941	transcript_19682		transcript_9725			transcript_18941
transcript_18942	transcript_19695		transcript_9738			transcript_18942
transcript_18954	transcript_19730		transcript_9741			transcript_18954
transcript_18959	transcript_1974		transcript_9748			transcript_18959
transcript_18970	transcript_19747		transcript_9869			transcript_18970
transcript_18997	transcript_19757		transcript_9901			transcript_18997
transcript_19015	transcript_19793		transcript_9981			transcript_19015
transcript_19016	transcript_19806		transcript_9997			transcript_19016
transcript_19029	transcript_19813					transcript_19029
transcript_19040	transcript_19832					transcript_19040
transcript_19076	transcript_19833					transcript_19076
transcript_19080	transcript_19837					transcript_19080
transcript_19139	transcript_19838					transcript_19139
transcript_19147	transcript_19873					transcript_19147
transcript_19148	transcript_19879					transcript_19148
transcript_19153	transcript_19892					transcript_19153
transcript_19157	transcript_1990					transcript_19157
transcript_19163	transcript_19930					transcript_19163
transcript_19168	transcript_19956					transcript_19168
transcript_19190	transcript_19975					transcript_19190
transcript_19226	transcript_19984					transcript_19226
transcript_1925	transcript_19990					transcript_1925
transcript_19263	transcript_19994					transcript_19263
transcript_19300	transcript_20027					transcript_19300
transcript_19323	transcript_20039					transcript_19323
transcript_19328	transcript_20044					transcript_19328
transcript_1933	transcript_20053					transcript_1933
transcript_19340	transcript_20085					transcript_19340
transcript_19373	transcript_20087					transcript_19373
transcript_19377	transcript_20096					transcript_19377
transcript_19378	transcript_20098					transcript_19378
transcript_19383	transcript_2010					transcript_19383
transcript_19389	transcript_20102					transcript_19389
transcript_19404	transcript_20127					transcript_19404
transcript_19441	transcript_20132					transcript_19441
transcript_19480	transcript_2015					transcript_19480
transcript_19502	transcript_20177					transcript_19502
transcript_19520	transcript_20179					transcript_19520
transcript_19522	transcript_20181					transcript_19522
transcript_19532	transcript_20188					transcript_19532
transcript_19570	transcript_20189					transcript_19570
transcript_19572	transcript_20215					transcript_19572
transcript_19600	transcript_20218					transcript_19600
transcript_19645	transcript_20219					transcript_19645
transcript_19695	transcript_20259					transcript_19695
transcript_19697	transcript_20262					transcript_19697
transcript_1974	transcript_20314					transcript_1974
transcript_19747	transcript_20339					transcript_19747
transcript_19757	transcript_20367					transcript_19757
transcript_19813	transcript_20382					transcript_19813
transcript_19832	transcript_20404					transcript_19832
transcript_19837	transcript_20413					transcript_19837
transcript_19838	transcript_20428					transcript_19838
transcript_19873	transcript_2044					transcript_19873
transcript_19879	transcript_20447					transcript_19879
transcript_19892	transcript_20455					transcript_19892
transcript_1990	transcript_20479					transcript_1990
transcript_19918	transcript_20487					transcript_19918
transcript_19930	transcript_20510					transcript_19930
transcript_19956	transcript_20518					transcript_19956
transcript_19961	transcript_20528					transcript_19961
transcript_19987	transcript_20568					transcript_19987
transcript_19990	transcript_20584					transcript_19990
transcript_19994	transcript_2059					transcript_19994
transcript_20030	transcript_20626					transcript_20030
transcript_20039	transcript_20628					transcript_20039
transcript_20044	transcript_20633					transcript_20044
transcript_20053	transcript_20652					transcript_20053
transcript_20064	transcript_20653					transcript_20064
transcript_20085	transcript_20676					transcript_20085
transcript_20087	transcript_20692					transcript_20087
transcript_20096	transcript_20696					transcript_20096
transcript_2010	transcript_20698					transcript_2010
transcript_20102	transcript_20716					transcript_20102
transcript_2011	transcript_20725					transcript_2011
transcript_20127	transcript_20744					transcript_20127
transcript_20132	transcript_20780					transcript_20132
transcript_2015	transcript_20784					transcript_2015
transcript_20165	transcript_2079					transcript_20165
transcript_20177	transcript_20800					transcript_20177
transcript_20179	transcript_20834					transcript_20179
transcript_2018	transcript_20853					transcript_2018
transcript_20181	transcript_20855					transcript_20181
transcript_20188	transcript_20856					transcript_20188
transcript_20189	transcript_20913					transcript_20189
transcript_20215	transcript_20938					transcript_20215
transcript_20218	transcript_20939					transcript_20218
transcript_20219	transcript_20994					transcript_20219
transcript_20223	transcript_21012					transcript_20223
transcript_20259	transcript_21030					transcript_20259
transcript_2026	transcript_21043					transcript_2026
transcript_20262	transcript_21046					transcript_20262
transcript_20292	transcript_21110					transcript_20292
transcript_20339	transcript_21119					transcript_20339
transcript_20367	transcript_21136					transcript_20367
transcript_20404	transcript_21137					transcript_20404
transcript_20413	transcript_21161					transcript_20413
transcript_20428	transcript_21178					transcript_20428
transcript_20447	transcript_21229					transcript_20447
transcript_20479	transcript_21230					transcript_20479
transcript_20487	transcript_21299					transcript_20487
transcript_20510	transcript_21302					transcript_20510
transcript_20528	transcript_21307					transcript_20528
transcript_20568	transcript_21312					transcript_20568
transcript_2059	transcript_21344					transcript_2059
transcript_20626	transcript_21365					transcript_20626
transcript_20628	transcript_21366					transcript_20628
transcript_20633	transcript_21368					transcript_20633
transcript_20636	transcript_21370					transcript_20636
transcript_20644	transcript_21371					transcript_20644
transcript_20652	transcript_21372					transcript_20652
transcript_20653	transcript_21399					transcript_20653
transcript_20669	transcript_21402					transcript_20669
transcript_20676	transcript_21407					transcript_20676
transcript_20692	transcript_2142					transcript_20692
transcript_20696	transcript_21430					transcript_20696
transcript_20698	transcript_21431					transcript_20698
transcript_20716	transcript_21441					transcript_20716
transcript_20725	transcript_21451					transcript_20725
transcript_20737	transcript_21459					transcript_20737
transcript_20744	transcript_21510					transcript_20744
transcript_20771	transcript_21511					transcript_20771
transcript_20780	transcript_21521					transcript_20780
transcript_20784	transcript_21525					transcript_20784
transcript_20788	transcript_21548					transcript_20788
transcript_2079	transcript_21554					transcript_2079
transcript_20790	transcript_21556					transcript_20790
transcript_20800	transcript_21565					transcript_20800
transcript_20818	transcript_2159					transcript_20818
transcript_20834	transcript_21612					transcript_20834
transcript_20853	transcript_21620					transcript_20853
transcript_20855	transcript_21621					transcript_20855
transcript_20856	transcript_21634					transcript_20856
transcript_20913	transcript_21641					transcript_20913
transcript_20932	transcript_2165					transcript_20932
transcript_20938	transcript_21666					transcript_20938
transcript_20939	transcript_21670					transcript_20939
transcript_20994	transcript_2169					transcript_20994
transcript_21011	transcript_21708					transcript_21011
transcript_21012	transcript_21717					transcript_21012
transcript_21043	transcript_21724					transcript_21043
transcript_21046	transcript_21764					transcript_21046
transcript_21083	transcript_21772					transcript_21083
transcript_21110	transcript_21779					transcript_21110
transcript_21119	transcript_21825					transcript_21119
transcript_21136	transcript_21862					transcript_21136
transcript_21137	transcript_21884					transcript_21137
transcript_21161	transcript_2190					transcript_21161
transcript_21219	transcript_21903					transcript_21219
transcript_21229	transcript_21909					transcript_21229
transcript_21230	transcript_21943					transcript_21230
transcript_21255	transcript_21971					transcript_21255
transcript_21299	transcript_22031					transcript_21299
transcript_21302	transcript_22034					transcript_21302
transcript_21312	transcript_2204					transcript_21312
transcript_21344	transcript_22043					transcript_21344
transcript_21365	transcript_22058					transcript_21365
transcript_21366	transcript_221					transcript_21366
transcript_21368	transcript_22109					transcript_21368
transcript_21370	transcript_22117					transcript_21370
transcript_21371	transcript_22129					transcript_21371
transcript_21372	transcript_2217					transcript_21372
transcript_2142	transcript_22220					transcript_2142
transcript_21431	transcript_22226					transcript_21431
transcript_21435	transcript_22238					transcript_21435
transcript_21441	transcript_22259					transcript_21441
transcript_21451	transcript_22265					transcript_21451
transcript_21459	transcript_22267					transcript_21459
transcript_215	transcript_22293					transcript_215
transcript_21510	transcript_22321					transcript_21510
transcript_21511	transcript_22324					transcript_21511
transcript_21521	transcript_22338					transcript_21521
transcript_21525	transcript_22351					transcript_21525
transcript_21548	transcript_22353					transcript_21548
transcript_21556	transcript_22370					transcript_21556
transcript_21565	transcript_22376					transcript_21565
transcript_2159	transcript_22386					transcript_2159
transcript_21612	transcript_22390					transcript_21612
transcript_21620	transcript_2241					transcript_21620
transcript_21621	transcript_22425					transcript_21621
transcript_21634	transcript_22473					transcript_21634
transcript_21641	transcript_22493					transcript_21641
transcript_2165	transcript_22494					transcript_2165
transcript_21666	transcript_22524					transcript_21666
transcript_21670	transcript_2254					transcript_21670
transcript_21671	transcript_22541					transcript_21671
transcript_21680	transcript_22545					transcript_21680
transcript_2169	transcript_22581					transcript_2169
transcript_21708	transcript_22584					transcript_21708
transcript_21717	transcript_22614					transcript_21717
transcript_21724	transcript_22615					transcript_21724
transcript_21729	transcript_22631					transcript_21729
transcript_21764	transcript_22649					transcript_21764
transcript_21772	transcript_22650					transcript_21772
transcript_21779	transcript_22663					transcript_21779
transcript_21807	transcript_22686					transcript_21807
transcript_21823	transcript_2271					transcript_21823
transcript_21825	transcript_22715					transcript_21825
transcript_21857	transcript_22719					transcript_21857
transcript_21862	transcript_22742					transcript_21862
transcript_21884	transcript_2276					transcript_21884
transcript_21909	transcript_22768					transcript_21909
transcript_2191	transcript_22796					transcript_2191
transcript_21931	transcript_22841					transcript_21931
transcript_21943	transcript_22842					transcript_21943
transcript_21959	transcript_22843					transcript_21959
transcript_21971	transcript_22853					transcript_21971
transcript_21999	transcript_22885					transcript_21999
transcript_22034	transcript_22911					transcript_22034
transcript_2204	transcript_22931					transcript_2204
transcript_22058	transcript_22935					transcript_22058
transcript_2208	transcript_22936					transcript_2208
transcript_221	transcript_22945					transcript_221
transcript_22109	transcript_22956					transcript_22109
transcript_22117	transcript_22962					transcript_22117
transcript_22129	transcript_22965					transcript_22129
transcript_2217	transcript_22970					transcript_2217
transcript_22220	transcript_22997					transcript_22220
transcript_22228	transcript_23004					transcript_22228
transcript_22259	transcript_23028					transcript_22259
transcript_22265	transcript_23040					transcript_22265
transcript_22267	transcript_23078					transcript_22267
transcript_22299	transcript_23089					transcript_22299
transcript_22321	transcript_2310					transcript_22321
transcript_22324	transcript_23102					transcript_22324
transcript_22338	transcript_23129					transcript_22338
transcript_2234	transcript_23145					transcript_2234
transcript_22353	transcript_23156					transcript_22353
transcript_22370	transcript_23167					transcript_22370
transcript_22376	transcript_23188					transcript_22376
transcript_22390	transcript_23203					transcript_22390
transcript_2241	transcript_23219					transcript_2241
transcript_22425	transcript_23228					transcript_22425
transcript_22473	transcript_23259					transcript_22473
transcript_22494	transcript_23281					transcript_22494
transcript_22495	transcript_23298					transcript_22495
transcript_22511	transcript_23299					transcript_22511
transcript_22520	transcript_23316					transcript_22520
transcript_22524	transcript_23326					transcript_22524
transcript_2254	transcript_2334					transcript_2254
transcript_22545	transcript_23351					transcript_22545
transcript_22581	transcript_23354					transcript_22581
transcript_22584	transcript_23393					transcript_22584
transcript_22614	transcript_2340					transcript_22614
transcript_22615	transcript_23402					transcript_22615
transcript_22631	transcript_23406					transcript_22631
transcript_22649	transcript_23435					transcript_22649
transcript_22650	transcript_23444					transcript_22650
transcript_22663	transcript_23450					transcript_22663
transcript_22664	transcript_23487					transcript_22664
transcript_22686	transcript_23507					transcript_22686
transcript_22687	transcript_23511					transcript_22687
transcript_2271	transcript_23611					transcript_2271
transcript_22715	transcript_23612					transcript_22715
transcript_22719	transcript_23620					transcript_22719
transcript_22728	transcript_23625					transcript_22728
transcript_22742	transcript_23649					transcript_22742
transcript_2276	transcript_23655					transcript_2276
transcript_22766	transcript_23668					transcript_22766
transcript_22768	transcript_23738					transcript_22768
transcript_22796	transcript_23747					transcript_22796
transcript_22798	transcript_23773					transcript_22798
transcript_22802	transcript_23778					transcript_22802
transcript_22803	transcript_23783					transcript_22803
transcript_22841	transcript_23853					transcript_22841
transcript_22842	transcript_2386					transcript_22842
transcript_22843	transcript_23878					transcript_22843
transcript_22853	transcript_23889					transcript_22853
transcript_22878	transcript_23921					transcript_22878
transcript_22885	transcript_23942					transcript_22885
transcript_22905	transcript_23964					transcript_22905
transcript_22935	transcript_24008					transcript_22935
transcript_22936	transcript_24014					transcript_22936
transcript_22945	transcript_24036					transcript_22945
transcript_22962	transcript_24066					transcript_22962
transcript_22965	transcript_24067					transcript_22965
transcript_22970	transcript_24071					transcript_22970
transcript_22997	transcript_2408					transcript_22997
transcript_23004	transcript_24086					transcript_23004
transcript_23028	transcript_2410					transcript_23028
transcript_23078	transcript_24108					transcript_23078
transcript_23089	transcript_2413					transcript_23089
transcript_23098	transcript_24133					transcript_23098
transcript_2310	transcript_24168					transcript_2310
transcript_23102	transcript_24206					transcript_23102
transcript_23129	transcript_24236					transcript_23129
transcript_23133	transcript_24238					transcript_23133
transcript_23156	transcript_24245					transcript_23156
transcript_23167	transcript_24257					transcript_23167
transcript_23172	transcript_24260					transcript_23172
transcript_23188	transcript_24274					transcript_23188
transcript_23203	transcript_24293					transcript_23203
transcript_23219	transcript_243					transcript_23219
transcript_23228	transcript_24305					transcript_23228
transcript_23281	transcript_2433					transcript_23281
transcript_23298	transcript_24352					transcript_23298
transcript_23299	transcript_24449					transcript_23299
transcript_23316	transcript_2451					transcript_23316
transcript_23325	transcript_2452					transcript_23325
transcript_23326	transcript_24542					transcript_23326
transcript_2334	transcript_24550					transcript_2334
transcript_23354	transcript_24563					transcript_23354
transcript_23393	transcript_24564					transcript_23393
transcript_2340	transcript_24601					transcript_2340
transcript_23402	transcript_24645					transcript_23402
transcript_23435	transcript_24648					transcript_23435
transcript_23444	transcript_24654					transcript_23444
transcript_23487	transcript_24666					transcript_23487
transcript_23507	transcript_2467					transcript_23507
transcript_23511	transcript_24688					transcript_23511
transcript_23611	transcript_24752					transcript_23611
transcript_23612	transcript_24778					transcript_23612
transcript_23625	transcript_24831					transcript_23625
transcript_23649	transcript_24832					transcript_23649
transcript_23655	transcript_24836					transcript_23655
transcript_23738	transcript_24883					transcript_23738
transcript_23747	transcript_24893					transcript_23747
transcript_23762	transcript_24911					transcript_23762
transcript_23778	transcript_24925					transcript_23778
transcript_23847	transcript_24926					transcript_23847
transcript_23853	transcript_24929					transcript_23853
transcript_23859	transcript_24933					transcript_23859
transcript_23889	transcript_2497					transcript_23889
transcript_23942	transcript_25005					transcript_23942
transcript_24008	transcript_25018					transcript_24008
transcript_24014	transcript_25025					transcript_24014
transcript_24033	transcript_25034					transcript_24033
transcript_24036	transcript_25070					transcript_24036
transcript_24066	transcript_25076					transcript_24066
transcript_24067	transcript_25089					transcript_24067
transcript_24071	transcript_25100					transcript_24071
transcript_2408	transcript_25105					transcript_2408
transcript_24086	transcript_25129					transcript_24086
transcript_2410	transcript_2514					transcript_2410
transcript_24108	transcript_25142					transcript_24108
transcript_24111	transcript_25145					transcript_24111
transcript_24121	transcript_25148					transcript_24121
transcript_2413	transcript_25241					transcript_2413
transcript_24168	transcript_2525					transcript_24168
transcript_24206	transcript_25305					transcript_24206
transcript_24238	transcript_25322					transcript_24238
transcript_24245	transcript_25327					transcript_24245
transcript_24257	transcript_25357					transcript_24257
transcript_24274	transcript_25398					transcript_24274
transcript_243	transcript_25412					transcript_243
transcript_24305	transcript_2547					transcript_24305
transcript_24314	transcript_25495					transcript_24314
transcript_2433	transcript_255					transcript_2433
transcript_24352	transcript_25503					transcript_24352
transcript_2439	transcript_25514					transcript_2439
transcript_24390	transcript_25561					transcript_24390
transcript_2448	transcript_25588					transcript_2448
transcript_24506	transcript_25605					transcript_24506
transcript_2451	transcript_25630					transcript_2451
transcript_2452	transcript_25634					transcript_2452
transcript_24542	transcript_25667					transcript_24542
transcript_24550	transcript_25685					transcript_24550
transcript_24563	transcript_25708					transcript_24563
transcript_24564	transcript_25710					transcript_24564
transcript_24601	transcript_25733					transcript_24601
transcript_24645	transcript_2574					transcript_24645
transcript_24646	transcript_25763					transcript_24646
transcript_24648	transcript_25772					transcript_24648
transcript_24658	transcript_25791					transcript_24658
transcript_2467	transcript_25800					transcript_2467
transcript_24688	transcript_25812					transcript_24688
transcript_24752	transcript_25814					transcript_24752
transcript_24778	transcript_2582					transcript_24778
transcript_24831	transcript_25833					transcript_24831
transcript_24832	transcript_25840					transcript_24832
transcript_24836	transcript_25899					transcript_24836
transcript_24893	transcript_25920					transcript_24893
transcript_24925	transcript_25932					transcript_24925
transcript_24926	transcript_25948					transcript_24926
transcript_24929	transcript_25998					transcript_24929
transcript_24933	transcript_26010					transcript_24933
transcript_24941	transcript_2602					transcript_24941
transcript_2497	transcript_26020					transcript_2497
transcript_24973	transcript_26028					transcript_24973
transcript_25005	transcript_26105					transcript_25005
transcript_25018	transcript_26108					transcript_25018
transcript_25025	transcript_26117					transcript_25025
transcript_25042	transcript_26137					transcript_25042
transcript_25070	transcript_2617					transcript_25070
transcript_25089	transcript_26180					transcript_25089
transcript_25100	transcript_26188					transcript_25100
transcript_25102	transcript_2623					transcript_25102
transcript_25132	transcript_26262					transcript_25132
transcript_2514	transcript_26284					transcript_2514
transcript_25142	transcript_26296					transcript_25142
transcript_25145	transcript_26312					transcript_25145
transcript_25148	transcript_26326					transcript_25148
transcript_25228	transcript_26361					transcript_25228
transcript_25241	transcript_26380					transcript_25241
transcript_25305	transcript_26387					transcript_25305
transcript_25322	transcript_26400					transcript_25322
transcript_25327	transcript_26409					transcript_25327
transcript_25346	transcript_26410					transcript_25346
transcript_25357	transcript_26417					transcript_25357
transcript_25412	transcript_26424					transcript_25412
transcript_25495	transcript_26431					transcript_25495
transcript_255	transcript_26444					transcript_255
transcript_25503	transcript_26448					transcript_25503
transcript_25514	transcript_26452					transcript_25514
transcript_25561	transcript_26496					transcript_25561
transcript_25605	transcript_26506					transcript_25605
transcript_25630	transcript_26509					transcript_25630
transcript_25645	transcript_26510					transcript_25645
transcript_25667	transcript_26512					transcript_25667
transcript_25669	transcript_26513					transcript_25669
transcript_25685	transcript_26528					transcript_25685
transcript_25708	transcript_26553					transcript_25708
transcript_25710	transcript_26579					transcript_25710
transcript_25713	transcript_26598					transcript_25713
transcript_25733	transcript_26603					transcript_25733
transcript_2574	transcript_26612					transcript_2574
transcript_25750	transcript_26624					transcript_25750
transcript_25772	transcript_26634					transcript_25772
transcript_25791	transcript_26640					transcript_25791
transcript_25800	transcript_2669					transcript_25800
transcript_25812	transcript_26731					transcript_25812
transcript_25814	transcript_26736					transcript_25814
transcript_2582	transcript_26786					transcript_2582
transcript_25833	transcript_268					transcript_25833
transcript_25840	transcript_26802					transcript_25840
transcript_25880	transcript_2681					transcript_25880
transcript_25899	transcript_26813					transcript_25899
transcript_25920	transcript_26847					transcript_25920
transcript_25932	transcript_26883					transcript_25932
transcript_25948	transcript_26903					transcript_25948
transcript_25991	transcript_26951					transcript_25991
transcript_25998	transcript_26963					transcript_25998
transcript_26010	transcript_26974					transcript_26010
transcript_2602	transcript_27016					transcript_2602
transcript_26020	transcript_27094					transcript_26020
transcript_26028	transcript_2713					transcript_26028
transcript_26039	transcript_27147					transcript_26039
transcript_26105	transcript_27154					transcript_26105
transcript_26117	transcript_27168					transcript_26117
transcript_26136	transcript_27171					transcript_26136
transcript_26137	transcript_27172					transcript_26137
transcript_26150	transcript_27177					transcript_26150
transcript_2617	transcript_27181					transcript_2617
transcript_26180	transcript_27206					transcript_26180
transcript_26188	transcript_27229					transcript_26188
transcript_2623	transcript_27256					transcript_2623
transcript_26262	transcript_27272					transcript_26262
transcript_26284	transcript_27288					transcript_26284
transcript_26296	transcript_27294					transcript_26296
transcript_26326	transcript_27373					transcript_26326
transcript_26361	transcript_27374					transcript_26361
transcript_26380	transcript_27403					transcript_26380
transcript_26382	transcript_27414					transcript_26382
transcript_26387	transcript_27459					transcript_26387
transcript_26400	transcript_27488					transcript_26400
transcript_26410	transcript_27502					transcript_26410
transcript_26417	transcript_27562					transcript_26417
transcript_26424	transcript_27567					transcript_26424
transcript_26448	transcript_27596					transcript_26448
transcript_26452	transcript_2761					transcript_26452
transcript_26496	transcript_27612					transcript_26496
transcript_26506	transcript_27617					transcript_26506
transcript_26509	transcript_27624					transcript_26509
transcript_26510	transcript_27633					transcript_26510
transcript_26512	transcript_27642					transcript_26512
transcript_26513	transcript_27660					transcript_26513
transcript_26528	transcript_27698					transcript_26528
transcript_26553	transcript_27707					transcript_26553
transcript_26579	transcript_27712					transcript_26579
transcript_26603	transcript_27716					transcript_26603
transcript_26612	transcript_27739					transcript_26612
transcript_26624	transcript_2774					transcript_26624
transcript_26630	transcript_27759					transcript_26630
transcript_26640	transcript_27760					transcript_26640
transcript_2669	transcript_27772					transcript_2669
transcript_26709	transcript_27788					transcript_26709
transcript_26731	transcript_2779					transcript_26731
transcript_26736	transcript_27807					transcript_26736
transcript_26786	transcript_27817					transcript_26786
transcript_268	transcript_27824					transcript_268
transcript_26802	transcript_27833					transcript_26802
transcript_2681	transcript_27855					transcript_2681
transcript_26813	transcript_27858					transcript_26813
transcript_26847	transcript_27899					transcript_26847
transcript_26863	transcript_2791					transcript_26863
transcript_26883	transcript_27918					transcript_26883
transcript_26903	transcript_27929					transcript_26903
transcript_26928	transcript_27996					transcript_26928
transcript_26951	transcript_28045					transcript_26951
transcript_26963	transcript_28083					transcript_26963
transcript_26974	transcript_28095					transcript_26974
transcript_27016	transcript_28096					transcript_27016
transcript_27094	transcript_28102					transcript_27094
transcript_27097	transcript_28110					transcript_27097
transcript_27118	transcript_28112					transcript_27118
transcript_2713	transcript_28127					transcript_2713
transcript_27147	transcript_28133					transcript_27147
transcript_27154	transcript_28137					transcript_27154
transcript_27168	transcript_28169					transcript_27168
transcript_27172	transcript_28226					transcript_27172
transcript_27177	transcript_28239					transcript_27177
transcript_27181	transcript_28240					transcript_27181
transcript_27193	transcript_28252					transcript_27193
transcript_27206	transcript_28256					transcript_27206
transcript_27229	transcript_28261					transcript_27229
transcript_27256	transcript_28278					transcript_27256
transcript_27272	transcript_28295					transcript_27272
transcript_27288	transcript_28321					transcript_27288
transcript_27294	transcript_28400					transcript_27294
transcript_27341	transcript_28415					transcript_27341
transcript_27370	transcript_28420					transcript_27370
transcript_27373	transcript_28430					transcript_27373
transcript_27374	transcript_28431					transcript_27374
transcript_27403	transcript_28446					transcript_27403
transcript_27414	transcript_28457					transcript_27414
transcript_27488	transcript_28458					transcript_27488
transcript_27502	transcript_28473					transcript_27502
transcript_27533	transcript_28478					transcript_27533
transcript_27548	transcript_28493					transcript_27548
transcript_27562	transcript_28507					transcript_27562
transcript_27567	transcript_28510					transcript_27567
transcript_27586	transcript_28546					transcript_27586
transcript_27596	transcript_28555					transcript_27596
transcript_2761	transcript_2860					transcript_2761
transcript_27612	transcript_28600					transcript_27612
transcript_27617	transcript_28631					transcript_27617
transcript_27624	transcript_28654					transcript_27624
transcript_27633	transcript_28683					transcript_27633
transcript_27642	transcript_28685					transcript_27642
transcript_27660	transcript_28706					transcript_27660
transcript_27669	transcript_28739					transcript_27669
transcript_27671	transcript_28767					transcript_27671
transcript_27698	transcript_2877					transcript_27698
transcript_27707	transcript_28799					transcript_27707
transcript_27712	transcript_28804					transcript_27712
transcript_27716	transcript_28830					transcript_27716
transcript_27739	transcript_2885					transcript_27739
transcript_2774	transcript_2888					transcript_2774
transcript_27759	transcript_28925					transcript_27759
transcript_27769	transcript_28942					transcript_27769
transcript_27772	transcript_28951					transcript_27772
transcript_27776	transcript_29012					transcript_27776
transcript_27788	transcript_29019					transcript_27788
transcript_2779	transcript_29023					transcript_2779
transcript_27808	transcript_29042					transcript_27808
transcript_27817	transcript_29055					transcript_27817
transcript_27824	transcript_2907					transcript_27824
transcript_27833	transcript_29129					transcript_27833
transcript_27855	transcript_29135					transcript_27855
transcript_27899	transcript_2914					transcript_27899
transcript_2791	transcript_2922					transcript_2791
transcript_27918	transcript_29247					transcript_27918
transcript_27929	transcript_29262					transcript_27929
transcript_27996	transcript_29265					transcript_27996
transcript_28045	transcript_29285					transcript_28045
transcript_28083	transcript_2932					transcript_28083
transcript_28096	transcript_29342					transcript_28096
transcript_28102	transcript_29391					transcript_28102
transcript_28112	transcript_29400					transcript_28112
transcript_28114	transcript_29419					transcript_28114
transcript_28127	transcript_29430					transcript_28127
transcript_28133	transcript_29435					transcript_28133
transcript_28137	transcript_29449					transcript_28137
transcript_28138	transcript_29452					transcript_28138
transcript_28218	transcript_29485					transcript_28218
transcript_28226	transcript_29551					transcript_28226
transcript_28239	transcript_29574					transcript_28239
transcript_28240	transcript_29597					transcript_28240
transcript_28252	transcript_29598					transcript_28252
transcript_28256	transcript_29638					transcript_28256
transcript_28261	transcript_29671					transcript_28261
transcript_28290	transcript_29707					transcript_28290
transcript_28295	transcript_29723					transcript_28295
transcript_28321	transcript_29724					transcript_28321
transcript_28383	transcript_29729					transcript_28383
transcript_28391	transcript_29746					transcript_28391
transcript_28400	transcript_29763					transcript_28400
transcript_28415	transcript_29786					transcript_28415
transcript_28420	transcript_29795					transcript_28420
transcript_28430	transcript_29796					transcript_28430
transcript_28431	transcript_29803					transcript_28431
transcript_28446	transcript_29808					transcript_28446
transcript_28454	transcript_29810					transcript_28454
transcript_28457	transcript_29866					transcript_28457
transcript_28473	transcript_29877					transcript_28473
transcript_28478	transcript_2996					transcript_28478
transcript_28493	transcript_29964					transcript_28493
transcript_28507	transcript_3001					transcript_28507
transcript_28546	transcript_30073					transcript_28546
transcript_28555	transcript_30086					transcript_28555
transcript_28572	transcript_30088					transcript_28572
transcript_28573	transcript_30090					transcript_28573
transcript_2860	transcript_30091					transcript_2860
transcript_28600	transcript_30114					transcript_28600
transcript_28631	transcript_30143					transcript_28631
transcript_28637	transcript_30162					transcript_28637
transcript_28654	transcript_30174					transcript_28654
transcript_28683	transcript_30177					transcript_28683
transcript_28706	transcript_30186					transcript_28706
transcript_28767	transcript_30219					transcript_28767
transcript_2877	transcript_30233					transcript_2877
transcript_28804	transcript_30258					transcript_28804
transcript_28830	transcript_30274					transcript_28830
transcript_2885	transcript_30283					transcript_2885
transcript_2888	transcript_30299					transcript_2888
transcript_28916	transcript_30309					transcript_28916
transcript_28925	transcript_30322					transcript_28925
transcript_28942	transcript_30340					transcript_28942
transcript_28951	transcript_30345					transcript_28951
transcript_2896	transcript_30360					transcript_2896
transcript_29012	transcript_30362					transcript_29012
transcript_29019	transcript_30381					transcript_29019
transcript_29023	transcript_30406					transcript_29023
transcript_29042	transcript_30409					transcript_29042
transcript_29055	transcript_3041					transcript_29055
transcript_2907	transcript_30430					transcript_2907
transcript_29079	transcript_30445					transcript_29079
transcript_29116	transcript_30448					transcript_29116
transcript_29135	transcript_30466					transcript_29135
transcript_2914	transcript_30477					transcript_2914
transcript_29156	transcript_30480					transcript_29156
transcript_2922	transcript_30490					transcript_2922
transcript_29247	transcript_3051					transcript_29247
transcript_29265	transcript_30524					transcript_29265
transcript_2932	transcript_30536					transcript_2932
transcript_29321	transcript_3059					transcript_29321
transcript_29342	transcript_30590					transcript_29342
transcript_29375	transcript_30601					transcript_29375
transcript_29391	transcript_30611					transcript_29391
transcript_29419	transcript_30626					transcript_29419
transcript_29430	transcript_30637					transcript_29430
transcript_29435	transcript_30643					transcript_29435
transcript_29449	transcript_30646					transcript_29449
transcript_29452	transcript_30664					transcript_29452
transcript_29485	transcript_30669					transcript_29485
transcript_29537	transcript_30693					transcript_29537
transcript_29551	transcript_30700					transcript_29551
transcript_29597	transcript_30780					transcript_29597
transcript_29598	transcript_30785					transcript_29598
transcript_29661	transcript_30792					transcript_29661
transcript_29671	transcript_30810					transcript_29671
transcript_29707	transcript_30821					transcript_29707
transcript_29723	transcript_30837					transcript_29723
transcript_29729	transcript_30851					transcript_29729
transcript_29746	transcript_30861					transcript_29746
transcript_29763	transcript_30888					transcript_29763
transcript_29795	transcript_30896					transcript_29795
transcript_29796	transcript_30902					transcript_29796
transcript_29803	transcript_3091					transcript_29803
transcript_29808	transcript_30925					transcript_29808
transcript_29810	transcript_30937					transcript_29810
transcript_29866	transcript_30950					transcript_29866
transcript_29904	transcript_30977					transcript_29904
transcript_29905	transcript_30994					transcript_29905
transcript_29940	transcript_310					transcript_29940
transcript_2996	transcript_3100					transcript_2996
transcript_29964	transcript_31012					transcript_29964
transcript_29984	transcript_31037					transcript_29984
transcript_29991	transcript_31056					transcript_29991
transcript_30004	transcript_31068					transcript_30004
transcript_30073	transcript_31077					transcript_30073
transcript_30078	transcript_31088					transcript_30078
transcript_30086	transcript_3112					transcript_30086
transcript_30088	transcript_31122					transcript_30088
transcript_30090	transcript_31158					transcript_30090
transcript_30091	transcript_31163					transcript_30091
transcript_30143	transcript_31177					transcript_30143
transcript_30174	transcript_31185					transcript_30174
transcript_30186	transcript_31201					transcript_30186
transcript_30205	transcript_3122					transcript_30205
transcript_30219	transcript_31246					transcript_30219
transcript_30233	transcript_31283					transcript_30233
transcript_30274	transcript_31302					transcript_30274
transcript_30283	transcript_31346					transcript_30283
transcript_3029	transcript_31348					transcript_3029
transcript_30299	transcript_31353					transcript_30299
transcript_30322	transcript_31358					transcript_30322
transcript_30340	transcript_31382					transcript_30340
transcript_30345	transcript_31452					transcript_30345
transcript_30350	transcript_31453					transcript_30350
transcript_30362	transcript_31500					transcript_30362
transcript_30381	transcript_31501					transcript_30381
transcript_30406	transcript_31549					transcript_30406
transcript_30409	transcript_31559					transcript_30409
transcript_3041	transcript_3157					transcript_3041
transcript_30430	transcript_3161					transcript_30430
transcript_30445	transcript_31618					transcript_30445
transcript_30466	transcript_31677					transcript_30466
transcript_30477	transcript_3169					transcript_30477
transcript_30480	transcript_31694					transcript_30480
transcript_30490	transcript_31701					transcript_30490
transcript_3051	transcript_31716					transcript_3051
transcript_30524	transcript_31724					transcript_30524
transcript_30536	transcript_31727					transcript_30536
transcript_3059	transcript_31759					transcript_3059
transcript_30590	transcript_3176					transcript_30590
transcript_30601	transcript_31777					transcript_30601
transcript_30611	transcript_31779					transcript_30611
transcript_30626	transcript_31786					transcript_30626
transcript_30637	transcript_31810					transcript_30637
transcript_30643	transcript_31811					transcript_30643
transcript_30646	transcript_31818					transcript_30646
transcript_30664	transcript_31828					transcript_30664
transcript_30669	transcript_31920					transcript_30669
transcript_30693	transcript_31923					transcript_30693
transcript_30700	transcript_3195					transcript_30700
transcript_30708	transcript_31953					transcript_30708
transcript_30749	transcript_31958					transcript_30749
transcript_30780	transcript_31973					transcript_30780
transcript_3079	transcript_32002					transcript_3079
transcript_30810	transcript_32010					transcript_30810
transcript_30821	transcript_32036					transcript_30821
transcript_30851	transcript_32069					transcript_30851
transcript_30861	transcript_32074					transcript_30861
transcript_30884	transcript_32077					transcript_30884
transcript_30888	transcript_32083					transcript_30888
transcript_3091	transcript_32114					transcript_3091
transcript_30925	transcript_32137					transcript_30925
transcript_30937	transcript_32156					transcript_30937
transcript_30948	transcript_32214					transcript_30948
transcript_30977	transcript_32237					transcript_30977
transcript_30994	transcript_3224					transcript_30994
transcript_3100	transcript_32240					transcript_3100
transcript_31056	transcript_32242					transcript_31056
transcript_31068	transcript_32248					transcript_31068
transcript_31076	transcript_32253					transcript_31076
transcript_31077	transcript_3226					transcript_31077
transcript_31081	transcript_32301					transcript_31081
transcript_31088	transcript_32315					transcript_31088
transcript_31122	transcript_32360					transcript_31122
transcript_31131	transcript_32378					transcript_31131
transcript_31158	transcript_32420					transcript_31158
transcript_31163	transcript_32446					transcript_31163
transcript_31177	transcript_32455					transcript_31177
transcript_31185	transcript_32459					transcript_31185
transcript_31201	transcript_32463					transcript_31201
transcript_31283	transcript_32466					transcript_31283
transcript_31302	transcript_32469					transcript_31302
transcript_31346	transcript_32506					transcript_31346
transcript_31348	transcript_32521					transcript_31348
transcript_31353	transcript_32619					transcript_31353
transcript_31358	transcript_3264					transcript_31358
transcript_31382	transcript_32646					transcript_31382
transcript_31452	transcript_32695					transcript_31452
transcript_31453	transcript_32771					transcript_31453
transcript_31500	transcript_32781					transcript_31500
transcript_31501	transcript_32788					transcript_31501
transcript_31549	transcript_32790					transcript_31549
transcript_31559	transcript_32801					transcript_31559
transcript_3157	transcript_32816					transcript_3157
transcript_31607	transcript_32831					transcript_31607
transcript_3161	transcript_32849					transcript_3161
transcript_31618	transcript_32876					transcript_31618
transcript_31673	transcript_32887					transcript_31673
transcript_31677	transcript_32889					transcript_31677
transcript_3169	transcript_32988					transcript_3169
transcript_31694	transcript_32996					transcript_31694
transcript_317	transcript_33					transcript_317
transcript_31724	transcript_33010					transcript_31724
transcript_31759	transcript_33020					transcript_31759
transcript_3176	transcript_33070					transcript_3176
transcript_31779	transcript_33092					transcript_31779
transcript_31786	transcript_33099					transcript_31786
transcript_31810	transcript_33105					transcript_31810
transcript_31811	transcript_33200					transcript_31811
transcript_31818	transcript_33234					transcript_31818
transcript_31828	transcript_33271					transcript_31828
transcript_31920	transcript_33277					transcript_31920
transcript_31923	transcript_33367					transcript_31923
transcript_3195	transcript_33373					transcript_3195
transcript_31958	transcript_33388					transcript_31958
transcript_31973	transcript_33390					transcript_31973
transcript_32002	transcript_33410					transcript_32002
transcript_32036	transcript_33422					transcript_32036
transcript_32044	transcript_33445					transcript_32044
transcript_32074	transcript_33455					transcript_32074
transcript_32077	transcript_33461					transcript_32077
transcript_32083	transcript_33469					transcript_32083
transcript_32137	transcript_33480					transcript_32137
transcript_32156	transcript_33511					transcript_32156
transcript_32214	transcript_3353					transcript_32214
transcript_3224	transcript_33532					transcript_3224
transcript_32240	transcript_3356					transcript_32240
transcript_32248	transcript_33577					transcript_32248
transcript_32253	transcript_3358					transcript_32253
transcript_3226	transcript_336					transcript_3226
transcript_32301	transcript_33615					transcript_32301
transcript_32315	transcript_33621					transcript_32315
transcript_32359	transcript_33624					transcript_32359
transcript_32414	transcript_33661					transcript_32414
transcript_32420	transcript_3368					transcript_32420
transcript_32441	transcript_33740					transcript_32441
transcript_32452	transcript_33834					transcript_32452
transcript_32455	transcript_3384					transcript_32455
transcript_32459	transcript_3388					transcript_32459
transcript_32463	transcript_33883					transcript_32463
transcript_32466	transcript_33976					transcript_32466
transcript_32506	transcript_33985					transcript_32506
transcript_32521	transcript_33989					transcript_32521
transcript_32526	transcript_34044					transcript_32526
transcript_32597	transcript_34097					transcript_32597
transcript_32619	transcript_34103					transcript_32619
transcript_3264	transcript_3411					transcript_3264
transcript_32646	transcript_34115					transcript_32646
transcript_32695	transcript_34170					transcript_32695
transcript_327	transcript_3418					transcript_327
transcript_32737	transcript_34212					transcript_32737
transcript_32771	transcript_34223					transcript_32771
transcript_32781	transcript_34245					transcript_32781
transcript_32788	transcript_34260					transcript_32788
transcript_32801	transcript_34264					transcript_32801
transcript_32809	transcript_34271					transcript_32809
transcript_32816	transcript_34274					transcript_32816
transcript_32831	transcript_3431					transcript_32831
transcript_32840	transcript_34316					transcript_32840
transcript_32849	transcript_3432					transcript_32849
transcript_32883	transcript_34359					transcript_32883
transcript_32887	transcript_3436					transcript_32887
transcript_32889	transcript_34365					transcript_32889
transcript_3292	transcript_34382					transcript_3292
transcript_32996	transcript_34404					transcript_32996
transcript_33	transcript_34407					transcript_33
transcript_33020	transcript_34408					transcript_33020
transcript_33031	transcript_34422					transcript_33031
transcript_33070	transcript_34466					transcript_33070
transcript_33099	transcript_34476					transcript_33099
transcript_33105	transcript_34493					transcript_33105
transcript_3318	transcript_34518					transcript_3318
transcript_3327	transcript_3455					transcript_3327
transcript_33277	transcript_34552					transcript_33277
transcript_33301	transcript_34582					transcript_33301
transcript_33388	transcript_34586					transcript_33388
transcript_33410	transcript_34605					transcript_33410
transcript_33445	transcript_34637					transcript_33445
transcript_33455	transcript_34670					transcript_33455
transcript_33461	transcript_34673					transcript_33461
transcript_33469	transcript_34693					transcript_33469
transcript_33480	transcript_34740					transcript_33480
transcript_3353	transcript_34753					transcript_3353
transcript_33532	transcript_34763					transcript_33532
transcript_33577	transcript_3477					transcript_33577
transcript_3358	transcript_34792					transcript_3358
transcript_336	transcript_34794					transcript_336
transcript_33615	transcript_34816					transcript_33615
transcript_33621	transcript_34868					transcript_33621
transcript_33624	transcript_34901					transcript_33624
transcript_33632	transcript_34902					transcript_33632
transcript_33636	transcript_3491					transcript_33636
transcript_33660	transcript_34921					transcript_33660
transcript_33661	transcript_34936					transcript_33661
transcript_3368	transcript_34984					transcript_3368
transcript_33692	transcript_34998					transcript_33692
transcript_33740	transcript_35003					transcript_33740
transcript_33785	transcript_35066					transcript_33785
transcript_33834	transcript_35103					transcript_33834
transcript_3384	transcript_35111					transcript_3384
transcript_3388	transcript_35127					transcript_3388
transcript_33883	transcript_35128					transcript_33883
transcript_33976	transcript_35153					transcript_33976
transcript_34044	transcript_35159					transcript_34044
transcript_34054	transcript_35174					transcript_34054
transcript_34097	transcript_35191					transcript_34097
transcript_34103	transcript_3523					transcript_34103
transcript_3411	transcript_35365					transcript_3411
transcript_34115	transcript_35388					transcript_34115
transcript_34170	transcript_3543					transcript_34170
transcript_3418	transcript_35498					transcript_3418
transcript_34212	transcript_35523					transcript_34212
transcript_34223	transcript_3555					transcript_34223
transcript_34245	transcript_35552					transcript_34245
transcript_34260	transcript_35617					transcript_34260
transcript_34264	transcript_35641					transcript_34264
transcript_34274	transcript_3567					transcript_34274
transcript_34316	transcript_35679					transcript_34316
transcript_3432	transcript_35684					transcript_3432
transcript_34359	transcript_35703					transcript_34359
transcript_3436	transcript_35723					transcript_3436
transcript_34365	transcript_35729					transcript_34365
transcript_34382	transcript_35767					transcript_34382
transcript_34404	transcript_35773					transcript_34404
transcript_34407	transcript_35777					transcript_34407
transcript_34408	transcript_35796					transcript_34408
transcript_34422	transcript_35818					transcript_34422
transcript_34427	transcript_35821					transcript_34427
transcript_34493	transcript_35826					transcript_34493
transcript_34507	transcript_35834					transcript_34507
transcript_34518	transcript_35839					transcript_34518
transcript_3455	transcript_35852					transcript_3455
transcript_34552	transcript_35947					transcript_34552
transcript_34582	transcript_35957					transcript_34582
transcript_34586	transcript_35983					transcript_34586
transcript_34634	transcript_36006					transcript_34634
transcript_34670	transcript_36024					transcript_34670
transcript_34673	transcript_36045					transcript_34673
transcript_34740	transcript_36067					transcript_34740
transcript_34751	transcript_36074					transcript_34751
transcript_34753	transcript_36076					transcript_34753
transcript_34763	transcript_36082					transcript_34763
transcript_34764	transcript_36113					transcript_34764
transcript_34792	transcript_36116					transcript_34792
transcript_34794	transcript_3619					transcript_34794
transcript_34815	transcript_36193					transcript_34815
transcript_34816	transcript_36211					transcript_34816
transcript_3486	transcript_36226					transcript_3486
transcript_34862	transcript_36229					transcript_34862
transcript_34868	transcript_36277					transcript_34868
transcript_34894	transcript_36303					transcript_34894
transcript_3490	transcript_3636					transcript_3490
transcript_34901	transcript_36399					transcript_34901
transcript_34902	transcript_36476					transcript_34902
transcript_3491	transcript_36509					transcript_3491
transcript_34913	transcript_36528					transcript_34913
transcript_34921	transcript_36559					transcript_34921
transcript_34984	transcript_36612					transcript_34984
transcript_34998	transcript_36630					transcript_34998
transcript_35003	transcript_36642					transcript_35003
transcript_35059	transcript_36666					transcript_35059
transcript_35063	transcript_36667					transcript_35063
transcript_35101	transcript_36684					transcript_35101
transcript_35111	transcript_36686					transcript_35111
transcript_35128	transcript_3669					transcript_35128
transcript_35153	transcript_36708					transcript_35153
transcript_35158	transcript_36715					transcript_35158
transcript_35159	transcript_36724					transcript_35159
transcript_35191	transcript_36770					transcript_35191
transcript_3523	transcript_36781					transcript_3523
transcript_35251	transcript_36823					transcript_35251
transcript_35260	transcript_36828					transcript_35260
transcript_35301	transcript_36842					transcript_35301
transcript_3543	transcript_36872					transcript_3543
transcript_35444	transcript_36875					transcript_35444
transcript_35498	transcript_36904					transcript_35498
transcript_35542	transcript_36908					transcript_35542
transcript_3555	transcript_3692					transcript_3555
transcript_35552	transcript_36958					transcript_35552
transcript_35561	transcript_3698					transcript_35561
transcript_35617	transcript_37011					transcript_35617
transcript_35641	transcript_37039					transcript_35641
transcript_35656	transcript_37086					transcript_35656
transcript_35664	transcript_3709					transcript_35664
transcript_3567	transcript_37106					transcript_3567
transcript_35684	transcript_37153					transcript_35684
transcript_3569	transcript_37199					transcript_3569
transcript_35729	transcript_37202					transcript_35729
transcript_35767	transcript_37215					transcript_35767
transcript_35773	transcript_37245					transcript_35773
transcript_35818	transcript_37255					transcript_35818
transcript_35821	transcript_37287					transcript_35821
transcript_35826	transcript_3729					transcript_35826
transcript_35936	transcript_37307					transcript_35936
transcript_35947	transcript_37308					transcript_35947
transcript_35957	transcript_3733					transcript_35957
transcript_35977	transcript_3734					transcript_35977
transcript_35983	transcript_37413					transcript_35983
transcript_36006	transcript_37421					transcript_36006
transcript_36024	transcript_37431					transcript_36024
transcript_36025	transcript_37440					transcript_36025
transcript_36045	transcript_37449					transcript_36045
transcript_36067	transcript_37509					transcript_36067
transcript_36074	transcript_37518					transcript_36074
transcript_36082	transcript_37548					transcript_36082
transcript_36113	transcript_37573					transcript_36113
transcript_36193	transcript_37603					transcript_36193
transcript_36211	transcript_37606					transcript_36211
transcript_36226	transcript_37634					transcript_36226
transcript_36229	transcript_37644					transcript_36229
transcript_36277	transcript_37649					transcript_36277
transcript_36300	transcript_37673					transcript_36300
transcript_36303	transcript_37690					transcript_36303
transcript_3636	transcript_37706					transcript_3636
transcript_36399	transcript_37708					transcript_36399
transcript_36476	transcript_37716					transcript_36476
transcript_36509	transcript_37719					transcript_36509
transcript_36528	transcript_3772					transcript_36528
transcript_36539	transcript_3775					transcript_36539
transcript_36559	transcript_37772					transcript_36559
transcript_36612	transcript_37788					transcript_36612
transcript_36642	transcript_37819					transcript_36642
transcript_36667	transcript_37890					transcript_36667
transcript_36684	transcript_37960					transcript_36684
transcript_36686	transcript_38033					transcript_36686
transcript_3669	transcript_38048					transcript_3669
transcript_36708	transcript_38059					transcript_36708
transcript_36715	transcript_38073					transcript_36715
transcript_36724	transcript_3810					transcript_36724
transcript_36749	transcript_38110					transcript_36749
transcript_36770	transcript_3815					transcript_36770
transcript_36775	transcript_3821					transcript_36775
transcript_36781	transcript_3822					transcript_36781
transcript_36828	transcript_38240					transcript_36828
transcript_36832	transcript_38256					transcript_36832
transcript_36842	transcript_38285					transcript_36842
transcript_36872	transcript_38298					transcript_36872
transcript_36875	transcript_38376					transcript_36875
transcript_36904	transcript_38385					transcript_36904
transcript_36908	transcript_38432					transcript_36908
transcript_3692	transcript_38434					transcript_3692
transcript_36958	transcript_38447					transcript_36958
transcript_3698	transcript_38493					transcript_3698
transcript_3701	transcript_38498					transcript_3701
transcript_37011	transcript_3854					transcript_37011
transcript_37039	transcript_38554					transcript_37039
transcript_3709	transcript_38576					transcript_3709
transcript_37106	transcript_38588					transcript_37106
transcript_37153	transcript_38591					transcript_37153
transcript_37157	transcript_38601					transcript_37157
transcript_37202	transcript_38619					transcript_37202
transcript_37245	transcript_3862					transcript_37245
transcript_37255	transcript_38634					transcript_37255
transcript_37287	transcript_38640					transcript_37287
transcript_3729	transcript_38667					transcript_3729
transcript_3730	transcript_38679					transcript_3730
transcript_37307	transcript_38685					transcript_37307
transcript_37308	transcript_3871					transcript_37308
transcript_3733	transcript_3877					transcript_3733
transcript_3734	transcript_38789					transcript_3734
transcript_3738	transcript_38805					transcript_3738
transcript_37413	transcript_38812					transcript_37413
transcript_37421	transcript_38813					transcript_37421
transcript_37431	transcript_38820					transcript_37431
transcript_37440	transcript_38821					transcript_37440
transcript_37449	transcript_3884					transcript_37449
transcript_37509	transcript_38851					transcript_37509
transcript_37518	transcript_38885					transcript_37518
transcript_3753	transcript_38901					transcript_3753
transcript_37548	transcript_38904					transcript_37548
transcript_37573	transcript_38918					transcript_37573
transcript_37603	transcript_38939					transcript_37603
transcript_37606	transcript_38948					transcript_37606
transcript_37621	transcript_38989					transcript_37621
transcript_37644	transcript_39013					transcript_37644
transcript_37649	transcript_39033					transcript_37649
transcript_37673	transcript_39047					transcript_37673
transcript_37675	transcript_39067					transcript_37675
transcript_37690	transcript_39071					transcript_37690
transcript_37706	transcript_39072					transcript_37706
transcript_37708	transcript_39082					transcript_37708
transcript_37709	transcript_39096					transcript_37709
transcript_37716	transcript_39100					transcript_37716
transcript_37719	transcript_39123					transcript_37719
transcript_3772	transcript_39131					transcript_3772
transcript_3775	transcript_39136					transcript_3775
transcript_37772	transcript_3914					transcript_37772
transcript_37788	transcript_39151					transcript_37788
transcript_37819	transcript_39234					transcript_37819
transcript_38033	transcript_39245					transcript_38033
transcript_38048	transcript_39247					transcript_38048
transcript_38059	transcript_39255					transcript_38059
transcript_38073	transcript_39327					transcript_38073
transcript_3810	transcript_39371					transcript_3810
transcript_38110	transcript_39375					transcript_38110
transcript_38122	transcript_39391					transcript_38122
transcript_38145	transcript_39401					transcript_38145
transcript_3815	transcript_39413					transcript_3815
transcript_3821	transcript_3942					transcript_3821
transcript_3822	transcript_39427					transcript_3822
transcript_38240	transcript_39440					transcript_38240
transcript_38256	transcript_39449					transcript_38256
transcript_38259	transcript_3945					transcript_38259
transcript_38285	transcript_39459					transcript_38285
transcript_38287	transcript_39465					transcript_38287
transcript_38298	transcript_39489					transcript_38298
transcript_38376	transcript_39497					transcript_38376
transcript_38385	transcript_39503					transcript_38385
transcript_38432	transcript_39510					transcript_38432
transcript_38434	transcript_39516					transcript_38434
transcript_38493	transcript_39602					transcript_38493
transcript_3854	transcript_39620					transcript_3854
transcript_38554	transcript_39637					transcript_38554
transcript_38576	transcript_39653					transcript_38576
transcript_38588	transcript_39658					transcript_38588
transcript_38601	transcript_39660					transcript_38601
transcript_3862	transcript_39684					transcript_3862
transcript_38640	transcript_3970					transcript_38640
transcript_38667	transcript_39727					transcript_38667
transcript_38679	transcript_39731					transcript_38679
transcript_38685	transcript_39751					transcript_38685
transcript_3871	transcript_39755					transcript_3871
transcript_38719	transcript_39767					transcript_38719
transcript_3877	transcript_39808					transcript_3877
transcript_38775	transcript_39818					transcript_38775
transcript_38789	transcript_39823					transcript_38789
transcript_38805	transcript_3984					transcript_38805
transcript_38813	transcript_3985					transcript_38813
transcript_38821	transcript_39882					transcript_38821
transcript_3884	transcript_39900					transcript_3884
transcript_38851	transcript_39906					transcript_38851
transcript_38871	transcript_3991					transcript_38871
transcript_38885	transcript_39937					transcript_38885
transcript_389	transcript_39942					transcript_389
transcript_3890	transcript_39955					transcript_3890
transcript_38904	transcript_39960					transcript_38904
transcript_38918	transcript_39964					transcript_38918
transcript_38948	transcript_39965					transcript_38948
transcript_38989	transcript_39978					transcript_38989
transcript_39022	transcript_40002					transcript_39022
transcript_39047	transcript_40003					transcript_39047
transcript_39067	transcript_40063					transcript_39067
transcript_39071	transcript_40067					transcript_39071
transcript_39072	transcript_40072					transcript_39072
transcript_39081	transcript_40095					transcript_39081
transcript_39096	transcript_40149					transcript_39096
transcript_39100	transcript_40156					transcript_39100
transcript_39121	transcript_40188					transcript_39121
transcript_39123	transcript_40205					transcript_39123
transcript_39131	transcript_40226					transcript_39131
transcript_3914	transcript_40235					transcript_3914
transcript_39151	transcript_40242					transcript_39151
transcript_39170	transcript_40252					transcript_39170
transcript_39234	transcript_40268					transcript_39234
transcript_39245	transcript_40308					transcript_39245
transcript_39255	transcript_40327					transcript_39255
transcript_39273	transcript_40388					transcript_39273
transcript_39371	transcript_40392					transcript_39371
transcript_39375	transcript_40402					transcript_39375
transcript_39391	transcript_40413					transcript_39391
transcript_39401	transcript_40421					transcript_39401
transcript_39413	transcript_4045					transcript_39413
transcript_3942	transcript_40533					transcript_3942
transcript_39427	transcript_40549					transcript_39427
transcript_39440	transcript_40568					transcript_39440
transcript_39449	transcript_4058					transcript_39449
transcript_3945	transcript_40590					transcript_3945
transcript_39451	transcript_40624					transcript_39451
transcript_39459	transcript_40637					transcript_39459
transcript_39465	transcript_40677					transcript_39465
transcript_39479	transcript_40683					transcript_39479
transcript_39483	transcript_40697					transcript_39483
transcript_39497	transcript_40704					transcript_39497
transcript_39503	transcript_40723					transcript_39503
transcript_39516	transcript_40758					transcript_39516
transcript_39602	transcript_40764					transcript_39602
transcript_3961	transcript_40779					transcript_3961
transcript_39617	transcript_40782					transcript_39617
transcript_39620	transcript_40844					transcript_39620
transcript_39653	transcript_40851					transcript_39653
transcript_39658	transcript_40862					transcript_39658
transcript_39660	transcript_40864					transcript_39660
transcript_39684	transcript_40907					transcript_39684
transcript_3970	transcript_40912					transcript_3970
transcript_39727	transcript_40927					transcript_39727
transcript_39731	transcript_40941					transcript_39731
transcript_39755	transcript_40949					transcript_39755
transcript_39767	transcript_40955					transcript_39767
transcript_39808	transcript_40980					transcript_39808
transcript_39823	transcript_40994					transcript_39823
transcript_3984	transcript_41011					transcript_3984
transcript_3985	transcript_41015					transcript_3985
transcript_39866	transcript_41022					transcript_39866
transcript_39882	transcript_41025					transcript_39882
transcript_39900	transcript_41061					transcript_39900
transcript_3991	transcript_41091					transcript_3991
transcript_39937	transcript_41099					transcript_39937
transcript_39942	transcript_411					transcript_39942
transcript_39955	transcript_41162					transcript_39955
transcript_39960	transcript_41169					transcript_39960
transcript_39964	transcript_41179					transcript_39964
transcript_39965	transcript_41231					transcript_39965
transcript_39978	transcript_4129					transcript_39978
transcript_40002	transcript_4131					transcript_40002
[truncated: 1,836 more rows]

## Sheet: DEG_coding_gene_DOWN
Differentially expressed coding genes(Unigenes without lncRNAs)DOWN-regulation
2h_cw_VS_nw	2h_ow_VS_nw	26h_cw_VS_nw	26h_ow_VS_nw	74h_cw_VS_nw	74h_ow_VS_nw	Union
transcript_10046	transcript_10046	transcript_10013	transcript_10013	transcript_10012	transcript_10012	transcript_10046
transcript_10078	transcript_10078	transcript_1002	transcript_10037	transcript_10013	transcript_10013	transcript_10078
transcript_1010	transcript_1010	transcript_10037	transcript_10046	transcript_1002	transcript_1002	transcript_1010
transcript_10100	transcript_10103	transcript_10046	transcript_10078	transcript_10037	transcript_10037	transcript_10100
transcript_10104	transcript_10104	transcript_10078	transcript_1010	transcript_10044	transcript_10046	transcript_10104
transcript_10108	transcript_10108	transcript_1010	transcript_10100	transcript_10046	transcript_10050	transcript_10108
transcript_1011	transcript_10117	transcript_10101	transcript_10101	transcript_10050	transcript_10078	transcript_1011
transcript_10117	transcript_10131	transcript_10104	transcript_10104	transcript_10078	transcript_10082	transcript_10117
transcript_10131	transcript_10154	transcript_10108	transcript_10108	transcript_10082	transcript_10088	transcript_10131
transcript_10152	transcript_10183	transcript_10131	transcript_1011	transcript_10088	transcript_1010	transcript_10152
transcript_10154	transcript_10202	transcript_10133	transcript_10131	transcript_1010	transcript_10100	transcript_10154
transcript_10172	transcript_1023	transcript_10148	transcript_10133	transcript_10100	transcript_10101	transcript_10172
transcript_10178	transcript_10241	transcript_10154	transcript_10148	transcript_10101	transcript_10104	transcript_10178
transcript_10183	transcript_10262	transcript_10158	transcript_10154	transcript_10104	transcript_10108	transcript_10183
[truncated: 5,501 more rows]

## Sheet: UP_DOWN_stastic
	up-regelution coding gene number	down-regelution coding gene number
[truncated: 6 more rows]
