# Supplementary material for: Comprehensive Transcriptome Analysis of Stem-Differentiating Xylem Upon Compression Stress in Cunninghamia Lanceolata
Source: Front Genet. 2022 Mar 3;13:843269. doi: 10.3389/fgene.2022.843269 (PMC8927042; doi:10.3389/fgene.2022.843269)
Supplement: Supplementary file 1 [file DataSheet1.ZIP › Supplementary_Table/Supplementary_Table_10.xlsx]

## Sheet: DEG_coding_gene
Differentially expressed coding genes(Unigenes without lncRNAs)
2h_cw_VS_ow	26h_cw_VS_ow	74h_cw_VS_ow	Union
transcript_11137	transcript_10234	transcript_1084	transcript_11137
transcript_11612	transcript_108	transcript_10850	transcript_11612
transcript_11997	transcript_11396	transcript_11612	transcript_11997
transcript_12264	transcript_11719	transcript_11659	transcript_12264
transcript_12371	transcript_11986	transcript_12249	transcript_12371
transcript_12777	transcript_12488	transcript_12534	transcript_12777
transcript_12931	transcript_12708	transcript_12732	transcript_12931
transcript_13175	transcript_12713	transcript_13162	transcript_13175
transcript_1326	transcript_13230	transcript_13810	transcript_1326
transcript_13354	transcript_14669	transcript_13907	transcript_13354
transcript_13582	transcript_15520	transcript_14569	transcript_13582
transcript_14095	transcript_15902	transcript_14997	transcript_14095
transcript_14990	transcript_16069	transcript_15361	transcript_14990
transcript_19520	transcript_16653	transcript_15663	transcript_19520
transcript_19778	transcript_18267	transcript_15741	transcript_19778
transcript_20555	transcript_18747	transcript_1723	transcript_20555
transcript_21365	transcript_18775	transcript_17504	transcript_21365
transcript_21443	transcript_19730	transcript_18101	transcript_21443
transcript_22164	transcript_19875	transcript_18380	transcript_22164
transcript_22390	transcript_19964	transcript_18570	transcript_22390
transcript_22407	transcript_2057	transcript_19175	transcript_22407
transcript_22761	transcript_20618	transcript_20075	transcript_22761
transcript_23462	transcript_21130	transcript_20335	transcript_23462
transcript_23967	transcript_21333	transcript_2095	transcript_23967
transcript_26528	transcript_22742	transcript_21035	transcript_26528
transcript_27459	transcript_22764	transcript_21229	transcript_27459
transcript_27546	transcript_2391	transcript_21816	transcript_27546
transcript_28321	transcript_25681	transcript_22900	transcript_28321
transcript_29262	transcript_26151	transcript_2309	transcript_29262
transcript_3079	transcript_26330	transcript_23351	transcript_3079
transcript_31204	transcript_26711	transcript_23442	transcript_31204
transcript_31302	transcript_27034	transcript_23629	transcript_31302
transcript_3226	transcript_27754	transcript_23873	transcript_3226
transcript_32781	transcript_28697	transcript_24027	transcript_32781
transcript_34476	transcript_29661	transcript_24239	transcript_34476
transcript_38554	transcript_29776	transcript_24882	transcript_38554
transcript_40300	transcript_30078	transcript_24954	transcript_40300
transcript_40841	transcript_30224	transcript_25134	transcript_40841
transcript_4092	transcript_32409	transcript_25328	transcript_4092
transcript_4118	transcript_32840	transcript_25847	transcript_4118
transcript_4141	transcript_33161	transcript_26151	transcript_4141
transcript_4544	transcript_33684	transcript_26243	transcript_4544
transcript_5802	transcript_34532	transcript_2715	transcript_5802
transcript_6164	transcript_35191	transcript_27483	transcript_6164
transcript_6274	transcript_36630	transcript_2753	transcript_6274
transcript_6501	transcript_36730	transcript_27594	transcript_6501
transcript_7166	transcript_36764	transcript_27675	transcript_7166
transcript_7313	transcript_36800	transcript_27727	transcript_7313
transcript_809	transcript_37128	transcript_28109	transcript_809
transcript_8645	transcript_37804	transcript_28201	transcript_8645
transcript_9200	transcript_38130	transcript_28488	transcript_9200
transcript_9624	transcript_3818	transcript_29012	transcript_9624
	transcript_38951	transcript_29177	transcript_10234
	transcript_3905	transcript_29755	transcript_108
	transcript_39579	transcript_29827	transcript_11396
	transcript_39955	transcript_29885	transcript_11719
	transcript_40402	transcript_30004	transcript_11986
	transcript_40851	transcript_30552	transcript_12488
	transcript_4110	transcript_30784	transcript_12708
	transcript_4130	transcript_30789	transcript_12713
	transcript_421	transcript_31262	transcript_13230
	transcript_5595	transcript_31338	transcript_14669
	transcript_6680	transcript_32296	transcript_15520
	transcript_6847	transcript_32314	transcript_15902
	transcript_7742	transcript_32390	transcript_16069
	transcript_8865	transcript_32401	transcript_16653
		transcript_32465	transcript_18267
		transcript_3281	transcript_18747
		transcript_33932	transcript_18775
		transcript_34753	transcript_19730
		transcript_3478	transcript_19875
		transcript_35979	transcript_19964
		transcript_36147	transcript_2057
		transcript_36201	transcript_20618
		transcript_36558	transcript_21130
		transcript_36851	transcript_21333
		transcript_3701	transcript_22742
		transcript_37202	transcript_22764
		transcript_37337	transcript_2391
		transcript_37576	transcript_25681
		transcript_37642	transcript_26151
		transcript_38038	transcript_26330
		transcript_38380	transcript_26711
		transcript_38407	transcript_27034
		transcript_38602	transcript_27754
		transcript_38679	transcript_28697
		transcript_39497	transcript_29661
		transcript_39755	transcript_29776
		transcript_402	transcript_30078
		transcript_4525	transcript_30224
		transcript_5394	transcript_32409
		transcript_6042	transcript_32840
		transcript_638	transcript_33161
		transcript_6711	transcript_33684
		transcript_685	transcript_34532
		transcript_7117	transcript_35191
		transcript_740	transcript_36630
		transcript_7681	transcript_36730
		transcript_817	transcript_36764
		transcript_838	transcript_36800
		transcript_8399	transcript_37128
		transcript_8450	transcript_37804
		transcript_8519	transcript_38130
		transcript_8737	transcript_3818
		transcript_8963	transcript_38951
		transcript_9146	transcript_3905
		transcript_9726	transcript_39579
			transcript_39955
			transcript_40402
			transcript_40851
			transcript_4110
			transcript_4130
			transcript_421
			transcript_5595
			transcript_6680
			transcript_6847
			transcript_7742
			transcript_8865
			transcript_1084
			transcript_10850
			transcript_11659
			transcript_12249
			transcript_12534
			transcript_12732
			transcript_13162
			transcript_13810
			transcript_13907
			transcript_14569
			transcript_14997
			transcript_15361
			transcript_15663
			transcript_15741
			transcript_1723
			transcript_17504
			transcript_18101
			transcript_18380
			transcript_18570
			transcript_19175
			transcript_20075
			transcript_20335
			transcript_2095
			transcript_21035
			transcript_21229
			transcript_21816
			transcript_22900
			transcript_2309
			transcript_23351
			transcript_23442
			transcript_23629
			transcript_23873
			transcript_24027
			transcript_24239
			transcript_24882
			transcript_24954
			transcript_25134
			transcript_25328
			transcript_25847
			transcript_26243
			transcript_2715
			transcript_27483
			transcript_2753
			transcript_27594
			transcript_27675
			transcript_27727
			transcript_28109
			transcript_28201
			transcript_28488
			transcript_29012
			transcript_29177
			transcript_29755
			transcript_29827
			transcript_29885
			transcript_30004
			transcript_30552
			transcript_30784
			transcript_30789
			transcript_31262
			transcript_31338
			transcript_32296
			transcript_32314
			transcript_32390
			transcript_32401
			transcript_32465
			transcript_3281
			transcript_33932
			transcript_34753
			transcript_3478
			transcript_35979
			transcript_36147
			transcript_36201
			transcript_36558
			transcript_36851
			transcript_3701
			transcript_37202
			transcript_37337
			transcript_37576
			transcript_37642
			transcript_38038
			transcript_38380
			transcript_38407
			transcript_38602
			transcript_38679
			transcript_39497
			transcript_39755
			transcript_402
			transcript_4525
			transcript_5394
			transcript_6042
			transcript_638
			transcript_6711
			transcript_685
			transcript_7117
			transcript_740
			transcript_7681
			transcript_817
			transcript_838
			transcript_8399
			transcript_8450
			transcript_8519
			transcript_8737
			transcript_8963
			transcript_9146
			transcript_9726

## Sheet: DEG_coding_gene_UP
Differentially expressed coding genes(Unigenes without lncRNAs) UP-regulation
2h_cw_VS_ow	26h_cw_VS_ow	74h_cw_VS_ow	Union
transcript_4092	transcript_3818	transcript_28488	transcript_4092
transcript_12264	transcript_12713	transcript_21816	transcript_12264
transcript_9624	transcript_40402	transcript_32296	transcript_9624
transcript_12777	transcript_36730	transcript_32401	transcript_12777
transcript_3226	transcript_20618	transcript_11659	transcript_3226
transcript_40300	transcript_19730	transcript_2715	transcript_40300
transcript_1326	transcript_32840	transcript_27483	transcript_1326
transcript_12371	transcript_2391	transcript_27675	transcript_12371
transcript_40841	transcript_27034	transcript_24027	transcript_40841
transcript_13175	transcript_38951	transcript_20075	transcript_13175
transcript_6164	transcript_18267	transcript_30789	transcript_6164
transcript_13354	transcript_12708	transcript_8963	transcript_13354
transcript_23967	transcript_22742	transcript_9726	transcript_23967
transcript_8645	transcript_6847	transcript_3478	transcript_8645
transcript_14990	transcript_28697	transcript_1084	transcript_14990
transcript_3079	transcript_12488	transcript_23873	transcript_3079
transcript_38554	transcript_4110	transcript_32390	transcript_38554
transcript_809	transcript_11986	transcript_11612	transcript_809
transcript_4141	transcript_35191	transcript_23629	transcript_4141
transcript_9200	transcript_13230	transcript_17504	transcript_9200
transcript_19778	transcript_6680	transcript_15741	transcript_19778
transcript_23462	transcript_14669	transcript_8450	transcript_23462
transcript_7166	transcript_33161	transcript_30004	transcript_7166
transcript_7313	transcript_5595	transcript_8519	transcript_7313
transcript_11612	transcript_8865	transcript_36851	transcript_11612
transcript_4118	transcript_15520	transcript_39755	transcript_4118
transcript_31302	transcript_4130	transcript_18380	transcript_31302
transcript_28321	transcript_39955	transcript_37202	transcript_28321
transcript_27546	transcript_25681	transcript_3281	transcript_27546
transcript_6501	transcript_39579	transcript_18570	transcript_6501
transcript_11997	transcript_18747	transcript_402	transcript_11997
transcript_13582	transcript_18775	transcript_9146	transcript_13582
transcript_4544	transcript_421	transcript_20335	transcript_4544
transcript_21365	transcript_3905	transcript_29885	transcript_21365
transcript_22164	transcript_108	transcript_14569	transcript_22164
transcript_22390	transcript_19964	transcript_27727	transcript_22390
transcript_19520		transcript_22900	transcript_19520
transcript_11137		transcript_838	transcript_11137
transcript_5802		transcript_2309	transcript_5802
		transcript_23442	transcript_3818
		transcript_29177	transcript_12713
		transcript_30552	transcript_40402
		transcript_1723	transcript_36730
		transcript_8737	transcript_20618
		transcript_30784	transcript_19730
		transcript_10850	transcript_32840
		transcript_32314	transcript_2391
		transcript_18101	transcript_27034
		transcript_13810	transcript_38951
		transcript_21035	transcript_18267
		transcript_2095	transcript_12708
		transcript_6042	transcript_22742
		transcript_24882	transcript_6847
		transcript_38602	transcript_28697
		transcript_29827	transcript_12488
			transcript_4110
			transcript_11986
			transcript_35191
			transcript_13230
			transcript_6680
			transcript_14669
			transcript_33161
			transcript_5595
			transcript_8865
			transcript_15520
			transcript_4130
			transcript_39955
			transcript_25681
			transcript_39579
			transcript_18747
			transcript_18775
			transcript_421
			transcript_3905
			transcript_108
			transcript_19964
			transcript_28488
			transcript_21816
			transcript_32296
			transcript_32401
			transcript_11659
			transcript_2715
			transcript_27483
			transcript_27675
			transcript_24027
			transcript_20075
			transcript_30789
			transcript_8963
			transcript_9726
			transcript_3478
			transcript_1084
			transcript_23873
			transcript_32390
			transcript_23629
			transcript_17504
			transcript_15741
			transcript_8450
			transcript_30004
			transcript_8519
			transcript_36851
			transcript_39755
			transcript_18380
			transcript_37202
			transcript_3281
			transcript_18570
			transcript_402
			transcript_9146
			transcript_20335
			transcript_29885
			transcript_14569
			transcript_27727
			transcript_22900
			transcript_838
			transcript_2309
			transcript_23442
			transcript_29177
			transcript_30552
			transcript_1723
			transcript_8737
			transcript_30784
			transcript_10850
			transcript_32314
			transcript_18101
			transcript_13810
			transcript_21035
			transcript_2095
			transcript_6042
			transcript_24882
			transcript_38602
			transcript_29827

## Sheet: DEG_coding_gene_DOWN
Differentially expressed coding genes(Unigenes without lncRNAs) DOWN-regulation
2h_cw_VS_ow	26h_cw_VS_ow	74h_cw_VS_ow	Union
transcript_22407	transcript_26711	transcript_14997	transcript_22407
transcript_12931	transcript_10234	transcript_38679	transcript_12931
transcript_34476	transcript_11719	transcript_36558	transcript_34476
transcript_26528	transcript_26151	transcript_29012	transcript_26528
transcript_20555	transcript_21130	transcript_25134	transcript_20555
transcript_29262	transcript_16069	transcript_36201	transcript_29262
transcript_32781	transcript_15902	transcript_817	transcript_32781
transcript_6274	transcript_32409	transcript_13162	transcript_6274
transcript_21443	transcript_36764	transcript_24239	transcript_21443
transcript_22761	transcript_26330	transcript_34753	transcript_22761
transcript_27459	transcript_29661	transcript_38407	transcript_27459
transcript_31204	transcript_36800	transcript_15361	transcript_31204
transcript_14095	transcript_30078	transcript_38038	transcript_14095
	transcript_27754	transcript_23351	transcript_26711
	transcript_2057	transcript_24954	transcript_10234
	transcript_21333	transcript_12732	transcript_11719
	transcript_38130	transcript_21229	transcript_26151
	transcript_16653	transcript_12534	transcript_21130
	transcript_29776	transcript_39497	transcript_16069
	transcript_37128	transcript_33932	transcript_15902
	transcript_11396	transcript_26151	transcript_32409
	transcript_37804	transcript_3701	transcript_36764
	transcript_22764	transcript_37337	transcript_26330
	transcript_30224	transcript_37642	transcript_29661
	transcript_40851	transcript_31338	transcript_36800
	transcript_33684	transcript_31262	transcript_30078
	transcript_7742	transcript_15663	transcript_27754
	transcript_19875	transcript_740	transcript_2057
	transcript_34532	transcript_19175	transcript_21333
	transcript_36630	transcript_638	transcript_38130
		transcript_685	transcript_16653
		transcript_29755	transcript_29776
		transcript_26243	transcript_37128
		transcript_8399	transcript_11396
		transcript_7117	transcript_37804
		transcript_32465	transcript_22764
		transcript_4525	transcript_30224
		transcript_27594	transcript_40851
		transcript_12249	transcript_33684
		transcript_13907	transcript_7742
		transcript_38380	transcript_19875
		transcript_28109	transcript_34532
		transcript_7681	transcript_36630
		transcript_28201	transcript_14997
		transcript_36147	transcript_38679
		transcript_5394	transcript_36558
		transcript_35979	transcript_29012
		transcript_25847	transcript_25134
		transcript_6711	transcript_36201
		transcript_37576	transcript_817
		transcript_2753	transcript_13162
		transcript_25328	transcript_24239
			transcript_34753
			transcript_38407
			transcript_15361
			transcript_38038
			transcript_23351
			transcript_24954
			transcript_12732
			transcript_21229
			transcript_12534
			transcript_39497
			transcript_33932
			transcript_3701
			transcript_37337
			transcript_37642
			transcript_31338
			transcript_31262
			transcript_15663
			transcript_740
			transcript_19175
			transcript_638
			transcript_685
			transcript_29755
			transcript_26243
			transcript_8399
			transcript_7117
			transcript_32465
			transcript_4525
			transcript_27594
			transcript_12249
			transcript_13907
			transcript_38380
			transcript_28109
			transcript_7681
			transcript_28201
			transcript_36147
			transcript_5394
			transcript_35979
			transcript_25847
			transcript_6711
			transcript_37576
			transcript_2753
			transcript_25328

## Sheet: UP_DOWN_stastic
	up-regelution coding gene number	down-regelution coding gene number
2h_CW vs OW	39	13
26h_CW vs OW	36	30
74h_CW vs OW	55	52

## Sheet: DEG_lncRNA
Differentially expressed lncRNAs
2h_cw_VS_ow	26h_cw_VS_ow	74h_cw_VS_ow	Union
	transcript_20598	transcript_26462	transcript_20598
	transcript_38943	transcript_29216	transcript_38943
		transcript_30000	transcript_26462
		transcript_37942	transcript_29216
		transcript_3958	transcript_30000
		transcript_9953	transcript_37942
			transcript_3958
			transcript_9953

## Sheet: DEG_TF
Differentially expressed Transcription Factor
2h_cw_VS_ow	26h_cw_VS_ow	74h_cw_VS_ow	Union	TFs
transcript_12264	transcript_19875	transcript_15361	transcript_12264	EIL
		transcript_20335	transcript_19875	C2H2
		transcript_23442	transcript_15361	ARR-B
		transcript_2715	transcript_20335	TALE
		transcript_30004	transcript_23442	ERF
		transcript_30552	transcript_2715	EIL
		transcript_36147	transcript_30004	C3H
		transcript_37642	transcript_30552	E2F/DP
		transcript_38407	transcript_36147	bZIP
		transcript_39755	transcript_37642	M-type_MADS
			transcript_38407	EIL
			transcript_39755	NAC
