# Supplementary material for: Comprehensive Transcriptome Analysis of Stem-Differentiating Xylem Upon Compression Stress in Cunninghamia Lanceolata
Source: Front Genet. 2022 Mar 3;13:843269. doi: 10.3389/fgene.2022.843269 (PMC8927042; doi:10.3389/fgene.2022.843269)
Supplement: Supplementary file 1 [file DataSheet1.ZIP › Supplementary_Table/Supplementary_Table_5.xlsx]

## Sheet: CNCI
CNCI prediction result
Transcript ID	index	score	start	end	length
transcript_21	noncoding	-0.0454656	1275	1317	2155
transcript_29	noncoding	-0.04096	567	603	915
transcript_32	noncoding	-0.0004096	0	0	371
transcript_42	noncoding	-0.0004096	0	0	1617
transcript_46	noncoding	-0.008192	153	294	1299
transcript_61	noncoding	-0.0135168	126	204	359
transcript_65	noncoding	-0.012288	267	390	582
transcript_70	noncoding	-0.028672	885	1002	2257
transcript_74	noncoding	-0.004096	114	195	1150
transcript_88	noncoding	-0.0606208	0	48	868
transcript_99	noncoding	-0.0360448	93	156	2071
transcript_100	noncoding	-0.176128	225	258	1814
transcript_101	noncoding	-0.0405504	318	438	1658
transcript_107	noncoding	-0.073728	1092	1110	1447
transcript_112	noncoding	-0.012288	990	1059	1214
transcript_118	noncoding	-0.0004096	0	0	2135
transcript_127	noncoding	-0.145818	0	36	334
transcript_128	noncoding	-0.0372736	150	210	2264
transcript_137	noncoding	-0.0217088	450	492	3071
transcript_143	noncoding	-0.200704	480	525	865
transcript_149	noncoding	-0.0270336	114	312	719
transcript_160	noncoding	-0.028672	834	888	1076
transcript_168	noncoding	-0.0479232	93	129	1618
transcript_171	noncoding	-0.016384	1200	1281	1437
transcript_172	noncoding	-0.110592	1416	1428	1755
transcript_176	noncoding	-0.0004096	0	0	538
transcript_183	noncoding	-0.0004096	0	0	864
transcript_204	noncoding	-0.02048	114	183	715
transcript_207	noncoding	-0.04096	150	240	533
transcript_217	noncoding	-0.049152	2271	2298	3146
transcript_218	noncoding	-0.057344	144	240	531
transcript_219	noncoding	-0.0004096	0	0	286
transcript_227	noncoding	-0.012288	264	378	532
transcript_237	noncoding	-0.057344	123	144	301
transcript_251	noncoding	-0.098304	147	162	1143
transcript_253	noncoding	-0.0004096	0	0	297
transcript_256	noncoding	-0.0004096	0	0	1718
transcript_258	noncoding	-0.045056	237	345	523
transcript_274	noncoding	-0.024576	336	465	2123
transcript_278	noncoding	-0.0319488	24	231	1142
transcript_284	noncoding	-0.0004096	0	0	287
transcript_302	noncoding	-0.0004096	0	0	2026
transcript_303	noncoding	-0.06144	2367	2403	3062
transcript_313	noncoding	-0.094208	882	972	1210
transcript_314	noncoding	-0.0004096	0	0	300
transcript_318	noncoding	-0.077824	396	495	709
transcript_320	noncoding	-0.106496	2013	2097	2252
transcript_323	noncoding	-0.004096	612	753	2265
transcript_326	noncoding	-0.02048	351	378	1136
transcript_330	noncoding	-0.016384	42	153	583
transcript_331	noncoding	-0.012288	174	318	710
transcript_353	noncoding	-0.147456	225	237	1133
transcript_355	noncoding	-0.02048	102	141	511
transcript_361	noncoding	-0.04096	1200	1281	4635
transcript_377	noncoding	-0.14336	2313	2379	2651
transcript_379	noncoding	-0.012288	0	84	2121
transcript_415	noncoding	-0.0352256	276	372	567
transcript_416	noncoding	-0.0004096	0	0	228
transcript_417	noncoding	-0.0065536	612	750	1070
transcript_423	noncoding	-0.098304	132	141	729
transcript_432	noncoding	-0.0004096	0	0	171
transcript_434	noncoding	-0.183091	0	48	899
transcript_454	noncoding	-0.012288	114	228	707
transcript_472	noncoding	-0.0004096	249	402	560
transcript_485	noncoding	-0.0004096	336	465	1129
transcript_496	noncoding	-0.008192	159	258	1137
transcript_513	noncoding	-0.135168	78	165	558
transcript_514	noncoding	-0.06144	216	285	699
transcript_516	noncoding	-0.077824	201	294	549
transcript_519	noncoding	-0.0004096	0	0	890
transcript_530	noncoding	-0.114688	747	774	1132
transcript_534	noncoding	-0.0004096	0	0	2386
transcript_540	noncoding	-0.02048	24	69	2244
transcript_545	noncoding	-0.0987136	240	249	1128
transcript_552	noncoding	-0.0503808	66	249	3032
transcript_561	noncoding	-0.0528384	114	291	554
transcript_562	noncoding	-0.176128	168	231	696
transcript_567	noncoding	-0.0331776	492	507	2493
transcript_580	noncoding	-0.004096	261	291	698
transcript_587	noncoding	-0.06144	0	42	549
transcript_588	noncoding	-0.094208	249	264	842
transcript_590	noncoding	-0.028672	2532	2586	3374
transcript_594	noncoding	-0.16343	477	498	2110
transcript_596	noncoding	-0.016384	93	180	699
transcript_606	noncoding	-0.004096	120	141	543
transcript_611	noncoding	-0.0004096	0	0	898
transcript_612	noncoding	-0.0004096	0	0	693
transcript_623	noncoding	-0.0180224	114	189	462
transcript_646	noncoding	-0.02048	84	195	542
transcript_652	noncoding	-0.016384	381	423	823
transcript_655	noncoding	-0.073728	2307	2352	3798
transcript_668	noncoding	-0.012288	708	831	1464
transcript_672	noncoding	-0.0393216	75	159	540
transcript_673	noncoding	-0.0004096	12	144	539
transcript_679	noncoding	-0.004096	84	129	1151
transcript_683	noncoding	-0.0262144	264	276	3009
transcript_689	noncoding	-0.0323584	0	27	1467
transcript_693	noncoding	-0.0004096	0	0	534
transcript_696	noncoding	-0.024576	153	258	3811
transcript_699	noncoding	-0.1024	1047	1062	2209
transcript_703	noncoding	-0.0466944	0	42	1507
transcript_710	noncoding	-0.0004096	0	0	688
transcript_714	noncoding	-0.036864	621	645	1607
transcript_723	noncoding	-0.0004096	0	0	687
transcript_728	noncoding	-0.135168	0	63	1305
transcript_747	noncoding	-0.0004096	60	63	1122
transcript_750	noncoding	-0.0004096	96	246	713
transcript_767	noncoding	-0.888832	1830	1833	3559
transcript_784	noncoding	-0.049152	447	474	845
transcript_786	noncoding	-0.0004096	726	726	2230
transcript_793	noncoding	-0.0004096	0	0	445
transcript_795	noncoding	-0.032768	165	168	523
transcript_798	noncoding	-0.045056	0	126	428
transcript_821	noncoding	-0.0004096	0	0	1213
transcript_829	noncoding	-0.0741376	840	897	1053
transcript_831	noncoding	-0.0004096	0	0	889
transcript_844	noncoding	-0.028672	75	153	890
transcript_849	noncoding	-0.098304	684	708	894
transcript_852	noncoding	-0.049152	0	51	532
transcript_853	noncoding	-0.02048	2478	2604	3000
transcript_860	noncoding	-0.0569344	96	198	3021
transcript_866	noncoding	-0.0315392	0	24	6651
transcript_875	noncoding	-0.131072	60	78	509
transcript_881	noncoding	-0.0004096	0	0	413
transcript_895	noncoding	-0.0004096	0	0	1804
transcript_897	noncoding	-0.045056	843	900	1437
transcript_899	noncoding	-0.0004096	0	0	409
transcript_903	noncoding	-0.0724992	0	87	1590
transcript_906	noncoding	-0.0012288	72	219	499
transcript_914	noncoding	-0.069632	144	165	403
transcript_931	noncoding	-0.028672	96	198	498
transcript_936	noncoding	-0.12288	144	150	388
transcript_944	noncoding	-0.0004096	759	759	1301
transcript_947	noncoding	-0.0004096	0	0	397
transcript_952	noncoding	-0.0004096	189	189	883
transcript_955	noncoding	-0.0004096	0	0	395
transcript_957	noncoding	-0.028672	1071	1164	1361
transcript_961	noncoding	-0.0073728	372	411	1751
transcript_965	noncoding	-0.101171	3162	3165	3556
transcript_968	noncoding	-0.0004096	0	0	676
transcript_999	noncoding	-0.004096	1038	1047	2068
transcript_1006	noncoding	-0.090112	2766	2841	2996
transcript_1009	noncoding	-0.055296	0	102	486
transcript_1013	noncoding	-0.053248	75	192	836
transcript_1027	noncoding	-0.0004096	0	0	806
transcript_1042	noncoding	-0.057344	432	516	836
transcript_1052	noncoding	-0.073728	39	90	481
transcript_1058	noncoding	-0.0393216	84	117	480
transcript_1065	noncoding	-0.094208	3582	3588	3776
transcript_1076	noncoding	-0.0606208	300	414	1649
transcript_1087	noncoding	-0.0004096	0	0	625
transcript_1097	noncoding	-0.004096	312	366	884
transcript_1105	noncoding	-0.0004096	0	0	385
transcript_1113	noncoding	-0.008192	48	171	2822
transcript_1127	noncoding	-0.110592	750	813	1121
transcript_1130	noncoding	-0.18432	339	384	2067
transcript_1142	noncoding	-0.0241664	198	318	832
transcript_1147	noncoding	-0.059392	0	102	478
transcript_1151	noncoding	-0.114688	60	108	1647
transcript_1173	noncoding	-0.0217088	201	312	879
transcript_1192	noncoding	-0.028672	1335	1398	2776
transcript_1194	noncoding	-0.008192	150	201	666
transcript_1195	noncoding	-0.0004096	0	0	457
transcript_1202	noncoding	-0.0147456	1032	1203	1774
transcript_1203	noncoding	-0.110592	459	525	882
transcript_1206	noncoding	-0.065536	267	333	1960
transcript_1230	noncoding	-0.0004096	0	0	310
transcript_1239	noncoding	-0.049152	2040	2070	2230
transcript_1243	noncoding	-0.0004096	0	0	1967
transcript_1245	noncoding	-0.0376832	165	189	3124
transcript_1247	noncoding	-0.036864	90	183	664
transcript_1259	noncoding	-0.180224	90	156	442
transcript_1268	noncoding	-0.0401408	0	162	1767
transcript_1269	noncoding	-0.0004096	0	0	662
transcript_1274	noncoding	-0.053248	2760	2844	3039
transcript_1288	noncoding	-0.0004096	0	0	1648
transcript_1293	noncoding	-0.053248	5565	5661	6037
transcript_1305	noncoding	-0.053248	0	15	661
transcript_1308	noncoding	-0.114688	357	399	1893
transcript_1311	noncoding	-0.045056	150	234	660
transcript_1314	noncoding	-0.012288	690	867	1296
transcript_1317	noncoding	-0.0004096	0	0	1361
transcript_1331	noncoding	-0.0004096	0	0	254
transcript_1338	noncoding	-0.14336	1110	1116	1895
transcript_1342	noncoding	-0.0004096	0	0	431
transcript_1370	noncoding	-0.06144	564	639	2083
transcript_1372	noncoding	-0.04096	2295	2328	2614
transcript_1380	noncoding	-0.0897024	1641	1680	6990
transcript_1388	noncoding	-0.0004096	0	0	659
transcript_1389	noncoding	-0.024576	228	231	402
transcript_1392	noncoding	-0.0585728	1275	1296	2086
transcript_1397	noncoding	-0.098304	1041	1092	2967
transcript_1407	noncoding	-0.016384	111	165	1350
transcript_1418	noncoding	-0.0167936	54	168	658
transcript_1419	noncoding	-0.0004096	0	0	187
transcript_1423	noncoding	-0.032768	396	402	1960
transcript_1425	noncoding	-0.0004096	0	0	182
transcript_1426	noncoding	-0.157286	39	42	1769
transcript_1428	noncoding	-0.241664	Full	Length	151
transcript_1439	noncoding	-0.004096	0	24	371
transcript_1450	noncoding	-0.237568	0	33	194
transcript_1455	noncoding	-0.016384	42	180	1444
transcript_1456	noncoding	-0.196608	9	42	1173
transcript_1460	noncoding	-0.126976	Full	Length	91
transcript_1466	noncoding	-0.0417792	624	741	1694
transcript_1467	noncoding	-0.231424	Full	Length	76
transcript_1488	noncoding	-0.0016384	159	306	1114
transcript_1494	noncoding	-0.0004096	0	0	646
transcript_1501	noncoding	-0.0004096	0	0	334
transcript_1503	noncoding	-0.016384	873	996	1751
transcript_1505	noncoding	-0.0155648	90	315	841
transcript_1509	noncoding	-0.024576	45	180	333
transcript_1512	noncoding	-0.04096	123	186	2220
transcript_1516	noncoding	-0.0827392	1014	1020	2208
transcript_1518	noncoding	-0.110592	2709	2766	3019
transcript_1521	noncoding	-0.0004096	0	0	866
transcript_1538	noncoding	-0.126976	714	756	1428
transcript_1541	noncoding	-0.0004096	0	0	307
transcript_1551	noncoding	-0.0684032	0	9	1363
transcript_1557	noncoding	-0.0466944	60	255	2199
transcript_1560	noncoding	-0.01024	438	549	866
transcript_1571	noncoding	-0.0004096	0	0	180
transcript_1580	noncoding	-0.0004096	0	0	4573
transcript_1582	noncoding	-0.08192	1251	1263	2078
transcript_1611	noncoding	-0.0004096	0	0	242
transcript_1627	noncoding	-0.0724992	1440	1443	1659
transcript_1631	noncoding	-0.012288	117	261	866
transcript_1639	noncoding	-0.0684032	237	261	1107
transcript_1640	noncoding	-0.0192512	1920	2097	2957
transcript_1650	noncoding	-0.14336	1446	1455	1794
transcript_1657	noncoding	-0.188416	768	822	2246
transcript_1663	noncoding	-0.028672	0	24	3538
transcript_1711	noncoding	-0.0024576	81	222	639
transcript_1712	noncoding	-0.0192512	1554	1575	2073
transcript_1718	noncoding	-0.106496	387	483	863
transcript_1738	noncoding	-0.0004096	0	0	1039
transcript_1753	noncoding	-0.0315392	0	24	6814
transcript_1757	noncoding	-0.0045056	3078	3243	6792
transcript_1763	noncoding	-0.08192	582	648	1757
transcript_1773	noncoding	-0.0331776	27	87	808
transcript_1783	noncoding	-0.0479232	630	783	1587
transcript_1784	noncoding	-0.053248	624	705	1758
transcript_1802	noncoding	-0.004096	111	192	860
transcript_1812	noncoding	-0.0065536	6	153	632
transcript_1821	noncoding	-0.04096	2319	2385	2942
transcript_1822	noncoding	-0.028672	300	303	2994
transcript_1824	noncoding	-0.057344	153	171	635
transcript_1835	noncoding	-0.016384	222	339	628
transcript_1839	noncoding	-0.036864	561	615	1636
transcript_1851	noncoding	-0.167936	210	225	861
transcript_1852	noncoding	-0.049152	120	213	2053
transcript_1874	noncoding	-0.036864	213	327	1357
transcript_1887	noncoding	-0.0151552	435	447	624
transcript_1897	noncoding	-0.0065536	1080	1083	2183
transcript_1899	noncoding	-0.0200704	822	978	1240
transcript_1908	noncoding	-0.0004096	0	0	820
transcript_1924	noncoding	-0.0004096	0	0	1081
transcript_1927	noncoding	-0.065536	1059	1086	1349
transcript_1939	noncoding	-0.0221184	603	624	801
transcript_1940	noncoding	-0.0004096	1206	1290	1786
transcript_1942	noncoding	-0.0004096	0	0	1397
transcript_1945	noncoding	-0.0352256	516	666	841
transcript_1959	noncoding	-0.086016	930	939	3522
transcript_1983	noncoding	-0.0094208	1422	1452	1789
transcript_1990	noncoding	-0.059392	108	165	1078
transcript_2001	noncoding	-0.193331	219	225	856
transcript_2020	noncoding	-0.086016	1680	1722	3001
transcript_2022	noncoding	-0.0339968	72	285	2640
transcript_2029	noncoding	-0.053248	570	645	3176
transcript_2037	noncoding	-0.024576	351	408	2997
transcript_2061	noncoding	-0.04096	1836	1902	2188
transcript_2081	noncoding	-0.028672	465	504	2131
transcript_2084	noncoding	-0.012288	267	342	1280
transcript_2086	noncoding	-0.016384	435	456	611
transcript_2087	noncoding	-0.036864	1824	1839	2610
transcript_2094	noncoding	-0.0004096	0	0	1340
transcript_2098	noncoding	-0.0004096	0	0	1750
transcript_2099	noncoding	-0.012288	60	183	621
transcript_2109	noncoding	-0.0786432	1254	1302	2053
transcript_2154	noncoding	-0.0200704	99	126	577
transcript_2161	noncoding	-0.0004096	603	603	1588
transcript_2178	noncoding	-0.073728	645	696	850
transcript_2188	noncoding	-0.016384	255	303	790
transcript_2195	noncoding	-0.0004096	1401	1464	1744
transcript_2200	noncoding	-0.126976	78	90	808
transcript_2205	noncoding	-0.131072	417	480	1745
transcript_2283	noncoding	-0.08192	924	981	2465
transcript_2294	noncoding	-0.0004096	1479	1554	1732
transcript_2302	noncoding	-0.008192	249	312	1949
transcript_2305	noncoding	-0.0090112	66	273	598
transcript_2320	noncoding	-0.0004096	123	123	2927
transcript_2324	noncoding	-0.012288	33	150	851
transcript_2339	noncoding	-0.012288	21	156	583
transcript_2343	noncoding	-0.094208	4038	4092	5376
transcript_2345	noncoding	-0.012288	21	87	593
transcript_2355	noncoding	-0.0004096	567	615	847
transcript_2359	noncoding	-0.024576	420	528	817
transcript_2365	noncoding	-0.016384	81	162	782
transcript_2371	noncoding	-0.0045056	402	510	868
transcript_2399	noncoding	-0.016384	1404	1518	3510
transcript_2401	noncoding	-0.004096	351	456	1089
transcript_2411	noncoding	-0.0647168	180	183	781
transcript_2426	noncoding	-0.0028672	516	591	814
transcript_2434	noncoding	-0.004096	936	951	2991
transcript_2438	noncoding	-0.012288	1179	1269	2881
transcript_2441	noncoding	-0.0004096	0	0	780
transcript_2442	noncoding	-0.057344	438	480	814
transcript_2449	noncoding	-0.0004096	93	240	813
transcript_2450	noncoding	-0.24576	1377	1392	5537
transcript_2461	noncoding	-0.004096	66	219	585
transcript_2463	noncoding	-0.024576	342	390	845
transcript_2466	noncoding	-0.004096	63	198	1327
transcript_2472	noncoding	-0.0294912	543	609	844
transcript_2473	noncoding	-0.036864	1017	1092	1897
transcript_2475	noncoding	-0.0004096	0	0	1019
transcript_2499	noncoding	-0.108544	342	378	799
transcript_2502	noncoding	-0.0004096	0	0	2464
transcript_2509	noncoding	-0.180224	108	171	816
transcript_2512	noncoding	-0.106496	351	381	1152
transcript_2534	noncoding	-0.0004096	0	0	593
transcript_2552	noncoding	-0.0233472	90	102	1085
transcript_2563	noncoding	-0.02048	129	201	807
transcript_2564	noncoding	-0.0004096	1365	1365	2915
transcript_2571	noncoding	-0.0094208	873	1002	1727
transcript_2577	noncoding	-0.0004096	0	0	2353
transcript_2580	noncoding	-0.0004096	0	0	1882
transcript_2581	noncoding	-0.0004096	0	0	1584
transcript_2603	noncoding	-0.057344	63	174	1060
transcript_2648	noncoding	-0.0004096	0	0	577
transcript_2651	noncoding	-0.0004096	0	0	750
transcript_2652	noncoding	-0.0004096	0	0	1083
transcript_2664	noncoding	-0.0126976	552	702	1017
transcript_2675	noncoding	-0.06144	30	111	809
transcript_2678	noncoding	-0.0004096	0	0	597
transcript_2690	noncoding	-0.0139264	0	81	2910
transcript_2695	noncoding	-0.090112	501	552	1183
transcript_2699	noncoding	-0.016384	366	381	1325
transcript_2750	noncoding	-0.0065536	2379	2601	3505
transcript_2758	noncoding	-0.115917	69	78	795
transcript_2759	noncoding	-0.0004096	0	0	1271
transcript_2766	noncoding	-0.0004096	0	0	767
transcript_2770	noncoding	-0.049152	2226	2322	3724
transcript_2787	noncoding	-0.0344064	3	93	1729
transcript_2816	noncoding	-0.0004096	996	1113	1269
transcript_2824	noncoding	-0.028672	1377	1386	4454
transcript_2829	noncoding	-0.034816	774	819	1186
transcript_2846	noncoding	-0.0004096	0	0	789
transcript_2849	noncoding	-0.057344	126	174	563
transcript_2854	noncoding	-0.0561152	780	954	1349
transcript_2858	noncoding	-0.098304	1005	1008	1581
transcript_2863	noncoding	-0.057344	498	582	809
transcript_2864	noncoding	-0.094208	249	324	1070
transcript_2870	noncoding	-0.032768	396	483	1439
transcript_2871	noncoding	-0.360448	135	159	778
transcript_2886	noncoding	-0.004096	48	132	571
transcript_2890	noncoding	-0.0004096	387	387	758
transcript_2891	noncoding	-0.0868352	0	117	1050
transcript_2899	noncoding	-0.053248	168	180	1049
transcript_2915	noncoding	-0.008192	132	258	1781
transcript_2916	noncoding	-0.0004096	486	486	1174
transcript_2935	noncoding	-0.0004096	0	0	549
transcript_2944	noncoding	-0.057344	483	522	755
transcript_2946	noncoding	-0.1024	867	873	1719
transcript_2948	noncoding	-0.0004096	0	0	1074
transcript_2966	noncoding	-0.08192	69	165	837
transcript_2979	noncoding	-0.0258048	171	177	1626
transcript_2982	noncoding	-0.094208	1446	1476	2841
transcript_3007	noncoding	-0.0180224	216	363	1946
transcript_3011	noncoding	-0.0339968	219	300	1069
transcript_3015	noncoding	-0.0499712	1146	1161	2117
transcript_3021	noncoding	-0.069632	105	171	541
transcript_3026	noncoding	-0.049152	429	471	1074
transcript_3072	noncoding	-0.0106496	51	216	747
transcript_3093	noncoding	-0.069632	1779	1782	2226
transcript_3116	noncoding	-0.053248	24	45	4470
transcript_3128	noncoding	-0.04096	588	618	777
transcript_3147	noncoding	-0.0495616	1134	1242	1473
transcript_3150	noncoding	-0.04096	387	444	1069
transcript_3171	noncoding	-0.006144	6	117	524
transcript_3173	noncoding	-0.0053248	513	627	2894
transcript_3187	noncoding	-0.086016	129	147	1711
transcript_3190	noncoding	-0.0151552	3933	4014	5079
transcript_3192	noncoding	-0.069632	12	117	1712
transcript_3194	noncoding	-0.0004096	0	0	707
transcript_3199	noncoding	-0.0004096	0	0	520
transcript_3211	noncoding	-0.032768	687	762	1259
transcript_3214	noncoding	-0.0004096	0	0	2308
transcript_3218	noncoding	-0.1024	2541	2598	2981
transcript_3219	noncoding	-0.032768	54	132	550
transcript_3222	noncoding	-0.0172032	1398	1419	2117
transcript_3223	noncoding	-0.140902	18	27	1576
transcript_3234	noncoding	-0.0004096	0	0	517
transcript_3238	noncoding	-0.032768	702	732	1151
transcript_3254	noncoding	-0.04096	141	177	512
transcript_3260	noncoding	-0.0118784	150	231	510
transcript_3277	noncoding	-0.024576	2847	2865	3724
transcript_3280	noncoding	-0.022528	342	435	765
transcript_3284	noncoding	-0.331776	522	531	2046
transcript_3286	noncoding	-0.0008192	54	159	469
transcript_3289	noncoding	-0.008192	201	309	1343
transcript_3296	noncoding	-0.139264	435	474	2038
transcript_3301	noncoding	-0.0004096	0	0	800
transcript_3325	noncoding	-0.004096	1260	1317	1732
transcript_3335	noncoding	-0.098304	66	108	1931
transcript_3341	noncoding	-0.04096	210	252	2885
transcript_3347	noncoding	-0.04096	660	666	1002
transcript_3364	noncoding	-0.0180224	1755	1878	2113
transcript_3369	noncoding	-0.028672	1005	1098	1331
transcript_3370	noncoding	-0.0004096	123	279	701
transcript_3376	noncoding	-0.002048	87	243	720
transcript_3378	noncoding	-0.069632	1950	1995	2151
transcript_3401	noncoding	-0.0004096	0	0	1061
transcript_3421	noncoding	-0.196608	387	426	1064
transcript_3424	noncoding	-0.090112	0	87	754
transcript_3429	noncoding	-0.008192	126	288	493
transcript_3437	noncoding	-0.106496	9	27	2004
transcript_3446	noncoding	-0.065536	177	267	759
transcript_3462	noncoding	-0.155648	432	486	672
transcript_3469	noncoding	-0.0057344	21	171	1060
transcript_3483	noncoding	-0.053248	69	153	485
transcript_3499	noncoding	-0.0315392	0	24	6817
transcript_3500	noncoding	-0.012288	120	261	1029
transcript_3506	noncoding	-0.0004096	0	0	1473
transcript_3507	noncoding	-0.0004096	0	0	2005
transcript_3529	noncoding	-0.0004096	201	201	2745
transcript_3542	noncoding	-0.0004096	0	0	1715
transcript_3559	noncoding	-0.049152	0	24	3487
transcript_3579	noncoding	-0.0126976	144	294	746
transcript_3581	noncoding	-0.008192	0	36	720
transcript_3582	noncoding	-0.0024576	1734	1740	2812
transcript_3586	noncoding	-0.028672	288	312	746
transcript_3606	noncoding	-0.0004096	0	0	468
transcript_3614	noncoding	-0.004096	303	339	1055
transcript_3617	noncoding	-0.28672	297	315	4491
transcript_3627	noncoding	-0.0004096	0	0	1066
transcript_3632	noncoding	-0.0004096	0	0	466
transcript_3644	noncoding	-0.0004096	0	0	716
transcript_3652	noncoding	-0.0004096	204	252	720
transcript_3658	noncoding	-0.0004096	732	840	995
transcript_3672	noncoding	-0.004096	159	291	2053
transcript_3691	noncoding	-0.0794624	198	234	1250
transcript_3703	noncoding	-0.032768	0	12	459
transcript_3711	noncoding	-0.0004096	153	279	820
transcript_3725	noncoding	-0.18432	885	930	1930
transcript_3737	noncoding	-0.0004096	0	0	459
transcript_3742	noncoding	-0.045056	381	402	3709
transcript_3781	noncoding	-0.08192	213	273	448
transcript_3799	noncoding	-0.065536	228	234	1050
transcript_3813	noncoding	-0.114688	528	615	1315
transcript_3816	noncoding	-0.022528	420	573	1025
transcript_3839	noncoding	-0.008192	120	237	2038
transcript_3846	noncoding	-0.002048	171	222	4472
transcript_3851	noncoding	-0.0094208	78	93	439
transcript_3855	noncoding	-0.0315392	732	741	2820
transcript_3869	noncoding	-0.0344064	822	840	1327
transcript_3872	noncoding	-0.0004096	0	0	432
transcript_3873	noncoding	-0.0004096	0	0	428
transcript_3883	noncoding	-0.0004096	0	0	718
transcript_3886	noncoding	-0.065536	186	267	2180
transcript_3887	noncoding	-0.0004096	0	0	1322
transcript_3889	noncoding	-0.04096	0	72	1246
transcript_3898	noncoding	-0.0004096	0	0	732
transcript_3901	noncoding	-0.0004096	0	0	795
transcript_3929	noncoding	-0.053248	213	297	3103
transcript_3931	noncoding	-0.024576	1113	1164	1324
transcript_3933	noncoding	-0.0004096	270	339	795
transcript_3935	noncoding	-0.131891	81	84	1195
transcript_3936	noncoding	-0.036864	342	444	2439
transcript_3948	noncoding	-0.0004096	0	0	727
transcript_3955	noncoding	-0.0618496	0	66	2610
transcript_3958	noncoding	-0.0098304	135	249	726
transcript_3972	noncoding	-0.065536	621	666	1048
transcript_3996	noncoding	-0.016384	312	321	2970
transcript_4007	noncoding	-0.032768	0	30	406
transcript_4011	noncoding	-0.04096	87	90	420
transcript_4014	noncoding	-0.0004096	237	237	705
transcript_4047	noncoding	-0.0004096	0	0	400
transcript_4077	noncoding	-0.0004096	0	0	1152
transcript_4095	noncoding	-0.0544768	1215	1263	1559
transcript_4111	noncoding	-0.0004096	0	78	4373
transcript_4112	noncoding	-0.0004096	0	0	706
transcript_4142	noncoding	-0.0004096	0	0	385
transcript_4151	noncoding	-0.106496	240	267	1983
transcript_4170	noncoding	-0.0360448	39	186	688
transcript_4177	noncoding	-0.0913408	0	75	4621
transcript_4191	noncoding	-0.126976	177	201	634
transcript_4209	noncoding	-0.0188416	429	447	1753
transcript_4211	noncoding	-0.008192	273	426	690
transcript_4214	noncoding	-0.0004096	0	0	785
transcript_4223	noncoding	-0.028672	780	792	2035
transcript_4227	noncoding	-0.0315392	0	24	6478
transcript_4244	noncoding	-0.077824	189	303	2214
transcript_4246	noncoding	-0.0528384	231	279	688
transcript_4265	noncoding	-0.0131072	303	318	782
transcript_4268	noncoding	-0.466944	1755	1767	2594
transcript_4286	noncoding	-0.0004096	0	0	1458
transcript_4291	noncoding	-0.0004096	480	483	1035
transcript_4301	noncoding	-0.0073728	522	669	3459
transcript_4320	noncoding	-0.073728	198	240	1662
transcript_4325	noncoding	-0.0024576	36	264	2616
transcript_4346	noncoding	-0.02048	270	402	668
transcript_4350	noncoding	-0.0098304	738	819	1709
transcript_4351	noncoding	-0.0004096	0	0	686
transcript_4352	noncoding	-0.073728	51	99	2215
transcript_4375	noncoding	-0.0352256	237	267	779
transcript_4396	noncoding	-0.04096	0	126	700
transcript_4401	noncoding	-0.0159744	48	108	678
transcript_4403	noncoding	-0.0847872	447	474	788
transcript_4410	noncoding	-0.0004096	0	0	1984
transcript_4412	noncoding	-0.1024	360	447	675
transcript_4423	noncoding	-0.0004096	0	0	2034
transcript_4431	noncoding	-0.0282624	24	180	1150
transcript_4441	noncoding	-0.0344064	1350	1455	1633
transcript_4455	noncoding	-0.126976	1305	1356	4477
transcript_4463	noncoding	-0.028672	891	894	1673
transcript_4465	noncoding	-0.0425984	216	417	695
transcript_4473	noncoding	-0.06144	198	240	2324
transcript_4496	noncoding	-0.106496	897	915	1920
transcript_4497	noncoding	-0.106496	243	270	777
transcript_4508	noncoding	-0.16384	2613	2646	4717
transcript_4518	noncoding	-0.0004096	1605	1605	2632
transcript_4532	noncoding	-0.049152	309	342	682
transcript_4533	noncoding	-0.002048	159	273	637
transcript_4542	noncoding	-0.08192	300	402	786
transcript_4557	noncoding	-0.077824	381	432	793
transcript_4582	noncoding	-0.0004096	0	0	678
transcript_4609	noncoding	-0.0004096	288	369	769
transcript_4623	noncoding	-0.016384	1062	1182	1966
transcript_4639	noncoding	-0.192512	1248	1251	2599
transcript_4650	noncoding	-0.024576	285	402	767
transcript_4655	noncoding	-0.0131072	162	183	677
transcript_4666	noncoding	-0.176128	15	66	1967
transcript_4671	noncoding	-0.057344	4368	4446	4678
transcript_4673	noncoding	-0.0397312	141	192	638
transcript_4688	noncoding	-0.0249856	96	210	670
transcript_4695	noncoding	-0.090112	930	987	1917
transcript_4700	noncoding	-0.0004096	0	0	765
transcript_4704	noncoding	-0.0106496	372	513	2098
transcript_4727	noncoding	-0.032768	516	588	3109
transcript_4741	noncoding	-0.0315392	0	24	6376
transcript_4759	noncoding	-0.094208	1332	1377	2792
transcript_4760	noncoding	-0.0151552	1875	1923	2102
transcript_4768	noncoding	-0.0004096	48	168	1142
transcript_4770	noncoding	-0.0004096	21	21	663
transcript_4776	noncoding	-0.1024	90	117	1642
transcript_4816	noncoding	-0.0004096	0	0	681
transcript_4819	noncoding	-0.016384	2898	3024	5782
transcript_4822	noncoding	-0.028672	279	366	653
transcript_4823	noncoding	-0.0004096	996	996	1150
transcript_4833	noncoding	-0.0577536	0	168	656
transcript_4851	noncoding	-0.1024	117	204	673
transcript_4854	noncoding	-0.065536	1680	1707	2098
transcript_4858	noncoding	-0.180224	213	234	980
transcript_4859	noncoding	-0.036864	561	663	2102
transcript_4861	noncoding	-0.173261	279	291	970
transcript_4862	noncoding	-0.0004096	0	0	658
transcript_4875	noncoding	-0.077824	1203	1302	2308
transcript_4882	noncoding	-0.0004096	786	786	2432
transcript_4887	noncoding	-0.114278	336	351	3660
transcript_4891	noncoding	-0.180224	1683	1704	2027
transcript_4920	noncoding	-0.090112	222	252	649
transcript_4923	noncoding	-0.0004096	0	0	1631
transcript_4941	noncoding	-0.045056	966	1074	1293
transcript_4943	noncoding	-0.110592	1287	1305	1529
transcript_4965	noncoding	-0.217088	1170	1194	1661
transcript_4979	noncoding	-0.0278528	51	252	644
transcript_4987	noncoding	-0.032768	1200	1269	1637
transcript_4993	noncoding	-0.004096	18	138	974
transcript_5001	noncoding	-0.151552	114	120	989
transcript_5009	noncoding	-0.053248	285	333	973
transcript_5021	noncoding	-0.008192	123	255	640
transcript_5040	noncoding	-0.0106496	387	390	639
transcript_5041	noncoding	-0.208896	306	345	1138
transcript_5049	noncoding	-0.0004096	2010	2082	2473
transcript_5051	noncoding	-0.032768	147	255	753
transcript_5078	noncoding	-0.0004096	0	0	2605
transcript_5079	noncoding	-0.0016384	390	480	635
transcript_5089	noncoding	-0.103219	0	144	647
transcript_5091	noncoding	-0.004096	2025	2043	2199
transcript_5114	noncoding	-0.0004096	588	588	1853
transcript_5138	noncoding	-0.049152	438	480	635
transcript_5149	noncoding	-0.065536	159	165	964
transcript_5169	noncoding	-0.049152	177	189	752
transcript_5171	noncoding	-0.008192	726	756	1848
transcript_5172	noncoding	-0.0028672	18	165	617
transcript_5180	noncoding	-0.0700416	0	57	963
transcript_5181	noncoding	-0.0004096	0	0	1008
transcript_5182	noncoding	-0.0004096	33	33	651
transcript_5184	noncoding	-0.0004096	0	0	968
transcript_5190	noncoding	-0.0114688	330	462	630
transcript_5194	noncoding	-0.086016	582	621	1222
transcript_5195	noncoding	-0.004096	36	147	603
transcript_5196	noncoding	-0.016384	351	483	639
transcript_5209	noncoding	-0.086016	432	459	618
transcript_5210	noncoding	-0.086016	39	60	619
transcript_5215	noncoding	-0.065536	1125	1182	2164
transcript_5216	noncoding	-0.0393216	111	303	964
transcript_5230	noncoding	-0.0651264	1302	1347	1540
transcript_5231	noncoding	-0.047104	0	75	967
transcript_5239	noncoding	-0.0004096	321	321	765
transcript_5240	noncoding	-0.0004096	0	0	1951
transcript_5251	noncoding	-0.053248	240	333	1691
transcript_5259	noncoding	-0.0258048	339	354	980
transcript_5271	noncoding	-0.02048	345	348	997
transcript_5275	noncoding	-0.098304	30	57	1131
transcript_5284	noncoding	-0.0155648	216	387	1001
transcript_5287	noncoding	-0.045056	102	126	746
transcript_5295	noncoding	-0.032768	222	333	610
transcript_5303	noncoding	-0.0110592	411	441	1747
transcript_5329	noncoding	-0.02048	312	321	766
transcript_5333	noncoding	-0.0536576	225	249	743
transcript_5349	noncoding	-0.28672	750	768	963
transcript_5356	noncoding	-0.0217088	621	711	1546
transcript_5360	noncoding	-0.090112	4266	4347	6244
transcript_5361	noncoding	-0.028672	996	1011	1383
transcript_5366	noncoding	-0.0004096	96	96	1007
transcript_5373	noncoding	-0.0004096	0	0	2202
transcript_5379	noncoding	-0.036864	72	78	1543
transcript_5384	noncoding	-0.053248	177	231	2700
transcript_5410	noncoding	-0.0704512	261	300	740
transcript_5413	noncoding	-0.188416	1773	1821	2077
transcript_5422	noncoding	-0.045056	360	396	1847
transcript_5434	noncoding	-0.0004096	0	0	600
transcript_5435	noncoding	-0.0004096	0	0	959
transcript_5475	noncoding	-0.073728	21	84	629
transcript_5512	noncoding	-0.04096	96	114	996
transcript_5518	noncoding	-0.0053248	81	201	2086
transcript_5564	noncoding	-0.0004096	0	0	1692
transcript_5567	noncoding	-0.176128	63	90	1614
transcript_5573	noncoding	-0.004096	39	90	1542
transcript_5584	noncoding	-0.0208896	0	45	1263
transcript_5613	noncoding	-0.04096	120	156	1290
transcript_5620	noncoding	-0.036864	912	996	3058
transcript_5621	noncoding	-0.147456	1434	1482	1845
transcript_5623	noncoding	-0.0004096	0	0	1435
transcript_5628	noncoding	-0.012288	27	105	563
transcript_5634	noncoding	-0.004096	348	393	562
transcript_5658	noncoding	-0.0004096	0	0	1843
transcript_5660	noncoding	-0.016384	921	954	1952
transcript_5661	noncoding	-0.012288	120	237	989
transcript_5666	noncoding	-0.04096	942	1017	1261
transcript_5674	noncoding	-0.0323584	0	18	733
transcript_5675	noncoding	-0.032768	159	222	2423
transcript_5696	noncoding	-0.057344	1257	1320	6165
transcript_5734	noncoding	-0.0004096	549	693	1271
transcript_5738	noncoding	-0.0671744	678	696	1937
transcript_5740	noncoding	-0.0004096	726	855	2063
transcript_5759	noncoding	-0.0360448	276	453	699
transcript_5763	noncoding	-0.0192512	444	471	974
transcript_5768	noncoding	-0.0110592	120	312	896
transcript_5773	noncoding	-0.032768	219	255	729
transcript_5777	noncoding	-0.0749568	429	438	706
transcript_5780	noncoding	-0.077824	1755	1758	3087
transcript_5781	noncoding	-0.045056	828	846	1601
transcript_5784	noncoding	-0.0004096	0	0	726
transcript_5798	noncoding	-0.036864	360	372	1290
transcript_5804	noncoding	-0.0004096	369	369	2081
transcript_5822	noncoding	-0.006144	0	81	2625
transcript_5851	noncoding	-0.0946176	228	267	3088
transcript_5856	noncoding	-0.0241664	165	243	1244
transcript_5859	noncoding	-0.053248	120	156	1209
transcript_5878	noncoding	-0.0303104	240	321	921
transcript_5922	noncoding	-0.012288	216	330	723
transcript_5923	noncoding	-0.126976	162	204	2911
transcript_5936	noncoding	-0.008192	402	432	1606
transcript_5937	noncoding	-0.012288	12	141	605
transcript_5963	noncoding	-0.0331776	423	561	1697
transcript_5974	noncoding	-0.0126976	96	300	1264
transcript_5976	noncoding	-0.0458752	72	81	1251
transcript_5980	noncoding	-0.0004096	0	0	1117
transcript_5997	noncoding	-0.004096	345	444	4456
transcript_6006	noncoding	-0.008192	63	159	1138
transcript_6012	noncoding	-0.0004096	1299	1329	2580
transcript_6016	noncoding	-0.016384	111	150	2930
transcript_6029	noncoding	-0.077824	1359	1443	1599
transcript_6047	noncoding	-0.049152	2247	2346	2934
transcript_6053	noncoding	-0.024576	285	363	976
transcript_6064	noncoding	-0.04096	189	198	593
transcript_6078	noncoding	-0.06144	879	936	1601
transcript_6081	noncoding	-0.04096	141	165	930
transcript_6083	noncoding	-0.090112	771	831	1648
transcript_6088	noncoding	-0.0651264	0	81	1547
transcript_6110	noncoding	-0.0208896	114	231	2931
transcript_6120	noncoding	-0.0139264	828	978	2925
transcript_6124	noncoding	-0.0139264	117	126	594
transcript_6154	noncoding	-0.094208	48	78	906
transcript_6157	noncoding	-0.0004096	0	0	926
transcript_6165	noncoding	-0.053248	1731	1806	4354
transcript_6166	noncoding	-0.036864	276	375	1385
transcript_6176	noncoding	-0.065536	834	837	1620
transcript_6193	noncoding	-0.024576	345	414	919
transcript_6208	noncoding	-0.0004096	0	0	1737
transcript_6209	noncoding	-0.036864	282	327	1240
transcript_6211	noncoding	-0.0192512	0	96	580
transcript_6216	noncoding	-0.0086016	999	1002	1238
transcript_6235	noncoding	-0.0241664	18	168	1268
transcript_6238	noncoding	-0.0311296	0	15	2045
transcript_6263	noncoding	-0.032768	207	234	575
transcript_6282	noncoding	-0.131072	351	360	2200
transcript_6288	noncoding	-0.0004096	0	0	2046
transcript_6293	noncoding	-0.0004096	2043	2052	4380
transcript_6297	noncoding	-0.06144	342	390	571
transcript_6309	noncoding	-0.098304	468	504	1202
transcript_6312	noncoding	-0.004096	39	180	1255
transcript_6342	noncoding	-0.0004096	183	261	2074
transcript_6345	noncoding	-0.024576	0	111	1260
transcript_6352	noncoding	-0.0024576	492	516	1255
transcript_6363	noncoding	-0.098304	84	90	1121
transcript_6367	noncoding	-0.0004096	528	609	958
transcript_6368	noncoding	-0.0004096	0	0	918
transcript_6373	noncoding	-0.14336	39	57	564
transcript_6418	noncoding	-0.212992	42	57	556
transcript_6442	noncoding	-0.04096	42	81	938
transcript_6453	noncoding	-0.151552	957	1044	3327
transcript_6457	noncoding	-0.012288	738	762	1461
transcript_6469	noncoding	-0.028672	204	279	2000
transcript_6494	noncoding	-0.045056	5349	5409	6002
transcript_6548	noncoding	-0.0749568	2019	2040	2412
transcript_6553	noncoding	-0.024576	213	297	5956
transcript_6556	noncoding	-0.0299008	27	141	1251
transcript_6568	noncoding	-0.0114688	1653	1746	3621
transcript_6572	noncoding	-0.0147456	51	210	908
transcript_6574	noncoding	-0.172032	561	588	1683
transcript_6578	noncoding	-0.0004096	0	0	541
transcript_6586	noncoding	-0.090112	1062	1074	1426
transcript_6598	noncoding	-0.090112	3408	3438	5431
transcript_6610	noncoding	-0.106496	84	99	535
transcript_6618	noncoding	-0.0147456	456	618	924
transcript_6620	noncoding	-0.06144	21	105	1366
transcript_6634	noncoding	-0.02048	102	234	903
transcript_6639	noncoding	-0.024576	327	432	1241
transcript_6645	noncoding	-0.118784	21	87	2682
transcript_6660	noncoding	-0.069632	1311	1395	1733
transcript_6662	noncoding	-0.149914	1563	1575	2068
transcript_6668	noncoding	-0.0004096	0	0	524
transcript_6702	noncoding	-0.223642	0	12	2628
transcript_6706	noncoding	-0.014336	231	261	1197
transcript_6720	noncoding	-0.012288	1512	1542	2032
transcript_6732	noncoding	-0.032768	117	204	516
transcript_6741	noncoding	-0.008192	333	390	1102
transcript_6766	noncoding	-0.0339968	528	687	1410
transcript_6778	noncoding	-0.0045056	753	792	954
transcript_6781	noncoding	-0.0004096	951	951	2032
transcript_6790	noncoding	-0.073728	1293	1326	2104
transcript_6791	noncoding	-0.159744	573	597	902
transcript_6796	noncoding	-0.0032768	240	339	2032
transcript_6802	noncoding	-0.036864	351	426	881
transcript_6803	noncoding	-0.0159744	0	138	2693
transcript_6811	noncoding	-0.0065536	51	198	502
transcript_6821	noncoding	-0.192512	0	36	500
transcript_6823	noncoding	-0.086016	354	384	878
transcript_6844	noncoding	-0.02048	21	78	495
transcript_6851	noncoding	-0.004096	171	291	945
transcript_6863	noncoding	-0.0004096	0	0	1225
transcript_6867	noncoding	-0.0004096	0	174	489
transcript_6872	noncoding	-0.12288	351	357	826
transcript_6874	noncoding	-0.0004096	0	0	1911
transcript_6879	noncoding	-0.290816	1560	1572	4301
transcript_6882	noncoding	-0.036864	246	357	1520
transcript_6883	noncoding	-0.012288	39	111	496
transcript_6894	noncoding	-0.028672	24	105	866
transcript_6899	noncoding	-0.0847872	90	153	484
transcript_6902	noncoding	-0.057344	291	390	2547
transcript_6907	noncoding	-0.057344	39	87	487
transcript_6934	noncoding	-0.14336	4872	4926	5899
transcript_6961	noncoding	-0.0253952	423	630	1088
transcript_6965	noncoding	-0.016384	687	702	1374
transcript_6969	noncoding	-0.0032768	3	156	484
transcript_6981	noncoding	-0.0004096	27	27	1097
transcript_7000	noncoding	-0.0004096	570	570	1997
transcript_7010	noncoding	-0.0004096	1968	1968	3040
transcript_7012	noncoding	-0.073728	216	306	463
transcript_7027	noncoding	-0.04096	1161	1182	2621
transcript_7039	noncoding	-0.077824	1257	1311	1565
transcript_7042	noncoding	-0.02048	6	144	1098
transcript_7086	noncoding	-0.0434176	51	372	886
transcript_7088	noncoding	-0.0004096	0	0	424
transcript_7104	noncoding	-0.167936	1320	1401	5454
transcript_7128	noncoding	-0.278938	402	411	915
transcript_7130	noncoding	-0.024576	57	156	410
transcript_7136	noncoding	-0.036864	24	45	407
transcript_7138	noncoding	-0.1024	2418	2466	4297
transcript_7148	noncoding	-0.004096	1620	1680	2404
transcript_7152	noncoding	-0.0004096	0	0	940
transcript_7159	noncoding	-0.0004096	15	129	1095
transcript_7200	noncoding	-0.0004096	657	657	1887
transcript_7201	noncoding	-0.196608	984	1029	1189
transcript_7207	noncoding	-0.0004096	0	0	1354
transcript_7268	noncoding	-0.0004096	0	0	2280
transcript_7290	noncoding	-0.0004096	0	0	322
transcript_7304	noncoding	-0.0086016	321	468	1190
transcript_7311	noncoding	-0.0434176	285	525	908
transcript_7316	noncoding	-0.0004096	0	0	276
transcript_7317	noncoding	-0.057344	33	81	878
transcript_7329	noncoding	-0.028672	384	447	1231
transcript_7330	noncoding	-0.0233472	1413	1557	2014
transcript_7362	noncoding	-0.173261	Full	Length	152
transcript_7369	noncoding	-0.012288	21	54	2178
transcript_7385	noncoding	-0.016384	3108	3222	3378
transcript_7391	noncoding	-0.032768	789	801	1226
transcript_7414	noncoding	-0.0004096	0	0	874
transcript_7442	noncoding	-0.086016	90	132	2011
transcript_7457	noncoding	-0.233472	489	513	1199
transcript_7459	noncoding	-0.012288	1986	2055	5777
transcript_7464	noncoding	-0.032768	525	717	1231
transcript_7475	noncoding	-0.008192	2064	2088	2602
transcript_7477	noncoding	-0.0004096	0	0	1182
transcript_7493	noncoding	-0.090112	1911	1929	2559
transcript_7522	noncoding	-0.090112	516	525	1516
transcript_7531	noncoding	-0.0172032	180	324	930
transcript_7563	noncoding	-0.114688	1023	1041	1196
transcript_7600	noncoding	-0.0770048	141	174	1546
transcript_7604	noncoding	-0.0028672	204	303	1355
transcript_7607	noncoding	-0.0512	2283	2334	2689
transcript_7618	noncoding	-0.0200704	984	1002	4178
transcript_7624	noncoding	-0.008192	738	819	1133
transcript_7653	noncoding	-0.0176128	162	318	1086
transcript_7667	noncoding	-0.016384	639	666	1087
transcript_7675	noncoding	-0.0569344	261	363	2394
transcript_7679	noncoding	-0.0180224	117	201	1257
transcript_7686	noncoding	-0.049152	3933	3975	5372
transcript_7706	noncoding	-0.0253952	993	999	2940
transcript_7707	noncoding	-0.016384	852	915	1353
transcript_7720	noncoding	-0.06144	726	810	1260
transcript_7781	noncoding	-0.0167936	84	255	1184
transcript_7790	noncoding	-0.0503808	45	222	1999
transcript_7792	noncoding	-0.0004096	0	0	1579
transcript_7813	noncoding	-0.0004096	0	0	1666
transcript_7823	noncoding	-0.049152	267	342	1181
transcript_7847	noncoding	-0.0086016	831	1017	2667
transcript_7878	noncoding	-0.0462848	0	123	1074
transcript_7900	noncoding	-0.016384	378	381	1552
transcript_7945	noncoding	-0.028672	1434	1443	4142
transcript_7949	noncoding	-0.0671744	108	135	1350
transcript_7976	noncoding	-0.077824	309	339	1080
transcript_7979	noncoding	-0.0155648	1152	1194	4263
transcript_7995	noncoding	-0.024576	2925	2970	6566
transcript_7996	noncoding	-0.008192	1050	1122	2902
transcript_7998	noncoding	-0.012288	789	867	2575
transcript_8004	noncoding	-0.098304	2175	2226	2380
transcript_8011	noncoding	-0.0004096	0	0	1080
transcript_8015	noncoding	-0.090112	1560	1566	2554
transcript_8032	noncoding	-0.069632	1539	1566	1816
transcript_8037	noncoding	-0.0315392	0	24	6553
transcript_8053	noncoding	-0.057344	618	660	1354
transcript_8058	noncoding	-0.0004096	0	0	2675
transcript_8063	noncoding	-0.0004096	0	0	2675
transcript_8065	noncoding	-0.008192	294	420	826
transcript_8068	noncoding	-0.0004096	0	0	1986
transcript_8078	noncoding	-0.0004096	0	0	1078
transcript_8090	noncoding	-0.032768	462	573	1098
transcript_8106	noncoding	-0.0004096	1230	1368	2572
transcript_8108	noncoding	-0.0004096	183	282	794
transcript_8115	noncoding	-0.0147456	930	1041	1252
transcript_8128	noncoding	-0.0004096	0	0	2378
transcript_8142	noncoding	-0.0753664	1992	1995	2150
transcript_8153	noncoding	-0.172032	426	435	819
transcript_8178	noncoding	-0.0217088	57	252	1747
transcript_8198	noncoding	-0.0004096	0	0	1849
transcript_8211	noncoding	-0.02048	204	318	817
transcript_8216	noncoding	-0.0045056	258	405	828
transcript_8224	noncoding	-0.024576	798	879	1194
transcript_8255	noncoding	-0.0016384	984	1044	2291
transcript_8261	noncoding	-0.126566	0	24	1246
transcript_8280	noncoding	-0.028672	1803	1872	4256
transcript_8283	noncoding	-0.1024	144	192	814
transcript_8311	noncoding	-0.008192	936	1002	1196
transcript_8334	noncoding	-0.077824	279	348	1249
transcript_8358	noncoding	-0.045056	378	402	1518
transcript_8364	noncoding	-0.0421888	207	414	815
transcript_8365	noncoding	-0.0004096	0	0	1070
transcript_8369	noncoding	-0.0004096	0	0	1342
transcript_8413	noncoding	-0.16384	1407	1452	1983
transcript_8415	noncoding	-0.0319488	1569	1614	2365
transcript_8419	noncoding	-0.0913408	1227	1242	1558
transcript_8423	noncoding	-0.0217088	321	399	1611
transcript_8448	noncoding	-0.073728	333	351	2373
transcript_8457	noncoding	-0.278528	1347	1359	1704
transcript_8462	noncoding	-0.0049152	675	723	1227
transcript_8476	noncoding	-0.0217088	549	699	3552
transcript_8485	noncoding	-0.06144	216	237	1182
transcript_8497	noncoding	-0.004096	276	411	1511
transcript_8536	noncoding	-0.0131072	306	453	2385
transcript_8549	noncoding	-0.0004096	609	690	1142
transcript_8560	noncoding	-0.036864	513	561	3019
transcript_8570	noncoding	-0.0090112	1053	1059	1813
transcript_8573	noncoding	-0.0319488	129	294	802
transcript_8582	noncoding	-0.0004096	489	540	1151
transcript_8600	noncoding	-0.0110592	1794	1872	2360
transcript_8616	noncoding	-0.0004096	0	0	1963
transcript_8631	noncoding	-0.0004096	2202	2202	2652
transcript_8633	noncoding	-0.0233472	30	207	1468
transcript_8641	noncoding	-0.0004096	0	0	1970
transcript_8657	noncoding	-0.0319488	42	51	1978
transcript_8670	noncoding	-0.123699	0	75	1187
transcript_8672	noncoding	-0.0004096	0	0	2377
transcript_8675	noncoding	-0.057344	402	504	813
transcript_8681	noncoding	-0.0004096	0	0	1176
transcript_8695	noncoding	-0.0237568	480	600	1075
transcript_8696	noncoding	-0.016384	117	246	1505
transcript_8701	noncoding	-0.0057344	255	258	1335
transcript_8713	noncoding	-0.168346	21	30	4021
transcript_8714	noncoding	-0.155648	1557	1572	1804
transcript_8719	noncoding	-0.115098	0	135	1473
transcript_8740	noncoding	-0.0004096	153	153	783
transcript_8759	noncoding	-0.0176128	0	27	6125
transcript_8761	noncoding	-0.0114688	1407	1575	2536
transcript_8765	noncoding	-0.172032	42	69	1235
transcript_8768	noncoding	-0.053248	2835	2865	3035
transcript_8773	noncoding	-0.08192	951	954	1196
transcript_8798	noncoding	-0.024576	57	156	1169
transcript_8814	noncoding	-0.008192	909	1014	3712
transcript_8831	noncoding	-0.032768	714	744	2670
transcript_8832	noncoding	-0.008192	270	327	802
transcript_8838	noncoding	-0.0438272	174	330	1990
transcript_8848	noncoding	-0.107725	210	228	1792
transcript_8860	noncoding	-0.0012288	660	690	1493
transcript_8886	noncoding	-0.0114688	36	45	1482
transcript_8892	noncoding	-0.0278528	534	606	2534
transcript_8899	noncoding	-0.1024	1206	1242	2037
transcript_8913	noncoding	-0.02048	240	366	1232
transcript_8921	noncoding	-0.0098304	2223	2376	2644
transcript_8930	noncoding	-0.06144	1458	1545	3999
transcript_8931	noncoding	-0.086016	81	165	2372
transcript_8935	noncoding	-0.0106496	102	162	1652
transcript_8946	noncoding	-0.0270336	0	45	3983
transcript_8960	noncoding	-0.0004096	0	0	1237
transcript_8971	noncoding	-0.094208	978	1014	1685
transcript_8978	noncoding	-0.0004096	0	0	774
transcript_8982	noncoding	-0.0720896	0	24	3545
transcript_9028	noncoding	-0.045056	369	435	5958
transcript_9029	noncoding	-0.0360448	2811	3168	3569
transcript_9033	noncoding	-0.032768	459	561	2529
transcript_9036	noncoding	-0.077824	2223	2253	2529
transcript_9039	noncoding	-0.0004096	0	0	1989
transcript_9053	noncoding	-0.069632	1143	1152	1491
transcript_9090	noncoding	-0.0331776	516	1002	2335
transcript_9092	noncoding	-0.0258048	42	240	760
transcript_9116	noncoding	-0.0106496	1692	1698	1869
transcript_9117	noncoding	-0.0684032	1809	1842	3026
transcript_9133	noncoding	-0.008192	315	441	1492
transcript_9134	noncoding	-0.118784	21	87	2875
transcript_9144	noncoding	-0.135168	945	954	1981
transcript_9179	noncoding	-0.016384	1686	1752	2904
transcript_9187	noncoding	-0.139264	960	984	3668
transcript_9204	noncoding	-0.028672	507	633	3867
transcript_9208	noncoding	-0.0393216	36	222	1330
transcript_9218	noncoding	-0.0458752	24	99	2027
transcript_9232	noncoding	-0.008192	2577	2640	2897
transcript_9233	noncoding	-0.139264	825	897	1985
transcript_9239	noncoding	-0.02048	243	363	2366
transcript_9241	noncoding	-0.0004096	15	15	5072
transcript_9252	noncoding	-0.0004096	0	0	3304
transcript_9272	noncoding	-0.212992	1572	1614	2900
transcript_9279	noncoding	-0.0004096	1767	1899	2347
transcript_9280	noncoding	-0.115098	0	144	748
transcript_9299	noncoding	-0.0073728	237	381	2977
transcript_9307	noncoding	-0.028672	1989	2091	2387
transcript_9323	noncoding	-0.06144	1371	1398	5487
transcript_9342	noncoding	-0.053248	846	939	2605
transcript_9345	noncoding	-0.0036864	165	255	1523
transcript_9349	noncoding	-0.0028672	48	87	747
transcript_9367	noncoding	-0.0172032	1149	1233	1978
transcript_9376	noncoding	-0.0417792	612	618	1530
transcript_9381	noncoding	-0.077824	0	84	1121
transcript_9404	noncoding	-0.086016	270	282	743
transcript_9415	noncoding	-0.172032	231	252	1544
transcript_9419	noncoding	-0.0499712	48	96	2339
transcript_9444	noncoding	-0.0004096	15	15	1120
transcript_9463	noncoding	-0.132301	1350	1365	1984
transcript_9466	noncoding	-0.0483328	111	201	1166
transcript_9472	noncoding	-0.0221184	981	1137	1320
transcript_9497	noncoding	-0.0004096	0	0	1692
transcript_9504	noncoding	-0.0004096	0	0	1326
transcript_9515	noncoding	-0.0151552	2370	2406	4199
transcript_9536	noncoding	-0.0638976	39	210	3607
transcript_9538	noncoding	-0.1024	42	84	734
transcript_9548	noncoding	-0.02048	495	531	1516
transcript_9549	noncoding	-0.032768	1692	1776	1931
transcript_9574	noncoding	-0.0004096	0	0	1113
transcript_9593	noncoding	-0.0004096	0	0	1474
transcript_9594	noncoding	-0.02048	144	231	1516
transcript_9601	noncoding	-0.0004096	0	0	730
transcript_9618	noncoding	-0.012288	642	762	1974
transcript_9661	noncoding	-0.0004096	0	0	1109
transcript_9670	noncoding	-0.057344	450	483	2869
transcript_9672	noncoding	-0.016384	117	171	1947
transcript_9687	noncoding	-0.135168	60	135	720
transcript_9716	noncoding	-0.036864	1095	1191	1346
transcript_9746	noncoding	-0.098304	21	57	2302
transcript_9795	noncoding	-0.0045056	90	99	2865
transcript_9798	noncoding	-0.04096	300	309	724
transcript_9802	noncoding	-0.057344	135	213	1662
transcript_9804	noncoding	-0.053248	606	636	1321
transcript_9829	noncoding	-0.0004096	0	0	1794
transcript_9834	noncoding	-0.004096	1383	1473	1872
transcript_9845	noncoding	-0.073728	216	282	1773
transcript_9852	noncoding	-0.0192512	960	993	1503
transcript_9854	noncoding	-0.0004096	0	0	1160
transcript_9859	noncoding	-0.049152	108	153	1858
transcript_9871	noncoding	-0.012288	789	822	1774
transcript_9873	noncoding	-0.0147456	54	210	2627
transcript_9885	noncoding	-0.0004096	0	0	1459
transcript_9891	noncoding	-0.45056	1950	1959	3333
transcript_9892	noncoding	-0.208896	153	210	1531
transcript_9907	noncoding	-0.0004096	0	0	705
transcript_9923	noncoding	-0.032768	816	837	1387
transcript_9950	noncoding	-0.0454656	2958	3054	3565
transcript_9951	noncoding	-0.0835584	111	189	1844
transcript_9953	noncoding	-0.106496	240	267	2016
transcript_9954	noncoding	-0.0004096	399	399	1688
transcript_9983	noncoding	-0.08192	1032	1062	1414
transcript_9998	noncoding	-0.049152	804	900	1468
transcript_10026	noncoding	-0.086016	264	312	2881
transcript_10030	noncoding	-0.04096	930	945	2142
transcript_10031	noncoding	-0.090112	171	222	3832
transcript_10043	noncoding	-0.110592	93	96	1967
transcript_10065	noncoding	-0.049152	3201	3282	3554
transcript_10067	noncoding	-0.0004096	0	0	1092
transcript_10071	noncoding	-0.376832	420	447	2105
transcript_10072	noncoding	-0.106496	3138	3213	3831
transcript_10107	noncoding	-0.0212992	183	225	1380
transcript_10113	noncoding	-0.090112	216	225	1498
transcript_10122	noncoding	-0.0004096	132	132	962
transcript_10129	noncoding	-0.0118784	957	1050	1961
transcript_10137	noncoding	-0.180224	63	69	1090
transcript_10141	noncoding	-0.032768	189	276	3546
transcript_10143	noncoding	-0.151962	240	246	1960
transcript_10147	noncoding	-0.057344	174	261	898
transcript_10167	noncoding	-0.098304	21	87	1377
transcript_10176	noncoding	-0.110592	1281	1287	1443
transcript_10177	noncoding	-0.151552	516	531	686
transcript_10193	noncoding	-0.0004096	3486	3618	3784
transcript_10205	noncoding	-0.08192	465	528	1955
transcript_10217	noncoding	-0.0704512	1035	1116	1442
transcript_10228	noncoding	-0.07168	1161	1191	3785
transcript_10243	noncoding	-0.0221184	1311	1437	1753
transcript_10267	noncoding	-0.008192	474	555	2021
transcript_10298	noncoding	-0.110592	636	639	890
transcript_10313	noncoding	-0.06144	60	153	573
transcript_10314	noncoding	-0.0016384	432	495	1489
transcript_10318	noncoding	-0.0876544	1848	1902	4073
transcript_10324	noncoding	-0.02048	654	777	1377
transcript_10329	noncoding	-0.0897024	408	423	1152
transcript_10357	noncoding	-0.0004096	453	606	1079
transcript_10358	noncoding	-0.073728	27	99	1373
transcript_10393	noncoding	-0.0004096	1071	1071	1949
transcript_10420	noncoding	-0.0004096	0	0	667
transcript_10432	noncoding	-0.0385024	15	111	669
transcript_10447	noncoding	-0.047104	0	42	1784
transcript_10451	noncoding	-0.04096	33	138	531
transcript_10467	noncoding	-0.0004096	0	0	525
transcript_10475	noncoding	-0.0004096	0	0	2245
transcript_10478	noncoding	-0.024576	96	192	1433
transcript_10484	noncoding	-0.0004096	252	252	1641
transcript_10485	noncoding	-0.045056	363	450	2279
transcript_10487	noncoding	-0.18432	393	417	1073
transcript_10513	noncoding	-0.0004096	153	213	4152
transcript_10515	noncoding	-0.0172032	2976	3033	3505
transcript_10524	noncoding	-0.0012288	318	324	512
transcript_10535	noncoding	-0.02048	2199	2280	3325
transcript_10542	noncoding	-0.0319488	3291	3297	3789
transcript_10559	noncoding	-0.0004096	0	0	1636
transcript_10579	noncoding	-0.0004096	0	0	653
transcript_10594	noncoding	-0.032768	303	309	1530
transcript_10601	noncoding	-0.0004096	1218	1362	1932
transcript_10604	noncoding	-0.0036864	132	267	1626
transcript_10608	noncoding	-0.004096	48	165	500
transcript_10611	noncoding	-0.1024	60	138	500
transcript_10623	noncoding	-0.0172032	726	915	1070
transcript_10630	noncoding	-0.02048	129	219	513
transcript_10631	noncoding	-0.0159744	1134	1290	2858
transcript_10638	noncoding	-0.22528	279	330	1866
transcript_10639	noncoding	-0.02048	339	378	1840
transcript_10655	noncoding	-0.0004096	0	0	2988
transcript_10656	noncoding	-0.0315392	18	54	664
transcript_10660	noncoding	-0.0208896	1341	1389	4138
transcript_10663	noncoding	-0.0155648	927	930	1845
transcript_10665	noncoding	-0.0237568	66	267	647
transcript_10695	noncoding	-0.069632	1287	1374	1724
transcript_10702	noncoding	-0.024576	276	297	640
transcript_10716	noncoding	-0.04096	3414	3489	3769
transcript_10722	noncoding	-0.053248	1650	1665	1916
transcript_10728	noncoding	-0.004096	1578	1596	2607
transcript_10769	noncoding	-0.077824	1569	1575	5235
transcript_10783	noncoding	-0.0442368	42	267	633
transcript_10804	noncoding	-0.004096	18	93	2612
transcript_10822	noncoding	-0.0004096	0	0	1358
transcript_10825	noncoding	-0.0004096	0	0	1473
transcript_10826	noncoding	-0.114688	150	159	459
transcript_10839	noncoding	-0.065536	120	228	439
transcript_10840	noncoding	-0.028672	348	468	1108
transcript_10843	noncoding	-0.0004096	0	0	643
transcript_10849	noncoding	-0.0004096	0	0	861
transcript_10863	noncoding	-0.04096	45	162	572
transcript_10869	noncoding	-0.02048	267	342	1057
transcript_10871	noncoding	-0.0720896	645	729	1108
transcript_10877	noncoding	-0.032768	525	597	1840
transcript_10884	noncoding	-0.0004096	30	150	623
transcript_10885	noncoding	-0.262144	1506	1539	1740
transcript_10898	noncoding	-0.0208896	78	258	1409
transcript_10902	noncoding	-0.0274432	912	936	1761
transcript_10911	noncoding	-0.0290816	0	93	444
transcript_10917	noncoding	-0.0212992	999	1158	1774
transcript_10925	noncoding	-0.0270336	504	522	2294
transcript_10928	noncoding	-0.008192	105	237	860
transcript_10952	noncoding	-0.0421888	1410	1455	1676
transcript_10955	noncoding	-0.036864	4917	4971	5238
transcript_10964	noncoding	-0.0004096	1143	1272	1488
transcript_10978	noncoding	-0.173261	1545	1566	1922
transcript_10985	noncoding	-0.0004096	0	0	856
transcript_10988	noncoding	-0.0004096	0	0	1352
transcript_10991	noncoding	-0.0004096	0	0	1843
transcript_11000	noncoding	-0.0004096	0	0	413
transcript_11013	noncoding	-0.0135168	2076	2097	2842
transcript_11021	noncoding	-0.200294	1065	1086	1326
transcript_11022	noncoding	-0.0004096	0	0	614
transcript_11040	noncoding	-0.04096	1530	1638	3276
transcript_11042	noncoding	-0.024576	81	195	2524
transcript_11056	noncoding	-0.090112	1656	1683	3714
transcript_11085	noncoding	-0.0004096	0	0	387
transcript_11086	noncoding	-0.077824	2787	2832	3220
transcript_11091	noncoding	-0.0053248	0	96	1678
transcript_11112	noncoding	-0.0499712	174	351	2983
transcript_11126	noncoding	-0.06144	84	105	1094
transcript_11130	noncoding	-0.008192	1914	2040	2612
transcript_11150	noncoding	-0.016384	456	480	768
transcript_11158	noncoding	-0.016384	1089	1143	2233
transcript_11163	noncoding	-0.045056	57	111	553
transcript_11166	noncoding	-0.126976	1287	1380	1932
transcript_11170	noncoding	-0.0045056	1239	1260	1627
transcript_11177	noncoding	-0.0004096	0	0	2194
transcript_11185	noncoding	-0.0004096	0	0	1775
transcript_11188	noncoding	-0.0004096	0	0	320
transcript_11196	noncoding	-0.006144	339	435	1099
transcript_11209	noncoding	-0.04096	0	120	304
transcript_11219	noncoding	-0.036864	1131	1212	2805
transcript_11228	noncoding	-0.0610304	1149	1194	1348
transcript_11229	noncoding	-0.0004096	0	0	291
transcript_11234	noncoding	-0.065536	174	234	845
transcript_11245	noncoding	-0.0626688	1290	1344	2285
transcript_11253	noncoding	-0.065536	1209	1239	1458
transcript_11257	noncoding	-0.0004096	0	0	1624
transcript_11265	noncoding	-0.004096	4485	4518	4921
transcript_11275	noncoding	-0.086016	9	60	1900
transcript_11303	noncoding	-0.069632	681	693	846
transcript_11308	noncoding	-0.16384	591	615	848
transcript_11315	noncoding	-0.0004096	1113	1194	2964
transcript_11320	noncoding	-0.106496	429	504	1457
transcript_11323	noncoding	-0.233472	Full	Length	90
transcript_11326	noncoding	-0.0651264	0	81	4900
transcript_11331	noncoding	-0.004096	492	621	2373
transcript_11361	noncoding	-0.008192	1497	1638	2983
transcript_11368	noncoding	-0.14336	2205	2253	5137
transcript_11373	noncoding	-0.008192	117	225	2340
transcript_11377	noncoding	-0.0352256	243	249	2410
transcript_11380	noncoding	-0.0004096	0	0	1455
transcript_11388	noncoding	-0.069632	2748	2850	4908
transcript_11390	noncoding	-0.106496	3075	3105	3293
transcript_11398	noncoding	-0.0004096	288	288	1625
transcript_11419	noncoding	-0.147456	1713	1731	1905
transcript_11421	noncoding	-0.028672	27	78	2807
transcript_11427	noncoding	-0.0004096	0	0	3678
transcript_11432	noncoding	-0.0159744	567	645	2516
transcript_11456	noncoding	-0.106496	924	933	1087
transcript_11458	noncoding	-0.04096	126	234	1847
transcript_11462	noncoding	-0.188416	1260	1314	1667
transcript_11483	noncoding	-0.04096	318	393	1832
transcript_11486	noncoding	-0.004096	363	513	4111
transcript_11500	noncoding	-0.1024	1578	1677	2234
transcript_11501	noncoding	-0.110592	81	96	2276
transcript_11504	noncoding	-0.180224	12	45	832
transcript_11505	noncoding	-0.0049152	435	561	2400
transcript_11509	noncoding	-0.0004096	0	0	832
transcript_11515	noncoding	-0.212992	12	78	2489
transcript_11522	noncoding	-0.180224	5703	5712	7479
transcript_11533	noncoding	-0.057344	159	162	2218
transcript_11538	noncoding	-0.004096	0	84	2265
transcript_11544	noncoding	-0.069632	111	156	1837
transcript_11546	noncoding	-0.167936	279	324	2363
transcript_11551	noncoding	-0.0004096	0	0	849
transcript_11568	noncoding	-0.0004096	0	0	1713
transcript_11608	noncoding	-0.0679936	0	39	1012
transcript_11613	noncoding	-0.024576	1791	1824	2827
transcript_11618	noncoding	-0.006144	339	435	1719
transcript_11622	noncoding	-0.0196608	903	1068	3492
transcript_11649	noncoding	-0.073728	216	231	947
transcript_11666	noncoding	-0.012288	369	531	1096
transcript_11672	noncoding	-0.0004096	0	0	1662
transcript_11674	noncoding	-0.0208896	102	273	1347
transcript_11681	noncoding	-0.0004096	0	0	1384
transcript_11683	noncoding	-0.02048	765	894	2972
transcript_11688	noncoding	-0.0004096	0	0	1614
transcript_11706	noncoding	-0.0577536	369	453	1684
transcript_11711	noncoding	-0.065536	2766	2847	3171
transcript_11713	noncoding	-0.0004096	0	0	1832
transcript_11732	noncoding	-0.159744	456	471	2273
transcript_11735	noncoding	-0.016384	1725	1800	2120
transcript_11755	noncoding	-0.0274432	504	555	1574
transcript_11764	noncoding	-0.0208896	189	324	816
transcript_11774	noncoding	-0.057344	2112	2160	4845
transcript_11783	noncoding	-0.0004096	2172	2211	3360
transcript_11821	noncoding	-0.0004096	6	93	2325
transcript_11827	noncoding	-0.0004096	0	0	1377
transcript_11834	noncoding	-0.0622592	786	888	2141
transcript_11856	noncoding	-0.032768	393	513	1564
transcript_11864	noncoding	-0.065536	3345	3399	4098
transcript_11872	noncoding	-0.14336	2463	2478	3629
transcript_11876	noncoding	-0.0004096	831	957	2443
transcript_11877	noncoding	-0.282624	1575	1593	2903
transcript_11912	noncoding	-0.0999424	51	69	1325
transcript_11947	noncoding	-0.129843	0	156	800
transcript_11955	noncoding	-0.118784	669	675	2001
transcript_11956	noncoding	-0.167936	1005	1053	3273
transcript_11971	noncoding	-0.002048	87	129	1066
transcript_11979	noncoding	-0.0110592	63	132	799
transcript_11981	noncoding	-0.0004096	0	0	2482
transcript_11983	noncoding	-0.0221184	0	3	2264
transcript_12018	noncoding	-0.0106496	243	312	2347
transcript_12021	noncoding	-0.0004096	0	0	2345
transcript_12022	noncoding	-0.004096	378	414	737
transcript_12023	noncoding	-0.0139264	282	417	1831
transcript_12027	noncoding	-0.159744	543	597	2574
transcript_12037	noncoding	-0.0897024	702	741	984
transcript_12055	noncoding	-0.0016384	804	837	1991
transcript_12060	noncoding	-0.024576	351	384	987
transcript_12074	noncoding	-0.0004096	0	0	1358
transcript_12077	noncoding	-0.524288	813	819	3602
transcript_12081	noncoding	-0.036864	2124	2187	2479
transcript_12107	noncoding	-0.0004096	33	180	996
transcript_12109	noncoding	-0.135168	753	768	1707
transcript_12112	noncoding	-0.0004096	354	354	1356
transcript_12114	noncoding	-0.0303104	807	879	1314
transcript_12129	noncoding	-0.0004096	0	0	792
transcript_12175	noncoding	-0.090112	684	720	1628
transcript_12183	noncoding	-0.106496	765	771	1692
transcript_12197	noncoding	-0.032768	129	144	714
transcript_12219	noncoding	-0.012288	591	603	2957
transcript_12226	noncoding	-0.0004096	0	0	1892
transcript_12229	noncoding	-0.094208	69	141	3696
transcript_12245	noncoding	-0.180224	1986	2031	3568
transcript_12268	noncoding	-0.0172032	1284	1434	2113
transcript_12281	noncoding	-0.086016	45	111	785
transcript_12285	noncoding	-0.0385024	0	81	902
transcript_12288	noncoding	-0.0237568	912	1113	2248
transcript_12294	noncoding	-0.004096	174	303	974
transcript_12310	noncoding	-0.04096	147	150	966
transcript_12326	noncoding	-0.04096	1089	1191	1592
transcript_12367	noncoding	-0.008192	45	216	2318
transcript_12391	noncoding	-0.0004096	0	0	1057
transcript_12394	noncoding	-0.094208	1755	1758	3270
transcript_12408	noncoding	-0.045056	741	837	1202
transcript_12412	noncoding	-0.028672	180	264	949
transcript_12415	noncoding	-0.12288	750	801	2487
transcript_12453	noncoding	-0.0004096	1098	1098	1611
transcript_12487	noncoding	-0.04096	504	525	5129
transcript_12504	noncoding	-0.08192	117	165	2320
transcript_12515	noncoding	-0.0004096	0	0	1307
transcript_12523	noncoding	-0.0004096	288	405	4936
transcript_12532	noncoding	-0.188416	288	342	2202
transcript_12537	noncoding	-0.073728	663	690	958
transcript_12539	noncoding	-0.262144	2019	2043	2356
transcript_12544	noncoding	-0.0004096	126	246	2339
transcript_12553	noncoding	-0.118784	81	111	1828
transcript_12556	noncoding	-0.32768	48	63	2325
transcript_12564	noncoding	-0.11223	897	900	1249
transcript_12588	noncoding	-0.0290816	900	954	2429
transcript_12602	noncoding	-0.0761856	0	75	1332
transcript_12612	noncoding	-0.069632	462	522	1726
transcript_12618	noncoding	-0.016384	129	240	763
transcript_12621	noncoding	-0.0303104	165	180	961
transcript_12646	noncoding	-0.0290816	1356	1437	3437
transcript_12650	noncoding	-0.0032768	618	765	1542
transcript_12653	noncoding	-0.024576	957	1044	2322
transcript_12666	noncoding	-0.0004096	1056	1101	1846
transcript_12675	noncoding	-0.0188416	654	684	1309
transcript_12676	noncoding	-0.016384	288	381	956
transcript_12694	noncoding	-0.151552	219	297	965
transcript_12705	noncoding	-0.045056	2304	2391	3534
transcript_12721	noncoding	-0.0622592	861	879	1035
transcript_12723	noncoding	-0.0004096	0	0	1825
transcript_12765	noncoding	-0.049152	1902	2013	2474
transcript_12770	noncoding	-0.0151552	903	987	2946
transcript_12783	noncoding	-0.0114688	2214	2310	3251
transcript_12800	noncoding	-0.008192	45	183	2414
transcript_12807	noncoding	-0.0004096	0	0	898
transcript_12821	noncoding	-0.0221184	1092	1218	1533
transcript_12827	noncoding	-0.086016	2043	2082	2470
transcript_12863	noncoding	-0.0004096	0	0	1322
transcript_12868	noncoding	-0.0196608	1497	1641	1838
transcript_12882	noncoding	-0.032768	264	294	518
transcript_12901	noncoding	-0.012288	399	447	742
transcript_12904	noncoding	-0.0684032	0	45	525
transcript_12907	noncoding	-0.073728	1098	1149	1670
transcript_12909	noncoding	-0.090112	978	984	1663
transcript_12914	noncoding	-0.053248	1734	1749	2240
transcript_12929	noncoding	-0.08192	2964	2988	4699
transcript_12935	noncoding	-0.0004096	0	0	512
transcript_12944	noncoding	-0.101171	0	135	498
transcript_12958	noncoding	-0.26624	780	816	3994
transcript_12968	noncoding	-0.0233472	246	378	1818
transcript_12992	noncoding	-0.06144	255	351	928
transcript_12999	noncoding	-0.016384	3279	3354	3511
transcript_13003	noncoding	-0.0442368	447	483	2785
transcript_13004	noncoding	-0.0446464	81	258	734
transcript_13012	noncoding	-0.065536	297	321	1317
transcript_13032	noncoding	-0.0626688	6	42	1039
transcript_13035	noncoding	-0.045056	123	141	476
transcript_13048	noncoding	-0.016384	18	42	911
transcript_13055	noncoding	-0.134758	0	105	464
transcript_13071	noncoding	-0.0004096	36	36	730
transcript_13074	noncoding	-0.0278528	672	678	1226
transcript_13090	noncoding	-0.016384	2052	2121	2793
transcript_13095	noncoding	-0.02048	1179	1251	1994
transcript_13097	noncoding	-0.0004096	0	0	914
transcript_13108	noncoding	-0.0004096	0	0	443
transcript_13109	noncoding	-0.090112	48	111	706
transcript_13111	noncoding	-0.077824	201	282	902
transcript_13120	noncoding	-0.049152	846	918	1832
transcript_13121	noncoding	-0.077824	345	432	1308
transcript_13128	noncoding	-0.0053248	33	204	363
transcript_13133	noncoding	-0.06144	2241	2277	2433
transcript_13136	noncoding	-0.04096	204	297	2152
transcript_13143	noncoding	-0.065536	2313	2379	3242
transcript_13147	noncoding	-0.008192	885	894	1223
transcript_13160	noncoding	-0.073728	909	975	3214
transcript_13165	noncoding	-0.172032	114	120	1852
transcript_13169	noncoding	-0.0376832	342	432	720
transcript_13183	noncoding	-0.1024	480	531	909
transcript_13188	noncoding	-0.077824	72	96	2783
transcript_13196	noncoding	-0.086016	162	177	719
transcript_13207	noncoding	-0.0126976	168	258	720
transcript_13215	noncoding	-0.0004096	0	0	329
transcript_13228	noncoding	-0.0004096	171	171	906
transcript_13232	noncoding	-0.0004096	0	0	716
transcript_13234	noncoding	-0.0004096	0	0	301
transcript_13248	noncoding	-0.049152	249	258	1294
transcript_13256	noncoding	-0.124928	0	72	227
transcript_13260	noncoding	-0.004096	69	204	1875
transcript_13261	noncoding	-0.028672	0	42	212
transcript_13263	noncoding	-0.0782336	1302	1338	3481
transcript_13274	noncoding	-0.0495616	243	270	903
transcript_13281	noncoding	-0.04096	315	402	1286
transcript_13301	noncoding	-0.0503808	108	129	712
transcript_13307	noncoding	-0.118784	465	507	1519
transcript_13322	noncoding	-0.004096	159	300	897
transcript_13329	noncoding	-0.12288	18	27	2230
transcript_13347	noncoding	-0.131072	1119	1179	1634
transcript_13369	noncoding	-0.0004096	1083	1083	1560
transcript_13370	noncoding	-0.02048	465	471	1872
transcript_13374	noncoding	-0.0008192	1374	1554	3614
transcript_13378	noncoding	-0.004096	288	387	1848
transcript_13380	noncoding	-0.192512	1521	1545	3612
transcript_13385	noncoding	-0.0155648	2565	2586	2933
transcript_13393	noncoding	-0.0237568	51	129	2935
transcript_13419	noncoding	-0.086016	171	231	3064
transcript_13430	noncoding	-0.06144	1047	1068	2778
transcript_13444	noncoding	-0.0135168	84	144	2417
transcript_13450	noncoding	-0.0004096	366	366	701
transcript_13455	noncoding	-0.196608	1023	1053	1209
transcript_13469	noncoding	-0.049152	420	453	699
transcript_13477	noncoding	-0.0004096	0	0	1281
transcript_13482	noncoding	-0.147456	1764	1782	1978
transcript_13483	noncoding	-0.008192	351	489	905
transcript_13506	noncoding	-0.135168	81	156	697
transcript_13515	noncoding	-0.0319488	3843	3972	4854
transcript_13531	noncoding	-0.0004096	0	0	3606
transcript_13533	noncoding	-0.22528	594	618	1208
transcript_13550	noncoding	-0.036864	48	162	692
transcript_13557	noncoding	-0.01024	288	390	3373
transcript_13595	noncoding	-0.032768	1650	1713	2931
transcript_13612	noncoding	-0.135168	2937	2940	3456
transcript_13615	noncoding	-0.08192	39	66	687
transcript_13622	noncoding	-0.008192	1623	1755	2301
transcript_13630	noncoding	-0.077824	3	117	887
transcript_13647	noncoding	-0.090112	9	81	4570
transcript_13651	noncoding	-0.090112	2628	2718	6706
transcript_13657	noncoding	-0.0155648	609	627	2183
transcript_13658	noncoding	-0.192922	519	534	694
transcript_13660	noncoding	-0.106496	1503	1557	2093
transcript_13678	noncoding	-0.0004096	0	0	3221
transcript_13679	noncoding	-0.069632	2547	2586	2750
transcript_13683	noncoding	-0.0380928	150	201	1564
transcript_13690	noncoding	-0.0249856	15	201	679
transcript_13694	noncoding	-0.08192	288	393	4010
transcript_13696	noncoding	-0.108954	777	804	4655
transcript_13712	noncoding	-0.0004096	0	0	811
transcript_13717	noncoding	-0.028672	1029	1044	1200
transcript_13733	noncoding	-0.09216	222	225	878
transcript_13742	noncoding	-0.036864	48	90	1550
transcript_13749	noncoding	-0.004096	633	666	1502
transcript_13754	noncoding	-0.0004096	195	195	1819
transcript_13768	noncoding	-0.0004096	0	0	1285
transcript_13769	noncoding	-0.0004096	30	30	997
transcript_13790	noncoding	-0.004096	0	33	2456
transcript_13811	noncoding	-0.1024	72	105	3174
transcript_13818	noncoding	-0.0004096	0	0	2298
transcript_13820	noncoding	-0.016384	453	498	2087
transcript_13822	noncoding	-0.008192	1944	1989	3427
transcript_13838	noncoding	-0.0114688	555	669	1015
transcript_13842	noncoding	-0.053248	444	489	1810
transcript_13847	noncoding	-0.0004096	0	0	2917
transcript_13861	noncoding	-0.0004096	0	0	2554
transcript_13868	noncoding	-0.199066	942	963	1283
transcript_13882	noncoding	-0.0024576	180	387	874
transcript_13899	noncoding	-0.032768	147	270	2282
transcript_13900	noncoding	-0.0016384	1884	1929	2090
transcript_13901	noncoding	-0.155648	273	300	661
transcript_13915	noncoding	-0.0405504	336	417	2175
transcript_13916	noncoding	-0.04096	360	417	988
transcript_13917	noncoding	-0.0131072	681	756	1548
transcript_13933	noncoding	-0.098304	69	90	3584
transcript_13934	noncoding	-0.069632	663	744	3511
transcript_13949	noncoding	-0.028672	3	117	1455
transcript_13950	noncoding	-0.131072	1344	1401	3532
transcript_13951	noncoding	-0.0004096	0	0	670
transcript_13955	noncoding	-0.077824	159	231	2208
transcript_13959	noncoding	-0.38912	93	102	1828
transcript_13975	noncoding	-0.0643072	1290	1293	3210
transcript_13980	noncoding	-0.0176128	768	789	4730
transcript_13995	noncoding	-0.176128	33	69	652
transcript_14004	noncoding	-0.008192	390	399	4952
transcript_14006	noncoding	-0.0094208	126	168	857
transcript_14012	noncoding	-0.086016	156	240	1321
transcript_14030	noncoding	-0.04096	1788	1863	2267
transcript_14043	noncoding	-0.0004096	0	0	855
transcript_14060	noncoding	-0.0118784	684	834	989
transcript_14069	noncoding	-0.0008192	30	84	2907
transcript_14073	noncoding	-0.0004096	336	336	1298
transcript_14074	noncoding	-0.0004096	0	0	596
transcript_14080	noncoding	-0.0004096	1704	1707	2378
transcript_14089	noncoding	-0.0004096	0	0	1263
transcript_14090	noncoding	-0.012288	51	165	595
transcript_14094	noncoding	-0.110592	75	150	638
transcript_14109	noncoding	-0.004096	309	429	1851
transcript_14114	noncoding	-0.0462848	0	93	2280
transcript_14144	noncoding	-0.09216	285	288	846
transcript_14149	noncoding	-0.0172032	243	294	2874
transcript_14151	noncoding	-0.008192	408	462	1823
transcript_14155	noncoding	-0.090112	2511	2556	2855
transcript_14156	noncoding	-0.118784	282	312	577
transcript_14160	noncoding	-0.0004096	0	0	633
transcript_14164	noncoding	-0.12288	84	99	2765
transcript_14174	noncoding	-0.024576	2358	2427	2921
transcript_14179	noncoding	-0.08192	789	825	1579
transcript_14194	noncoding	-0.0073728	3180	3261	3569
transcript_14195	noncoding	-0.008192	1716	1815	2162
transcript_14204	noncoding	-0.016384	6	141	2536
transcript_14214	noncoding	-0.0004096	0	0	1174
transcript_14218	noncoding	-0.0004096	123	231	572
transcript_14229	noncoding	-0.077824	2331	2364	4611
transcript_14249	noncoding	-0.0004096	0	0	562
transcript_14267	noncoding	-0.032768	1359	1362	2275
transcript_14268	noncoding	-0.26624	294	336	581
transcript_14271	noncoding	-0.016384	168	180	2730
transcript_14272	noncoding	-0.0004096	0	0	619
transcript_14275	noncoding	-0.008192	84	228	571
transcript_14282	noncoding	-0.036864	1017	1095	2265
transcript_14288	noncoding	-0.45056	3369	3378	4605
transcript_14299	noncoding	-0.126976	120	138	836
transcript_14307	noncoding	-0.0167936	327	348	639
transcript_14310	noncoding	-0.012288	2289	2358	3425
transcript_14315	noncoding	-0.155648	306	327	979
transcript_14324	noncoding	-0.0544768	0	117	548
transcript_14326	noncoding	-0.004096	2109	2217	2373
transcript_14329	noncoding	-0.0290816	57	99	552
transcript_14333	noncoding	-0.159744	39	66	546
transcript_14335	noncoding	-0.012288	9	174	4562
transcript_14336	noncoding	-0.006144	324	486	3000
transcript_14361	noncoding	-0.02048	2871	2874	3105
transcript_14367	noncoding	-0.0303104	174	339	605
transcript_14369	noncoding	-0.065536	2997	3030	3384
transcript_14396	noncoding	-0.04096	246	372	529
transcript_14403	noncoding	-0.028672	258	315	524
transcript_14411	noncoding	-0.0004096	216	333	994
transcript_14420	noncoding	-0.0004096	0	0	599
transcript_14427	noncoding	-0.038912	0	21	545
transcript_14428	noncoding	-0.034816	0	147	3373
transcript_14447	noncoding	-0.004096	75	207	511
transcript_14457	noncoding	-0.0110592	1104	1140	4661
transcript_14460	noncoding	-0.0004096	0	0	501
transcript_14462	noncoding	-0.12288	2064	2100	2712
transcript_14470	noncoding	-0.0434176	1422	1527	5584
transcript_14472	noncoding	-0.065536	0	18	4540
transcript_14484	noncoding	-0.802816	786	789	2444
transcript_14488	noncoding	-0.073728	225	306	1472
transcript_14491	noncoding	-0.0557056	222	534	971
transcript_14501	noncoding	-0.0024576	0	87	479
transcript_14509	noncoding	-0.0217088	2076	2166	4609
transcript_14515	noncoding	-0.147456	1290	1338	3089
transcript_14526	noncoding	-0.352256	105	126	2168
transcript_14528	noncoding	-0.0278528	1185	1203	3548
transcript_14529	noncoding	-0.159744	966	1020	1175
transcript_14530	noncoding	-0.02048	192	195	1529
transcript_14535	noncoding	-0.008192	1269	1341	3203
transcript_14581	noncoding	-0.098304	18	21	465
transcript_14599	noncoding	-0.159744	78	135	815
transcript_14600	noncoding	-0.004096	27	144	578
transcript_14629	noncoding	-0.115917	0	120	811
transcript_14630	noncoding	-0.057344	1746	1785	3200
transcript_14633	noncoding	-0.111002	0	45	2730
transcript_14640	noncoding	-0.08192	603	618	962
transcript_14658	noncoding	-0.0004096	30	168	570
transcript_14665	noncoding	-0.0086016	483	588	3415
transcript_14667	noncoding	-0.0106496	453	513	4502
transcript_14680	noncoding	-0.057344	1809	1860	3540
transcript_14689	noncoding	-0.200704	360	408	563
transcript_14695	noncoding	-0.0004096	240	240	393
transcript_14698	noncoding	-0.0004096	0	0	544
transcript_14723	noncoding	-0.0315392	276	402	2080
transcript_14735	noncoding	-0.008192	813	1005	3361
transcript_14737	noncoding	-0.0004096	0	0	344
transcript_14739	noncoding	-0.0004096	39	144	2180
transcript_14755	noncoding	-0.0004096	0	0	939
transcript_14757	noncoding	-0.0004096	0	0	2184
transcript_14765	noncoding	-0.0004096	0	0	2538
transcript_14773	noncoding	-0.0692224	561	723	1469
transcript_14777	noncoding	-0.012288	825	894	3340
transcript_14796	noncoding	-0.0147456	1170	1368	1775
transcript_14797	noncoding	-0.0086016	171	255	800
transcript_14798	noncoding	-0.04096	1794	1842	3278
transcript_14803	noncoding	-0.077824	2754	2853	3335
transcript_14813	noncoding	-0.0114688	108	276	1469
transcript_14818	noncoding	-0.098304	1176	1188	2166
transcript_14820	noncoding	-0.0004096	0	0	800
transcript_14822	noncoding	-0.0004096	2091	2232	4773
transcript_14846	noncoding	-0.0188416	189	375	3335
transcript_14857	noncoding	-0.012288	1905	2022	2177
transcript_14862	noncoding	-0.006144	345	435	1793
transcript_14869	noncoding	-0.0024576	24	117	794
transcript_14884	noncoding	-0.110592	60	138	1143
transcript_14885	noncoding	-0.0004096	0	0	797
transcript_14896	noncoding	-0.128205	1008	1032	2226
transcript_14911	noncoding	-0.065536	486	552	1764
transcript_14914	noncoding	-0.131072	2445	2469	3349
transcript_14915	noncoding	-0.376832	582	597	2185
transcript_14922	noncoding	-0.0413696	0	168	1242
transcript_14937	noncoding	-0.08192	2112	2127	3971
transcript_14940	noncoding	-0.06144	285	300	951
transcript_14943	noncoding	-0.0598016	369	372	1285
transcript_14951	noncoding	-0.049152	540	561	1241
transcript_14958	noncoding	-0.049152	363	423	1143
transcript_14971	noncoding	-0.077824	630	672	2276
transcript_14973	noncoding	-0.0323584	1515	1617	1795
transcript_14981	noncoding	-0.069632	267	348	943
transcript_14995	noncoding	-0.036864	663	765	2230
transcript_15006	noncoding	-0.0004096	0	0	2702
transcript_15016	noncoding	-0.0032768	141	255	791
transcript_15043	noncoding	-0.0004096	0	0	811
transcript_15046	noncoding	-0.0004096	1050	1185	2423
transcript_15047	noncoding	-0.0110592	609	693	2228
transcript_15067	noncoding	-0.17408	1449	1458	2219
transcript_15074	noncoding	-0.0004096	0	0	1135
transcript_15075	noncoding	-0.21504	483	489	949
transcript_15084	noncoding	-0.065536	1248	1284	2701
transcript_15101	noncoding	-0.08192	0	24	959
transcript_15104	noncoding	-0.167936	312	357	2452
transcript_15114	noncoding	-0.0004096	0	0	790
transcript_15120	noncoding	-0.0200704	942	1017	2080
transcript_15121	noncoding	-0.0004096	0	0	1308
transcript_15129	noncoding	-0.0045056	105	201	2945
transcript_15131	noncoding	-0.159744	108	147	944
transcript_15142	noncoding	-0.067584	48	84	1778
transcript_15148	noncoding	-0.118784	348	420	2081
transcript_15150	noncoding	-0.172032	519	567	3145
transcript_15184	noncoding	-0.028672	2754	2823	4560
transcript_15202	noncoding	-0.0077824	165	261	1137
transcript_15224	noncoding	-0.028672	3594	3657	3952
transcript_15239	noncoding	-0.036864	414	435	3130
transcript_15254	noncoding	-0.045056	330	360	2058
transcript_15260	noncoding	-0.0004096	222	222	1463
transcript_15264	noncoding	-0.098304	1185	1236	2281
transcript_15279	noncoding	-0.02048	423	549	772
transcript_15317	noncoding	-0.0106496	2934	2943	3506
transcript_15318	noncoding	-0.0372736	606	750	922
transcript_15334	noncoding	-0.028672	360	372	1515
transcript_15339	noncoding	-0.0004096	0	0	1272
transcript_15343	noncoding	-0.0794624	84	285	932
transcript_15355	noncoding	-0.077824	141	162	2829
transcript_15363	noncoding	-0.147456	3204	3240	4339
transcript_15364	noncoding	-0.090112	324	342	1787
transcript_15369	noncoding	-0.0376832	45	195	765
transcript_15370	noncoding	-0.335872	162	186	2926
transcript_15375	noncoding	-0.04096	1152	1200	3185
transcript_15376	noncoding	-0.118784	738	783	2076
transcript_15383	noncoding	-0.043008	327	357	1448
transcript_15388	noncoding	-0.047104	711	900	3293
transcript_15409	noncoding	-0.0446464	228	360	3307
transcript_15417	noncoding	-0.049152	294	363	913
transcript_15419	noncoding	-0.098304	471	486	1228
transcript_15427	noncoding	-0.120013	279	366	926
transcript_15437	noncoding	-0.151552	396	450	913
transcript_15448	noncoding	-0.1024	843	897	1272
transcript_15457	noncoding	-0.0004096	0	0	890
transcript_15466	noncoding	-0.0004096	408	420	2429
transcript_15475	noncoding	-0.0004096	0	0	2547
transcript_15479	noncoding	-0.0004096	0	0	2168
transcript_15488	noncoding	-0.004096	81	195	2336
transcript_15493	noncoding	-0.08192	333	393	4561
transcript_15495	noncoding	-0.0004096	0	0	1261
transcript_15501	noncoding	-0.0004096	0	0	757
transcript_15504	noncoding	-0.0090112	3060	3111	4534
transcript_15513	noncoding	-0.002048	135	177	871
transcript_15518	noncoding	-0.004096	0	12	1449
transcript_15543	noncoding	-0.0004096	0	0	1219
transcript_15547	noncoding	-0.0528384	564	570	724
transcript_15552	noncoding	-0.147456	1587	1623	2269
transcript_15555	noncoding	-0.0004096	1458	1599	2247
transcript_15559	noncoding	-0.0262144	510	690	1754
transcript_15561	noncoding	-0.0651264	852	867	2202
transcript_15585	noncoding	-0.135168	978	1008	4525
transcript_15590	noncoding	-0.0405504	1653	1662	2796
transcript_15592	noncoding	-0.0221184	504	600	924
transcript_15604	noncoding	-0.0004096	471	471	948
transcript_15610	noncoding	-0.0770048	282	285	928
transcript_15615	noncoding	-0.016384	783	819	2742
transcript_15623	noncoding	-0.036864	2277	2409	2687
transcript_15664	noncoding	-0.0004096	981	1083	3286
transcript_15677	noncoding	-0.135168	1005	1035	1493
transcript_15690	noncoding	-0.0598016	39	81	920
transcript_15696	noncoding	-0.0479232	375	591	748
transcript_15710	noncoding	-0.0045056	2223	2313	2920
transcript_15715	noncoding	-0.0004096	0	0	2083
transcript_15716	noncoding	-0.055296	75	210	1781
transcript_15721	noncoding	-0.049152	366	462	2513
transcript_15746	noncoding	-0.002048	1641	1680	3497
transcript_15755	noncoding	-0.057344	2286	2313	4315
transcript_15765	noncoding	-0.0004096	0	0	1169
transcript_15774	noncoding	-0.147456	618	642	2193
transcript_15779	noncoding	-0.094208	51	54	1483
transcript_15799	noncoding	-0.442368	1011	1026	1469
transcript_15811	noncoding	-0.012288	198	324	919
transcript_15812	noncoding	-0.053248	72	135	1109
transcript_15813	noncoding	-0.0110592	0	135	2395
transcript_15814	noncoding	-0.0024576	285	444	925
transcript_15816	noncoding	-0.0815104	1980	2016	2415
transcript_15830	noncoding	-0.0004096	1179	1179	2155
transcript_15841	noncoding	-0.0004096	0	0	1740
transcript_15847	noncoding	-0.0004096	0	0	1107
transcript_15848	noncoding	-0.0176128	2544	2616	4795
transcript_15859	noncoding	-0.0016384	138	294	909
transcript_15869	noncoding	-0.0421888	372	444	1806
transcript_15874	noncoding	-0.06144	2019	2025	3159
transcript_15878	noncoding	-0.069632	528	618	894
transcript_15885	noncoding	-0.0004096	0	0	1767
transcript_15889	noncoding	-0.026624	180	387	914
transcript_15891	noncoding	-0.0004096	0	0	1431
transcript_15910	noncoding	-0.0004096	1275	1275	2039
transcript_15914	noncoding	-0.032768	159	237	2788
transcript_15918	noncoding	-0.008192	474	564	2592
transcript_15925	noncoding	-0.004096	474	483	1206
transcript_15947	noncoding	-0.053248	327	408	2732
transcript_15964	noncoding	-0.0004096	678	678	2394
transcript_15983	noncoding	-0.065536	810	852	1599
transcript_16004	noncoding	-0.135168	369	432	2526
transcript_16008	noncoding	-0.0004096	1977	1977	4238
transcript_16017	noncoding	-0.098304	567	588	1411
transcript_16052	noncoding	-0.006144	747	789	1467
transcript_16069	noncoding	-0.0172032	3639	3789	4470
transcript_16075	noncoding	-0.057344	1257	1314	2308
transcript_16077	noncoding	-0.0303104	390	579	960
transcript_16081	noncoding	-0.0004096	1233	1233	4718
transcript_16096	noncoding	-0.028672	2208	2325	4220
transcript_16101	noncoding	-0.098304	468	504	1200
transcript_16109	noncoding	-0.120013	504	591	959
transcript_16114	noncoding	-0.0065536	57	198	2705
transcript_16116	noncoding	-0.0004096	0	0	1724
transcript_16119	noncoding	-0.0004096	0	0	1427
transcript_16122	noncoding	-0.053248	1293	1356	2178
transcript_16136	noncoding	-0.0004096	0	0	1118
transcript_16144	noncoding	-0.0004096	0	0	1738
transcript_16162	noncoding	-0.094208	297	318	699
transcript_16175	noncoding	-0.585728	423	438	2170
transcript_16190	noncoding	-0.0086016	1128	1248	3923
transcript_16194	noncoding	-0.0004096	0	0	2140
transcript_16201	noncoding	-0.0004096	0	0	872
transcript_16209	noncoding	-0.0004096	0	0	893
transcript_16221	noncoding	-0.024576	1146	1194	2724
transcript_16225	noncoding	-0.02048	441	510	684
transcript_16231	noncoding	-0.026624	4101	4299	4454
transcript_16238	noncoding	-0.008192	93	228	679
transcript_16239	noncoding	-0.016384	0	114	3457
transcript_16246	noncoding	-0.016384	261	297	1388
transcript_16254	noncoding	-0.012288	897	933	1479
transcript_16263	noncoding	-0.2048	672	696	1422
transcript_16265	noncoding	-0.106496	1236	1263	2867
transcript_16276	noncoding	-0.147456	1353	1401	1758
transcript_16277	noncoding	-0.0094208	552	621	2472
transcript_16278	noncoding	-0.04096	1779	1857	2305
transcript_16287	noncoding	-0.043008	2106	2139	2658
transcript_16298	noncoding	-0.0004096	717	717	1647
transcript_16299	noncoding	-0.331776	660	690	2655
transcript_16311	noncoding	-0.0004096	0	0	946
transcript_16327	noncoding	-0.057344	3612	3639	4725
transcript_16331	noncoding	-0.0212992	453	630	868
transcript_16332	noncoding	-0.135168	717	723	1193
transcript_16341	noncoding	-0.0065536	2448	2535	2725
transcript_16348	noncoding	-0.0004096	0	0	860
transcript_16358	noncoding	-0.012288	117	228	666
transcript_16363	noncoding	-0.0356352	162	174	666
transcript_16368	noncoding	-0.0004096	1008	1023	2277
transcript_16369	noncoding	-0.0004096	186	231	1105
transcript_16373	noncoding	-0.0577536	63	246	2861
transcript_16378	noncoding	-0.28672	102	120	781
transcript_16386	noncoding	-0.167936	1971	2004	2160
transcript_16391	noncoding	-0.053248	414	456	2161
transcript_16403	noncoding	-0.049152	72	195	4172
transcript_16412	noncoding	-0.036864	99	213	663
transcript_16416	noncoding	-0.04096	1800	1842	3236
transcript_16448	noncoding	-0.176128	1881	1908	2064
transcript_16457	noncoding	-0.0131072	78	258	2164
transcript_16459	noncoding	-0.0065536	60	156	656
transcript_16488	noncoding	-0.0442368	306	414	942
transcript_16490	noncoding	-0.172032	873	915	3265
transcript_16495	noncoding	-0.004096	24	63	673
transcript_16505	noncoding	-0.0004096	0	0	847
transcript_16507	noncoding	-0.0303104	723	741	1185
transcript_16522	noncoding	-0.0507904	2913	2949	4446
transcript_16530	noncoding	-0.053248	303	411	643
transcript_16537	noncoding	-0.0008192	63	192	3152
transcript_16539	noncoding	-0.135168	2286	2346	2512
transcript_16540	noncoding	-0.118784	3147	3204	3357
transcript_16541	noncoding	-0.024576	2346	2466	2719
transcript_16550	noncoding	-0.012288	480	564	2151
transcript_16557	noncoding	-0.06144	78	159	640
transcript_16558	noncoding	-0.0827392	0	126	846
transcript_16574	noncoding	-0.0139264	288	291	636
transcript_16577	noncoding	-0.028672	204	336	846
transcript_16584	noncoding	-0.008192	1029	1041	2017
transcript_16593	noncoding	-0.073728	15	99	2164
transcript_16604	noncoding	-0.0004096	2094	2094	2505
transcript_16610	noncoding	-0.032768	57	69	2062
transcript_16612	noncoding	-0.024576	3933	4002	4155
transcript_16615	noncoding	-0.098304	879	957	1198
transcript_16643	noncoding	-0.04096	1260	1311	3436
transcript_16645	noncoding	-0.151552	42	96	940
transcript_16654	noncoding	-0.0192512	246	273	845
transcript_16665	noncoding	-0.0004096	0	0	934
transcript_16689	noncoding	-0.053248	468	516	4435
transcript_16702	noncoding	-0.0004096	0	0	1076
transcript_16712	noncoding	-0.0036864	339	429	1075
transcript_16714	noncoding	-0.065536	846	897	2145
transcript_16716	noncoding	-0.012288	111	246	840
transcript_16721	noncoding	-0.073728	702	789	2156
transcript_16735	noncoding	-0.188416	2319	2340	2495
transcript_16755	noncoding	-0.0139264	435	744	1081
transcript_16774	noncoding	-0.065536	678	723	1199
transcript_16780	noncoding	-0.0004096	0	0	927
transcript_16793	noncoding	-0.04096	1044	1143	1724
transcript_16811	noncoding	-0.03072	417	420	925
transcript_16840	noncoding	-0.0004096	0	0	601
transcript_16848	noncoding	-0.0372736	312	534	1462
transcript_16857	noncoding	-1.39264	1491	1536	2049
transcript_16866	noncoding	-0.012288	1032	1125	2126
transcript_16899	noncoding	-0.47104	3354	3375	5753
transcript_16908	noncoding	-0.2048	264	288	581
transcript_16915	noncoding	-0.0032768	117	462	1174
transcript_16917	noncoding	-0.118784	1527	1563	2006
transcript_16922	noncoding	-0.036864	60	153	920
transcript_16924	noncoding	-0.012288	873	921	1179
transcript_16934	noncoding	-0.065536	1551	1593	2473
transcript_16941	noncoding	-0.0004096	4611	4725	5713
transcript_16961	noncoding	-0.036864	141	258	626
transcript_16965	noncoding	-0.016384	0	33	1170
transcript_16988	noncoding	-0.124928	417	429	2128
transcript_17001	noncoding	-0.0004096	0	0	1065
transcript_17003	noncoding	-0.0004096	0	0	657
transcript_17013	noncoding	-0.147046	0	36	2838
transcript_17022	noncoding	-0.0004096	0	0	820
transcript_17046	noncoding	-0.004096	324	366	3177
transcript_17058	noncoding	-0.08192	1116	1167	1448
transcript_17061	noncoding	-0.034816	24	240	818
transcript_17063	noncoding	-0.0139264	690	849	2268
transcript_17076	noncoding	-0.016384	4668	4758	5681
transcript_17086	noncoding	-0.0131072	729	915	1071
transcript_17093	noncoding	-0.0004096	357	381	1554
transcript_17112	noncoding	-0.0004096	0	0	2710
transcript_17114	noncoding	-0.1024	195	270	1996
transcript_17129	noncoding	-0.106496	96	102	4693
transcript_17151	noncoding	-0.065536	18	105	3413
transcript_17157	noncoding	-0.049152	1035	1125	1389
transcript_17181	noncoding	-0.028672	0	27	814
transcript_17194	noncoding	-0.454656	1149	1164	1387
transcript_17204	noncoding	-0.0004096	129	129	808
transcript_17213	noncoding	-0.018432	36	126	597
transcript_17215	noncoding	-0.016384	909	945	1162
transcript_17225	noncoding	-0.0004096	0	6	1767
transcript_17230	noncoding	-0.024576	849	930	3886
transcript_17236	noncoding	-0.0057344	132	270	2479
transcript_17238	noncoding	-0.0356352	852	1215	2827
transcript_17240	noncoding	-0.008192	405	546	2216
transcript_17242	noncoding	-0.0004096	0	0	903
transcript_17252	noncoding	-0.049152	387	441	597
transcript_17255	noncoding	-0.172032	27	42	806
transcript_17257	noncoding	-0.02048	168	213	589
transcript_17262	noncoding	-0.0004096	0	0	1771
transcript_17271	noncoding	-0.036864	1170	1230	1773
transcript_17279	noncoding	-0.0004096	429	429	585
transcript_17280	noncoding	-0.131072	1758	1767	4375
transcript_17287	noncoding	-0.0569344	1602	1611	2824
transcript_17298	noncoding	-0.028672	117	159	586
transcript_17300	noncoding	-0.06144	51	90	2113
transcript_17302	noncoding	-0.008192	207	339	1173
transcript_17306	noncoding	-0.012288	642	780	1551
transcript_17307	noncoding	-0.188416	195	255	1724
transcript_17313	noncoding	-0.02048	153	210	1383
transcript_17324	noncoding	-0.0004096	0	0	574
transcript_17325	noncoding	-0.0135168	117	153	3217
transcript_17340	noncoding	-0.0385024	21	330	1161
transcript_17341	noncoding	-0.0004096	0	0	2110
transcript_17345	noncoding	-0.114688	1200	1266	2621
transcript_17349	noncoding	-0.0118784	2397	2463	3411
transcript_17350	noncoding	-0.0487424	159	204	796
transcript_17360	noncoding	-0.049152	621	636	931
transcript_17374	noncoding	-0.028672	237	366	1049
transcript_17382	noncoding	-0.049152	1038	1122	1452
transcript_17389	noncoding	-0.0217088	198	318	845
transcript_17398	noncoding	-0.053248	2085	2121	2628
transcript_17400	noncoding	-0.024576	549	585	896
transcript_17411	noncoding	-0.606208	51	60	3230
transcript_17413	noncoding	-0.008192	21	162	1168
transcript_17425	noncoding	-0.28672	534	564	879
transcript_17427	noncoding	-0.06144	972	1065	1585
transcript_17432	noncoding	-0.04096	312	342	852
transcript_17463	noncoding	-0.0425984	240	255	1205
transcript_17471	noncoding	-0.0233472	0	90	1165
transcript_17473	noncoding	-0.0155648	210	435	890
transcript_17482	noncoding	-0.0004096	0	0	1191
transcript_17490	noncoding	-0.0475136	771	858	1377
transcript_17496	noncoding	-0.004096	1242	1263	4002
transcript_17498	noncoding	-0.028672	222	297	858
transcript_17515	noncoding	-0.0512	0	117	3989
transcript_17523	noncoding	-0.06144	285	291	522
transcript_17529	noncoding	-0.0237568	198	252	1440
transcript_17536	noncoding	-0.0004096	24	24	779
transcript_17552	noncoding	-0.032768	18	48	1376
transcript_17559	noncoding	-0.065536	1077	1146	1720
transcript_17570	noncoding	-0.0413696	0	177	1715
transcript_17572	noncoding	-0.008192	264	270	1372
transcript_17588	noncoding	-0.0004096	246	390	1975
transcript_17590	noncoding	-0.012288	438	525	884
transcript_17595	noncoding	-0.176128	366	393	1041
transcript_17599	noncoding	-0.0086016	183	189	2636
transcript_17603	noncoding	-0.0180224	408	567	1126
transcript_17604	noncoding	-0.114688	252	294	4394
transcript_17606	noncoding	-0.131072	777	834	2116
transcript_17611	noncoding	-0.057344	2739	2832	3128
transcript_17615	noncoding	-0.024576	486	489	1161
transcript_17620	noncoding	-0.0004096	0	0	907
transcript_17623	noncoding	-0.049152	1035	1044	2804
transcript_17624	noncoding	-0.057344	999	1101	1362
transcript_17627	noncoding	-0.0004096	0	0	492
transcript_17631	noncoding	-0.0094208	762	906	1156
transcript_17638	noncoding	-0.08192	222	252	486
transcript_17644	noncoding	-0.139264	1128	1182	1406
transcript_17647	noncoding	-0.0004096	0	0	1437
transcript_17662	noncoding	-0.004096	384	411	894
transcript_17663	noncoding	-0.0139264	231	354	2712
transcript_17676	noncoding	-0.090112	666	726	1398
transcript_17682	noncoding	-0.0004096	0	0	1033
transcript_17687	noncoding	-0.049152	993	1014	2105
transcript_17688	noncoding	-0.024576	738	858	1183
transcript_17708	noncoding	-0.0528384	1845	1854	2105
transcript_17719	noncoding	-0.086016	312	381	1559
transcript_17723	noncoding	-0.1024	78	117	2607
transcript_17738	noncoding	-0.008192	162	270	1153
transcript_17751	noncoding	-0.036864	924	936	1755
transcript_17771	noncoding	-0.098304	600	657	812
transcript_17772	noncoding	-0.339968	81	93	1686
transcript_17778	noncoding	-0.129024	81	93	2113
transcript_17786	noncoding	-0.02048	0	42	837
transcript_17806	noncoding	-0.008192	1353	1425	3203
transcript_17824	noncoding	-0.0274432	27	198	440
transcript_17827	noncoding	-0.0380928	324	531	1026
transcript_17830	noncoding	-0.0004096	0	0	433
transcript_17835	noncoding	-0.0004096	0	0	1365
transcript_17838	noncoding	-0.004096	696	714	1151
transcript_17844	noncoding	-0.045056	549	576	2119
transcript_17862	noncoding	-0.0004096	0	0	1026
transcript_17866	noncoding	-0.0364544	684	720	874
transcript_17871	noncoding	-0.0499712	303	462	1147
transcript_17872	noncoding	-0.210125	300	306	1758
transcript_17885	noncoding	-0.0421888	372	375	1404
transcript_17903	noncoding	-0.0815104	456	495	824
transcript_17911	noncoding	-0.0004096	0	0	354
transcript_17918	noncoding	-0.004096	219	282	1074
transcript_17922	noncoding	-0.0364544	366	423	2791
transcript_17925	noncoding	-0.028672	48	174	328
transcript_17928	noncoding	-0.0004096	0	0	325
transcript_17941	noncoding	-0.0004096	0	0	1021
transcript_17951	noncoding	-0.0004096	0	0	1020
transcript_17970	noncoding	-0.0835584	159	168	1359
transcript_17977	noncoding	-0.188416	1320	1347	2671
transcript_17978	noncoding	-0.069632	816	819	1020
transcript_17993	noncoding	-0.0929792	363	387	2604
transcript_18000	noncoding	-0.086016	2601	2709	3122
transcript_18004	noncoding	-0.0700416	0	138	822
transcript_18014	noncoding	-0.024576	462	528	733
transcript_18015	noncoding	-0.0356352	294	303	3934
transcript_18022	noncoding	-0.0270336	4377	4497	4787
transcript_18052	noncoding	-0.016384	2532	2538	2796
transcript_18060	noncoding	-0.008192	72	123	869
transcript_18065	noncoding	-0.0249856	243	345	823
transcript_18084	noncoding	-0.0135168	321	477	3183
transcript_18090	noncoding	-0.159744	606	645	822
transcript_18097	noncoding	-0.176128	2385	2409	2844
transcript_18102	noncoding	-0.069632	1065	1143	2864
transcript_18109	noncoding	-0.08192	222	270	1348
transcript_18111	noncoding	-0.028672	1227	1230	1426
transcript_18132	noncoding	-0.057344	1134	1185	1677
transcript_18144	noncoding	-0.118784	390	456	3179
transcript_18150	noncoding	-0.0004096	0	0	809
transcript_18154	noncoding	-0.04096	114	153	857
transcript_18167	noncoding	-0.135168	387	420	712
transcript_18168	noncoding	-0.06144	3480	3567	4775
transcript_18174	noncoding	-0.0004096	243	405	3362
transcript_18182	noncoding	-0.270336	168	192	1994
transcript_18184	noncoding	-0.0577536	2067	2097	2659
transcript_18186	noncoding	-0.0897024	288	303	1127
transcript_18188	noncoding	-0.098304	438	510	3113
transcript_18191	noncoding	-0.01024	54	213	709
transcript_18193	noncoding	-0.032768	1227	1260	1532
transcript_18196	noncoding	-0.0172032	3981	4131	4811
transcript_18198	noncoding	-0.036864	1647	1665	2087
transcript_18216	noncoding	-0.0004096	945	999	6107
transcript_18221	noncoding	-0.002048	84	231	719
transcript_18238	noncoding	-0.012288	1092	1203	4794
transcript_18266	noncoding	-0.04096	42	45	813
transcript_18302	noncoding	-0.0004096	0	0	1403
transcript_18306	noncoding	-0.006144	78	276	708
transcript_18315	noncoding	-0.0004096	480	624	804
transcript_18319	noncoding	-0.0004096	0	0	1156
transcript_18327	noncoding	-0.073728	519	528	2090
transcript_18328	noncoding	-0.106496	450	480	1377
transcript_18332	noncoding	-0.0139264	0	54	848
transcript_18333	noncoding	-0.057344	1275	1305	1690
transcript_18338	noncoding	-0.098304	3072	3114	3350
transcript_18345	noncoding	-0.0004096	207	207	1372
transcript_18360	noncoding	-0.045056	1098	1116	1729
transcript_18383	noncoding	-0.02048	378	423	798
transcript_18397	noncoding	-0.0294912	159	240	1996
transcript_18409	noncoding	-0.0004096	0	0	1545
transcript_18413	noncoding	-0.016384	120	156	1165
transcript_18428	noncoding	-0.065536	4122	4155	4311
transcript_18434	noncoding	-0.0004096	0	0	1117
transcript_18451	noncoding	-0.024576	102	219	679
transcript_18455	noncoding	-0.036864	519	525	1392
transcript_18472	noncoding	-0.0004096	0	0	1118
transcript_18484	noncoding	-0.036864	1119	1209	1388
transcript_18492	noncoding	-0.016384	420	534	2079
transcript_18494	noncoding	-0.04096	204	246	3276
transcript_18497	noncoding	-0.0032768	162	285	1502
transcript_18505	noncoding	-0.0004096	0	0	843
transcript_18510	noncoding	-0.14336	300	348	788
transcript_18512	noncoding	-0.028672	252	264	1666
transcript_18525	noncoding	-0.0114688	129	309	675
transcript_18527	noncoding	-0.110592	2763	2811	3065
transcript_18534	noncoding	-0.0004096	258	258	789
transcript_18555	noncoding	-0.057344	360	432	1336
transcript_18556	noncoding	-0.012288	174	306	3336
transcript_18575	noncoding	-0.0057344	2412	2562	3080
transcript_18591	noncoding	-0.012288	243	360	1382
transcript_18593	noncoding	-0.0004096	243	309	682
transcript_18596	noncoding	-0.008192	1599	1680	1998
transcript_18598	noncoding	-0.016384	801	903	1537
transcript_18613	noncoding	-0.22528	159	195	1480
transcript_18627	noncoding	-0.077824	2316	2418	2759
transcript_18644	noncoding	-0.18432	690	708	985
transcript_18646	noncoding	-0.036864	150	234	829
transcript_18654	noncoding	-0.319488	0	27	853
transcript_18656	noncoding	-0.002048	969	1053	1405
transcript_18658	noncoding	-0.0004096	222	252	657
transcript_18659	noncoding	-0.073728	483	609	777
transcript_18667	noncoding	-0.0004096	0	0	986
transcript_18668	noncoding	-0.0004096	0	0	649
transcript_18674	noncoding	-0.0483328	1614	1620	2576
transcript_18689	noncoding	-0.069632	24	96	4677
transcript_18703	noncoding	-0.086016	288	324	647
transcript_18715	noncoding	-0.0004096	0	0	1996
transcript_18717	noncoding	-0.0315392	1962	2103	2639
transcript_18729	noncoding	-0.098304	1008	1020	1666
transcript_18731	noncoding	-0.086016	1314	1332	1498
transcript_18732	noncoding	-0.08192	705	789	1351
transcript_18734	noncoding	-0.012288	306	384	2693
transcript_18744	noncoding	-0.028672	393	465	1734
transcript_18746	noncoding	-0.118784	1764	1815	2763
transcript_18753	noncoding	-0.0569344	507	540	1523
transcript_18793	noncoding	-0.008192	3021	3111	3269
transcript_18795	noncoding	-0.0282624	51	207	2439
transcript_18797	noncoding	-0.086016	174	183	637
transcript_18800	noncoding	-0.02048	45	63	1517
transcript_18805	noncoding	-0.004096	1239	1353	1669
transcript_18817	noncoding	-0.0057344	1296	1353	1664
transcript_18818	noncoding	-0.0004096	0	0	1924
transcript_18819	noncoding	-0.02048	585	675	975
transcript_18833	noncoding	-0.0131072	0	309	737
transcript_18842	noncoding	-0.028672	1758	1761	2632
transcript_18849	noncoding	-0.04096	18	111	1132
[truncated: 2,951 more rows]

## Sheet: CPC2
CPC2 prediction result
#ID	peptide_length	Fickett_score	pI	ORF_integrity	coding_probability	label
transcript_21	89	0.27366	10.0383	1	0.0635422	noncoding
transcript_29	36	0.38287	4.55658	1	0.0206252	noncoding
transcript_32	32	0.41057	9.62299	1	0.0162151	noncoding
transcript_42	32	0.27799	5.96515	1	0.0113619	noncoding
transcript_46	93	0.3556	9.94794	1	0.137102	noncoding
transcript_61	11	0.45453	8.50006	1	0.0051261	noncoding
transcript_65	64	0.45268	5.4776	1	0.122791	noncoding
transcript_70	74	0.31904	7.50787	1	0.0428443	noncoding
transcript_74	76	0.28686	4.867	1	0.128079	noncoding
transcript_88	55	0.45863	4.10565	-1	0.0366958	noncoding
transcript_99	80	0.35559	9.10126	1	0.0789258	noncoding
transcript_100	69	0.3087	9.51764	1	0.037885	noncoding
transcript_101	96	0.39284	5.06525	1	0.456759	noncoding
transcript_107	57	0.30876	9.09943	1	0.0233086	noncoding
transcript_112	70	0.35109	9.7525	1	0.0543978	noncoding
transcript_118	53	0.31006	5.58698	1	0.0248783	noncoding
transcript_127	34	0.43434	4.42755	1	0.0310243	noncoding
transcript_128	54	0.31418	7.95819	1	0.0177926	noncoding
transcript_137	101	0.33519	6.03156	1	0.228568	noncoding
transcript_143	35	0.38143	5.06036	1	0.0145868	noncoding
transcript_149	98	0.41342	6.49713	1	0.381414	noncoding
transcript_160	50	0.38334	3.89545	1	0.0761717	noncoding
transcript_167	115	0.39259	9.86664	1	0.441181	noncoding
transcript_168	73	0.37605	7.63995	1	0.066101	noncoding
transcript_171	36	0.31097	9.39874	1	0.0119405	noncoding
transcript_172	51	0.33953	8.84235	1	0.0195323	noncoding
transcript_176	35	0.33761	9.76996	1	0.0129966	noncoding
transcript_183	34	0.27639	5.25189	1	0.0176591	noncoding
transcript_186	79	0.38147	5.67682	1	0.147355	noncoding
transcript_204	67	0.34283	6.90875	1	0.0381434	noncoding
transcript_207	59	0.39416	5.08966	1	0.0717991	noncoding
transcript_208	58	0.40542	6.50092	1	0.0446658	noncoding
transcript_217	83	0.34161	11.7116	1	0.0709235	noncoding
transcript_218	63	0.39276	8.73431	1	0.0517305	noncoding
transcript_219	24	0.377	10.8344	1	0.0123698	noncoding
transcript_227	116	0.37723	10.5967	1	0.354886	noncoding
transcript_237	59	0.37611	9.18256	1	0.0389783	noncoding
transcript_246	88	0.40715	4.52826	1	0.472713	noncoding
transcript_251	33	0.31484	7.98077	1	0.00731702	noncoding
transcript_253	26	0.39316	9.96893	1	0.0117473	noncoding
transcript_256	62	0.30173	7.77557	1	0.0243584	noncoding
transcript_258	69	0.43124	6.03168	1	0.122115	noncoding
transcript_274	72	0.41414	6.00494	1	0.126042	noncoding
transcript_284	27	0.35506	10.3099	1	0.0115814	noncoding
transcript_302	62	0.35744	9.61688	1	0.040815	noncoding
transcript_303	62	0.30508	8.61627	1	0.025716	noncoding
transcript_313	59	0.33419	10.0709	1	0.0334767	noncoding
transcript_314	16	0.34232	8.36591	1	0.00365024	noncoding
transcript_318	23	0.30548	5.98602	1	0.00503205	noncoding
transcript_320	64	0.32299	7.98199	1	0.0280401	noncoding
transcript_323	51	0.26594	9.92657	1	0.0264967	noncoding
transcript_326	87	0.38209	5.09015	1	0.283839	noncoding
transcript_330	70	0.3865	9.89862	1	0.0794667	noncoding
transcript_331	65	0.37107	9.91302	1	0.0547193	noncoding
transcript_353	53	0.33613	8.63385	1	0.0200827	noncoding
transcript_355	101	0.39092	10.2108	1	0.281007	noncoding
transcript_361	87	0.32395	8.83673	1	0.0746409	noncoding
transcript_371	116	0.34788	9.51971	1	0.26997	noncoding
transcript_377	91	0.3	9.8382	1	0.0736996	noncoding
transcript_379	91	0.34544	10.7274	1	0.111787	noncoding
transcript_415	64	0.39459	4.41229	1	0.142715	noncoding
transcript_416	15	0.40017	3.57428	1	0.0122123	noncoding
transcript_417	68	0.37579	4.1048	1	0.172333	noncoding
transcript_420	63	0.3244	9.83514	1	0.0350949	noncoding
transcript_423	48	0.29771	8.88531	1	0.016217	noncoding
transcript_432	17	0.27389	8.18903	1	0.00580965	noncoding
transcript_433	77	0.43722	8.63812	1	0.17494	noncoding
transcript_434	55	0.38462	4.79498	1	0.0596533	noncoding
transcript_440	77	0.38951	5.39276	1	0.16367	noncoding
transcript_443	5	0.40158	5.27496	1	1.59e-05	noncoding
transcript_472	58	0.31087	10.1376	-1	0.176343	noncoding
transcript_485	98	0.33716	6.51581	1	0.174688	noncoding
transcript_496	27	0.32429	9.42023	1	0.00850445	noncoding
transcript_513	88	0.34233	4.94415	1	0.215575	noncoding
transcript_514	76	0.41726	4.30511	1	0.350402	noncoding
transcript_516	68	0.30113	8.22748	1	0.0309951	noncoding
transcript_519	20	0.26407	4.67706	1	0.0185657	noncoding
transcript_530	70	0.37709	7.84772	1	0.0573723	noncoding
transcript_534	69	0.27299	11.4372	1	0.0465166	noncoding
transcript_540	56	0.32338	9.39056	1	0.0249346	noncoding
transcript_545	34	0.33979	5.9809	1	0.00786901	noncoding
transcript_562	73	0.43517	4.22333	1	0.354632	noncoding
transcript_567	67	0.31514	10.1693	1	0.0402662	noncoding
transcript_576	79	0.3208	6.0434	1	0.0756107	noncoding
transcript_580	26	0.38602	3.79462	1	0.0183102	noncoding
transcript_587	16	0.41652	5.97211	1	0.00407648	noncoding
transcript_588	67	0.41014	9.5191	1	0.0877033	noncoding
transcript_590	66	0.32697	7.66559	1	0.0310805	noncoding
transcript_594	59	0.35767	8.80304	1	0.0310119	noncoding
transcript_596	103	0.37411	8.90472	1	0.245407	noncoding
transcript_606	59	0.41933	6.50299	1	0.0541156	noncoding
transcript_611	81	0.28625	9.66364	1	0.0513937	noncoding
transcript_612	26	0.38891	4.1369	1	0.0149796	noncoding
transcript_623	91	0.42596	8.78497	1	0.287263	noncoding
transcript_646	22	0.34122	10.289	1	0.00943918	noncoding
transcript_652	57	0.39387	9.8067	1	0.0478162	noncoding
transcript_655	92	0.31158	5.54791	1	0.16468	noncoding
transcript_668	44	0.40909	11.166	1	0.037086	noncoding
transcript_669	81	0.28765	10.144	1	0.0539176	noncoding
transcript_672	31	0.43519	9.49066	1	0.0192363	noncoding
transcript_673	86	0.40281	9.15485	1	0.179993	noncoding
transcript_674	85	0.28016	4.67657	1	0.225387	noncoding
transcript_679	80	0.31369	5.21246	1	0.112439	noncoding
transcript_683	79	0.31343	4.98383	1	0.120741	noncoding
transcript_689	109	0.33384	9.57916	1	0.181075	noncoding
transcript_693	24	0.42135	9.69708	1	0.0122779	noncoding
transcript_696	97	0.26498	9.06281	1	0.0756641	noncoding
transcript_699	86	0.3289	10.0425	1	0.0809235	noncoding
transcript_703	61	0.33289	8.92975	1	0.0290634	noncoding
transcript_710	71	0.36533	8.29401	1	0.0544769	noncoding
transcript_714	44	0.36718	8.04498	1	0.0142151	noncoding
transcript_723	20	0.30581	8.3454	1	0.00484097	noncoding
transcript_725	70	0.4243	5.30304	1	0.163784	noncoding
transcript_728	42	0.35246	8.60992	1	0.0132403	noncoding
transcript_747	75	0.34636	8.10419	1	0.0540985	noncoding
transcript_750	113	0.36756	10.9265	1	0.277521	noncoding
transcript_767	81	0.31061	8.14667	1	0.0530534	noncoding
transcript_784	55	0.32301	9.2984	1	0.0235285	noncoding
transcript_786	81	0.28092	7.99811	1	0.0494567	noncoding
transcript_793	22	0.32228	8.36481	1	0.00491963	noncoding
transcript_795	73	0.40133	6.87921	1	0.0936612	noncoding
transcript_798	62	0.32037	4.74957	1	0.058013	noncoding
transcript_801	89	0.39033	8.08136	1	0.168236	noncoding
transcript_821	80	0.30953	5.70831	1	0.0883991	noncoding
transcript_825	57	0.39063	10.0518	1	0.0482166	noncoding
transcript_827	87	0.3935	9.60382	1	0.172162	noncoding
transcript_829	65	0.33786	5.98456	1	0.0414996	noncoding
transcript_831	101	0.40255	9.68292	1	0.32642	noncoding
transcript_844	70	0.32041	5.22638	1	0.0687143	noncoding
transcript_849	100	0.32478	10.59	1	0.118494	noncoding
transcript_852	47	0.35579	10.2717	1	0.0250368	noncoding
transcript_853	84	0.295	9.35846	1	0.0564957	noncoding
transcript_860	89	0.2857	6.54681	1	0.094253	noncoding
transcript_866	80	0.26594	8.63165	1	0.0479748	noncoding
transcript_875	58	0.31231	9.01373	1	0.0239859	noncoding
transcript_881	38	0.33801	7.95892	1	0.00914964	noncoding
transcript_895	56	0.23758	9.8869	1	0.0428931	noncoding
transcript_897	78	0.39952	9.1601	1	0.121324	noncoding
transcript_899	44	0.35698	9.78644	1	0.0200327	noncoding
transcript_903	84	0.41353	6.49249	1	0.205935	noncoding
transcript_906	82	0.4652	4.55646	1	0.439124	noncoding
transcript_914	57	0.45801	9.86273	1	0.116948	noncoding
transcript_931	68	0.36609	11.2071	1	0.0611281	noncoding
transcript_936	26	0.37722	12.9579	1	0.00803975	noncoding
transcript_944	47	0.38082	9.50983	1	0.0250583	noncoding
transcript_947	43	0.40997	9.59235	1	0.0276965	noncoding
transcript_952	29	0.36175	8.02142	1	0.00643445	noncoding
transcript_955	71	0.44794	9.62323	-1	0.0902268	noncoding
transcript_957	41	0.39961	10.0524	1	0.0254821	noncoding
transcript_961	72	0.35341	6.25458	1	0.0619777	noncoding
transcript_965	85	0.26894	6.69489	1	0.0836151	noncoding
transcript_968	32	0.46196	5.81366	1	0.0142038	noncoding
transcript_999	49	0.3241	8.63177	1	0.0162142	noncoding
transcript_1003	83	0.38559	5.07404	1	0.246142	noncoding
transcript_1008	65	0.31488	9.75348	1	0.0353781	noncoding
transcript_1009	78	0.4191	4.57526	1	0.338707	noncoding
transcript_1013	108	0.37676	9.11407	1	0.302053	noncoding
transcript_1027	33	0.29666	9.77582	1	0.0127672	noncoding
transcript_1042	94	0.3821	9.95892	1	0.197466	noncoding
transcript_1048	46	0.30634	4.74921	1	0.0263991	noncoding
transcript_1052	55	0.37168	4.19635	1	0.0738021	noncoding
transcript_1058	57	0.39548	6.50299	1	0.0381502	noncoding
transcript_1065	43	0.2675	7.89899	1	0.0148307	noncoding
transcript_1066	29	0.39506	10.6644	1	0.0163039	noncoding
transcript_1076	57	0.33486	9.0202	1	0.0253838	noncoding
transcript_1087	40	0.31613	9.8736	1	0.0157547	noncoding
transcript_1097	43	0.35177	6.49786	1	0.0121373	noncoding
transcript_1105	30	0.36578	8.34283	1	0.00741084	noncoding
transcript_1113	94	0.31979	4.95294	1	0.245109	noncoding
transcript_1127	39	0.35277	4.1358	1	0.0244054	noncoding
transcript_1130	102	0.39746	5.60748	1	0.487504	noncoding
transcript_1142	102	0.37709	9.09845	1	0.245509	noncoding
transcript_1147	63	0.35421	9.6557	1	0.0416706	noncoding
transcript_1151	50	0.3439	9.3028	1	0.0212525	noncoding
transcript_1173	55	0.29232	8.63654	1	0.0200174	noncoding
transcript_1192	90	0.2958	5.51886	1	0.153001	noncoding
transcript_1194	59	0.38857	4.23236	1	0.111491	noncoding
transcript_1195	31	0.37932	11.0002	1	0.0169151	noncoding
transcript_1202	62	0.42234	4.36908	1	0.172613	noncoding
transcript_1203	83	0.35599	9.76642	1	0.0945326	noncoding
transcript_1206	90	0.2831	5.10797	1	0.205056	noncoding
transcript_1215	76	0.43201	10.2735	-1	0.125476	noncoding
transcript_1230	26	0.37355	4.50568	1	0.0103224	noncoding
transcript_1239	69	0.3612	9.99469	1	0.0591483	noncoding
transcript_1243	82	0.29	9.22357	1	0.0516008	noncoding
transcript_1245	79	0.30733	9.98773	1	0.0547129	noncoding
transcript_1247	68	0.33947	9.57904	1	0.0446002	noncoding
transcript_1259	71	0.44469	3.8465	1	0.404557	noncoding
transcript_1268	63	0.32793	4.41229	1	0.0743533	noncoding
transcript_1269	104	0.37493	10.1326	-1	0.154911	noncoding
transcript_1274	78	0.37037	8.93207	1	0.0838014	noncoding
transcript_1288	48	0.31369	6.55975	1	0.0144532	noncoding
transcript_1293	64	0.27299	6.4975	1	0.0388294	noncoding
transcript_1305	33	0.34729	10.8066	1	0.0160182	noncoding
transcript_1308	72	0.26189	7.58954	1	0.0429741	noncoding
transcript_1311	60	0.37286	4.23688	1	0.0979147	noncoding
transcript_1314	106	0.35422	6.82953	1	0.268166	noncoding
transcript_1317	78	0.34848	9.03473	1	0.0671047	noncoding
transcript_1323	102	0.39153	9.81049	1	0.294887	noncoding
transcript_1331	26	0.37784	4.4726	-1	0.0124267	noncoding
transcript_1338	54	0.34232	5.37958	1	0.0293342	noncoding
transcript_1342	18	0.38309	8.50006	1	0.00453815	noncoding
transcript_1370	87	0.28301	9.72125	1	0.0602733	noncoding
transcript_1372	67	0.31036	8.70953	1	0.0318187	noncoding
transcript_1380	84	0.26189	9.18219	1	0.0545738	noncoding
transcript_1388	32	0.35483	7.92267	1	0.00715271	noncoding
transcript_1389	31	0.38901	4.3963	1	0.0175736	noncoding
transcript_1392	58	0.33607	8.46051	1	0.0242244	noncoding
transcript_1397	62	0.35724	10.2951	1	0.04512	noncoding
transcript_1407	87	0.35164	8.06744	1	0.097692	noncoding
transcript_1418	71	0.41954	6.69293	1	0.104704	noncoding
transcript_1419	20	0.39466	9.38361	1	0.00725952	noncoding
transcript_1423	58	0.36499	10.0971	1	0.0399661	noncoding
transcript_1425	36	0.389	7.70636	-1	0.035096	noncoding
transcript_1426	75	0.27548	8.62567	1	0.0400293	noncoding
transcript_1428	16	0.40731	11.166	1	0.0109056	noncoding
transcript_1439	35	0.35812	4.0141	1	0.0213373	noncoding
transcript_1450	5	0.3465	11.0003	-1	0.178751	noncoding
transcript_1451	103	0.35713	10.1912	1	0.195559	noncoding
transcript_1453	11	0.4204	8.50006	1	0.00384016	noncoding
transcript_1455	88	0.35022	9.659	1	0.106325	noncoding
transcript_1456	64	0.28434	8.95905	1	0.0285922	noncoding
transcript_1458	13	0.30779	9.52472	1	0.00570363	noncoding
transcript_1460	12	0.41952	7.95343	-1	0.0231916	noncoding
transcript_1465	0	0.31572	0	-1	4.7e-07	noncoding
transcript_1466	102	0.33437	10.0164	1	0.144135	noncoding
transcript_1467	22	0.39308	12.7816	-1	0.164365	noncoding
transcript_1468	0	0.31908	0	-1	4.82e-07	noncoding
transcript_1494	73	0.31837	9.09833	1	0.0433478	noncoding
transcript_1501	25	0.36242	8.53802	1	0.00604293	noncoding
transcript_1503	91	0.35652	5.48395	1	0.221066	noncoding
transcript_1509	77	0.46339	6.55682	-1	0.036537	noncoding
transcript_1512	85	0.31885	9.19586	1	0.067674	noncoding
transcript_1516	105	0.31337	7.96637	1	0.13772	noncoding
transcript_1518	72	0.31418	9.7663	1	0.0445208	noncoding
transcript_1521	66	0.40595	4.3515	1	0.18757	noncoding
transcript_1528	94	0.38767	9.12811	1	0.206491	noncoding
transcript_1538	43	0.37884	11.0001	1	0.02705	noncoding
transcript_1541	25	0.40202	5.93658	1	0.00659776	noncoding
transcript_1551	91	0.31041	9.89117	1	0.079916	noncoding
transcript_1560	97	0.41522	9.09637	1	0.324301	noncoding
transcript_1571	25	0.42553	5.2038	-1	0.013711	noncoding
transcript_1580	62	0.26963	8.38068	1	0.0272649	noncoding
transcript_1582	47	0.30241	9.55829	1	0.0183195	noncoding
transcript_1607	63	0.42198	10.362	-1	0.119847	noncoding
transcript_1611	18	0.39994	8.57172	1	0.00506445	noncoding
transcript_1627	60	0.34904	4.7702	1	0.057361	noncoding
transcript_1631	65	0.39427	9.91302	1	0.0700262	noncoding
transcript_1639	116	0.34016	8.86261	1	0.25332	noncoding
transcript_1640	42	0.30236	9.185	1	0.0140332	noncoding
transcript_1650	47	0.35062	10.1292	1	0.0236759	noncoding
transcript_1657	64	0.35095	9.86627	1	0.0436938	noncoding
transcript_1663	84	0.30396	9.9671	1	0.0621257	noncoding
transcript_1711	90	0.41432	5.40106	1	0.382233	noncoding
transcript_1712	75	0.31977	9.72223	1	0.0506664	noncoding
transcript_1718	85	0.40245	7.67767	1	0.162734	noncoding
transcript_1738	36	0.3193	8.1889	1	0.00858339	noncoding
transcript_1753	74	0.27803	9.1839	1	0.0399967	noncoding
transcript_1757	98	0.28805	9.51874	1	0.0825977	noncoding
transcript_1763	82	0.30387	9.22968	1	0.0550202	noncoding
transcript_1773	83	0.32222	9.54865	1	0.0666829	noncoding
transcript_1781	96	0.41034	8.40009	1	0.288	noncoding
transcript_1784	48	0.37822	6.50433	1	0.0192589	noncoding
transcript_1785	79	0.33829	10.2156	1	0.070414	noncoding
transcript_1802	53	0.33552	9.4942	1	0.024021	noncoding
transcript_1821	79	0.29807	8.35443	1	0.0463557	noncoding
transcript_1822	37	0.29519	10.377	1	0.0174253	noncoding
transcript_1824	37	0.33732	6.80719	1	0.0081475	noncoding
transcript_1835	89	0.40037	9.18903	1	0.198473	noncoding
transcript_1837	93	0.35352	9.73578	1	0.133161	noncoding
transcript_1839	87	0.32554	11.2859	1	0.0768869	noncoding
transcript_1851	83	0.45494	7.69318	1	0.253221	noncoding
transcript_1852	87	0.35162	6.70844	1	0.11543	noncoding
transcript_1869	67	0.32576	7.89423	1	0.0323104	noncoding
transcript_1874	66	0.37259	9.49506	1	0.0544532	noncoding
transcript_1876	99	0.31653	9.51764	1	0.107677	noncoding
transcript_1887	32	0.38676	9.62469	1	0.0134131	noncoding
transcript_1897	63	0.32464	10.3754	1	0.0381388	noncoding
transcript_1899	74	0.38333	9.35321	1	0.0852631	noncoding
transcript_1908	71	0.32221	9.49652	1	0.0435313	noncoding
transcript_1924	45	0.30205	3.92963	1	0.0425107	noncoding
transcript_1927	54	0.32795	10.2921	1	0.0284517	noncoding
transcript_1939	61	0.3048	5.30475	-1	0.0578013	noncoding
transcript_1940	84	0.31852	10.72	1	0.0705199	noncoding
transcript_1942	37	0.26715	11.6342	1	0.0302247	noncoding
transcript_1943	67	0.43252	10.3846	1	0.135767	noncoding
transcript_1947	92	0.3118	5.49591	1	0.168847	noncoding
transcript_1959	68	0.32414	9.09857	1	0.0372817	noncoding
transcript_1983	39	0.32382	4.5351	1	0.0183546	noncoding
transcript_1990	104	0.36824	9.22833	1	0.23648	noncoding
transcript_2001	27	0.32328	8.5379	1	0.00636971	noncoding
transcript_2020	80	0.31432	9.74506	1	0.0577191	noncoding
transcript_2022	88	0.31872	9.55292	1	0.0766917	noncoding
transcript_2029	72	0.28604	6.8924	1	0.0424294	noncoding
transcript_2037	88	0.32531	9.66595	1	0.0820002	noncoding
transcript_2051	52	0.33577	10.5245	1	0.0284829	noncoding
transcript_2052	77	0.42985	8.89044	-1	0.0712536	noncoding
transcript_2061	48	0.31596	8.97943	1	0.0165186	noncoding
transcript_2081	76	0.33639	9.18378	1	0.0562061	noncoding
transcript_2084	82	0.3248	9.36053	1	0.0647698	noncoding
transcript_2086	29	0.42211	3.99884	1	0.0281134	noncoding
transcript_2087	59	0.29279	8.57001	1	0.022813	noncoding
transcript_2094	45	0.34573	10.9161	1	0.0244764	noncoding
transcript_2098	57	0.25673	8.85797	1	0.0274941	noncoding
transcript_2099	66	0.33779	11.4106	1	0.0454755	noncoding
transcript_2109	45	0.31822	9.87054	1	0.0186651	noncoding
transcript_2154	74	0.45091	6.05157	1	0.17925	noncoding
transcript_2161	60	0.32286	10.0247	1	0.0324964	noncoding
transcript_2178	99	0.33788	10.2744	1	0.13554	noncoding
transcript_2188	28	0.33049	6.69293	1	0.00516534	noncoding
transcript_2195	83	0.27299	10.1103	1	0.0555911	noncoding
transcript_2200	50	0.29059	5.9848	1	0.0211539	noncoding
transcript_2205	69	0.32308	9.95172	1	0.0435382	noncoding
transcript_2252	94	0.34317	11.0339	1	0.115396	noncoding
transcript_2283	56	0.32615	6.03107	1	0.0244628	noncoding
transcript_2284	91	0.32729	10.5471	1	0.0936696	noncoding
transcript_2294	62	0.31281	6.81879	1	0.0267332	noncoding
transcript_2302	77	0.31136	6.04877	1	0.0668616	noncoding
transcript_2305	84	0.33785	6.58221	1	0.0905947	noncoding
transcript_2320	83	0.28159	9.69135	1	0.0538822	noncoding
transcript_2324	63	0.37971	11.6037	1	0.0541819	noncoding
transcript_2339	77	0.377	4.56854	1	0.214719	noncoding
transcript_2343	108	0.34159	10.0905	1	0.189379	noncoding
transcript_2345	86	0.30208	10.4019	1	0.0664965	noncoding
transcript_2355	51	0.34879	7.54242	1	0.0171856	noncoding
transcript_2359	55	0.39215	11.6419	1	0.0452703	noncoding
transcript_2365	70	0.37753	9.34247	1	0.0668336	noncoding
transcript_2371	82	0.37087	4.40656	1	0.27841	noncoding
transcript_2399	88	0.29563	9.07489	1	0.0632892	noncoding
transcript_2411	56	0.32045	8.83563	1	0.0220696	noncoding
transcript_2426	69	0.44759	4.50568	1	0.25931	noncoding
transcript_2434	80	0.31733	4.96661	1	0.128282	noncoding
transcript_2438	92	0.30159	4.27399	1	0.318401	noncoding
transcript_2441	37	0.35191	8.93231	1	0.0114369	noncoding
transcript_2442	33	0.3336	8.36542	1	0.00785824	noncoding
transcript_2449	87	0.34356	6.54266	1	0.111186	noncoding
transcript_2450	77	0.29374	10.1149	1	0.0492196	noncoding
transcript_2461	66	0.40731	10.2949	1	0.0898229	noncoding
transcript_2463	58	0.38306	8.48822	1	0.0351462	noncoding
transcript_2466	98	0.33415	9.75677	1	0.126488	noncoding
transcript_2472	50	0.39851	6.70087	1	0.0251384	noncoding
transcript_2473	69	0.35019	7.68817	1	0.0420812	noncoding
transcript_2475	56	0.27731	6.22345	1	0.0293996	noncoding
transcript_2483	84	0.39516	3.88446	1	0.48956	noncoding
transcript_2499	83	0.35262	10.7911	1	0.0926442	noncoding
transcript_2502	87	0.29852	5.8067	1	0.116217	noncoding
transcript_2509	24	0.35451	5.36261	1	0.00552399	noncoding
transcript_2512	80	0.39854	6.40875	1	0.146554	noncoding
transcript_2534	29	0.31847	3.91632	1	0.0150372	noncoding
transcript_2552	54	0.36672	9.35309	1	0.0296597	noncoding
transcript_2562	73	0.34964	9.33319	1	0.0572349	noncoding
transcript_2563	81	0.39799	9.89606	1	0.145585	noncoding
transcript_2564	85	0.30082	9.69769	1	0.0615617	noncoding
transcript_2571	85	0.34316	7.76227	1	0.0827756	noncoding
transcript_2577	37	0.26512	9.09943	1	0.015095	noncoding
transcript_2580	63	0.29921	4.79425	1	0.0649282	noncoding
transcript_2581	37	0.26512	9.09943	1	0.015095	noncoding
transcript_2603	74	0.35101	9.78473	1	0.0637107	noncoding
transcript_2636	76	0.29831	8.45001	1	0.0416896	noncoding
transcript_2648	41	0.36133	10.2145	1	0.0201011	noncoding
transcript_2651	30	0.39369	8.88483	1	0.0101015	noncoding
transcript_2652	40	0.2675	9.82294	1	0.0195088	noncoding
transcript_2664	89	0.38404	4.65997	1	0.379596	noncoding
transcript_2675	64	0.36078	9.81049	1	0.0470396	noncoding
transcript_2678	43	0.38141	5.14337	1	0.0230332	noncoding
transcript_2681	104	0.29764	7.7265	1	0.121974	noncoding
transcript_2690	84	0.28159	9.40204	1	0.0541928	noncoding
transcript_2695	44	0.27398	9.23798	1	0.0173593	noncoding
transcript_2699	70	0.27919	8.76373	1	0.0341922	noncoding
transcript_2750	94	0.28334	9.65277	1	0.0725013	noncoding
transcript_2755	94	0.37393	6.59906	1	0.21088	noncoding
transcript_2758	76	0.32984	7.9599	1	0.0491615	noncoding
transcript_2759	67	0.39381	10.4581	1	0.0802111	noncoding
transcript_2766	82	0.38963	6.33405	1	0.150484	noncoding
transcript_2770	87	0.29059	9.50311	1	0.0611269	noncoding
transcript_2787	41	0.32203	6.89703	1	0.00980107	noncoding
transcript_2816	48	0.37244	10.1711	1	0.0284266	noncoding
transcript_2824	65	0.27215	3.7099	1	0.221745	noncoding
transcript_2827	68	0.35029	7.9007	1	0.0402448	noncoding
transcript_2829	67	0.35627	6.52472	1	0.0455392	noncoding
transcript_2846	37	0.26981	7.73871	1	0.0116701	noncoding
transcript_2849	70	0.3083	5.74078	1	0.0542544	noncoding
transcript_2854	64	0.40081	7.75348	1	0.0538815	noncoding
transcript_2858	34	0.28165	10.0224	1	0.0156644	noncoding
transcript_2863	94	0.3821	9.95892	1	0.197466	noncoding
transcript_2864	47	0.30785	5.04584	1	0.0236039	noncoding
transcript_2870	87	0.2562	8.91486	1	0.060482	noncoding
transcript_2871	58	0.4153	7.86053	1	0.0455358	noncoding
transcript_2886	38	0.38544	4.34613	1	0.0273497	noncoding
transcript_2890	43	0.39875	6.69769	1	0.0166466	noncoding
transcript_2891	76	0.33948	11.0383	1	0.0645199	noncoding
transcript_2899	62	0.36356	4.1048	1	0.107534	noncoding
transcript_2916	96	0.32149	5.35516	1	0.222021	noncoding
transcript_2935	57	0.30329	6.47113	1	0.0231029	noncoding
transcript_2944	47	0.33777	5.98407	1	0.0158798	noncoding
transcript_2946	76	0.31758	10.0087	1	0.0532482	noncoding
transcript_2948	48	0.38687	10.2889	1	0.0326194	noncoding
transcript_2966	70	0.35238	9.52313	1	0.0533444	noncoding
transcript_2976	97	0.27398	9.12396	1	0.0760336	noncoding
transcript_2979	81	0.34124	4.69989	1	0.173004	noncoding
transcript_2982	48	0.34428	4.29022	1	0.0363123	noncoding
transcript_2999	80	0.30104	8.32294	1	0.0486222	noncoding
transcript_3007	97	0.42916	8.17596	1	0.361894	noncoding
transcript_3011	32	0.32082	10.794	1	0.0155204	noncoding
transcript_3015	37	0.25074	10.014	1	0.0244933	noncoding
transcript_3021	79	0.33977	4.2851	1	0.193862	noncoding
transcript_3072	94	0.43586	9.04803	1	0.365317	noncoding
transcript_3081	90	0.34453	9.99725	1	0.10868	noncoding
transcript_3093	69	0.29464	7.95001	1	0.0319236	noncoding
transcript_3116	63	0.28266	6.51019	1	0.0335633	noncoding
transcript_3128	44	0.39612	8.50433	1	0.0193419	noncoding
transcript_3147	47	0.32331	9.6933	1	0.0192868	noncoding
transcript_3150	104	0.3984	9.63483	1	0.342641	noncoding
transcript_3163	82	0.3977	6.38641	1	0.162134	noncoding
transcript_3171	81	0.39871	5.10199	1	0.25297	noncoding
transcript_3173	55	0.26107	10.5023	1	0.0348368	noncoding
transcript_3187	65	0.33347	9.92108	1	0.0402852	noncoding
transcript_3190	69	0.31035	7.67487	1	0.03303	noncoding
transcript_3192	106	0.34072	5.90131	1	0.307164	noncoding
transcript_3194	43	0.32712	8.21039	1	0.0117	noncoding
transcript_3199	20	0.36211	9.10004	1	0.00575562	noncoding
transcript_3201	105	0.39862	6.27008	1	0.45772	noncoding
transcript_3211	96	0.34452	5.24249	1	0.27322	noncoding
transcript_3214	38	0.32237	9.30023	1	0.0123991	noncoding
transcript_3218	57	0.28334	9.6972	1	0.026476	noncoding
transcript_3219	52	0.45915	12.3106	1	0.0920292	noncoding
transcript_3222	88	0.39576	10.5688	1	0.187761	noncoding
transcript_3223	63	0.28967	9.9765	1	0.0327098	noncoding
transcript_3234	37	0.35615	6.69611	1	0.0087302	noncoding
transcript_3238	31	0.31945	8.36383	1	0.00722751	noncoding
transcript_3254	76	0.34307	6.52142	1	0.0648869	noncoding
transcript_3260	90	0.46407	11.9601	1	0.451789	noncoding
transcript_3270	77	0.37204	8.28009	1	0.0776698	noncoding
transcript_3277	87	0.27316	7.67145	1	0.0648238	noncoding
transcript_3280	39	0.3121	5.27228	1	0.0136323	noncoding
transcript_3284	57	0.33901	11.7967	1	0.0329742	noncoding
transcript_3286	105	0.34604	10.8066	1	0.171036	noncoding
transcript_3289	91	0.47527	8.7088	1	0.470062	noncoding
transcript_3296	48	0.33768	9.86029	1	0.0218181	noncoding
transcript_3301	29	0.34904	4.67706	1	0.00973022	noncoding
transcript_3325	81	0.32389	9.0202	1	0.0602297	noncoding
transcript_3335	51	0.39366	6.10638	1	0.0290112	noncoding
transcript_3341	55	0.32783	5.24103	1	0.031358	noncoding
transcript_3347	74	0.36137	9.62506	1	0.0692995	noncoding
transcript_3364	63	0.32061	5.992	1	0.0350298	noncoding
transcript_3369	34	0.34002	8.34454	1	0.00825617	noncoding
transcript_3370	98	0.36156	10.1934	1	0.175122	noncoding
transcript_3376	98	0.42001	9.99469	1	0.365446	noncoding
transcript_3378	73	0.3303	6.10614	1	0.0576623	noncoding
transcript_3401	43	0.33565	4.30768	1	0.0260141	noncoding
transcript_3421	32	0.37925	4.1369	1	0.0199332	noncoding
transcript_3424	30	0.27739	11.539	1	0.022982	noncoding
transcript_3429	79	0.43078	9.98322	1	0.21163	noncoding
transcript_3437	73	0.25541	9.07062	1	0.0428786	noncoding
transcript_3446	86	0.40078	10.1459	1	0.186751	noncoding
transcript_3462	99	0.44266	8.73749	1	0.45639	noncoding
transcript_3469	109	0.35901	10.1265	1	0.243118	noncoding
transcript_3483	86	0.41375	4.97211	1	0.381712	noncoding
transcript_3499	74	0.27803	9.1839	1	0.0399967	noncoding
transcript_3500	94	0.36537	9.5047	-1	0.13098	noncoding
transcript_3506	62	0.36542	8.23492	1	0.0352089	noncoding
transcript_3507	57	0.29368	8.71454	1	0.0216519	noncoding
transcript_3529	64	0.27398	7.69904	1	0.028935	noncoding
transcript_3542	43	0.33163	9.59125	1	0.0165265	noncoding
transcript_3559	95	0.32236	9.57074	1	0.100355	noncoding
transcript_3579	94	0.38129	5.51056	1	0.322235	noncoding
transcript_3581	50	0.41866	9.74481	1	0.0450008	noncoding
transcript_3582	56	0.26189	5.80902	1	0.0467957	noncoding
transcript_3585	93	0.43692	10.9474	1	0.383557	noncoding
transcript_3586	112	0.37604	9.02582	1	0.342211	noncoding
transcript_3602	93	0.38699	10.5167	1	0.200608	noncoding
transcript_3606	9	0.41171	8.36591	1	0.00309262	noncoding
transcript_3610	69	0.43619	12.4819	1	0.0993732	noncoding
transcript_3614	66	0.3833	9.84613	1	0.0641216	noncoding
transcript_3616	62	0.42284	9.76398	1	0.0854637	noncoding
transcript_3617	54	0.26189	8.7691	1	0.0236676	noncoding
transcript_3627	52	0.27395	8.95734	1	0.0206738	noncoding
transcript_3632	55	0.39585	9.95111	1	0.0457884	noncoding
transcript_3638	89	0.37529	4.89874	1	0.314858	noncoding
transcript_3644	48	0.29181	8.80328	1	0.0161874	noncoding
transcript_3652	45	0.42594	10.713	1	0.0469682	noncoding
transcript_3658	100	0.36285	10.3049	1	0.189387	noncoding
transcript_3664	110	0.41334	9.69427	1	0.483806	noncoding
transcript_3672	77	0.3107	8.85748	1	0.0467527	noncoding
transcript_3691	70	0.35796	10.0156	1	0.0598015	noncoding
transcript_3703	31	0.37106	9.6972	1	0.0119928	noncoding
transcript_3711	88	0.39385	5.25238	1	0.3121	noncoding
transcript_3725	88	0.43864	9.58038	1	0.32182	noncoding
transcript_3734	72	0.37882	6.80475	1	0.0702762	noncoding
transcript_3737	48	0.38707	9.52374	1	0.0277666	noncoding
transcript_3742	81	0.30972	9.25665	1	0.055286	noncoding
transcript_3756	104	0.37558	8.74579	1	0.259562	noncoding
transcript_3781	59	0.37909	10.1658	1	0.0476558	noncoding
transcript_3799	46	0.28719	5.93268	1	0.0186715	noncoding
transcript_3813	30	0.30513	12.0245	1	0.0176865	noncoding
transcript_3816	105	0.39627	8.99493	1	0.343768	noncoding
transcript_3839	57	0.31345	6.21234	1	0.0242433	noncoding
transcript_3846	67	0.31117	4.36908	1	0.0950697	noncoding
transcript_3851	39	0.43019	3.44562	1	0.0892392	noncoding
transcript_3855	68	0.33371	9.2254	1	0.0404936	noncoding
transcript_3869	42	0.35087	9.52191	1	0.0166851	noncoding
transcript_3872	46	0.38483	6.69196	1	0.0176319	noncoding
transcript_3873	32	0.39399	7.97858	1	0.00894792	noncoding
transcript_3883	86	0.35804	7.56989	1	0.102767	noncoding
transcript_3886	107	0.33446	9.74591	1	0.170335	noncoding
transcript_3887	51	0.29581	6.89105	1	0.0167383	noncoding
transcript_3889	66	0.34384	9.94366	1	0.0451237	noncoding
transcript_3898	23	0.37649	9.21222	1	0.00721875	noncoding
transcript_3901	39	0.32979	6.9566	1	0.00886661	noncoding
transcript_3929	70	0.27132	4.65997	1	0.142948	noncoding
transcript_3931	41	0.38022	9.10052	1	0.016902	noncoding
transcript_3933	48	0.29976	9.23749	1	0.0175125	noncoding
transcript_3934	99	0.38343	5.08588	1	0.464736	noncoding
transcript_3935	66	0.38156	4.43683	1	0.135303	noncoding
transcript_3936	90	0.28843	6.24738	1	0.110189	noncoding
transcript_3948	24	0.38451	7.70673	1	0.00517013	noncoding
transcript_3952	65	0.31409	6.52679	1	0.0327598	noncoding
transcript_3955	77	0.30488	9.8587	1	0.0501633	noncoding
transcript_3958	70	0.407	9.89862	1	0.102111	noncoding
transcript_3972	66	0.43144	9.03351	1	0.101029	noncoding
transcript_3996	48	0.27398	10.7047	1	0.0281833	noncoding
transcript_4007	48	0.46089	6.52362	1	0.035661	noncoding
transcript_4011	68	0.28329	7.91595	1	0.0313051	noncoding
transcript_4014	49	0.34821	8.737	1	0.0183136	noncoding
transcript_4047	38	0.44302	9.49481	1	0.0310225	noncoding
transcript_4054	67	0.3435	9.88593	1	0.0463433	noncoding
transcript_4070	66	0.33177	6.80109	1	0.0344499	noncoding
transcript_4074	78	0.43565	4.77936	1	0.337778	noncoding
transcript_4077	75	0.32942	9.5058	1	0.0530242	noncoding
transcript_4095	81	0.3208	8.88544	1	0.0581718	noncoding
transcript_4111	73	0.30387	8.66107	1	0.0385384	noncoding
transcript_4112	71	0.32291	6.5451	1	0.0444416	noncoding
transcript_4142	31	0.4047	7.9765	1	0.00916091	noncoding
transcript_4148	88	0.38652	7.7901	1	0.154799	noncoding
transcript_4151	89	0.31077	11.3192	1	0.0724214	noncoding
transcript_4160	107	0.39335	9.67401	1	0.354901	noncoding
transcript_4170	70	0.44278	8.06403	1	0.121198	noncoding
transcript_4177	70	0.25262	6.68964	1	0.0612102	noncoding
transcript_4191	112	0.35377	9.02582	1	0.261066	noncoding
transcript_4195	100	0.34249	10.481	1	0.145941	noncoding
transcript_4209	90	0.29851	10.3426	1	0.0722755	noncoding
transcript_4211	62	0.40705	11.4902	1	0.0728848	noncoding
transcript_4214	33	0.34031	11.4516	1	0.0169817	noncoding
transcript_4223	42	0.2487	9.185	1	0.0223542	noncoding
transcript_4227	80	0.28904	8.63165	1	0.0469573	noncoding
transcript_4244	107	0.34088	5.5871	1	0.353221	noncoding
transcript_4246	61	0.4048	10.2252	1	0.0693161	noncoding
transcript_4265	98	0.33743	9.68817	1	0.131289	noncoding
transcript_4268	89	0.27517	9.61786	1	0.0621329	noncoding
transcript_4286	32	0.3167	10.3062	1	0.0137626	noncoding
transcript_4291	80	0.39951	5.79938	1	0.180366	noncoding
transcript_4301	102	0.26189	9.09784	1	0.0859208	noncoding
transcript_4320	73	0.34515	4.90912	1	0.105956	noncoding
transcript_4325	109	0.31136	10.9859	1	0.124527	noncoding
transcript_4346	91	0.45391	5.44635	1	0.468711	noncoding
transcript_4350	43	0.31293	9.38434	1	0.0152045	noncoding
transcript_4351	55	0.30539	6.46783	1	0.0209407	noncoding
transcript_4352	82	0.34382	4.71356	1	0.183987	noncoding
transcript_4375	74	0.33779	5.09027	1	0.0968182	noncoding
transcript_4396	71	0.3431	4.1048	1	0.146469	noncoding
transcript_4401	92	0.41677	9.22235	1	0.275872	noncoding
transcript_4403	92	0.34107	4.68048	1	0.289207	noncoding
transcript_4410	87	0.27215	9.05511	1	0.0576487	noncoding
transcript_4412	70	0.42117	4.83087	1	0.202982	noncoding
transcript_4415	92	0.34222	11.6707	1	0.0926732	noncoding
transcript_4423	67	0.32113	9.58746	1	0.0380595	noncoding
transcript_4431	87	0.34195	8.35638	1	0.087919	noncoding
transcript_4437	87	0.35607	5.50409	1	0.18056	noncoding
transcript_4441	37	0.37983	9.99261	1	0.0178976	noncoding
transcript_4455	84	0.32149	8.50531	1	0.0644525	noncoding
transcript_4463	49	0.2962	9.39911	1	0.0189167	noncoding
transcript_4465	105	0.34338	10.673	1	0.16851	noncoding
transcript_4473	100	0.34405	9.38715	1	0.151809	noncoding
transcript_4496	108	0.30387	9.25433	1	0.126126	noncoding
transcript_4497	49	0.33347	5.46393	1	0.0208117	noncoding
transcript_4508	67	0.34747	6.80304	1	0.0401413	noncoding
transcript_4518	51	0.2946	9.4007	1	0.0202234	noncoding
transcript_4532	71	0.43319	4.23285	1	0.31938	noncoding
transcript_4533	99	0.36162	9.96075	1	0.182252	noncoding
transcript_4542	52	0.42311	6.13129	1	0.0400688	noncoding
transcript_4557	15	0.39633	5.89813	1	0.00342449	noncoding
transcript_4582	37	0.38988	4.36908	1	0.0265373	noncoding
transcript_4589	70	0.32626	8.76788	1	0.0391359	noncoding
transcript_4609	96	0.33776	9.09845	1	0.121456	noncoding
transcript_4623	106	0.33813	9.34467	1	0.173948	noncoding
transcript_4639	45	0.29927	5.9693	1	0.0155561	noncoding
transcript_4650	48	0.38786	7.97723	1	0.0203377	noncoding
transcript_4655	48	0.35461	8.409	1	0.0169962	noncoding
transcript_4659	108	0.35772	8.33002	1	0.245496	noncoding
transcript_4666	62	0.40007	8.66278	1	0.0527366	noncoding
transcript_4671	78	0.31255	8.38837	1	0.0477941	noncoding
transcript_4673	70	0.43978	9.89862	1	0.16242	noncoding
transcript_4678	116	0.46552	9.37848	-1	0.133502	noncoding
transcript_4688	84	0.40337	9.39362	1	0.169893	noncoding
transcript_4695	76	0.29423	9.54852	1	0.0449419	noncoding
transcript_4700	37	0.39554	11.7339	1	0.0230469	noncoding
transcript_4704	77	0.37724	9.98431	1	0.0963656	noncoding
transcript_4727	72	0.32948	9.38947	1	0.0467975	noncoding
transcript_4741	80	0.26594	8.63165	1	0.0479748	noncoding
transcript_4753	86	0.3666	4.41498	1	0.31737	noncoding
transcript_4759	92	0.28529	9.17084	1	0.0683198	noncoding
transcript_4760	56	0.31037	10.4551	1	0.0296788	noncoding
transcript_4768	60	0.34759	4.23688	1	0.0766274	noncoding
transcript_4770	37	0.33976	4.21222	-1	0.0172075	noncoding
transcript_4776	44	0.31428	5.30402	1	0.0172883	noncoding
transcript_4816	43	0.4276	9.77728	1	0.0358048	noncoding
transcript_4819	89	0.27234	7.46661	1	0.0729707	noncoding
transcript_4822	57	0.39968	7.85577	1	0.036598	noncoding
transcript_4823	75	0.37494	10.0129	1	0.0867918	noncoding
transcript_4833	71	0.37984	4.1048	1	0.211596	noncoding
transcript_4851	64	0.40709	12.1148	1	0.063495	noncoding
transcript_4854	51	0.33172	6.22992	1	0.0181175	noncoding
transcript_4858	34	0.27366	9.52094	1	0.0142695	noncoding
transcript_4859	75	0.30611	4.23285	1	0.155758	noncoding
transcript_4861	58	0.34622	9.94733	-1	0.145989	noncoding
transcript_4862	45	0.2609	9.0329	1	0.01948	noncoding
transcript_4875	87	0.3174	4.78766	1	0.195433	noncoding
transcript_4882	71	0.34193	5.22772	1	0.0794711	noncoding
transcript_4887	86	0.28726	9.4068	1	0.058264	noncoding
transcript_4891	45	0.33789	11.1661	1	0.0243571	noncoding
transcript_4903	93	0.32462	10.3045	1	0.0973969	noncoding
transcript_4920	70	0.37287	4.85822	1	0.120887	noncoding
transcript_4923	45	0.28434	12.0047	1	0.0282317	noncoding
transcript_4941	59	0.33444	9.79913	1	0.0319245	noncoding
transcript_4943	48	0.32546	9.77448	1	0.0205054	noncoding
transcript_4945	61	0.42478	4.18549	1	0.186869	noncoding
transcript_4965	93	0.31446	8.49091	1	0.0855754	noncoding
transcript_4966	96	0.34028	10.4429	1	0.125824	noncoding
transcript_4981	91	0.34544	5.22968	1	0.222339	noncoding
transcript_4987	86	0.35513	5.89813	1	0.145677	noncoding
transcript_4993	26	0.37841	4.68256	1	0.00976824	noncoding
transcript_5001	78	0.34307	9.87177	1	0.0692575	noncoding
transcript_5009	35	0.34388	7.97882	1	0.0080849	noncoding
transcript_5028	71	0.41594	8.73615	1	0.101211	noncoding
transcript_5040	63	0.34197	8.4483	1	0.0312703	noncoding
transcript_5041	67	0.37348	8.70941	1	0.0511108	noncoding
transcript_5049	56	0.28555	8.93903	1	0.0220429	noncoding
transcript_5051	77	0.42504	8.63812	1	0.150388	noncoding
transcript_5071	72	0.44475	4.41229	1	0.314796	noncoding
transcript_5078	73	0.27803	9.25543	1	0.039144	noncoding
transcript_5079	70	0.42229	7.7226	1	0.0943823	noncoding
transcript_5089	36	0.38344	10.377	1	0.0192376	noncoding
transcript_5091	57	0.32162	10.1484	1	0.0299139	noncoding
transcript_5114	78	0.345	9.95135	1	0.0710224	noncoding
transcript_5138	63	0.42456	7.82635	-1	0.0403518	noncoding
transcript_5149	56	0.35901	8.61005	1	0.02641	noncoding
transcript_5169	30	0.32468	5.82257	1	0.00664999	noncoding
transcript_5171	92	0.40199	9.5174	1	0.23298	noncoding
transcript_5172	72	0.32219	5.1076	1	0.0809295	noncoding
transcript_5180	69	0.31432	6.93951	1	0.0361766	noncoding
transcript_5181	40	0.3887	5.04742	1	0.0215043	noncoding
transcript_5182	77	0.34276	9.8443	1	0.06642	noncoding
transcript_5184	57	0.34283	8.97662	1	0.0263784	noncoding
transcript_5190	71	0.41611	8.04071	1	0.0941929	noncoding
transcript_5194	115	0.306	9.55475	1	0.156309	noncoding
transcript_5195	70	0.44841	10.142	1	0.193211	noncoding
transcript_5196	74	0.42212	4.04169	-1	0.0363064	noncoding
transcript_5209	39	0.40387	10.8867	1	0.0280209	noncoding
transcript_5210	46	0.35196	4.76678	1	0.0260198	noncoding
transcript_5215	60	0.3208	10.261	1	0.0335095	noncoding
transcript_5216	110	0.36352	10.5107	1	0.257017	noncoding
transcript_5230	61	0.30175	11.5689	1	0.0360454	noncoding
transcript_5231	91	0.36573	8.94977	1	0.138409	noncoding
transcript_5239	50	0.28507	8.81732	1	0.0178034	noncoding
transcript_5240	76	0.33825	8.88507	1	0.0553596	noncoding
transcript_5242	118	0.34338	9.43036	1	0.272228	noncoding
transcript_5251	77	0.32237	5.05377	1	0.107036	noncoding
transcript_5259	27	0.32642	5.27533	1	0.00667507	noncoding
transcript_5271	99	0.31837	9.78131	1	0.109944	noncoding
transcript_5275	68	0.38207	9.42792	1	0.0650132	noncoding
transcript_5278	114	0.38984	8.8078	1	0.42685	noncoding
transcript_5281	54	0.41574	3.84747	1	0.146087	noncoding
transcript_5284	98	0.43102	6.28461	1	0.454203	noncoding
transcript_5285	103	0.27398	9.92206	1	0.0878673	noncoding
transcript_5287	35	0.42839	8.61029	1	0.0165401	noncoding
transcript_5294	60	0.3528	4.23688	1	0.0798565	noncoding
transcript_5295	52	0.37355	11.0001	1	0.0368123	noncoding
transcript_5303	50	0.30966	9.9964	1	0.0225027	noncoding
transcript_5327	76	0.42613	9.68793	1	0.168403	noncoding
transcript_5329	52	0.33935	5.52631	1	0.0244165	noncoding
transcript_5333	97	0.43183	10.0167	1	0.411797	noncoding
transcript_5349	53	0.36997	6.52802	1	0.0237896	noncoding
transcript_5356	101	0.33494	9.50909	-1	0.153328	noncoding
transcript_5360	86	0.28467	10.044	1	0.0603011	noncoding
transcript_5361	42	0.32615	5.57965	1	0.0135602	noncoding
transcript_5366	82	0.33992	6.40607	1	0.0878003	noncoding
transcript_5373	37	0.29136	10.295	1	0.0173395	noncoding
transcript_5379	36	0.31136	9.69073	1	0.013075	noncoding
transcript_5384	57	0.28266	8.40729	1	0.0215178	noncoding
transcript_5410	41	0.37145	9.62128	1	0.0183463	noncoding
transcript_5413	63	0.31153	10.4134	1	0.0363344	noncoding
transcript_5422	32	0.26407	11.7339	1	0.0300584	noncoding
transcript_5428	74	0.2962	9.38361	1	0.0417117	noncoding
transcript_5434	44	0.29134	9.51288	1	0.0168704	noncoding
transcript_5435	26	0.39136	6.68927	1	0.00572018	noncoding
transcript_5455	88	0.44484	5.30902	1	0.429735	noncoding
transcript_5458	90	0.40698	10.0068	1	0.235286	noncoding
transcript_5463	51	0.4098	9.815	1	0.0431603	noncoding
transcript_5475	84	0.39931	10.0018	1	0.168407	noncoding
transcript_5495	86	0.40957	5.68597	-1	0.0367893	noncoding
transcript_5512	61	0.28848	9.41034	1	0.02783	noncoding
transcript_5518	98	0.34832	10.0026	1	0.149443	noncoding
transcript_5564	67	0.34211	10.1126	1	0.0472415	noncoding
transcript_5567	52	0.3409	7.82611	1	0.0175911	noncoding
transcript_5573	56	0.34316	9.35406	1	0.0273661	noncoding
transcript_5584	68	0.28334	11.2125	1	0.0433738	noncoding
transcript_5613	48	0.34434	8.68146	1	0.0169644	noncoding
transcript_5620	68	0.38034	5.42499	1	0.0886319	noncoding
transcript_5621	44	0.29615	4.93878	1	0.0239236	noncoding
transcript_5623	81	0.32395	7.81793	1	0.0585716	noncoding
transcript_5628	57	0.37591	5.81525	1	0.0382618	noncoding
transcript_5634	42	0.35531	4.38641	1	0.0257485	noncoding
transcript_5658	73	0.34626	7.69269	1	0.0492075	noncoding
transcript_5660	38	0.30981	10.2978	-1	0.1843	noncoding
transcript_5661	73	0.36951	9.60919	1	0.072258	noncoding
transcript_5666	41	0.35239	8.65778	1	0.0127837	noncoding
transcript_5674	61	0.37316	7.76886	1	0.0347408	noncoding
transcript_5675	79	0.32697	11.6237	1	0.0588009	noncoding
transcript_5696	71	0.28165	6.24261	1	0.0522797	noncoding
transcript_5726	87	0.34542	4.0202	1	0.332768	noncoding
transcript_5734	58	0.31285	5.28741	1	0.0362444	noncoding
transcript_5738	75	0.30552	8.9516	1	0.0427096	noncoding
transcript_5740	60	0.3151	10.6204	1	0.0345275	noncoding
transcript_5763	59	0.31951	6.0484	1	0.0281024	noncoding
transcript_5768	109	0.3651	7.77667	1	0.290911	noncoding
transcript_5773	43	0.40058	7.95746	1	0.0172635	noncoding
transcript_5777	18	0.38984	5.75079	1	0.00412001	noncoding
transcript_5780	49	0.29059	5.56244	1	0.024024	noncoding
transcript_5781	86	0.3272	10.1848	1	0.0801072	noncoding
transcript_5784	27	0.35343	8.60944	1	0.00661969	noncoding
transcript_5798	98	0.37044	9.16571	1	0.19478	noncoding
transcript_5804	58	0.30268	9.94769	1	0.0283285	noncoding
transcript_5822	87	0.27238	7.87811	1	0.0625161	noncoding
transcript_5851	52	0.30191	6.70172	1	0.0175641	noncoding
transcript_5856	48	0.38947	10.5457	1	0.0346949	noncoding
transcript_5859	45	0.33415	11.4548	1	0.0242274	noncoding
transcript_5878	103	0.37442	9.34332	1	0.246534	noncoding
transcript_5915	72	0.32586	4.37189	1	0.121695	noncoding
transcript_5922	70	0.39912	6.2359	1	0.0897255	noncoding
transcript_5923	62	0.28726	6.6778	1	0.0295495	noncoding
transcript_5934	104	0.31514	11.9431	1	0.0879325	noncoding
transcript_5936	65	0.35173	6.55573	1	0.039177	noncoding
transcript_5937	85	0.37091	9.15167	1	0.116144	noncoding
transcript_5941	73	0.33081	9.35602	1	0.0488588	noncoding
transcript_5963	74	0.3644	3.85394	1	0.239391	noncoding
transcript_5974	73	0.32299	4.90997	1	0.0944729	noncoding
transcript_5976	84	0.37614	8.55719	1	0.11401	noncoding
transcript_5980	30	0.31814	8.34467	1	0.00691463	noncoding
transcript_5997	73	0.26189	6.13055	1	0.0762538	noncoding
transcript_6006	63	0.34866	9.01886	1	0.0357331	noncoding
transcript_6012	96	0.37636	8.19916	1	0.192717	noncoding
transcript_6016	69	0.23537	6.82257	1	0.081587	noncoding
transcript_6029	80	0.33369	9.414	1	0.0654331	noncoding
transcript_6047	86	0.3718	6.54156	1	0.142509	noncoding
transcript_6053	12	0.33863	10.0009	1	0.00587884	noncoding
transcript_6064	51	0.3275	9.03534	1	0.0193501	noncoding
transcript_6070	93	0.42635	9.57025	1	0.330157	noncoding
transcript_6078	63	0.28376	10.5724	1	0.036466	noncoding
transcript_6081	44	0.38506	5.31256	1	0.0234494	noncoding
transcript_6083	51	0.28949	10.3061	-1	0.182859	noncoding
transcript_6088	66	0.34545	9.86115	1	0.0451509	noncoding
transcript_6110	69	0.28227	10.1926	1	0.0398613	noncoding
transcript_6120	96	0.33175	10.213	1	0.115265	noncoding
transcript_6124	56	0.42253	8.47614	1	0.048047	noncoding
transcript_6154	51	0.35993	9.85565	1	0.0276648	noncoding
transcript_6157	41	0.33415	11.8303	1	0.020894	noncoding
transcript_6164	71	0.42459	4.57111	1	0.252511	noncoding
transcript_6165	89	0.31136	5.37494	1	0.15663	noncoding
transcript_6166	54	0.3644	4.77582	1	0.0459721	noncoding
transcript_6176	75	0.30159	9.93488	1	0.0469178	noncoding
transcript_6193	60	0.45996	8.77203	1	0.101207	noncoding
transcript_6208	92	0.30837	8.50751	1	0.0785321	noncoding
transcript_6209	78	0.32736	9.41608	1	0.0575752	noncoding
transcript_6211	94	0.42097	9.50482	1	0.318826	noncoding
transcript_6216	42	0.27387	6.23322	1	0.0171241	noncoding
transcript_6235	72	0.43077	8.81805	1	0.129899	noncoding
transcript_6238	85	0.27543	9.41473	1	0.0553357	noncoding
transcript_6263	61	0.40242	7.711	1	0.046504	noncoding
transcript_6282	42	0.29182	6.86578	1	0.0117048	noncoding
transcript_6288	82	0.34665	9.20905	1	0.0786858	noncoding
transcript_6293	86	0.32395	5.78058	1	0.118736	noncoding
transcript_6297	62	0.42412	9.22406	1	0.0780275	noncoding
transcript_6302	93	0.39563	9.09857	1	0.2189	noncoding
transcript_6309	49	0.30583	8.37347	1	0.0151765	noncoding
transcript_6312	105	0.30255	9.30121	1	0.113498	noncoding
transcript_6338	63	0.42548	4.41229	1	0.181823	noncoding
transcript_6342	110	0.38438	9.40668	1	0.351792	noncoding
transcript_6345	93	0.28559	9.24493	1	0.0704989	noncoding
transcript_6352	73	0.33143	9.30194	1	0.048755	noncoding
transcript_6363	51	0.3016	9.06464	1	0.0186252	noncoding
transcript_6367	96	0.3684	9.09845	1	0.175532	noncoding
transcript_6368	57	0.38702	7.74762	1	0.0320631	noncoding
transcript_6373	45	0.3972	10.6666	1	0.0332902	noncoding
transcript_6418	52	0.32753	12.3106	1	0.0243773	noncoding
transcript_6441	68	0.36094	9.52301	1	0.0531887	noncoding
transcript_6442	88	0.34156	9.89191	1	0.0977676	noncoding
transcript_6453	67	0.30159	9.38251	1	0.0338748	noncoding
transcript_6457	79	0.33418	8.88287	1	0.0602184	noncoding
transcript_6469	96	0.3405	9.0329	1	0.125178	noncoding
transcript_6489	79	0.3193	8.83783	1	0.0531674	noncoding
transcript_6494	99	0.28165	9.45087	1	0.0820944	noncoding
transcript_6497	63	0.40475	6.30475	-1	0.0282805	noncoding
transcript_6548	82	0.2962	9.83441	1	0.0556174	noncoding
transcript_6553	79	0.28222	5.00604	1	0.140708	noncoding
transcript_6556	64	0.43396	3.8476	1	0.286423	noncoding
transcript_6568	89	0.27398	9.94769	1	0.0632141	noncoding
transcript_6572	44	0.41405	9.815	1	0.0322606	noncoding
transcript_6574	42	0.35866	10.289	1	0.0209794	noncoding
transcript_6578	28	0.33659	7.82416	1	0.00557417	noncoding
transcript_6586	96	0.34979	9.97577	1	0.142098	noncoding
transcript_6598	106	0.34294	9.1817	1	0.18508	noncoding
transcript_6610	45	0.36976	10.6666	1	0.0267779	noncoding
transcript_6618	105	0.39544	9.10907	1	0.340716	noncoding
transcript_6620	72	0.3658	4.62201	1	0.141884	noncoding
transcript_6639	45	0.41349	8.58881	1	0.0245387	noncoding
transcript_6645	60	0.26899	5.89203	1	0.045816	noncoding
transcript_6660	46	0.3375	9.49384	1	0.0184276	noncoding
transcript_6662	60	0.27398	9.69098	1	0.0296984	noncoding
transcript_6668	52	0.30698	4.44061	1	0.0428726	noncoding
transcript_6702	52	0.27803	7.89935	1	0.0181587	noncoding
transcript_6706	75	0.33553	4.36639	1	0.147949	noncoding
transcript_6720	46	0.35026	9.51996	1	0.019638	noncoding
transcript_6732	98	0.37517	9.4411	1	0.207816	noncoding
transcript_6741	101	0.35515	4.867	1	0.42326	noncoding
transcript_6766	54	0.39228	9.508	1	0.0385583	noncoding
transcript_6778	43	0.32237	4.65582	1	0.0216324	noncoding
transcript_6781	78	0.28787	10.9667	1	0.0528591	noncoding
transcript_6790	49	0.36979	9.77594	1	0.0267755	noncoding
transcript_6791	27	0.37546	9.15033	1	0.00851368	noncoding
transcript_6796	61	0.30411	5.16791	1	0.0463532	noncoding
transcript_6802	38	0.32905	11.5246	1	0.0198059	noncoding
transcript_6803	85	0.30673	6.94635	1	0.0714891	noncoding
transcript_6806	75	0.36436	10.3923	-1	0.154901	noncoding
transcript_6811	75	0.41058	4.98456	1	0.222573	noncoding
transcript_6821	58	0.40714	8.97882	1	0.0493083	noncoding
transcript_6823	31	0.41642	4.42792	1	0.0225486	noncoding
transcript_6844	52	0.40162	12.3106	1	0.0344955	noncoding
transcript_6851	75	0.33324	8.93048	1	0.0511882	noncoding
transcript_6863	36	0.27452	10.2431	1	0.0188494	noncoding
transcript_6867	55	0.42325	8.09784	1	0.0430768	noncoding
transcript_6872	40	0.36281	4.93573	1	0.0180298	noncoding
transcript_6874	46	0.34124	10.3951	1	0.0231118	noncoding
transcript_6879	93	0.30531	9.06354	1	0.079356	noncoding
transcript_6882	79	0.31576	7.55927	1	0.0520014	noncoding
transcript_6883	61	0.4218	4.55499	1	0.14453	noncoding
transcript_6894	67	0.37262	4.37921	1	0.13353	noncoding
transcript_6899	70	0.4554	4.83087	1	0.230468	noncoding
transcript_6902	96	0.32841	10.368	-1	0.171046	noncoding
transcript_6907	70	0.31892	5.74078	1	0.0544494	noncoding
transcript_6934	80	0.3429	10.7108	1	0.0766262	noncoding
transcript_6965	20	0.30205	6.50116	1	0.00413533	noncoding
transcript_6969	80	0.3969	4.68817	1	0.289058	noncoding
transcript_6981	43	0.32682	10.1725	1	0.0190634	noncoding
transcript_7000	91	0.36215	9.76202	1	0.137309	noncoding
transcript_7010	38	0.28807	9.52118	1	0.0143106	noncoding
transcript_7012	46	0.4141	4.95758	1	0.0422141	noncoding
transcript_7023	65	0.32574	5.29218	1	0.0519573	noncoding
transcript_7027	48	0.30141	9.52557	1	0.0187785	noncoding
transcript_7039	74	0.38519	4.78204	1	0.17979	noncoding
transcript_7042	91	0.37112	10.9676	1	0.146527	noncoding
transcript_7088	24	0.42509	12.0085	1	0.0171312	noncoding
transcript_7104	120	0.32413	8.90717	1	0.235235	noncoding
transcript_7106	85	0.36663	5.44904	1	0.18697	noncoding
transcript_7128	58	0.40739	10.52	1	0.0647248	noncoding
transcript_7130	63	0.40635	9.36749	1	0.0673746	noncoding
transcript_7136	63	0.38254	11.278	1	0.0591747	noncoding
transcript_7138	81	0.27517	5.2912	1	0.139611	noncoding
transcript_7148	104	0.31813	10.2418	-1	0.16927	noncoding
transcript_7152	61	0.33925	6.68427	1	0.0285178	noncoding
transcript_7159	93	0.36289	6.24811	1	0.196419	noncoding
transcript_7200	40	0.32701	10.5318	1	0.0187603	noncoding
transcript_7201	101	0.3046	9.46063	1	0.102131	noncoding
transcript_7207	81	0.3587	10.0709	1	0.09201	noncoding
transcript_7216	111	0.39602	6.81744	1	0.488089	noncoding
transcript_7268	94	0.27146	6.7923	1	0.109219	noncoding
transcript_7290	22	0.39065	5.22247	1	0.00645047	noncoding
transcript_7302	76	0.35906	9.62994	1	0.0734039	noncoding
transcript_7311	35	0.36157	11.1054	1	0.0184656	noncoding
transcript_7316	27	0.36555	4.86212	1	0.00860508	noncoding
transcript_7317	89	0.31645	9.8443	1	0.0789	noncoding
transcript_7329	40	0.37755	9.24457	1	0.0164527	noncoding
transcript_7330	105	0.33459	10.4335	1	0.155135	noncoding
transcript_7362	21	0.36797	10.7288	1	0.010471	noncoding
transcript_7369	92	0.31138	6.38116	1	0.11665	noncoding
transcript_7385	82	0.31929	6.68414	1	0.0706769	noncoding
transcript_7391	81	0.3146	6.01129	1	0.0823611	noncoding
transcript_7414	47	0.32074	7.66937	1	0.0129666	noncoding
transcript_7442	62	0.31203	9.51752	1	0.0303298	noncoding
transcript_7457	57	0.3037	10.1039	1	0.0283939	noncoding
transcript_7459	82	0.27025	8.89032	1	0.0500884	noncoding
transcript_7464	105	0.36617	5.78522	1	0.388015	noncoding
transcript_7475	53	0.32862	6.09027	1	0.0206954	noncoding
transcript_7477	75	0.3125	6.95331	1	0.0470484	noncoding
transcript_7493	72	0.34173	9.21783	1	0.0504602	noncoding
transcript_7519	64	0.31484	6.89105	1	0.0290287	noncoding
transcript_7522	65	0.27234	8.63995	-1	0.170969	noncoding
transcript_7527	104	0.35453	11.4758	1	0.158603	noncoding
transcript_7531	96	0.30376	9.15424	1	0.0865798	noncoding
transcript_7563	52	0.35891	10.2951	-1	0.146854	noncoding
transcript_7600	58	0.38488	9.56976	1	0.0436379	noncoding
transcript_7604	95	0.29876	9.29926	1	0.0808913	noncoding
transcript_7607	61	0.31697	10.1743	1	0.0336156	noncoding
transcript_7618	61	0.25074	5.94769	1	0.0681837	noncoding
transcript_7624	59	0.28551	4.78046	1	0.0632537	noncoding
transcript_7653	90	0.34134	8.70477	1	0.0994031	noncoding
transcript_7667	50	0.38399	7.62531	1	0.021227	noncoding
transcript_7675	89	0.31925	6.54681	1	0.100816	noncoding
transcript_7679	60	0.36063	9.45551	1	0.0374254	noncoding
transcript_7686	78	0.31645	8.43365	1	0.0490248	noncoding
transcript_7691	79	0.29441	7.82928	1	0.0469454	noncoding
transcript_7706	54	0.29764	5.86481	1	0.0250867	noncoding
transcript_7707	52	0.37434	6.50592	1	0.0234262	noncoding
transcript_7720	81	0.31209	9.35565	1	0.0566578	noncoding
transcript_7752	93	0.30419	10.6446	1	0.081065	noncoding
transcript_7781	85	0.32554	9.69012	1	0.0743035	noncoding
transcript_7790	98	0.41316	7.89215	1	0.323053	noncoding
transcript_7792	77	0.34537	6.85394	1	0.064669	noncoding
transcript_7813	35	0.28417	9.86261	1	0.0149795	noncoding
transcript_7823	60	0.32421	11.3625	1	0.0364375	noncoding
transcript_7824	104	0.32721	9.03595	1	0.143292	noncoding
transcript_7839	98	0.35685	9.15228	1	0.164508	noncoding
transcript_7847	107	0.34947	10.6945	1	0.192252	noncoding
transcript_7854	65	0.34335	5.98407	1	0.0429385	noncoding
transcript_7878	17	0.38361	8.8858	1	0.00493014	noncoding
transcript_7893	68	0.28191	5.23798	1	0.0761294	noncoding
transcript_7900	63	0.38022	11.7658	1	0.0520451	noncoding
transcript_7945	87	0.27398	11.2758	1	0.0631977	noncoding
transcript_7949	37	0.36436	10.8475	1	0.0195767	noncoding
transcript_7976	48	0.41078	7.94342	1	0.0250483	noncoding
transcript_7979	65	0.30016	9.1524	1	0.0304925	noncoding
transcript_7995	86	0.32244	9.33795	1	0.0730047	noncoding
transcript_7996	64	0.30268	9.15009	1	0.0296298	noncoding
transcript_7998	96	0.35517	8.27936	1	0.148895	noncoding
transcript_8004	55	0.29927	8.80206	1	0.0203888	noncoding
transcript_8011	46	0.32346	7.76044	1	0.012523	noncoding
transcript_8015	86	0.28726	9.57318	1	0.0588724	noncoding
transcript_8032	65	0.30459	4.82745	1	0.0678064	noncoding
transcript_8037	80	0.27722	8.63165	1	0.046612	noncoding
transcript_8053	88	0.36902	5.66071	1	0.203587	noncoding
transcript_8058	49	0.28901	10.4465	1	0.0249293	noncoding
transcript_8063	101	0.29826	5.53461	1	0.235547	noncoding
transcript_8065	58	0.36335	11.145	1	0.0423602	noncoding
transcript_8068	29	0.29441	8.68134	1	0.0080086	noncoding
transcript_8078	65	0.32485	9.67169	1	0.0367157	noncoding
transcript_8090	27	0.36747	9.3006	1	0.00865619	noncoding
transcript_8106	98	0.35989	10.366	1	0.1703	noncoding
transcript_8108	80	0.44648	5.63629	1	0.272892	noncoding
transcript_8115	79	0.39104	8.33832	1	0.106647	noncoding
transcript_8128	101	0.29464	4.73468	1	0.353218	noncoding
transcript_8142	52	0.31287	8.27655	1	0.016901	noncoding
transcript_8153	48	0.35324	9.18219	1	0.0199679	noncoding
transcript_8178	77	0.31061	6.21393	1	0.0628779	noncoding
transcript_8198	62	0.27398	7.77557	1	0.0267889	noncoding
transcript_8211	85	0.35033	8.5163	1	0.0885861	noncoding
transcript_8216	100	0.40209	10.0764	1	0.314219	noncoding
transcript_8224	52	0.32334	9.89423	1	0.0241359	noncoding
transcript_8230	88	0.37531	5.88409	-1	0.0414865	noncoding
transcript_8255	37	0.31328	4.6944	1	0.0159178	noncoding
transcript_8261	37	0.395	8.9389	1	0.0148395	noncoding
transcript_8280	87	0.29594	4.74994	1	0.205353	noncoding
transcript_8283	47	0.38767	10.3422	1	0.0317522	noncoding
transcript_8311	15	0.3264	5.42609	1	0.00328156	noncoding
transcript_8318	95	0.4229	8.8172	1	0.324507	noncoding
transcript_8334	67	0.32983	4.79327	1	0.0749878	noncoding
transcript_8358	68	0.30725	5.29218	1	0.0607161	noncoding
transcript_8365	46	0.29877	6.88556	1	0.0132425	noncoding
transcript_8369	88	0.2962	9.54218	1	0.0649113	noncoding
transcript_8413	92	0.30591	5.48712	1	0.167906	noncoding
transcript_8415	65	0.29524	8.42096	1	0.0278396	noncoding
transcript_8419	52	0.33163	9.38202	1	0.0221315	noncoding
transcript_8423	94	0.29727	4.96661	1	0.240429	noncoding
transcript_8448	62	0.31337	4.95758	1	0.0524146	noncoding
transcript_8457	41	0.35452	6.00616	1	0.0121636	noncoding
transcript_8462	66	0.34121	4.24652	1	0.10189	noncoding
transcript_8476	67	0.29464	7.81403	1	0.029693	noncoding
transcript_8485	41	0.272	8.97882	1	0.0152298	noncoding
transcript_8497	79	0.30553	11.0601	1	0.0566355	noncoding
transcript_8530	86	0.32138	6.54169	1	0.0892747	noncoding
transcript_8536	93	0.33779	11.5385	1	0.0950678	noncoding
transcript_8549	50	0.37342	9.22516	1	0.0253456	noncoding
transcript_8560	68	0.31684	5.51971	1	0.0539699	noncoding
transcript_8570	74	0.31432	10.6296	1	0.0516056	noncoding
transcript_8573	107	0.3771	5.86603	1	0.450334	noncoding
transcript_8582	67	0.36264	10.425	1	0.0577951	noncoding
transcript_8600	109	0.30686	9.38092	1	0.133375	noncoding
transcript_8616	55	0.32347	9.81512	1	0.0263507	noncoding
transcript_8631	71	0.31977	9.95026	1	0.0455907	noncoding
transcript_8633	89	0.34283	6.54645	1	0.121313	noncoding
transcript_8641	35	0.26312	3.79938	1	0.07344	noncoding
transcript_8657	74	0.31596	7.53693	1	0.042104	noncoding
transcript_8670	72	0.36555	8.81805	1	0.060146	noncoding
transcript_8672	97	0.30532	6.47821	1	0.135819	noncoding
transcript_8675	58	0.42956	4.22345	1	0.158584	noncoding
transcript_8681	43	0.33399	9.59125	1	0.0166326	noncoding
transcript_8695	74	0.30161	5.40924	1	0.0777898	noncoding
transcript_8696	61	0.36704	5.49725	1	0.0501044	noncoding
transcript_8701	59	0.28546	4.05377	1	0.102107	noncoding
transcript_8713	75	0.28385	6.66193	1	0.051909	noncoding
transcript_8714	55	0.30639	9.68768	1	0.0245276	noncoding
transcript_8719	58	0.36146	10.2276	1	0.0396186	noncoding
transcript_8738	89	0.34156	5.70184	-1	0.0526509	noncoding
transcript_8740	32	0.41514	9.86017	1	0.0182561	noncoding
transcript_8759	80	0.27218	8.63165	1	0.0469938	noncoding
transcript_8761	35	0.31698	9.78534	1	0.012931	noncoding
transcript_8765	34	0.29366	9.52289	1	0.0122945	noncoding
transcript_8768	78	0.32578	9.0639	1	0.0548455	noncoding
transcript_8773	98	0.40551	9.03949	1	0.299138	noncoding
transcript_8783	85	0.41986	7.86578	-1	0.0542656	noncoding
transcript_8798	63	0.30925	9.36749	1	0.0302526	noncoding
transcript_8814	74	0.28982	5.31598	1	0.0875545	noncoding
transcript_8831	84	0.26189	7.69916	1	0.0619509	noncoding
transcript_8832	61	0.39645	6.49896	1	0.0486667	noncoding
transcript_8848	84	0.34283	10.2249	1	0.0873161	noncoding
transcript_8860	80	0.39727	9.1673	1	0.129179	noncoding
transcript_8886	55	0.32294	9.18402	1	0.0229581	noncoding
transcript_8892	56	0.29233	8.65472	1	0.0207751	noncoding
transcript_8899	55	0.36004	10.4611	1	0.0360119	noncoding
transcript_8913	80	0.35255	9.46283	1	0.0790788	noncoding
transcript_8921	62	0.28726	11.65	1	0.0380509	noncoding
transcript_8930	82	0.3	9.56549	1	0.0553587	noncoding
transcript_8931	66	0.28014	11.0001	1	0.0414872	noncoding
transcript_8935	62	0.30902	7.57758	1	0.0245927	noncoding
transcript_8946	71	0.34519	9.34747	1	0.0508262	noncoding
transcript_8960	56	0.37751	9.16254	1	0.0342121	noncoding
transcript_8971	78	0.30113	6.23871	1	0.0649361	noncoding
transcript_8978	63	0.28055	8.94977	1	0.0279183	noncoding
transcript_8982	62	0.30419	5.41083	1	0.043179	noncoding
transcript_9028	62	0.25541	9.09711	1	0.0326368	noncoding
transcript_9029	100	0.34381	9.20575	1	0.151158	noncoding
transcript_9033	61	0.32697	7.69879	1	0.0248089	noncoding
transcript_9036	81	0.29366	9.41608	1	0.0514768	noncoding
transcript_9039	50	0.32237	10.0519	1	0.0232842	noncoding
transcript_9053	56	0.32071	9.18353	1	0.0236392	noncoding
transcript_9090	101	0.27437	8.55426	1	0.0883852	noncoding
transcript_9092	93	0.32287	10.3045	1	0.0957394	noncoding
transcript_9116	63	0.28159	9.34308	1	0.0295023	noncoding
transcript_9117	62	0.28032	9.81744	1	0.0313377	noncoding
transcript_9133	113	0.36936	6.81	1	0.407486	noncoding
transcript_9134	60	0.29676	5.89203	1	0.033108	noncoding
transcript_9144	53	0.33029	10.1122	1	0.0268229	noncoding
transcript_9179	106	0.33289	8.66547	1	0.166198	noncoding
transcript_9187	90	0.33565	7.81854	1	0.095299	noncoding
transcript_9204	59	0.29595	9.10309	1	0.0246446	noncoding
transcript_9208	116	0.33558	9.2077	1	0.234699	noncoding
transcript_9218	66	0.3541	9.84271	1	0.0483312	noncoding
transcript_9232	72	0.31158	7.763	1	0.0374571	noncoding
transcript_9233	53	0.33053	7.95807	1	0.0177986	noncoding
transcript_9239	53	0.3355	9.61127	1	0.024658	noncoding
transcript_9241	57	0.28555	9.50848	1	0.0253048	noncoding
transcript_9252	47	0.34659	7.72089	1	0.0140995	noncoding
transcript_9272	60	0.25541	11.6048	1	0.0492731	noncoding
transcript_9279	51	0.33371	5.57196	1	0.0222901	noncoding
transcript_9280	85	0.44295	6.58014	1	0.269806	noncoding
transcript_9283	77	0.33186	9.39667	1	0.0575061	noncoding
transcript_9299	94	0.31136	9.65045	1	0.0876368	noncoding
transcript_9307	105	0.3429	10.1584	1	0.174772	noncoding
transcript_9323	53	0.3208	7.84735	1	0.0171164	noncoding
transcript_9329	63	0.30387	10.7543	1	0.0371286	noncoding
transcript_9342	115	0.33947	6.37994	1	0.359363	noncoding
transcript_9345	60	0.34056	8.77203	1	0.0284783	noncoding
transcript_9349	56	0.37919	9.05585	1	0.0340036	noncoding
transcript_9367	76	0.33269	6.96124	1	0.0546597	noncoding
transcript_9376	60	0.31302	9.69623	1	0.0294198	noncoding
transcript_9381	91	0.38455	9.07526	1	0.175519	noncoding
transcript_9415	90	0.32286	4.75006	1	0.231201	noncoding
transcript_9419	88	0.315	8.56927	1	0.0713307	noncoding
transcript_9444	40	0.27683	9.05719	1	0.0144258	noncoding
transcript_9463	66	0.33111	9.51178	1	0.0385444	noncoding
transcript_9466	83	0.31851	9.4538	1	0.0641771	noncoding
transcript_9472	80	0.4004	6.47784	1	0.146882	noncoding
transcript_9497	62	0.36769	8.62592	1	0.037743	noncoding
transcript_9504	37	0.35704	8.02045	1	0.00941562	noncoding
transcript_9515	74	0.26748	9.92291	1	0.0447592	noncoding
transcript_9536	102	0.33286	6.2735	1	0.214964	noncoding
transcript_9538	93	0.4141	6.60077	1	0.307279	noncoding
transcript_9548	53	0.39303	9.72394	1	0.0388031	noncoding
transcript_9574	79	0.31286	9.23126	1	0.0525696	noncoding
transcript_9593	44	0.30288	8.61176	1	0.0131366	noncoding
transcript_9594	88	0.40062	7.66046	1	0.184002	noncoding
transcript_9601	44	0.41695	12.4866	1	0.0276167	noncoding
transcript_9603	106	0.33259	11.2608	1	0.137272	noncoding
transcript_9618	58	0.2794	10.7873	1	0.0342372	noncoding
transcript_9647	95	0.35706	10.6053	1	0.146711	noncoding
transcript_9661	36	0.33188	4.82635	1	0.0132291	noncoding
transcript_9670	101	0.32966	6.67877	1	0.177002	noncoding
transcript_9672	87	0.29833	8.08514	1	0.0627585	noncoding
transcript_9687	55	0.38251	8.27509	1	0.0291223	noncoding
transcript_9716	44	0.41336	6.15057	1	0.0223642	noncoding
transcript_9739	69	0.42138	12.4819	1	0.0758929	noncoding
transcript_9746	40	0.28514	9.74335	1	0.0164926	noncoding
transcript_9795	63	0.25541	7.82562	1	0.0334845	noncoding
transcript_9798	72	0.38696	7.70099	1	0.0706639	noncoding
transcript_9802	52	0.33654	9.44305	1	0.0229458	noncoding
transcript_9804	51	0.28562	9.10101	1	0.0193803	noncoding
transcript_9829	54	0.31463	9.6944	1	0.0241329	noncoding
transcript_9834	101	0.36906	6.89606	1	0.253732	noncoding
transcript_9845	93	0.33623	9.94867	1	0.109756	noncoding
transcript_9852	48	0.31384	7.9549	1	0.0137997	noncoding
transcript_9854	97	0.38252	5.38019	1	0.384624	noncoding
transcript_9859	62	0.29977	4.13971	1	0.0918181	noncoding
transcript_9871	37	0.26512	9.52301	1	0.0169872	noncoding
transcript_9873	99	0.33698	10.3476	1	0.133719	noncoding
transcript_9885	62	0.28266	8.73505	1	0.0262248	noncoding
transcript_9891	78	0.3263	11.0086	1	0.0621934	noncoding
transcript_9892	91	0.35874	6.95111	1	0.142956	noncoding
transcript_9907	40	0.35427	5.89789	-1	0.0270745	noncoding
transcript_9923	56	0.37096	7.92316	1	0.026591	noncoding
transcript_9950	87	0.29839	5.09308	1	0.167619	noncoding
transcript_9951	41	0.34124	6.80438	1	0.0101097	noncoding
transcript_9953	89	0.28116	11.3192	1	0.0650418	noncoding
transcript_9954	78	0.31027	6.50238	1	0.0598805	noncoding
transcript_9983	102	0.4012	6.95233	-1	0.0550939	noncoding
transcript_9998	84	0.38852	5.46539	1	0.224311	noncoding
transcript_10026	90	0.32469	9.13947	1	0.0850408	noncoding
transcript_10030	89	0.33591	5.52301	1	0.164818	noncoding
transcript_10031	57	0.25541	7.94757	1	0.0274733	noncoding
transcript_10043	88	0.32136	6.17181	1	0.110416	noncoding
transcript_10065	83	0.31432	7.88739	1	0.0593683	noncoding
transcript_10067	36	0.36509	6.70233	1	0.00864599	noncoding
transcript_10071	60	0.27863	9.85675	1	0.0301162	noncoding
transcript_10072	118	0.29676	8.50543	1	0.170577	noncoding
transcript_10107	42	0.3385	5.34332	1	0.0149651	noncoding
transcript_10113	46	0.28527	9.2569	1	0.0172152	noncoding
transcript_10122	52	0.2831	10.0244	1	0.0249303	noncoding
transcript_10129	51	0.35307	6.71246	1	0.0182829	noncoding
transcript_10136	36	0.45382	5.93292	1	0.0179236	noncoding
transcript_10137	65	0.28982	10.7259	1	0.038676	noncoding
transcript_10141	85	0.29527	9.61981	1	0.0593861	noncoding
transcript_10143	75	0.3148	8.62567	1	0.0436761	noncoding
transcript_10147	105	0.34599	8.5274	1	0.188524	noncoding
transcript_10167	72	0.34114	4.45758	1	0.124515	noncoding
transcript_10176	55	0.31596	8.97882	1	0.0215258	noncoding
transcript_10177	29	0.39884	5.96002	1	0.00821695	noncoding
transcript_10193	70	0.28443	4.72662	1	0.110315	noncoding
transcript_10205	66	0.39236	4.37689	1	0.159069	noncoding
transcript_10217	82	0.3389	10.2166	1	0.0784399	noncoding
transcript_10228	62	0.27661	7.69208	1	0.0264718	noncoding
transcript_10243	88	0.39708	9.78278	1	0.189576	noncoding
transcript_10267	104	0.30303	7.52435	1	0.13152	noncoding
transcript_10298	41	0.30726	6.50323	1	0.0106814	noncoding
transcript_10313	78	0.42006	5.14374	1	0.259963	noncoding
transcript_10314	95	0.31942	8.80219	1	0.0960381	noncoding
transcript_10318	58	0.28479	11.7728	1	0.0356168	noncoding
transcript_10324	81	0.32642	8.64093	1	0.0599649	noncoding
transcript_10329	92	0.40776	9.42462	1	0.249492	noncoding
transcript_10343	112	0.28268	8.6651	1	0.124967	noncoding
transcript_10357	61	0.33371	9.95453	1	0.0351542	noncoding
transcript_10358	102	0.35162	7.70026	1	0.190554	noncoding
transcript_10393	42	0.32578	9.98798	1	0.0175357	noncoding
transcript_10420	94	0.34031	8.71002	1	0.115145	noncoding
transcript_10432	62	0.37758	10.0737	1	0.0526027	noncoding
transcript_10447	80	0.26189	7.93988	1	0.0521483	noncoding
transcript_10451	55	0.43362	6.19696	1	0.0513051	noncoding
transcript_10467	26	0.31907	6.49127	1	0.00489128	noncoding
transcript_10475	62	0.25541	6.4986	1	0.0476425	noncoding
transcript_10478	84	0.34463	9.35858	1	0.0843309	noncoding
transcript_10480	74	0.38224	9.56207	1	0.0863525	noncoding
transcript_10484	51	0.33217	10.015	1	0.0246785	noncoding
transcript_10485	57	0.30733	10.0602	1	0.0282937	noncoding
transcript_10487	107	0.30553	9.06464	1	0.125229	noncoding
transcript_10513	89	0.34122	8.85699	1	0.0958745	noncoding
transcript_10515	115	0.29059	6.17877	1	0.287374	noncoding
transcript_10524	30	0.30382	4.07892	1	0.0168245	noncoding
transcript_10535	75	0.27994	10.6807	1	0.048753	noncoding
transcript_10542	89	0.27517	5.57135	1	0.161859	noncoding
transcript_10559	52	0.32066	4.93573	1	0.0308149	noncoding
transcript_10565	98	0.3769	5.28888	1	0.392177	noncoding
transcript_10579	24	0.42395	8.17999	1	0.0075071	noncoding
transcript_10594	47	0.27611	10.8854	1	0.0282599	noncoding
transcript_10601	108	0.31237	7.94562	1	0.152651	noncoding
transcript_10604	106	0.34056	9.81915	1	0.177543	noncoding
transcript_10608	66	0.44327	9.10272	1	0.120242	noncoding
transcript_10611	67	0.38032	9.33917	1	0.0601796	noncoding
transcript_10623	104	0.38261	10.7971	1	0.264609	noncoding
transcript_10630	23	0.42272	5.5849	1	0.0075257	noncoding
transcript_10631	63	0.29367	8.57147	1	0.0262468	noncoding
transcript_10638	64	0.34714	9.49762	1	0.0399323	noncoding
transcript_10639	95	0.30852	7.88202	1	0.0917286	noncoding
transcript_10649	108	0.29594	9.22101	1	0.117336	noncoding
transcript_10655	60	0.28573	9.59918	1	0.0281009	noncoding
transcript_10656	29	0.37936	10.4464	1	0.0141522	noncoding
transcript_10660	67	0.24797	9.25018	1	0.0408113	noncoding
transcript_10663	62	0.30119	4.16779	1	0.0889977	noncoding
transcript_10691	91	0.34027	4.89874	1	0.248332	noncoding
transcript_10695	71	0.3208	6.38141	1	0.0460532	noncoding
transcript_10702	77	0.30936	8.53741	1	0.0454636	noncoding
transcript_10706	89	0.36747	6.77838	1	0.148597	noncoding
transcript_10716	71	0.32545	9.99603	1	0.0475414	noncoding
transcript_10722	73	0.29594	3.96796	1	0.17944	noncoding
transcript_10728	85	0.30521	7.71393	1	0.0620496	noncoding
transcript_10769	54	0.27517	7.836	1	0.019966	noncoding
transcript_10804	83	0.35726	9.35284	1	0.092865	noncoding
transcript_10822	50	0.31601	6.53351	1	0.015945	noncoding
transcript_10825	61	0.33732	6.89581	1	0.027321	noncoding
transcript_10826	36	0.32651	5.38007	1	0.0105255	noncoding
transcript_10839	26	0.42169	5.58539	1	0.00908652	noncoding
transcript_10840	70	0.37258	9.41632	1	0.0640606	noncoding
transcript_10843	37	0.32225	5.30084	1	0.01157	noncoding
transcript_10849	40	0.32933	11.8292	1	0.0204447	noncoding
transcript_10863	85	0.33434	9.50836	1	0.0797193	noncoding
transcript_10869	89	0.34614	5.70184	-1	0.050268	noncoding
transcript_10871	87	0.32249	10.1387	1	0.0791183	noncoding
transcript_10877	87	0.25341	9.33673	1	0.061528	noncoding
transcript_10884	89	0.35871	9.84576	1	0.122703	noncoding
transcript_10885	51	0.32503	9.78204	1	0.0228358	noncoding
transcript_10898	109	0.37783	8.8847	1	0.317589	noncoding
transcript_10902	97	0.38517	8.6922	1	0.222986	noncoding
transcript_10911	71	0.50228	3.7359	1	0.202823	noncoding
transcript_10917	94	0.36074	8.93048	1	0.146965	noncoding
transcript_10925	59	0.31228	7.90717	1	0.0218134	noncoding
transcript_10928	77	0.35213	5.13409	1	0.124084	noncoding
transcript_10952	51	0.36367	6.01788	1	0.0227541	noncoding
transcript_10955	66	0.2675	9.80536	1	0.0364054	noncoding
transcript_10964	104	0.34248	5.32477	-1	0.0571123	noncoding
transcript_10978	48	0.32651	5.82062	-1	0.0424834	noncoding
transcript_10985	68	0.32318	8.8587	1	0.035869	noncoding
transcript_10988	60	0.3435	9.09882	1	0.0307536	noncoding
transcript_10991	60	0.28083	5.93195	1	0.037719	noncoding
transcript_11000	53	0.39717	11.2029	1	0.047116	noncoding
transcript_11013	56	0.31117	7.78021	1	0.0191032	noncoding
transcript_11021	78	0.39205	9.82074	1	0.118375	noncoding
transcript_11022	71	0.38939	8.04999	1	0.0694171	noncoding
transcript_11040	56	0.32237	10.6901	1	0.0315619	noncoding
transcript_11042	94	0.33314	10.8995	1	0.105712	noncoding
transcript_11056	81	0.30413	8.987	1	0.052354	noncoding
transcript_11085	27	0.33243	9.64532	1	0.00915177	noncoding
transcript_11086	101	0.30237	8.71991	1	0.101643	noncoding
transcript_11091	74	0.34283	4.78046	1	0.117408	noncoding
transcript_11112	49	0.29717	9.42792	1	0.0190212	noncoding
transcript_11126	34	0.3363	8.36591	1	0.00824318	noncoding
transcript_11130	77	0.30078	9.3963	1	0.0467419	noncoding
transcript_11150	63	0.32533	11.6461	1	0.03834	noncoding
transcript_11158	63	0.32657	9.62616	1	0.0342396	noncoding
transcript_11163	67	0.3117	10.5777	1	0.0416089	noncoding
transcript_11166	39	0.39172	7.85736	1	0.0126791	noncoding
transcript_11170	70	0.32915	6.20917	1	0.0477474	noncoding
transcript_11177	59	0.33911	10.7545	1	0.0374699	noncoding
transcript_11185	51	0.36851	9.33929	1	0.0262167	noncoding
transcript_11188	31	0.40142	9.62469	1	0.0142407	noncoding
transcript_11196	60	0.41349	8.77203	1	0.056508	noncoding
transcript_11209	57	0.42414	9.77289	1	0.0685005	noncoding
transcript_11216	99	0.37472	4.85358	1	0.46882	noncoding
transcript_11219	43	0.30031	6.13593	1	0.013334	noncoding
transcript_11228	61	0.43965	11.5923	1	0.114371	noncoding
transcript_11229	65	0.35007	10.2236	-1	0.154946	noncoding
transcript_11234	94	0.36259	8.685	1	0.149524	noncoding
transcript_11245	70	0.30852	8.84369	1	0.0358165	noncoding
transcript_11253	38	0.31834	8.68268	1	0.0104309	noncoding
transcript_11257	44	0.33623	10.4022	1	0.021226	noncoding
transcript_11265	87	0.25685	6.86273	1	0.0945838	noncoding
transcript_11275	77	0.36601	10.2809	1	0.0865609	noncoding
transcript_11303	48	0.34839	9.6496	1	0.0217958	noncoding
transcript_11308	55	0.34522	9.69696	1	0.0286187	noncoding
transcript_11314	5	0.36032	10.0009	-1	0.115497	noncoding
transcript_11315	62	0.31645	6.05487	1	0.0325128	noncoding
transcript_11320	82	0.34107	9.18231	1	0.0741899	noncoding
transcript_11322	22	0.30389	9.30341	-1	0.160384	noncoding
transcript_11323	23	0.43271	5.70917	1	0.00761363	noncoding
transcript_11326	66	0.26498	9.86115	1	0.0373052	noncoding
transcript_11331	92	0.31696	10.6581	1	0.0873227	noncoding
transcript_11361	75	0.25685	8.46198	1	0.0444148	noncoding
transcript_11368	52	0.29368	9.13898	-1	0.16606	noncoding
transcript_11373	84	0.31903	9.38934	1	0.0663729	noncoding
transcript_11377	38	0.32586	5.92584	1	0.00985626	noncoding
transcript_11380	39	0.368	10.8309	1	0.0214372	noncoding
transcript_11388	91	0.2831	9.64325	1	0.0668283	noncoding
transcript_11390	73	0.27025	7.71356	1	0.0405166	noncoding
transcript_11398	55	0.31384	9.47723	1	0.0237625	noncoding
transcript_11419	38	0.3954	5.87396	1	0.0143253	noncoding
transcript_11421	71	0.27366	9.09869	1	0.0367228	noncoding
transcript_11427	58	0.29136	5.66803	1	0.0346428	noncoding
transcript_11432	72	0.31833	8.08734	1	0.0385435	noncoding
transcript_11456	69	0.3492	8.61761	1	0.0440295	noncoding
transcript_11458	69	0.29852	9.33685	1	0.0356066	noncoding
transcript_11462	65	0.32651	9.013	1	0.0332628	noncoding
transcript_11483	59	0.37002	5.1308	1	0.0542955	noncoding
transcript_11486	99	0.33337	9.59369	1	0.129481	noncoding
transcript_11500	66	0.35038	8.8371	1	0.0400976	noncoding
transcript_11501	98	0.29594	7.50482	1	0.10146	noncoding
transcript_11504	41	0.41613	8.5882	1	0.0202592	noncoding
transcript_11505	87	0.3208	7.85236	1	0.0733825	noncoding
transcript_11509	34	0.35963	4.5351	1	0.0150116	noncoding
transcript_11515	67	0.34622	6.6778	1	0.0406595	noncoding
transcript_11522	68	0.26189	8.68561	1	0.0349204	noncoding
transcript_11533	52	0.29927	8.76727	1	0.0182131	noncoding
transcript_11538	97	0.31352	8.94928	-1	0.152553	noncoding
transcript_11544	67	0.32966	8.47638	1	0.034299	noncoding
transcript_11546	62	0.27042	7.79181	1	0.0275271	noncoding
transcript_11551	56	0.40035	6.13116	1	0.0414662	noncoding
transcript_11558	87	0.25341	9.03229	1	0.0613917	noncoding
transcript_11568	60	0.31061	10.265	1	0.0324098	noncoding
transcript_11584	68	0.35824	5.72223	1	0.062446	noncoding
transcript_11605	94	0.3739	8.66217	1	0.171639	noncoding
transcript_11608	46	0.40037	9.56085	1	0.0288554	noncoding
transcript_11613	47	0.35804	7.74677	1	0.0150582	noncoding
transcript_11618	60	0.32318	8.77203	1	0.0258503	noncoding
transcript_11622	66	0.32679	8.97662	1	0.0344573	noncoding
transcript_11649	80	0.33107	6.11798	1	0.0816129	noncoding
transcript_11666	58	0.32126	6.21979	-1	0.0580942	noncoding
transcript_11672	46	0.28385	6.69	1	0.0154645	noncoding
transcript_11674	96	0.30475	8.45111	1	0.0883489	noncoding
transcript_11681	44	0.25506	7.81439	1	0.0186039	noncoding
transcript_11683	110	0.32744	9.61395	1	0.172551	noncoding
transcript_11688	64	0.31757	10.1064	1	0.0366864	noncoding
transcript_11704	97	0.29519	5.53204	1	0.202424	noncoding
transcript_11706	82	0.34618	8.57098	1	0.0748331	noncoding
transcript_11711	107	0.30191	8.15863	1	0.130453	noncoding
transcript_11713	69	0.29542	9.35321	1	0.0354356	noncoding
transcript_11732	49	0.26312	7.716	1	0.0193492	noncoding
transcript_11735	81	0.28443	8.85236	1	0.0483957	noncoding
transcript_11755	94	0.2833	9.13397	1	0.0718378	noncoding
transcript_11764	113	0.36118	10.9265	1	0.255549	noncoding
transcript_11774	90	0.2921	7.52289	1	0.0739189	noncoding
transcript_11777	117	0.33085	6.72028	1	0.327003	noncoding
transcript_11783	67	0.2675	9.78363	1	0.0371539	noncoding
transcript_11821	60	0.25514	6.89398	1	0.0380713	noncoding
transcript_11827	52	0.28477	8.61163	-1	0.161465	noncoding
transcript_11834	63	0.2813	9.64264	1	0.031092	noncoding
transcript_11847	104	0.32685	9.53107	1	0.141778	noncoding
transcript_11856	99	0.32719	4.0733	1	0.456409	noncoding
transcript_11864	98	0.25459	11.0535	1	0.0810469	noncoding
transcript_11872	68	0.31601	6.52716	1	0.037875	noncoding
transcript_11876	67	0.38411	9.30243	1	0.0623318	noncoding
transcript_11877	76	0.2675	5.24237	1	0.132329	noncoding
transcript_11907	90	0.37906	6.8913	1	0.173816	noncoding
transcript_11909	71	0.29127	9.05731	1	0.0361124	noncoding
transcript_11912	100	0.33073	8.36566	1	0.13148	noncoding
transcript_11947	70	0.41376	4.34308	1	0.250872	noncoding
transcript_11955	42	0.33289	9.52277	1	0.0156582	noncoding
transcript_11956	68	0.27057	9.30194	1	0.0349654	noncoding
transcript_11971	65	0.37304	4.42194	1	0.116914	noncoding
transcript_11979	71	0.36072	9.55597	1	0.0603699	noncoding
transcript_11981	53	0.31848	8.93182	1	0.0198944	noncoding
transcript_11983	76	0.29492	6.50763	1	0.0546389	noncoding
transcript_12015	108	0.29191	5.69598	1	0.2817	noncoding
transcript_12018	87	0.36737	4.4444	1	0.32914	noncoding
transcript_12021	119	0.31061	6.4162	1	0.326162	noncoding
transcript_12022	62	0.36657	8.6391	-1	0.0811562	noncoding
transcript_12023	45	0.28555	9.01996	1	0.0157525	noncoding
transcript_12027	60	0.3323	4.99298	1	0.0467635	noncoding
transcript_12037	84	0.28835	9.18219	1	0.054413	noncoding
transcript_12055	77	0.3379	6.86566	1	0.0606517	noncoding
transcript_12060	44	0.37989	10.2889	1	0.0259547	noncoding
transcript_12074	89	0.36181	8.18622	1	0.119515	noncoding
transcript_12077	78	0.26189	9.1524	1	0.0467576	noncoding
transcript_12081	77	0.35804	10.0385	1	0.0784454	noncoding
transcript_12107	36	0.36485	9.99469	1	0.015772	noncoding
transcript_12109	47	0.33854	9.77899	1	0.020675	noncoding
transcript_12112	49	0.31233	4.97931	1	0.0263782	noncoding
transcript_12114	50	0.33014	9.14886	1	0.0192698	noncoding
transcript_12129	34	0.31851	5.25189	1	0.0101756	noncoding
transcript_12175	105	0.29851	10.2984	1	0.106741	noncoding
transcript_12183	83	0.28187	6.34943	1	0.0816704	noncoding
transcript_12185	81	0.29602	10.4393	1	0.0566672	noncoding
transcript_12197	35	0.338	5.30182	1	0.0102341	noncoding
transcript_12204	85	0.36263	4.56659	1	0.271038	noncoding
transcript_12219	52	0.31384	8.13922	1	0.016639	noncoding
transcript_12226	44	0.33014	7.99945	1	0.0119056	noncoding
transcript_12229	85	0.31601	9.16656	1	0.0659963	noncoding
transcript_12245	94	0.28726	9.36945	1	0.0732875	noncoding
transcript_12250	83	0.38462	6.69305	1	0.136691	noncoding
transcript_12268	83	0.37256	9.47125	1	0.111744	noncoding
transcript_12281	87	0.30981	9.07562	1	0.0670911	noncoding
transcript_12285	78	0.33168	9.91791	1	0.0627888	noncoding
transcript_12288	100	0.32318	9.52045	1	0.119312	noncoding
transcript_12294	44	0.33415	10.3884	1	0.0210492	noncoding
transcript_12310	70	0.28939	10.0339	1	0.0399623	noncoding
transcript_12326	89	0.30419	6.38531	1	0.0999148	noncoding
transcript_12367	99	0.38086	6.18854	1	0.315902	noncoding
transcript_12391	29	0.38733	7.93488	1	0.00720043	noncoding
transcript_12394	68	0.31828	9.78339	1	0.0399717	noncoding
transcript_12408	95	0.25541	8.47308	1	0.0775503	noncoding
transcript_12412	54	0.36118	9.10052	1	0.0269349	noncoding
transcript_12415	53	0.28479	9.4942	1	0.0224936	noncoding
transcript_12453	35	0.31895	9.5141	1	0.0118501	noncoding
transcript_12487	60	0.27398	9.41534	1	0.0281901	noncoding
transcript_12504	52	0.3245	11.9128	1	0.0275168	noncoding
transcript_12515	77	0.29124	9.09808	1	0.0439053	noncoding
transcript_12523	115	0.26189	10.437	1	0.107544	noncoding
transcript_12532	79	0.33186	5.63177	1	0.0940386	noncoding
transcript_12537	83	0.38867	10.3133	1	0.142475	noncoding
transcript_12539	70	0.29343	9.57733	1	0.0375942	noncoding
transcript_12544	68	0.34107	6.61639	1	0.0417378	noncoding
transcript_12553	70	0.34069	9.57648	1	0.0485984	noncoding
transcript_12556	73	0.33647	4.97772	1	0.0964357	noncoding
transcript_12564	61	0.4195	9.58893	1	0.0753036	noncoding
transcript_12588	68	0.31287	5.98346	1	0.0446517	noncoding
transcript_12602	34	0.2609	5.40997	1	0.0242296	noncoding
transcript_12612	102	0.28831	10.1265	1	0.0920209	noncoding
transcript_12618	70	0.36581	9.89862	1	0.0636641	noncoding
transcript_12621	33	0.46153	5.8183	1	0.0151674	noncoding
transcript_12646	58	0.2895	9.18329	1	0.0243064	noncoding
transcript_12650	51	0.28186	9.89594	1	0.0236572	noncoding
transcript_12653	71	0.30544	10.5573	1	0.045392	noncoding
transcript_12666	74	0.32729	9.9621	1	0.053103	noncoding
transcript_12675	68	0.3024	10.3006	1	0.0402359	noncoding
transcript_12676	84	0.43792	7.77045	-1	0.0506283	noncoding
transcript_12694	79	0.34995	6.89105	1	0.0738966	noncoding
transcript_12705	60	0.34003	7.09808	1	0.0258256	noncoding
transcript_12709	108	0.39422	9.36969	1	0.368079	noncoding
transcript_12720	78	0.26668	10.7805	1	0.0541421	noncoding
transcript_12721	38	0.32833	5.33746	1	0.0119083	noncoding
transcript_12723	58	0.33531	9.14948	1	0.0271752	noncoding
transcript_12744	91	0.35789	6.18378	1	0.173024	noncoding
transcript_12758	77	0.31853	9.69489	1	0.0535745	noncoding
transcript_12765	90	0.2896	8.5993	1	0.0655006	noncoding
transcript_12770	57	0.30733	6.51654	1	0.0226093	noncoding
transcript_12783	106	0.30242	9.72223	1	0.115645	noncoding
transcript_12789	99	0.34098	9.36066	1	0.141208	noncoding
transcript_12800	93	0.2831	11.1155	1	0.0714437	noncoding
transcript_12807	29	0.33036	11.2636	1	0.0150683	noncoding
transcript_12821	96	0.4386	9.87885	1	0.430763	noncoding
transcript_12827	55	0.33188	5.24103	1	0.0316174	noncoding
transcript_12863	39	0.31286	9.03497	1	0.0119342	noncoding
transcript_12868	55	0.39303	8.8598	1	0.0356032	noncoding
transcript_12882	34	0.37744	10.5485	1	0.0176535	noncoding
transcript_12897	98	0.39316	7.80768	1	0.260459	noncoding
transcript_12901	83	0.39047	10.2131	1	0.145502	noncoding
transcript_12904	41	0.33812	5.96576	1	0.0115361	noncoding
transcript_12907	87	0.38514	9.39349	1	0.15277	noncoding
transcript_12909	76	0.27816	5.98724	1	0.0746204	noncoding
transcript_12910	110	0.38224	5.48236	-1	0.0518366	noncoding
transcript_12914	69	0.30884	8.78156	1	0.0343409	noncoding
transcript_12915	78	0.29153	9.58917	1	0.0475018	noncoding
transcript_12929	82	0.31003	6.67877	1	0.0680572	noncoding
transcript_12935	86	0.37647	11.2691	1	0.125393	noncoding
transcript_12944	77	0.46638	9.33746	1	0.289505	noncoding
transcript_12958	72	0.33112	7.84564	1	0.0416357	noncoding
transcript_12968	106	0.42536	10.0021	1	0.494095	noncoding
transcript_12992	50	0.44409	5.45404	1	0.0512143	noncoding
transcript_12999	105	0.25541	9.47284	1	0.0911934	noncoding
transcript_13003	105	0.25459	9.62152	1	0.0908914	noncoding
transcript_13004	86	0.39334	10.3937	1	0.169671	noncoding
transcript_13012	98	0.35713	5.73981	1	0.274551	noncoding
transcript_13032	76	0.29852	9.63776	1	0.0461031	noncoding
transcript_13035	59	0.40199	6.50323	1	0.0457647	noncoding
transcript_13048	113	0.35804	10.5336	-1	0.173323	noncoding
transcript_13055	34	0.41143	6.52057	1	0.010968	noncoding
transcript_13071	45	0.34685	7.74725	1	0.0128314	noncoding
transcript_13074	58	0.3718	4.54596	1	0.0714546	noncoding
transcript_13085	83	0.41664	7.94342	1	0.1733	noncoding
transcript_13090	111	0.34692	9.5036	1	0.228165	noncoding
transcript_13095	66	0.3287	9.58112	1	0.0383797	noncoding
transcript_13097	94	0.27919	8.79791	1	0.0713148	noncoding
transcript_13108	26	0.35413	3.57428	1	0.0155479	noncoding
transcript_13109	57	0.35417	10.1512	1	0.0356959	noncoding
transcript_13111	84	0.35831	8.95856	1	0.0949775	noncoding
transcript_13120	56	0.34002	7.82428	1	0.0211423	noncoding
transcript_13121	70	0.36822	8.73737	1	0.0559142	noncoding
transcript_13128	12	0.3439	9.30536	1	0.00435506	noncoding
transcript_13136	86	0.27398	7.664	1	0.0625858	noncoding
transcript_13143	60	0.26609	9.57074	1	0.0304018	noncoding
transcript_13147	66	0.32382	5.09601	1	0.0599231	noncoding
transcript_13160	50	0.32119	6.6839	1	0.0155316	noncoding
transcript_13165	86	0.27661	8.53143	1	0.0562978	noncoding
transcript_13169	68	0.44802	9.1507	1	0.14333	noncoding
transcript_13181	81	0.36586	6.57306	1	0.102904	noncoding
transcript_13183	40	0.29727	12.3043	1	0.0220302	noncoding
transcript_13188	63	0.33738	10.1389	1	0.0397345	noncoding
transcript_13196	91	0.44523	5.26752	1	0.486547	noncoding
transcript_13207	81	0.44692	10.7141	1	0.304567	noncoding
transcript_13215	22	0.44137	12.1808	1	0.0188188	noncoding
transcript_13224	81	0.28848	7.81354	1	0.0503342	noncoding
transcript_13228	45	0.39565	5.96674	1	0.0214367	noncoding
transcript_13232	35	0.29232	6.49127	1	0.00911384	noncoding
transcript_13234	17	0.28592	10.289	-1	0.202196	noncoding
transcript_13248	53	0.35323	9.49664	1	0.0265861	noncoding
transcript_13256	70	0.38936	13.3437	-1	0.130849	noncoding
transcript_13260	103	0.27824	9.34198	1	0.0901522	noncoding
transcript_13261	56	0.37732	5.18756	1	0.0476579	noncoding
transcript_13263	85	0.32619	8.94928	1	0.0710314	noncoding
transcript_13267	0	0.33286	0	-1	6.31e-07	noncoding
transcript_13274	93	0.40047	8.74677	1	0.228894	noncoding
transcript_13281	90	0.34032	10.3085	1	0.104147	noncoding
transcript_13291	83	0.3644	4.63019	1	0.243653	noncoding
transcript_13295	90	0.30167	9.87164	1	0.072524	noncoding
transcript_13301	66	0.33018	10.2949	1	0.0429624	noncoding
transcript_13307	38	0.33486	9.77911	1	0.0145344	noncoding
transcript_13322	57	0.44464	4.75006	1	0.11403	noncoding
transcript_13329	72	0.32318	9.18378	1	0.0435599	noncoding
transcript_13347	60	0.30159	6.95636	1	0.0240122	noncoding
transcript_13369	104	0.3682	10.3152	1	0.230745	noncoding
transcript_13370	102	0.33565	8.78131	1	0.147857	noncoding
transcript_13374	88	0.37751	6.56671	1	0.166702	noncoding
transcript_13378	113	0.32143	10.1122	1	0.170866	noncoding
transcript_13380	64	0.33186	8.90717	1	0.0324924	noncoding
transcript_13382	89	0.33306	9.13116	1	0.0890774	noncoding
transcript_13385	96	0.2964	9.54364	1	0.0823502	noncoding
transcript_13393	96	0.26189	6.96417	1	0.116143	noncoding
transcript_13394	78	0.37594	9.25616	1	0.0922501	noncoding
transcript_13419	76	0.27462	9.7774	1	0.045258	noncoding
transcript_13430	68	0.29618	10.1609	1	0.0389034	noncoding
transcript_13444	71	0.28266	9.12262	1	0.0362388	noncoding
transcript_13450	79	0.33434	9.0152	1	0.0610033	noncoding
transcript_13455	94	0.31945	8.99005	1	0.0928379	noncoding
transcript_13469	71	0.38736	4.23285	1	0.214081	noncoding
transcript_13477	47	0.33906	4.55658	1	0.0288745	noncoding
transcript_13482	54	0.36694	8.41254	1	0.0247263	noncoding
transcript_13506	55	0.38252	8.27509	1	0.029125	noncoding
transcript_13515	91	0.30552	6.04059	1	0.124964	noncoding
transcript_13531	97	0.2675	10.2332	1	0.0762184	noncoding
transcript_13533	64	0.35012	8.97064	1	0.0374376	noncoding
transcript_13550	83	0.37164	7.65594	1	0.103224	noncoding
transcript_13557	48	0.32236	11.0001	1	0.0257199	noncoding
transcript_13564	85	0.35732	7.6087	1	0.0969955	noncoding
transcript_13593	99	0.31279	10.0157	1	0.103942	noncoding
transcript_13595	73	0.28443	10.3004	1	0.0446135	noncoding
transcript_13612	91	0.33282	9.26642	1	0.0962749	noncoding
transcript_13615	77	0.35155	9.02264	1	0.0663167	noncoding
transcript_13622	67	0.31596	6.87079	1	0.0335466	noncoding
transcript_13630	86	0.35658	9.40839	1	0.104234	noncoding
transcript_13635	87	0.37422	9.47186	1	0.134155	noncoding
transcript_13647	72	0.28726	9.45465	1	0.0388858	noncoding
transcript_13651	76	0.25697	10.8683	1	0.0561293	noncoding
transcript_13657	59	0.33906	7.92828	1	0.0243553	noncoding
transcript_13658	60	0.41237	9.94012	1	0.0698415	noncoding
transcript_13660	76	0.31596	9.96893	1	0.0524728	noncoding
transcript_13665	85	0.33813	11.4389	1	0.0783735	noncoding
transcript_13673	103	0.30332	9.159	1	0.107792	noncoding
transcript_13678	50	0.32464	6.89471	1	0.0151837	noncoding
transcript_13679	70	0.31381	9.88275	1	0.0423032	noncoding
transcript_13683	80	0.33543	10.3133	1	0.0713235	noncoding
transcript_13694	54	0.31129	4.21466	1	0.0529864	noncoding
transcript_13696	85	0.26982	9.30109	1	0.0551156	noncoding
transcript_13698	72	0.26982	7.85712	1	0.0385368	noncoding
transcript_13712	57	0.31298	9.55646	1	0.0258346	noncoding
transcript_13717	39	0.40369	4.00165	1	0.0452082	noncoding
transcript_13733	50	0.32372	6.53351	1	0.0159447	noncoding
transcript_13742	79	0.33221	8.73724	-1	0.123788	noncoding
transcript_13749	64	0.31371	6.05365	1	0.0358541	noncoding
transcript_13754	63	0.35371	9.35236	1	0.0393898	noncoding
transcript_13768	78	0.28808	7.77716	1	0.0452425	noncoding
transcript_13769	42	0.44917	9.25995	1	0.0386146	noncoding
transcript_13776	70	0.29676	6.70721	1	0.0395744	noncoding
transcript_13790	38	0.32296	4.65704	1	0.016331	noncoding
transcript_13811	59	0.28596	8.18121	1	0.0224522	noncoding
transcript_13818	54	0.33549	5.53729	1	0.0267434	noncoding
transcript_13820	53	0.30113	6.02362	1	0.0220808	noncoding
transcript_13822	76	0.36624	11.956	1	0.06533	noncoding
transcript_13838	114	0.32862	9.50836	1	0.199092	noncoding
transcript_13842	64	0.29152	8.42084	1	0.0268779	noncoding
transcript_13847	74	0.27366	9.06305	1	0.0398862	noncoding
transcript_13861	67	0.33364	9.18475	1	0.0386806	noncoding
transcript_13868	38	0.34512	9.04901	1	0.012054	noncoding
transcript_13882	73	0.36733	5.92328	-1	0.036222	noncoding
transcript_13899	73	0.33422	4.86285	1	0.101054	noncoding
transcript_13900	68	0.3118	8.80377	1	0.0335899	noncoding
transcript_13901	38	0.42502	6.48309	1	0.0157063	noncoding
transcript_13915	66	0.36318	5.05194	1	0.0788556	noncoding
transcript_13916	50	0.40465	3.33148	1	0.148996	noncoding
transcript_13917	45	0.32119	8.93243	1	0.0146709	noncoding
transcript_13933	73	0.32286	8.76971	1	0.0430592	noncoding
transcript_13934	49	0.31122	6.53046	1	0.0153234	noncoding
transcript_13949	54	0.29565	6.03741	1	0.023881	noncoding
transcript_13950	68	0.36556	9.29938	1	0.0537804	noncoding
transcript_13951	78	0.33726	5.11444	1	0.117184	noncoding
transcript_13955	65	0.32505	9.2995	1	0.0345357	noncoding
transcript_13959	83	0.33419	7.70441	1	0.0698772	noncoding
transcript_13975	74	0.28656	7.77802	1	0.039074	noncoding
transcript_13980	85	0.29335	4.9151	1	0.174126	noncoding
transcript_13995	84	0.46599	5.71735	1	0.327461	noncoding
transcript_14004	100	0.27995	9.76898	1	0.0836553	noncoding
transcript_14006	64	0.45701	5.9931	1	0.104262	noncoding
transcript_14012	66	0.29292	11.0001	1	0.0405114	noncoding
transcript_14030	78	0.4249	11.5256	1	0.174965	noncoding
transcript_14034	87	0.33438	9.05707	1	0.0833895	noncoding
transcript_14043	34	0.28252	6.67828	1	0.00949992	noncoding
transcript_14060	94	0.39683	5.37994	1	0.390816	noncoding
transcript_14069	59	0.32561	9.30194	1	0.0276662	noncoding
transcript_14073	41	0.28167	4.51251	1	0.0338903	noncoding
transcript_14074	60	0.37163	4.3161	1	0.0919886	noncoding
transcript_14080	87	0.26773	9.0993	1	0.0579383	noncoding
transcript_14089	31	0.30988	4.58429	1	0.012501	noncoding
transcript_14090	78	0.40763	4.60089	1	0.304714	noncoding
transcript_14094	67	0.45117	9.33221	1	0.148964	noncoding
transcript_14109	93	0.30467	4.65704	1	0.268417	noncoding
transcript_14111	108	0.349	10.1207	1	0.207582	noncoding
transcript_14114	64	0.26189	5.5368	1	0.0757549	noncoding
transcript_14144	50	0.32372	6.53351	1	0.0159447	noncoding
transcript_14149	92	0.29833	11.7161	1	0.0670889	noncoding
transcript_14151	102	0.33623	9.58844	1	0.148148	noncoding
transcript_14155	63	0.30552	8.66498	1	0.026865	noncoding
transcript_14156	54	0.3464	12.0001	1	0.0293343	noncoding
transcript_14160	56	0.34688	9.88763	1	0.0312277	noncoding
transcript_14164	42	0.27057	8.36383	1	0.0142877	noncoding
transcript_14174	79	0.32736	6.16241	1	0.0748647	noncoding
transcript_14179	98	0.28642	8.46991	1	0.0844863	noncoding
transcript_14194	78	0.2675	9.45258	1	0.0467132	noncoding
transcript_14195	81	0.38082	4.68988	1	0.255836	noncoding
transcript_14204	83	0.30068	8.73627	1	0.0543914	noncoding
transcript_14214	56	0.31007	9.21808	1	0.0230907	noncoding
transcript_14218	102	0.42171	7.90802	1	0.406923	noncoding
transcript_14229	63	0.27398	10.5952	1	0.0378809	noncoding
transcript_14239	103	0.35641	5.02032	-1	0.0481392	noncoding
transcript_14246	65	0.43355	7.79572	1	0.0813552	noncoding
transcript_14249	95	0.36732	6.18744	1	0.230106	noncoding
transcript_14267	72	0.34821	10.6807	1	0.0615571	noncoding
transcript_14268	28	0.37646	9.6004	1	0.0104162	noncoding
transcript_14271	67	0.30387	8.27203	1	0.0300604	noncoding
transcript_14272	53	0.39883	4.94989	1	0.0565365	noncoding
transcript_14275	41	0.43851	4.54401	1	0.046279	noncoding
transcript_14282	67	0.32124	8.93182	1	0.034459	noncoding
transcript_14288	72	0.25289	8.58954	1	0.0423427	noncoding
transcript_14290	44	0.45426	3.66071	1	0.106901	noncoding
transcript_14299	65	0.41307	10.2236	1	0.0920883	noncoding
transcript_14307	43	0.31518	7.84674	1	0.0110213	noncoding
transcript_14310	84	0.26409	9.95575	1	0.0569856	noncoding
transcript_14315	66	0.34752	9.38934	1	0.0426505	noncoding
transcript_14324	38	0.4541	4.89594	1	0.0311317	noncoding
transcript_14326	45	0.33804	10.1186	1	0.0207828	noncoding
transcript_14329	58	0.3671	7.84784	1	0.0283368	noncoding
transcript_14333	52	0.37058	12.3106	1	0.0268898	noncoding
transcript_14335	84	0.29852	8.67828	1	0.0556286	noncoding
transcript_14361	71	0.30442	9.45441	1	0.0393797	noncoding
transcript_14367	49	0.41917	8.96625	1	0.0353945	noncoding
transcript_14369	49	0.25937	9.5899	1	0.0248672	noncoding
transcript_14396	17	0.40754	9.7879	1	0.00789932	noncoding
transcript_14403	84	0.4448	11.2697	1	0.316164	noncoding
transcript_14411	73	0.31369	9.46185	1	0.0441023	noncoding
transcript_14418	51	0.4282	5.30109	1	0.0539958	noncoding
transcript_14420	44	0.42878	6.4953	1	0.0234542	noncoding
transcript_14427	41	0.36542	4.21881	1	0.0290615	noncoding
transcript_14428	55	0.30576	8.09784	1	0.0186175	noncoding
transcript_14447	79	0.46245	4.44135	1	0.412448	noncoding
transcript_14457	47	0.26189	6.67987	1	0.0224398	noncoding
transcript_14460	41	0.44634	10.2902	1	0.0487739	noncoding
transcript_14462	65	0.34162	8.88202	1	0.0360783	noncoding
transcript_14470	76	0.30413	5.86334	1	0.0686909	noncoding
transcript_14472	92	0.25541	5.72308	1	0.212161	noncoding
transcript_14484	67	0.30387	7.96722	1	0.0297995	noncoding
transcript_14488	78	0.36289	7.84174	1	0.0731655	noncoding
transcript_14501	56	0.41576	9.59821	1	0.0563688	noncoding
transcript_14509	94	0.3208	4.95428	1	0.24587	noncoding
transcript_14511	112	0.34208	9.60651	1	0.220687	noncoding
transcript_14515	85	0.29059	8.60577	1	0.0556866	noncoding
transcript_14526	66	0.32464	10.2726	1	0.0414873	noncoding
transcript_14528	58	0.30242	6.79108	1	0.0225846	noncoding
transcript_14529	55	0.44207	7.72589	1	0.0499138	noncoding
transcript_14530	57	0.33925	4.11639	1	0.0659466	noncoding
transcript_14535	108	0.34223	8.51837	1	0.201225	noncoding
transcript_14581	20	0.35351	4.52972	1	0.00616973	noncoding
transcript_14599	51	0.33651	7.90118	1	0.0165548	noncoding
transcript_14600	89	0.33616	9.73309	1	0.0949476	noncoding
transcript_14610	59	0.3674	10.4333	1	0.0443292	noncoding
transcript_14629	45	0.44004	12.1307	1	0.0500029	noncoding
transcript_14630	87	0.27731	9.61102	1	0.0591404	noncoding
transcript_14633	74	0.29984	6.88654	1	0.0447809	noncoding
transcript_14640	64	0.30072	9.35248	1	0.0304956	noncoding
transcript_14658	78	0.37258	4.44269	1	0.229871	noncoding
transcript_14665	102	0.3126	9.91742	1	0.113432	noncoding
transcript_14667	59	0.29676	8.93195	1	0.0239462	noncoding
transcript_14680	62	0.29335	9.87897	1	0.0312401	noncoding
transcript_14689	38	0.40631	4.37933	1	0.0335117	noncoding
transcript_14695	42	0.38106	11.8714	1	0.0242596	noncoding
transcript_14698	47	0.41337	5.98407	1	0.0283057	noncoding
transcript_14723	70	0.349	10.0285	1	0.0552443	noncoding
transcript_14735	107	0.2921	5.86151	1	0.251782	noncoding
transcript_14737	14	0.36891	8.4964	1	0.00353242	noncoding
transcript_14739	96	0.41257	6.02643	1	0.393146	noncoding
transcript_14755	52	0.36263	4.74908	1	0.0407405	noncoding
transcript_14757	87	0.35553	9.30182	1	0.10639	noncoding
transcript_14765	35	0.27803	9.43073	1	0.0136898	noncoding
transcript_14773	42	0.30806	8.65692	1	0.0122035	noncoding
transcript_14777	86	0.33577	9.54181	1	0.0840452	noncoding
transcript_14796	76	0.37814	4.55035	1	0.208739	noncoding
transcript_14797	72	0.36207	10.5186	1	0.0695916	noncoding
transcript_14798	70	0.34554	9.83392	1	0.0523872	noncoding
transcript_14803	82	0.28222	12.0357	1	0.0516819	noncoding
transcript_14813	95	0.37304	9.81366	1	0.182351	noncoding
transcript_14818	75	0.29374	8.73749	1	0.0402812	noncoding
transcript_14820	59	0.32193	6.50116	1	0.0249802	noncoding
transcript_14822	100	0.26982	5.5191	1	0.26031	noncoding
transcript_14846	85	0.34157	6.67755	1	0.0958172	noncoding
transcript_14857	78	0.35387	11.3243	1	0.0748631	noncoding
transcript_14862	61	0.37299	8.3819	1	0.036538	noncoding
transcript_14869	80	0.33382	4.87018	1	0.143513	noncoding
transcript_14884	107	0.35472	10.3675	1	0.212725	noncoding
transcript_14885	43	0.34856	10.0284	1	0.019633	noncoding
transcript_14896	61	0.30387	4.74872	1	0.058302	noncoding
transcript_14911	57	0.35928	5.99738	1	0.0310544	noncoding
transcript_14914	67	0.32729	9.92792	1	0.0415954	noncoding
transcript_14915	52	0.30869	5.24994	1	0.027564	noncoding
transcript_14922	87	0.39858	7.7066	1	0.170973	noncoding
transcript_14937	73	0.28411	9.8924	1	0.042301	noncoding
transcript_14940	88	0.36157	7.74969	1	0.115747	noncoding
transcript_14943	67	0.30902	8.55206	1	0.0311493	noncoding
transcript_14951	56	0.29209	6.1391	1	0.0259476	noncoding
transcript_14958	59	0.29302	10.2773	1	0.0309742	noncoding
transcript_14971	85	0.32885	8.95648	1	0.0728149	noncoding
transcript_14973	83	0.43011	4.93195	1	0.380807	noncoding
transcript_14981	80	0.37872	6.68622	1	0.109728	noncoding
transcript_14990	89	0.33138	9.29816	1	0.0883245	noncoding
transcript_14995	75	0.28642	4.23285	1	0.184151	noncoding
transcript_15006	74	0.28835	6.69867	1	0.0482124	noncoding
transcript_15016	103	0.33639	4.80389	1	0.404598	noncoding
transcript_15043	36	0.41054	8.16168	-1	0.0360756	noncoding
transcript_15046	99	0.34439	9.22296	1	0.146847	noncoding
transcript_15047	76	0.34629	6.8653	1	0.0619104	noncoding
transcript_15052	76	0.31717	9.0744	1	0.0478778	noncoding
transcript_15067	68	0.31275	9.69366	1	0.0383393	noncoding
transcript_15074	81	0.28812	8.66437	1	0.0484755	noncoding
transcript_15075	35	0.2837	7.99921	1	0.00942073	noncoding
transcript_15084	108	0.30934	9.98285	1	0.130151	noncoding
transcript_15101	102	0.37896	5.40326	1	0.44492	noncoding
transcript_15104	76	0.33694	8.51666	1	0.053059	noncoding
transcript_15114	43	0.31469	7.72089	1	0.0108945	noncoding
transcript_15120	89	0.42106	8.18158	1	0.241623	noncoding
transcript_15121	86	0.31849	8.2132	1	0.0680452	noncoding
transcript_15129	109	0.33112	4.77814	1	0.481859	noncoding
transcript_15131	37	0.32832	6.51495	1	0.00831703	noncoding
transcript_15142	65	0.38102	9.18439	1	0.0539939	noncoding
transcript_15148	83	0.33597	6.81036	1	0.0804992	noncoding
transcript_15150	50	0.27772	10.9532	1	0.0300895	noncoding
transcript_15177	75	0.33905	6.03314	1	0.0690954	noncoding
transcript_15184	63	0.28411	8.55243	1	0.0265318	noncoding
transcript_15202	71	0.36833	9.29999	1	0.0629737	noncoding
transcript_15218	76	0.30387	8.97882	1	0.0439943	noncoding
transcript_15224	72	0.34514	9.34796	1	0.0528787	noncoding
transcript_15239	94	0.35076	9.2995	1	0.131856	noncoding
transcript_15254	56	0.36259	10.076	1	0.0360509	noncoding
transcript_15260	113	0.30576	9.94879	-1	0.165573	noncoding
transcript_15264	71	0.33415	9.60651	1	0.0481073	noncoding
transcript_15279	50	0.42743	9.87177	1	0.0519641	noncoding
transcript_15317	71	0.27944	10.0838	1	0.0413468	noncoding
transcript_15318	101	0.33338	11.8371	1	0.101004	noncoding
transcript_15334	82	0.38937	8.76923	1	0.123724	noncoding
transcript_15339	75	0.30191	10.2402	1	0.0485796	noncoding
transcript_15355	74	0.32793	5.30377	1	0.0829326	noncoding
transcript_15360	77	0.43184	9.45477	1	0.184443	noncoding
transcript_15363	95	0.31287	9.92096	1	0.0922438	noncoding
transcript_15364	40	0.27891	7.77411	-1	0.144769	noncoding
transcript_15369	89	0.43626	6.03644	1	0.349093	noncoding
transcript_15370	44	0.3208	9.92987	1	0.0183783	noncoding
transcript_15375	87	0.32948	9.38275	1	0.0810205	noncoding
transcript_15376	48	0.32929	9.64703	1	0.0200916	noncoding
transcript_15383	47	0.29367	8.61285	1	0.0149983	noncoding
transcript_15388	99	0.34294	5.80695	1	0.244096	noncoding
transcript_15409	104	0.3118	7.01617	1	0.157865	noncoding
transcript_15417	99	0.36488	4.94415	1	0.415766	noncoding
transcript_15419	52	0.43652	7.94025	1	0.040852	noncoding
transcript_15427	102	0.38115	8.54767	1	0.258223	noncoding
transcript_15437	85	0.40356	9.44342	1	0.178358	noncoding
transcript_15448	61	0.38839	8.02069	1	0.0409198	noncoding
transcript_15457	53	0.31204	7.94354	1	0.0170006	noncoding
transcript_15466	60	0.31903	7.66205	1	0.0230201	noncoding
transcript_15475	85	0.28686	8.34222	1	0.0554995	noncoding
transcript_15479	51	0.32346	9.39862	1	0.0207591	noncoding
transcript_15488	84	0.30268	6.96747	1	0.0673698	noncoding
transcript_15493	68	0.25541	9.5097	1	0.0397704	noncoding
transcript_15495	63	0.39596	11.6646	1	0.0632554	noncoding
transcript_15501	75	0.31737	6.73004	1	0.0502213	noncoding
transcript_15504	82	0.30236	9.24591	1	0.054617	noncoding
transcript_15518	42	0.2962	7.94	1	0.0111986	noncoding
transcript_15543	57	0.37641	10.0108	1	0.0417163	noncoding
transcript_15547	47	0.39615	8.73615	1	0.0238076	noncoding
transcript_15552	71	0.26009	4.38544	1	0.230645	noncoding
transcript_15555	75	0.33006	4.59491	1	0.126884	noncoding
transcript_15557	59	0.35395	9.65045	1	0.0353177	noncoding
transcript_15559	50	0.4119	8.93353	1	0.0341245	noncoding
transcript_15561	77	0.27517	7.59357	1	0.0461722	noncoding
transcript_15585	64	0.31136	9.95319	1	0.0349017	noncoding
transcript_15590	49	0.25349	5.49762	1	0.0529473	noncoding
transcript_15592	87	0.35169	4.78046	1	0.241163	noncoding
transcript_15604	90	0.32566	10.3965	1	0.0897428	noncoding
transcript_15610	66	0.31343	9.59125	1	0.0353852	noncoding
transcript_15615	74	0.34746	9.81927	1	0.0618664	noncoding
transcript_15623	73	0.36211	8.80365	1	0.060635	noncoding
transcript_15664	101	0.27639	7.96442	1	0.096877	noncoding
transcript_15677	64	0.34688	8.12335	1	0.0328434	noncoding
transcript_15685	99	0.31138	5.41937	1	0.234566	noncoding
transcript_15690	44	0.28831	6.68842	1	0.0135669	noncoding
transcript_15696	119	0.43202	5.80499	-1	0.0657673	noncoding
transcript_15710	55	0.30642	9.50714	1	0.0235758	noncoding
transcript_15715	87	0.26594	5.8067	1	0.145505	noncoding
transcript_15716	88	0.27146	7.60394	1	0.0684413	noncoding
transcript_15720	67	0.29676	10.1262	1	0.0376782	noncoding
transcript_15721	96	0.34747	8.51813	1	0.135346	noncoding
transcript_15746	113	0.31121	7.65936	1	0.189672	noncoding
transcript_15755	58	0.26189	10.056	1	0.0331711	noncoding
transcript_15765	45	0.40587	6.50531	1	0.0205786	noncoding
transcript_15774	62	0.29096	9.7215	1	0.0303297	noncoding
transcript_15779	41	0.30475	5.94977	1	0.0123817	noncoding
transcript_15799	51	0.31406	6.7038	1	0.0162735	noncoding
transcript_15811	61	0.39203	4.60101	1	0.103941	noncoding
transcript_15812	80	0.32856	8.61432	1	0.0585805	noncoding
transcript_15813	72	0.28555	8.93134	1	0.0366622	noncoding
transcript_15814	101	0.42497	4.63129	-1	0.054107	noncoding
transcript_15816	52	0.32469	9.04694	1	0.0199829	noncoding
transcript_15830	47	0.27863	10.2889	1	0.0240388	noncoding
transcript_15841	42	0.336	8.67633	1	0.0126123	noncoding
transcript_15847	69	0.31929	7.86786	1	0.0340691	noncoding
transcript_15848	97	0.31851	7.64166	1	0.110759	noncoding
transcript_15859	115	0.371	10.9556	1	0.304736	noncoding
transcript_15869	58	0.31914	6.7951	1	0.0224103	noncoding
transcript_15874	77	0.33263	10.1586	1	0.0624218	noncoding
transcript_15878	63	0.41043	12.0263	1	0.0667506	noncoding
transcript_15885	60	0.33561	8.53522	1	0.0266265	noncoding
transcript_15891	33	0.33728	9.18744	1	0.00998941	noncoding
transcript_15910	73	0.32903	7.6109	1	0.0431921	noncoding
transcript_15914	70	0.30419	8.31134	1	0.0338046	noncoding
transcript_15918	81	0.31162	10.1052	1	0.060286	noncoding
transcript_15925	47	0.29191	9.86981	1	0.0202674	noncoding
transcript_15934	105	0.30242	6.49774	1	0.183315	noncoding
transcript_15947	108	0.27517	4.88068	1	0.446986	noncoding
transcript_15964	47	0.29343	11.6296	1	0.0275472	noncoding
transcript_15983	84	0.28831	9.86481	1	0.0571253	noncoding
transcript_16004	111	0.36255	9.58246	1	0.277212	noncoding
transcript_16008	80	0.26594	8.55365	1	0.0480755	noncoding
transcript_16012	94	0.31462	7.75433	1	0.0937465	noncoding
transcript_16017	34	0.31076	6.49054	1	0.00752819	noncoding
transcript_16052	48	0.42865	9.61981	1	0.0448175	noncoding
transcript_16069	83	0.31035	9.47125	1	0.0604386	noncoding
transcript_16075	56	0.30461	5.9787	1	0.0254324	noncoding
transcript_16077	99	0.32077	10.0157	1	0.112704	noncoding
transcript_16080	69	0.34636	4.67047	1	0.0978875	noncoding
transcript_16081	93	0.2675	8.31866	1	0.0715808	noncoding
transcript_16096	77	0.29594	5.34772	1	0.0945974	noncoding
transcript_16100	76	0.32697	7.84686	1	0.0482256	noncoding
transcript_16101	49	0.35859	8.37347	1	0.0181564	noncoding
transcript_16102	59	0.26958	4.94269	1	0.0765128	noncoding
transcript_16105	83	0.38387	11.0479	1	0.128681	noncoding
transcript_16109	102	0.37337	8.54767	1	0.234959	noncoding
transcript_16114	102	0.31925	4.75018	1	0.364268	noncoding
transcript_16116	62	0.28637	10.1484	1	0.0329556	noncoding
transcript_16119	51	0.31085	8.50397	1	0.0167642	noncoding
transcript_16122	91	0.28848	9.09833	1	0.0671341	noncoding
transcript_16136	99	0.41206	7.89484	1	0.332046	noncoding
transcript_16138	98	0.38434	5.36932	1	0.408795	noncoding
transcript_16144	46	0.32006	5.61688	1	0.0166789	noncoding
transcript_16162	73	0.42222	9.14264	1	0.128428	noncoding
transcript_16175	39	0.30578	9.9765	1	0.0158784	noncoding
transcript_16190	113	0.3208	9.5777	1	0.174827	noncoding
transcript_16194	47	0.31061	5.46478	1	0.0192238	noncoding
transcript_16195	64	0.34755	9.72968	1	0.0416363	noncoding
transcript_16201	65	0.35079	9.89423	-1	0.142412	noncoding
transcript_16209	73	0.31914	10.034	1	0.0489696	noncoding
transcript_16221	82	0.35104	8.40704	1	0.0781296	noncoding
transcript_16225	48	0.32844	10.3771	1	0.023693	noncoding
transcript_16231	105	0.30707	11.944	1	0.0845508	noncoding
transcript_16238	83	0.46658	5.87946	1	0.300986	noncoding
transcript_16239	65	0.3554	10.0156	1	0.0481383	noncoding
transcript_16246	109	0.34424	6.80243	1	0.272999	noncoding
transcript_16254	41	0.31466	9.09894	1	0.0130732	noncoding
transcript_16263	65	0.31136	10.541	1	0.0390958	noncoding
transcript_16265	69	0.33289	9.03424	1	0.0407327	noncoding
transcript_16276	74	0.32485	9.35907	1	0.0485065	noncoding
transcript_16277	48	0.27891	9.43073	1	0.0197041	noncoding
transcript_16278	71	0.34056	9.75446	1	0.0516349	noncoding
transcript_16287	53	0.30681	7.82477	1	0.0168581	noncoding
transcript_16298	63	0.29516	4.35944	-1	0.0501812	noncoding
transcript_16299	66	0.34547	6.37396	1	0.0410521	noncoding
transcript_16311	55	0.29291	6.71637	1	0.0209289	noncoding
transcript_16327	54	0.29251	9.23859	1	0.0215412	noncoding
transcript_16331	107	0.36767	7.76434	1	0.278365	noncoding
transcript_16332	28	0.36312	5.98602	1	0.00605434	noncoding
transcript_16341	73	0.32496	9.6944	1	0.0488679	noncoding
transcript_16348	42	0.31343	9.30084	1	0.0143359	noncoding
transcript_16358	78	0.45045	10.4066	1	0.284333	noncoding
transcript_16363	48	0.342	7.71442	1	0.0144737	noncoding
transcript_16368	66	0.30233	8.55182	1	0.029442	noncoding
transcript_16369	66	0.41947	9.38483	1	0.092206	noncoding
transcript_16373	105	0.34373	9.30145	1	0.180231	noncoding
transcript_16378	54	0.40377	11.2917	1	0.0524238	noncoding
transcript_16386	84	0.29964	9.79181	-1	0.170068	noncoding
transcript_16391	61	0.30572	9.80255	1	0.0303834	noncoding
transcript_16403	104	0.35452	9.40778	1	0.198969	noncoding
transcript_16412	83	0.33748	7.65594	1	0.0722101	noncoding
transcript_16416	57	0.33478	9.69574	1	0.0290983	noncoding
transcript_16448	56	0.29883	4.68854	-1	0.0491767	noncoding
transcript_16457	89	0.30414	10.487	1	0.0731238	noncoding
transcript_16459	89	0.3883	9.73309	1	0.175722	noncoding
transcript_16488	85	0.41702	5.70001	1	0.283123	noncoding
transcript_16490	68	0.30173	9.89191	1	0.0378743	noncoding
transcript_16493	76	0.35175	5.98468	1	0.0821007	noncoding
transcript_16495	53	0.33179	8.90668	1	0.0207584	noncoding
transcript_16505	38	0.33767	5.30231	1	0.0121193	noncoding
transcript_16507	51	0.33202	9.92108	1	0.0241628	noncoding
transcript_16508	109	0.32847	8.81671	1	0.174082	noncoding
transcript_16522	76	0.2921	5.51959	1	0.0844562	noncoding
transcript_16530	70	0.38408	4.83087	1	0.139234	noncoding
transcript_16537	96	0.30953	6.034	1	0.156931	noncoding
transcript_16539	55	0.36604	10.2978	1	0.0368316	noncoding
transcript_16540	86	0.28671	8.93158	1	0.0569928	noncoding
transcript_16541	81	0.35025	6.72101	1	0.0846968	noncoding
transcript_16550	64	0.27803	6.49323	1	0.0367579	noncoding
transcript_16557	64	0.43553	9.81049	1	0.11365	noncoding
transcript_16558	58	0.46222	9.51276	1	0.118624	noncoding
transcript_16565	53	0.32655	9.34698	1	0.0223511	noncoding
transcript_16574	92	0.45262	8.97833	1	0.408136	noncoding
transcript_16577	65	0.40138	5.77277	1	0.0808122	noncoding
transcript_16584	67	0.26157	10.468	1	0.0434514	noncoding
transcript_16593	98	0.30953	8.85883	1	0.0972901	noncoding
transcript_16604	57	0.29115	4.2785	1	0.0728044	noncoding
transcript_16610	71	0.37006	6.68671	1	0.062127	noncoding
transcript_16612	46	0.28083	9.82062	1	0.0203985	noncoding
transcript_16615	106	0.36847	10.4413	1	0.244236	noncoding
transcript_16643	77	0.30387	6.00104	1	0.0679414	noncoding
transcript_16645	101	0.3582	8.4494	1	0.188104	noncoding
transcript_16654	81	0.39903	9.75348	1	0.145943	noncoding
transcript_16665	84	0.33545	9.67877	1	0.0787282	noncoding
transcript_16689	74	0.32741	9.57074	1	0.0507521	noncoding
transcript_16695	74	0.36191	6.26898	1	0.0743792	noncoding
transcript_16702	48	0.32257	9.18512	1	0.017569	noncoding
transcript_16712	60	0.41349	8.77203	1	0.056508	noncoding
transcript_16714	103	0.30242	7.55511	1	0.125399	noncoding
transcript_16716	95	0.42551	8.0589	1	0.325203	noncoding
transcript_16721	67	0.33509	9.03424	1	0.0382041	noncoding
transcript_16735	88	0.35961	8.39899	1	0.111545	noncoding
transcript_16736	62	0.29764	4.88934	1	0.0593182	noncoding
transcript_16755	62	0.41313	4.46857	1	0.149773	noncoding
transcript_16761	65	0.39412	9.75348	1	0.0683001	noncoding
transcript_16774	73	0.33155	9.82709	1	0.0521564	noncoding
transcript_16780	38	0.30817	6.52679	1	0.00918886	noncoding
transcript_16784	83	0.40838	4.37958	1	0.422027	noncoding
transcript_16793	47	0.33558	11.617	1	0.0254131	noncoding
transcript_16811	49	0.39331	5.6413	1	0.0300336	noncoding
transcript_16840	61	0.37029	10.0284	1	0.0468014	noncoding
transcript_16845	93	0.27517	10.2817	1	0.0705539	noncoding
transcript_16848	47	0.37983	9.38202	1	0.0240935	noncoding
transcript_16857	34	0.35416	9.52094	1	0.0120702	noncoding
transcript_16866	56	0.34775	7.99774	1	0.0224566	noncoding
transcript_16899	68	0.32983	8.68451	1	0.0366127	noncoding
transcript_16908	53	0.39945	10.2183	1	0.0455235	noncoding
transcript_16915	44	0.3271	11.4516	1	0.0234604	noncoding
transcript_16917	89	0.32141	9.87994	1	0.0826205	noncoding
transcript_16922	58	0.3791	5.99896	1	0.03932	noncoding
transcript_16924	56	0.30644	9.8067	1	0.0259865	noncoding
transcript_16934	71	0.27643	10.5245	1	0.0441824	noncoding
transcript_16941	57	0.27398	7.73383	1	0.0225251	noncoding
transcript_16961	44	0.30661	11.8848	1	0.0238914	noncoding
transcript_16965	64	0.3216	9.05548	1	0.0313606	noncoding
transcript_16987	63	0.43655	5.04132	1	0.135025	noncoding
transcript_16988	52	0.28191	10.5318	1	0.0281662	noncoding
transcript_17001	56	0.29764	11.0052	1	0.0318985	noncoding
transcript_17003	75	0.41176	10.4553	1	0.141114	noncoding
transcript_17013	71	0.33565	7.59808	1	0.0412947	noncoding
transcript_17022	30	0.35713	4.5351	1	0.0115605	noncoding
transcript_17046	77	0.30673	9.86993	1	0.0507162	noncoding
transcript_17050	65	0.4016	9.55524	1	0.0722759	noncoding
transcript_17058	93	0.37105	9.20892	1	0.161788	noncoding
transcript_17061	104	0.40869	11.4758	1	0.326744	noncoding
transcript_17063	100	0.32464	6.09601	1	0.197053	noncoding
transcript_17076	103	0.27517	9.07745	1	0.0900143	noncoding
transcript_17086	104	0.32135	4.88031	-1	0.0638583	noncoding
transcript_17093	40	0.36862	5.37653	1	0.0154828	noncoding
transcript_17112	68	0.2675	4.55841	1	0.152992	noncoding
transcript_17114	48	0.29441	9.78485	1	0.0202798	noncoding
transcript_17129	86	0.25754	8.91486	1	0.0585149	noncoding
transcript_17148	71	0.35724	9.30328	1	0.0564086	noncoding
transcript_17151	59	0.33013	8.63092	1	0.0251075	noncoding
transcript_17157	56	0.42234	5.68329	1	0.0594834	noncoding
transcript_17181	101	0.43735	7.71112	1	0.452012	noncoding
transcript_17194	43	0.37428	8.93524	1	0.0170924	noncoding
transcript_17204	74	0.3151	8.9306	1	0.043273	noncoding
transcript_17213	55	0.3205	10.52	1	0.0297657	noncoding
transcript_17215	61	0.34239	7.70135	1	0.0270368	noncoding
transcript_17224	97	0.35359	5.38666	1	0.291189	noncoding
transcript_17225	73	0.32388	10.1484	1	0.051131	noncoding
transcript_17230	62	0.29519	9.57379	1	0.0295414	noncoding
transcript_17236	100	0.34002	7.62433	1	0.155267	noncoding
transcript_17238	71	0.37079	4.55573	1	0.147238	noncoding
transcript_17240	68	0.29367	6.55573	1	0.0382309	noncoding
transcript_17242	42	0.34607	10.4135	1	0.0204273	noncoding
transcript_17252	75	0.3946	6.81439	1	0.0980532	noncoding
transcript_17255	32	0.33792	10.9467	1	0.0157335	noncoding
transcript_17257	96	0.36415	9.04718	1	0.166329	noncoding
transcript_17262	44	0.24638	10.7084	1	0.0375955	noncoding
transcript_17271	68	0.30673	9.46124	1	0.0360454	noncoding
transcript_17279	35	0.34694	7.74664	-1	0.0584699	noncoding
transcript_17280	58	0.26283	6.70831	1	0.0330163	noncoding
transcript_17287	60	0.28671	8.93292	1	0.0249767	noncoding
transcript_17298	70	0.33186	7.86127	1	0.0382886	noncoding
transcript_17300	66	0.35599	5.36664	1	0.063501	noncoding
transcript_17302	110	0.32982	8.52216	1	0.186309	noncoding
transcript_17306	44	0.28934	8.29486	1	0.0130371	noncoding
transcript_17307	72	0.2864	9.69061	1	0.0401005	noncoding
transcript_17313	61	0.38308	9.93549	-1	0.117537	noncoding
transcript_17324	34	0.37996	8.61053	1	0.0104619	noncoding
transcript_17325	90	0.27772	6.69159	1	0.0952217	noncoding
transcript_17341	53	0.292	8.612	1	0.0186117	noncoding
transcript_17345	55	0.34439	9.92096	1	0.0297976	noncoding
transcript_17349	62	0.29127	8.93146	1	0.0265142	noncoding
transcript_17350	88	0.42422	4.85699	1	0.463866	noncoding
transcript_17360	61	0.40706	6.367	1	0.0558993	noncoding
transcript_17374	64	0.34261	8.17487	1	0.03195	noncoding
transcript_17382	63	0.3207	5.89301	1	0.0362585	noncoding
transcript_17389	88	0.29464	9.16571	1	0.0631706	noncoding
transcript_17398	74	0.35599	5.59503	-1	0.0371573	noncoding
transcript_17400	69	0.40317	11.5052	1	0.0904247	noncoding
transcript_17411	72	0.30268	9.46039	1	0.0404326	noncoding
transcript_17413	66	0.35506	4.34381	1	0.107315	noncoding
transcript_17415	63	0.37263	10.1046	1	0.0524683	noncoding
transcript_17425	103	0.29134	8.60968	1	0.100714	noncoding
transcript_17427	63	0.31136	9.03058	1	0.0287883	noncoding
transcript_17432	55	0.36261	4.88934	1	0.0451748	noncoding
transcript_17463	50	0.30268	6.82318	1	0.0156738	noncoding
transcript_17471	51	0.30934	7.73871	1	0.0154277	noncoding
transcript_17482	66	0.31035	6.7951	1	0.0321964	noncoding
[truncated: 3,365 more rows]

## Sheet: PLEK
PLEK prediction result
Non-coding	-1.39846	>transcript_21
Non-coding	-1.40488	>transcript_29
Non-coding	-1.75896	>transcript_32
Non-coding	-0.944946	>transcript_42
Non-coding	-1.1301	>transcript_61
Non-coding	-1.57901	>transcript_65
Non-coding	-0.493226	>transcript_74
Non-coding	-0.188816	>transcript_88
Non-coding	-0.29754	>transcript_100
Non-coding	-0.284083	>transcript_101
Non-coding	-1.45262	>transcript_107
Non-coding	-0.608081	>transcript_112
Non-coding	-0.435945	>transcript_118
Non-coding	-1.10022	>transcript_123
Non-coding	-2.40337	>transcript_127
Non-coding	-1.19658	>transcript_128
Non-coding	-0.427755	>transcript_137
Non-coding	-0.963911	>transcript_143
Non-coding	-1.69154	>transcript_149
Non-coding	-0.300012	>transcript_160
Non-coding	-1.64551	>transcript_167
Non-coding	-1.10607	>transcript_168
Non-coding	-3.1118	>transcript_171
Non-coding	-1.1519	>transcript_172
Non-coding	-2.42747	>transcript_176
Non-coding	-2.09908	>transcript_186
Non-coding	-0.693828	>transcript_204
Non-coding	-1.64866	>transcript_207
Non-coding	-1.8117	>transcript_208
Non-coding	-1.85775	>transcript_218
Non-coding	-2.35966	>transcript_219
Non-coding	-1.84296	>transcript_227
Non-coding	-2.55201	>transcript_237
Non-coding	-2.04269	>transcript_246
Non-coding	-0.501528	>transcript_251
Non-coding	-1.95594	>transcript_253
Non-coding	-1.40393	>transcript_256
Non-coding	-2.30747	>transcript_258
Non-coding	-0.329309	>transcript_274
Non-coding	-0.731707	>transcript_278
Non-coding	-1.95047	>transcript_284
Non-coding	-0.305259	>transcript_303
Non-coding	-0.967358	>transcript_313
Non-coding	-2.10588	>transcript_314
Non-coding	-2.63682	>transcript_318
Non-coding	-1.80449	>transcript_320
Non-coding	-0.421822	>transcript_323
Non-coding	-1.50239	>transcript_326
Non-coding	-1.43773	>transcript_330
Non-coding	-0.252504	>transcript_331
Non-coding	-1.81215	>transcript_355
Non-coding	-1.03133	>transcript_371
Non-coding	-0.267277	>transcript_379
Non-coding	-0.657632	>transcript_402
Non-coding	-1.79095	>transcript_415
Non-coding	-2.36502	>transcript_416
Non-coding	-0.63974	>transcript_417
Non-coding	-0.773603	>transcript_420
Non-coding	-0.465223	>transcript_423
Non-coding	-1.38591	>transcript_433
Non-coding	-0.292785	>transcript_434
Non-coding	-0.285405	>transcript_440
Non-coding	-0.836542	>transcript_454
Non-coding	-1.88311	>transcript_472
Non-coding	-0.825089	>transcript_485
Non-coding	-1.11562	>transcript_496
Non-coding	-0.771113	>transcript_513
Non-coding	-1.07378	>transcript_514
Non-coding	-1.63697	>transcript_516
Non-coding	-1.19283	>transcript_519
Non-coding	-0.66209	>transcript_534
Non-coding	-1.16248	>transcript_545
Non-coding	-0.716733	>transcript_561
Non-coding	-0.557352	>transcript_562
Non-coding	-1.23147	>transcript_580
Non-coding	-1.07531	>transcript_587
Non-coding	-0.321692	>transcript_588
Non-coding	-0.578915	>transcript_590
Non-coding	-0.753143	>transcript_594
Non-coding	-0.468434	>transcript_596
Non-coding	-1.83435	>transcript_606
Non-coding	-1.48522	>transcript_611
Non-coding	-1.29708	>transcript_612
Non-coding	-0.64311	>transcript_623
Non-coding	-0.495868	>transcript_646
Non-coding	-1.00221	>transcript_652
Non-coding	-0.659454	>transcript_668
Non-coding	-2.29434	>transcript_672
Non-coding	-1.44342	>transcript_673
Non-coding	-1.21692	>transcript_674
Non-coding	-0.123605	>transcript_679
Non-coding	-0.798777	>transcript_683
Non-coding	-0.873319	>transcript_689
Non-coding	-2.0834	>transcript_693
Non-coding	-0.201023	>transcript_699
Non-coding	-0.061925	>transcript_703
Non-coding	-1.41262	>transcript_710
Non-coding	-0.290101	>transcript_714
Non-coding	-2.29878	>transcript_723
Non-coding	-1.86323	>transcript_725
Non-coding	-1.18349	>transcript_728
Non-coding	-0.969073	>transcript_747
Non-coding	-1.02307	>transcript_750
Non-coding	-0.033701	>transcript_784
Non-coding	-1.47071	>transcript_786
Non-coding	-2.55045	>transcript_793
Non-coding	-2.04965	>transcript_795
Non-coding	-1.33128	>transcript_798
Non-coding	-1.71107	>transcript_801
Non-coding	-0.475904	>transcript_821
Non-coding	-1.30491	>transcript_825
Non-coding	-0.494187	>transcript_827
Non-coding	-0.956873	>transcript_829
Non-coding	-0.172103	>transcript_844
Non-coding	-1.05598	>transcript_849
Non-coding	-1.23101	>transcript_852
Non-coding	-2.01228	>transcript_853
Non-coding	-2.08592	>transcript_875
Non-coding	-2.30469	>transcript_881
Non-coding	-1.90986	>transcript_899
Non-coding	-1.32526	>transcript_906
Non-coding	-1.83723	>transcript_914
Non-coding	-2.17947	>transcript_931
Non-coding	-2.11031	>transcript_936
Non-coding	-2.06375	>transcript_944
Non-coding	-1.82014	>transcript_947
Non-coding	-1.09011	>transcript_948
Non-coding	-1.82498	>transcript_952
Non-coding	-1.98063	>transcript_955
Non-coding	-1.73631	>transcript_957
Non-coding	-2.15203	>transcript_961
Non-coding	-0.801426	>transcript_965
Non-coding	-1.89733	>transcript_968
Non-coding	-2.16786	>transcript_999
Non-coding	-1.03823	>transcript_1003
Non-coding	-0.821256	>transcript_1008
Non-coding	-1.23016	>transcript_1009
Non-coding	-0.439262	>transcript_1013
Non-coding	-1.2537	>transcript_1027
Non-coding	-0.213281	>transcript_1042
Non-coding	-0.980646	>transcript_1048
Non-coding	-2.19924	>transcript_1052
Non-coding	-1.69255	>transcript_1058
Non-coding	-0.378163	>transcript_1065
Non-coding	-1.93703	>transcript_1066
Non-coding	-0.678691	>transcript_1076
Non-coding	-1.65254	>transcript_1087
Non-coding	-1.11624	>transcript_1097
Non-coding	-2.25291	>transcript_1105
Non-coding	-0.412509	>transcript_1113
Non-coding	-0.021054	>transcript_1127
Non-coding	-0.92276	>transcript_1130
Non-coding	-0.606688	>transcript_1142
Non-coding	-0.982729	>transcript_1147
Non-coding	-0.106005	>transcript_1155
Non-coding	-0.918405	>transcript_1173
Non-coding	-0.747843	>transcript_1194
Non-coding	-1.72546	>transcript_1195
Non-coding	-0.682731	>transcript_1202
Non-coding	-2.12354	>transcript_1215
Non-coding	-2.15163	>transcript_1230
Non-coding	-0.435245	>transcript_1239
Non-coding	-1.64778	>transcript_1243
Non-coding	-1.20856	>transcript_1247
Non-coding	-1.01809	>transcript_1259
Non-coding	-1.12457	>transcript_1269
Non-coding	-0.186895	>transcript_1288
Non-coding	-0.012181	>transcript_1293
Non-coding	-0.964544	>transcript_1305
Non-coding	-1.46921	>transcript_1308
Non-coding	-1.20473	>transcript_1311
Non-coding	-0.419156	>transcript_1314
Non-coding	-1.78829	>transcript_1317
Non-coding	-1.19316	>transcript_1323
Non-coding	-2.29909	>transcript_1331
Non-coding	-1.82745	>transcript_1338
Non-coding	-1.90263	>transcript_1342
Non-coding	-0.220511	>transcript_1370
Non-coding	-1.89915	>transcript_1388
Non-coding	-1.08199	>transcript_1389
Non-coding	-0.456988	>transcript_1397
Non-coding	-0.88662	>transcript_1407
Non-coding	-0.505333	>transcript_1418
Non-coding	-1.46167	>transcript_1423
Non-coding	-1.80614	>transcript_1439
Non-coding	-0.703755	>transcript_1451
Non-coding	-1.23856	>transcript_1456
Non-coding	-1.53663	>transcript_1466
Non-coding	-1.56448	>transcript_1494
Non-coding	-2.58334	>transcript_1501
Non-coding	-0.600105	>transcript_1503
Non-coding	-1.4998	>transcript_1505
Non-coding	-1.98185	>transcript_1509
Non-coding	-1.14328	>transcript_1512
Non-coding	-1.65837	>transcript_1516
Non-coding	-0.696924	>transcript_1521
Non-coding	-1.64999	>transcript_1538
Non-coding	-2.38041	>transcript_1541
Non-coding	-0.460581	>transcript_1551
Non-coding	-1.13375	>transcript_1560
Non-coding	-0.772271	>transcript_1580
Non-coding	-1.3314	>transcript_1582
Non-coding	-0.433591	>transcript_1607
Non-coding	-2.00494	>transcript_1611
Non-coding	-1.05728	>transcript_1627
Non-coding	-0.483568	>transcript_1639
Non-coding	-0.359624	>transcript_1640
Non-coding	-1.08607	>transcript_1650
Non-coding	-0.040718	>transcript_1711
Non-coding	-0.168546	>transcript_1718
Non-coding	-1.71039	>transcript_1738
Non-coding	-1.50382	>transcript_1768
Non-coding	-0.976541	>transcript_1773
Non-coding	-1.28935	>transcript_1781
Non-coding	-1.00008	>transcript_1783
Non-coding	-0.474572	>transcript_1785
Non-coding	-1.19992	>transcript_1802
Non-coding	-1.30156	>transcript_1808
Non-coding	-0.449656	>transcript_1812
Non-coding	-0.455042	>transcript_1821
Non-coding	-1.45017	>transcript_1824
Non-coding	-0.938755	>transcript_1837
Non-coding	-0.51291	>transcript_1839
Non-coding	-1.3165	>transcript_1869
Non-coding	-1.66836	>transcript_1874
Non-coding	-0.482986	>transcript_1876
Non-coding	-0.620955	>transcript_1887
Non-coding	-0.276652	>transcript_1897
Non-coding	-1.274	>transcript_1908
Non-coding	-0.137577	>transcript_1927
Non-coding	-0.993356	>transcript_1939
Non-coding	-1.28815	>transcript_1940
Non-coding	-1.37494	>transcript_1942
Non-coding	-1.42775	>transcript_1945
Non-coding	-0.644452	>transcript_1983
Non-coding	-1.30022	>transcript_2001
Non-coding	-0.330651	>transcript_2037
Non-coding	-0.514893	>transcript_2051
Non-coding	-1.71582	>transcript_2052
Non-coding	-0.303234	>transcript_2061
Non-coding	-1.94199	>transcript_2084
Non-coding	-1.12099	>transcript_2086
Non-coding	-0.594411	>transcript_2098
Non-coding	-1.76065	>transcript_2099
Non-coding	-0.625883	>transcript_2109
Non-coding	-0.244508	>transcript_2125
Non-coding	-1.41687	>transcript_2154
Non-coding	-0.113847	>transcript_2161
Non-coding	-1.29485	>transcript_2170
Non-coding	-1.43368	>transcript_2188
Non-coding	-1.71585	>transcript_2200
Non-coding	-0.487407	>transcript_2205
Non-coding	-1.27903	>transcript_2252
Non-coding	-0.072268	>transcript_2283
Non-coding	-0.228115	>transcript_2294
Non-coding	-0.756565	>transcript_2305
Non-coding	-0.11113	>transcript_2320
Non-coding	-0.495763	>transcript_2324
Non-coding	-1.26249	>transcript_2339
Non-coding	-1.2635	>transcript_2345
Non-coding	-1.08571	>transcript_2355
Non-coding	-1.01108	>transcript_2359
Non-coding	-1.17631	>transcript_2365
Non-coding	-0.715649	>transcript_2371
Non-coding	-1.81946	>transcript_2411
Non-coding	-1.99495	>transcript_2426
Non-coding	-1.58581	>transcript_2434
Non-coding	-0.551723	>transcript_2438
Non-coding	-2.99821	>transcript_2441
Non-coding	-2.60439	>transcript_2442
Non-coding	-0.967365	>transcript_2449
Non-coding	-1.08825	>transcript_2461
Non-coding	-0.06183	>transcript_2463
Non-coding	-0.364929	>transcript_2466
Non-coding	-0.296945	>transcript_2472
Non-coding	-0.560125	>transcript_2473
Non-coding	-0.842441	>transcript_2475
Non-coding	-0.946542	>transcript_2483
Non-coding	-1.56001	>transcript_2509
Non-coding	-2.46789	>transcript_2512
Non-coding	-2.03273	>transcript_2534
Non-coding	-0.55767	>transcript_2552
Non-coding	-0.894779	>transcript_2562
Non-coding	-1.63036	>transcript_2563
Non-coding	-0.039997	>transcript_2577
Non-coding	-0.443126	>transcript_2581
Non-coding	-0.057211	>transcript_2603
Non-coding	-1.76565	>transcript_2648
Non-coding	-1.58847	>transcript_2651
Non-coding	-0.713504	>transcript_2652
Non-coding	-1.02425	>transcript_2664
Non-coding	-1.01083	>transcript_2675
Non-coding	-2.1361	>transcript_2678
Non-coding	-1.70688	>transcript_2681
Non-coding	-0.608829	>transcript_2695
Non-coding	-0.821014	>transcript_2699
Non-coding	-0.850643	>transcript_2755
Non-coding	-0.571522	>transcript_2758
Non-coding	-0.911803	>transcript_2759
Non-coding	-0.541849	>transcript_2766
Non-coding	-1.66046	>transcript_2787
Non-coding	-0.852166	>transcript_2827
Non-coding	-0.350474	>transcript_2829
Non-coding	-1.32698	>transcript_2846
Non-coding	-0.707285	>transcript_2849
Non-coding	-0.398085	>transcript_2854
Non-coding	-0.647562	>transcript_2858
Non-coding	-0.540962	>transcript_2863
Non-coding	-0.076086	>transcript_2864
Non-coding	-0.58093	>transcript_2870
Non-coding	-1.2437	>transcript_2886
Non-coding	-0.723037	>transcript_2890
Non-coding	-1.06079	>transcript_2891
Non-coding	-1.13821	>transcript_2899
Non-coding	-1.06218	>transcript_2915
Non-coding	-0.412071	>transcript_2916
Non-coding	-2.60042	>transcript_2935
Non-coding	-1.22016	>transcript_2944
Non-coding	-1.00144	>transcript_2946
Non-coding	-1.95786	>transcript_2948
Non-coding	-0.37624	>transcript_2966
Non-coding	-0.091627	>transcript_2976
Non-coding	-0.52	>transcript_2979
Non-coding	-1.10289	>transcript_3007
Non-coding	-1.45018	>transcript_3011
Non-coding	-0.330348	>transcript_3015
Non-coding	-0.59197	>transcript_3019
Non-coding	-1.25786	>transcript_3021
Non-coding	-1.62513	>transcript_3128
Non-coding	-1.31619	>transcript_3147
Non-coding	-0.348157	>transcript_3163
Non-coding	-1.23225	>transcript_3171
Non-coding	-1.78162	>transcript_3173
Non-coding	-0.164018	>transcript_3187
Non-coding	-0.993989	>transcript_3194
Non-coding	-1.64741	>transcript_3199
Non-coding	-0.711037	>transcript_3201
Non-coding	-0.14539	>transcript_3211
Non-coding	-0.761038	>transcript_3218
Non-coding	-1.39285	>transcript_3219
Non-coding	-1.74302	>transcript_3222
Non-coding	-1.36505	>transcript_3223
Non-coding	-2.57271	>transcript_3234
Non-coding	-1.6696	>transcript_3238
Non-coding	-0.961894	>transcript_3254
Non-coding	-0.895155	>transcript_3260
Non-coding	-1.48435	>transcript_3280
Non-coding	-0.705793	>transcript_3284
Non-coding	-1.57603	>transcript_3286
Non-coding	-0.045767	>transcript_3289
Non-coding	-1.57367	>transcript_3301
Non-coding	-0.923672	>transcript_3325
Non-coding	-0.667531	>transcript_3335
Non-coding	-0.994229	>transcript_3341
Non-coding	-0.694069	>transcript_3347
Non-coding	-0.367979	>transcript_3364
Non-coding	-0.601397	>transcript_3369
Non-coding	-1.21243	>transcript_3370
Non-coding	-0.735383	>transcript_3376
Non-coding	-0.094755	>transcript_3378
Non-coding	-1.02366	>transcript_3401
Non-coding	-1.42068	>transcript_3421
Non-coding	-1.17486	>transcript_3424
Non-coding	-2.06199	>transcript_3429
Non-coding	-1.04487	>transcript_3446
Non-coding	-0.874554	>transcript_3462
Non-coding	-0.998346	>transcript_3469
Non-coding	-2.2519	>transcript_3483
Non-coding	-1.30642	>transcript_3500
Non-coding	-1.04582	>transcript_3506
Non-coding	-1.18484	>transcript_3507
Non-coding	-1.45163	>transcript_3542
Non-coding	-0.503622	>transcript_3581
Non-coding	-0.283124	>transcript_3582
Non-coding	-1.56375	>transcript_3586
Non-coding	-1.5608	>transcript_3602
Non-coding	-1.84037	>transcript_3606
Non-coding	-0.773481	>transcript_3614
Non-coding	-1.93175	>transcript_3616
Non-coding	-1.08518	>transcript_3627
Non-coding	-1.75823	>transcript_3632
Non-coding	-0.635287	>transcript_3638
Non-coding	-1.92948	>transcript_3644
Non-coding	-1.19656	>transcript_3652
Non-coding	-1.29098	>transcript_3658
Non-coding	-1.62519	>transcript_3664
Non-coding	-0.285856	>transcript_3672
Non-coding	-0.859372	>transcript_3691
Non-coding	-1.59294	>transcript_3703
Non-coding	-0.301356	>transcript_3711
Non-coding	-0.760903	>transcript_3725
Non-coding	-0.056407	>transcript_3734
Non-coding	-2.31617	>transcript_3737
Non-coding	-0.501839	>transcript_3756
Non-coding	-2.12934	>transcript_3781
Non-coding	-0.185055	>transcript_3799
Non-coding	-2.07996	>transcript_3813
Non-coding	-1.0391	>transcript_3816
Non-coding	-1.18733	>transcript_3851
Non-coding	-1.57905	>transcript_3855
Non-coding	-1.48287	>transcript_3869
Non-coding	-2.41323	>transcript_3872
Non-coding	-2.15441	>transcript_3873
Non-coding	-0.224514	>transcript_3874
Non-coding	-0.786837	>transcript_3877
Non-coding	-2.34084	>transcript_3883
Non-coding	-1.37324	>transcript_3887
Non-coding	-0.61353	>transcript_3898
Non-coding	-1.47408	>transcript_3901
Non-coding	-0.885787	>transcript_3929
Non-coding	-0.807175	>transcript_3931
Non-coding	-0.640349	>transcript_3933
Non-coding	-0.800877	>transcript_3934
Non-coding	-0.752468	>transcript_3935
Non-coding	-0.143738	>transcript_3936
Non-coding	-1.0291	>transcript_3948
Non-coding	-0.092906	>transcript_3955
Non-coding	-0.775925	>transcript_3958
Non-coding	-1.59792	>transcript_3972
Non-coding	-0.912324	>transcript_3991
Non-coding	-1.64742	>transcript_3996
Non-coding	-1.67391	>transcript_4007
Non-coding	-1.70649	>transcript_4011
Non-coding	-1.22652	>transcript_4014
Non-coding	-2.12409	>transcript_4047
Non-coding	-1.17222	>transcript_4054
Non-coding	-1.18735	>transcript_4077
Non-coding	-0.317124	>transcript_4111
Non-coding	-1.46609	>transcript_4112
Non-coding	-2.28869	>transcript_4142
Non-coding	-1.10255	>transcript_4148
Non-coding	-0.792623	>transcript_4151
Non-coding	-0.472656	>transcript_4160
Non-coding	-2.00126	>transcript_4170
Non-coding	-1.55754	>transcript_4191
Non-coding	-0.633419	>transcript_4195
Non-coding	-0.697336	>transcript_4209
Non-coding	-1.54163	>transcript_4211
Non-coding	-0.40552	>transcript_4214
Non-coding	-0.722323	>transcript_4223
Non-coding	-0.21837	>transcript_4244
Non-coding	-2.25305	>transcript_4246
Non-coding	-0.302234	>transcript_4265
Non-coding	-2.22836	>transcript_4286
Non-coding	-1.21649	>transcript_4291
Non-coding	-1.29273	>transcript_4320
Non-coding	-1.58698	>transcript_4346
Non-coding	-1.00446	>transcript_4350
Non-coding	-1.96109	>transcript_4351
Non-coding	-0.270745	>transcript_4352
Non-coding	-2.08701	>transcript_4375
Non-coding	-1.21801	>transcript_4396
Non-coding	-1.05185	>transcript_4401
Non-coding	-1.83179	>transcript_4403
Non-coding	-1.01908	>transcript_4412
Non-coding	-1.68877	>transcript_4415
Non-coding	-0.870668	>transcript_4423
Non-coding	-2.21619	>transcript_4437
Non-coding	-0.713922	>transcript_4463
Non-coding	-0.789256	>transcript_4465
Non-coding	-0.05916	>transcript_4496
Non-coding	-1.15012	>transcript_4497
Non-coding	-1.45291	>transcript_4532
Non-coding	-2.11986	>transcript_4533
Non-coding	-1.82427	>transcript_4542
Non-coding	-0.946797	>transcript_4557
Non-coding	-2.36397	>transcript_4582
Non-coding	-0.364447	>transcript_4589
Non-coding	-0.385998	>transcript_4609
Non-coding	-0.968906	>transcript_4650
Non-coding	-2.06067	>transcript_4655
Non-coding	-1.4692	>transcript_4663
Non-coding	-0.132536	>transcript_4666
Non-coding	-1.14547	>transcript_4668
Non-coding	-0.288971	>transcript_4671
Non-coding	-1.94442	>transcript_4673
Non-coding	-1.13146	>transcript_4678
Non-coding	-0.52667	>transcript_4688
Non-coding	-0.223979	>transcript_4695
Non-coding	-2.0042	>transcript_4700
Non-coding	-0.338427	>transcript_4704
Non-coding	-0.545364	>transcript_4727
Non-coding	-0.753639	>transcript_4760
Non-coding	-2.10421	>transcript_4770
Non-coding	-1.83292	>transcript_4776
Non-coding	-2.4768	>transcript_4816
Non-coding	-0.869196	>transcript_4822
Non-coding	-1.64077	>transcript_4823
Non-coding	-1.13281	>transcript_4833
Non-coding	-0.791286	>transcript_4851
Non-coding	-1.65798	>transcript_4858
Non-coding	-0.262073	>transcript_4859
Non-coding	-0.520813	>transcript_4861
Non-coding	-1.66419	>transcript_4862
Non-coding	-1.55432	>transcript_4875
Non-coding	-0.184644	>transcript_4880
Non-coding	-1.08548	>transcript_4882
Non-coding	-0.252381	>transcript_4887
Non-coding	-1.27466	>transcript_4903
Non-coding	-1.70576	>transcript_4920
Non-coding	-0.11424	>transcript_4923
Non-coding	-0.56945	>transcript_4943
Non-coding	-1.39978	>transcript_4945
Non-coding	-0.85451	>transcript_4966
Non-coding	-1.61279	>transcript_4979
Non-coding	-0.760447	>transcript_4987
Non-coding	-3.21939	>transcript_4993
Non-coding	-1.55545	>transcript_5001
Non-coding	-1.62783	>transcript_5009
Non-coding	-0.555917	>transcript_5021
Non-coding	-1.30652	>transcript_5028
Non-coding	-1.12565	>transcript_5038
Non-coding	-1.61915	>transcript_5040
Non-coding	-1.4152	>transcript_5049
Non-coding	-0.388121	>transcript_5051
Non-coding	-1.61799	>transcript_5071
Non-coding	-0.997045	>transcript_5079
Non-coding	-1.47422	>transcript_5089
Non-coding	-0.131069	>transcript_5091
Non-coding	-0.666767	>transcript_5114
Non-coding	-2.67702	>transcript_5138
Non-coding	-1.58866	>transcript_5149
Non-coding	-0.572764	>transcript_5169
Non-coding	-0.910222	>transcript_5172
Non-coding	-1.7775	>transcript_5180
Non-coding	-1.51228	>transcript_5181
Non-coding	-1.49889	>transcript_5182
Non-coding	-1.27127	>transcript_5184
Non-coding	-1.70084	>transcript_5190
Non-coding	-1.33087	>transcript_5194
Non-coding	-1.1309	>transcript_5195
Non-coding	-1.3009	>transcript_5196
Non-coding	-1.30222	>transcript_5209
Non-coding	-2.70787	>transcript_5210
Non-coding	-0.657748	>transcript_5216
Non-coding	-0.915451	>transcript_5230
Non-coding	-1.32721	>transcript_5231
Non-coding	-0.741383	>transcript_5239
Non-coding	-0.629413	>transcript_5240
Non-coding	-2.27657	>transcript_5242
Non-coding	-0.324618	>transcript_5251
Non-coding	-2.03548	>transcript_5259
Non-coding	-0.999999	>transcript_5271
Non-coding	-1.00598	>transcript_5275
Non-coding	-1.26956	>transcript_5278
Non-coding	-1.73743	>transcript_5281
Non-coding	-1.10916	>transcript_5284
Non-coding	-1.98127	>transcript_5287
Non-coding	-1.2631	>transcript_5294
Non-coding	-1.27936	>transcript_5295
Non-coding	-1.54744	>transcript_5303
Non-coding	-0.667088	>transcript_5318
Non-coding	-0.201544	>transcript_5327
Non-coding	-0.334617	>transcript_5329
Non-coding	-2.32305	>transcript_5349
Non-coding	-1.05063	>transcript_5361
Non-coding	-1.12312	>transcript_5366
Non-coding	-1.08731	>transcript_5379
Non-coding	-1.21678	>transcript_5410
Non-coding	-1.00365	>transcript_5413
Non-coding	-0.202286	>transcript_5422
Non-coding	-1.87808	>transcript_5434
Non-coding	-1.5507	>transcript_5435
Non-coding	-1.35446	>transcript_5455
Non-coding	-0.559591	>transcript_5458
Non-coding	-1.06698	>transcript_5463
Non-coding	-0.890672	>transcript_5475
Non-coding	-1.46173	>transcript_5495
Non-coding	-1.17244	>transcript_5564
Non-coding	-0.278508	>transcript_5567
Non-coding	-0.61029	>transcript_5573
Non-coding	-0.863886	>transcript_5584
Non-coding	-0.828522	>transcript_5613
Non-coding	-0.058323	>transcript_5621
Non-coding	-0.19773	>transcript_5623
Non-coding	-0.683692	>transcript_5628
Non-coding	-1.17146	>transcript_5634
Non-coding	-1.31238	>transcript_5658
Non-coding	-0.950031	>transcript_5661
Non-coding	-0.510008	>transcript_5666
Non-coding	-0.797498	>transcript_5674
Non-coding	-1.0932	>transcript_5675
Non-coding	-0.043639	>transcript_5726
Non-coding	-1.0003	>transcript_5734
Non-coding	-1.53366	>transcript_5738
Non-coding	-1.2622	>transcript_5740
Non-coding	-0.738563	>transcript_5759
Non-coding	-1.77348	>transcript_5763
Non-coding	-0.921344	>transcript_5768
Non-coding	-2.18995	>transcript_5773
Non-coding	-1.58798	>transcript_5777
Non-coding	-0.15172	>transcript_5780
Non-coding	-0.201031	>transcript_5781
Non-coding	-2.71135	>transcript_5784
Non-coding	-0.081357	>transcript_5798
Non-coding	-0.327511	>transcript_5822
Non-coding	-1.0498	>transcript_5856
Non-coding	-1.35711	>transcript_5859
Non-coding	-1.34926	>transcript_5878
Non-coding	-0.682031	>transcript_5922
Non-coding	-0.75409	>transcript_5937
Non-coding	-1.63071	>transcript_5941
Non-coding	-1.53567	>transcript_5976
Non-coding	-1.21125	>transcript_5980
Non-coding	-0.647859	>transcript_5989
Non-coding	-1.1933	>transcript_5990
Non-coding	-0.378915	>transcript_6006
Non-coding	-0.347794	>transcript_6012
Non-coding	-0.129215	>transcript_6016
Non-coding	-1.00879	>transcript_6021
Non-coding	-0.071591	>transcript_6029
Non-coding	-0.873613	>transcript_6053
Non-coding	-1.86491	>transcript_6064
Non-coding	-0.067254	>transcript_6070
Non-coding	-1.06537	>transcript_6078
Non-coding	-1.58957	>transcript_6081
Non-coding	-1.08708	>transcript_6124
Non-coding	-2.29047	>transcript_6154
Non-coding	-1.37353	>transcript_6157
Non-coding	-1.8109	>transcript_6164
Non-coding	-0.33782	>transcript_6176
Non-coding	-1.29831	>transcript_6193
Non-coding	-1.35439	>transcript_6209
Non-coding	-1.15539	>transcript_6211
Non-coding	-1.67288	>transcript_6216
Non-coding	-1.1711	>transcript_6235
Non-coding	-0.020536	>transcript_6238
Non-coding	-1.36108	>transcript_6263
Non-coding	-1.31642	>transcript_6282
Non-coding	-0.513235	>transcript_6288
Non-coding	-0.556955	>transcript_6293
Non-coding	-1.3792	>transcript_6297
Non-coding	-0.405562	>transcript_6302
Non-coding	-1.38529	>transcript_6338
Non-coding	-1.57947	>transcript_6352
Non-coding	-2.51006	>transcript_6363
Non-coding	-0.159096	>transcript_6367
Non-coding	-1.25392	>transcript_6368
Non-coding	-1.20807	>transcript_6373
Non-coding	-1.04206	>transcript_6418
Non-coding	-0.912855	>transcript_6441
Non-coding	-0.473355	>transcript_6442
Non-coding	-1.14094	>transcript_6457
Non-coding	-0.441007	>transcript_6489
Non-coding	-0.79897	>transcript_6548
Non-coding	-0.453189	>transcript_6574
Non-coding	-1.79067	>transcript_6578
Non-coding	-1.35041	>transcript_6610
Non-coding	-1.14495	>transcript_6618
Non-coding	-1.09636	>transcript_6620
Non-coding	-1.22704	>transcript_6639
Non-coding	-1.03922	>transcript_6645
Non-coding	-1.60609	>transcript_6668
Non-coding	-0.615953	>transcript_6702
Non-coding	-0.014197	>transcript_6706
Non-coding	-0.903415	>transcript_6720
Non-coding	-1.54946	>transcript_6732
Non-coding	-1.17591	>transcript_6741
Non-coding	-0.313438	>transcript_6766
Non-coding	-1.26308	>transcript_6778
Non-coding	-0.412451	>transcript_6781
Non-coding	-0.922639	>transcript_6790
Non-coding	-1.15319	>transcript_6791
Non-coding	-1.16534	>transcript_6796
Non-coding	-2.5178	>transcript_6802
Non-coding	-0.428511	>transcript_6803
Non-coding	-1.28831	>transcript_6806
Non-coding	-1.93696	>transcript_6811
Non-coding	-1.36325	>transcript_6821
Non-coding	-2.21815	>transcript_6823
Non-coding	-1.57179	>transcript_6844
Non-coding	-0.594852	>transcript_6851
Non-coding	-2.66586	>transcript_6863
Non-coding	-2.12094	>transcript_6867
Non-coding	-2.70506	>transcript_6872
Non-coding	-1.04316	>transcript_6874
Non-coding	-1.2432	>transcript_6883
Non-coding	-1.02655	>transcript_6894
Non-coding	-1.91128	>transcript_6899
Non-coding	-0.824698	>transcript_6902
Non-coding	-1.04069	>transcript_6907
Non-coding	-0.860795	>transcript_6965
Non-coding	-0.942314	>transcript_6969
Non-coding	-1.26634	>transcript_7000
Non-coding	-0.847834	>transcript_7010
Non-coding	-2.07167	>transcript_7012
Non-coding	-1.03426	>transcript_7023
Non-coding	-0.352061	>transcript_7027
Non-coding	-1.05629	>transcript_7039
Non-coding	-0.577063	>transcript_7042
Non-coding	-1.58937	>transcript_7088
Non-coding	-0.441732	>transcript_7106
Non-coding	-0.922843	>transcript_7128
Non-coding	-2.44772	>transcript_7130
Non-coding	-1.40973	>transcript_7136
Non-coding	-1.60552	>transcript_7152
Non-coding	-1.65231	>transcript_7159
Non-coding	-0.536412	>transcript_7200
Non-coding	-1.34294	>transcript_7201
Non-coding	-1.05872	>transcript_7216
Non-coding	-0.856447	>transcript_7268
Non-coding	-2.24228	>transcript_7290
Non-coding	-0.855353	>transcript_7302
Non-coding	-1.72245	>transcript_7304
Non-coding	-0.284393	>transcript_7311
Non-coding	-2.53457	>transcript_7316
Non-coding	-1.35944	>transcript_7317
Non-coding	-1.09543	>transcript_7330
Non-coding	-0.44032	>transcript_7369
Non-coding	-0.052854	>transcript_7385
Non-coding	-0.793164	>transcript_7391
Non-coding	-1.55448	>transcript_7414
Non-coding	-0.538331	>transcript_7442
Non-coding	-1.57345	>transcript_7457
Non-coding	-0.688603	>transcript_7464
Non-coding	-2.58797	>transcript_7477
Non-coding	-0.523581	>transcript_7493
Non-coding	-0.128807	>transcript_7519
Non-coding	-0.152106	>transcript_7527
Non-coding	-2.1761	>transcript_7563
Non-coding	-1.05793	>transcript_7604
Non-coding	-0.850679	>transcript_7607
Non-coding	-1.12793	>transcript_7618
Non-coding	-1.15763	>transcript_7624
Non-coding	-0.958208	>transcript_7667
Non-coding	-1.29763	>transcript_7679
Non-coding	-0.895271	>transcript_7686
Non-coding	-0.291032	>transcript_7691
Non-coding	-0.686012	>transcript_7706
Non-coding	-2.35848	>transcript_7707
Non-coding	-0.710467	>transcript_7752
Non-coding	-0.632536	>transcript_7781
Non-coding	-1.2823	>transcript_7792
Non-coding	-0.568733	>transcript_7813
Non-coding	-1.10432	>transcript_7823
Non-coding	-0.774648	>transcript_7839
Non-coding	-0.834788	>transcript_7854
Non-coding	-0.694691	>transcript_7878
Non-coding	-0.501246	>transcript_7893
Non-coding	-0.917242	>transcript_7900
Non-coding	-0.079455	>transcript_7949
Non-coding	-0.243403	>transcript_7976
Non-coding	-0.884283	>transcript_7996
Non-coding	-1.5104	>transcript_7998
Non-coding	-0.422192	>transcript_8004
Non-coding	-1.17361	>transcript_8011
Non-coding	-0.597731	>transcript_8015
Non-coding	-1.87312	>transcript_8032
Non-coding	-0.351978	>transcript_8053
Non-coding	-0.592682	>transcript_8058
Non-coding	-0.529982	>transcript_8063
Non-coding	-1.32831	>transcript_8065
Non-coding	-0.741688	>transcript_8068
Non-coding	-0.160426	>transcript_8078
Non-coding	-0.589762	>transcript_8090
Non-coding	-0.059012	>transcript_8106
Non-coding	-2.74733	>transcript_8108
Non-coding	-0.56302	>transcript_8128
Non-coding	-0.101488	>transcript_8153
Non-coding	-1.28753	>transcript_8198
Non-coding	-0.564174	>transcript_8216
Non-coding	-1.31461	>transcript_8224
Non-coding	-1.83038	>transcript_8230
Non-coding	-0.244905	>transcript_8280
Non-coding	-0.675266	>transcript_8283
Non-coding	-1.77149	>transcript_8311
Non-coding	-0.294537	>transcript_8318
Non-coding	-0.725509	>transcript_8334
Non-coding	-1.23563	>transcript_8358
Non-coding	-0.947295	>transcript_8364
Non-coding	-0.726687	>transcript_8365
Non-coding	-0.534441	>transcript_8369
Non-coding	-0.401884	>transcript_8413
Non-coding	-1.19477	>transcript_8415
Non-coding	-0.787004	>transcript_8419
Non-coding	-0.65548	>transcript_8423
Non-coding	-0.026426	>transcript_8448
Non-coding	-1.28255	>transcript_8457
Non-coding	-0.203608	>transcript_8462
Non-coding	-1.97229	>transcript_8485
Non-coding	-0.853645	>transcript_8497
Non-coding	-0.610505	>transcript_8530
Non-coding	-0.824742	>transcript_8549
Non-coding	-0.41535	>transcript_8570
Non-coding	-1.47143	>transcript_8573
Non-coding	-0.868333	>transcript_8582
Non-coding	-0.544926	>transcript_8616
Non-coding	-0.617473	>transcript_8633
Non-coding	-3.08816	>transcript_8641
Non-coding	-1.50295	>transcript_8670
Non-coding	-1.07918	>transcript_8672
Non-coding	-1.96603	>transcript_8675
Non-coding	-0.171539	>transcript_8681
Non-coding	-1.92814	>transcript_8695
Non-coding	-0.186614	>transcript_8701
Non-coding	-0.987121	>transcript_8719
Non-coding	-0.191347	>transcript_8738
Non-coding	-1.60856	>transcript_8740
Non-coding	-1.1147	>transcript_8761
Non-coding	-0.189833	>transcript_8765
Non-coding	-1.18031	>transcript_8773
Non-coding	-1.77309	>transcript_8783
Non-coding	-2.14025	>transcript_8798
Non-coding	-0.326589	>transcript_8814
Non-coding	-0.273918	>transcript_8831
Non-coding	-1.30706	>transcript_8832
Non-coding	-0.005094	>transcript_8848
Non-coding	-0.365378	>transcript_8886
Non-coding	-0.284748	>transcript_8892
Non-coding	-0.553888	>transcript_8899
Non-coding	-2.10621	>transcript_8913
Non-coding	-0.015864	>transcript_8931
Non-coding	-0.934296	>transcript_8971
Non-coding	-0.370374	>transcript_8978
Non-coding	-1.16192	>transcript_9036
Non-coding	-0.303773	>transcript_9053
Non-coding	-1.8555	>transcript_9090
Non-coding	-0.788095	>transcript_9092
Non-coding	-0.574392	>transcript_9116
Non-coding	-1.14493	>transcript_9117
Non-coding	-0.553576	>transcript_9133
Non-coding	-1.05677	>transcript_9134
Non-coding	-2.08561	>transcript_9144
Non-coding	-0.775979	>transcript_9187
Non-coding	-0.653227	>transcript_9204
Non-coding	-0.092224	>transcript_9208
Non-coding	-0.185726	>transcript_9232
Non-coding	-0.187452	>transcript_9241
Non-coding	-0.283816	>transcript_9252
Non-coding	-1.23586	>transcript_9279
Non-coding	-1.1332	>transcript_9280
Non-coding	-0.712307	>transcript_9283
Non-coding	-0.377064	>transcript_9329
Non-coding	-0.770996	>transcript_9345
Non-coding	-0.662989	>transcript_9349
Non-coding	-0.529691	>transcript_9367
Non-coding	-0.313905	>transcript_9376
Non-coding	-0.82609	>transcript_9381
Non-coding	-0.417037	>transcript_9404
Non-coding	-1.00168	>transcript_9415
Non-coding	-0.65548	>transcript_9419
Non-coding	-0.08016	>transcript_9444
Non-coding	-0.206399	>transcript_9463
Non-coding	-1.23898	>transcript_9472
Non-coding	-0.558309	>transcript_9497
Non-coding	-1.41518	>transcript_9536
Non-coding	-1.02098	>transcript_9538
Non-coding	-0.871178	>transcript_9548
Non-coding	-0.857289	>transcript_9549
Non-coding	-0.455711	>transcript_9574
Non-coding	-1.124	>transcript_9593
Non-coding	-0.208273	>transcript_9594
Non-coding	-2.17502	>transcript_9601
Non-coding	-0.822321	>transcript_9603
Non-coding	-0.692386	>transcript_9618
Non-coding	-0.024136	>transcript_9647
Non-coding	-0.667537	>transcript_9661
Non-coding	-1.28043	>transcript_9672
Non-coding	-0.679581	>transcript_9687
Non-coding	-0.507996	>transcript_9716
Non-coding	-0.492197	>transcript_9746
Non-coding	-1.33106	>transcript_9798
Non-coding	-0.009487	>transcript_9802
Non-coding	-1.37306	>transcript_9804
Non-coding	-0.00236	>transcript_9829
Non-coding	-0.365649	>transcript_9834
Non-coding	-0.858888	>transcript_9845
Non-coding	-0.546747	>transcript_9859
Non-coding	-1.69479	>transcript_9873
Non-coding	-1.08045	>transcript_9885
Non-coding	-0.42433	>transcript_9892
Non-coding	-1.92463	>transcript_9907
Non-coding	-0.166203	>transcript_9950
Non-coding	-0.91403	>transcript_9953
Non-coding	-0.041458	>transcript_9954
Non-coding	-1.01426	>transcript_9983
Non-coding	-0.400383	>transcript_9998
Non-coding	-0.914563	>transcript_10026
Non-coding	-1.52364	>transcript_10067
Non-coding	-0.672459	>transcript_10071
Non-coding	-0.603129	>transcript_10107
Non-coding	-1.28232	>transcript_10113
Non-coding	-2.07029	>transcript_10122
Non-coding	-2.16107	>transcript_10129
Non-coding	-1.02341	>transcript_10136
Non-coding	-1.1925	>transcript_10137
Non-coding	-0.502799	>transcript_10147
Non-coding	-0.966756	>transcript_10177
Non-coding	-1.90253	>transcript_10217
Non-coding	-0.442335	>transcript_10228
Non-coding	-0.435989	>transcript_10267
Non-coding	-1.51067	>transcript_10298
Non-coding	-1.28523	>transcript_10313
Non-coding	-1.58006	>transcript_10314
Non-coding	-2.18607	>transcript_10318
Non-coding	-0.036922	>transcript_10329
Non-coding	-0.346449	>transcript_10343
Non-coding	-0.295966	>transcript_10357
Non-coding	-1.12618	>transcript_10393
Non-coding	-0.958264	>transcript_10420
Non-coding	-1.75619	>transcript_10432
Non-coding	-0.309345	>transcript_10447
Non-coding	-1.44795	>transcript_10451
Non-coding	-2.59033	>transcript_10467
Non-coding	-0.131772	>transcript_10475
Non-coding	-0.008686	>transcript_10478
Non-coding	-1.81502	>transcript_10480
Non-coding	-2.21179	>transcript_10484
Non-coding	-1.65703	>transcript_10487
Non-coding	-0.29628	>transcript_10513
Non-coding	-0.284582	>transcript_10515
Non-coding	-1.69209	>transcript_10524
Non-coding	-0.593614	>transcript_10535
Non-coding	-0.479454	>transcript_10559
Non-coding	-0.349777	>transcript_10565
Non-coding	-2.23227	>transcript_10579
Non-coding	-0.520929	>transcript_10601
Non-coding	-0.772473	>transcript_10608
Non-coding	-1.80441	>transcript_10611
Non-coding	-0.40404	>transcript_10623
Non-coding	-2.14362	>transcript_10630
Non-coding	-0.436503	>transcript_10639
Non-coding	-0.094052	>transcript_10655
Non-coding	-2.14278	>transcript_10656
Non-coding	-0.566286	>transcript_10660
Non-coding	-1.26366	>transcript_10663
Non-coding	-1.29483	>transcript_10665
Non-coding	-1.11986	>transcript_10695
Non-coding	-2.19842	>transcript_10702
Non-coding	-1.49543	>transcript_10706
Non-coding	-0.366633	>transcript_10716
Non-coding	-0.257406	>transcript_10728
Non-coding	-0.843377	>transcript_10783
Non-coding	-0.32026	>transcript_10804
Non-coding	-0.727637	>transcript_10822
Non-coding	-1.78836	>transcript_10825
Non-coding	-1.71614	>transcript_10826
Non-coding	-1.38216	>transcript_10839
Non-coding	-1.61348	>transcript_10843
Non-coding	-2.51451	>transcript_10849
Non-coding	-1.37891	>transcript_10863
Non-coding	-1.4687	>transcript_10869
Non-coding	-1.2483	>transcript_10871
Non-coding	-1.64994	>transcript_10877
Non-coding	-1.75853	>transcript_10884
Non-coding	-0.909912	>transcript_10885
Non-coding	-0.786637	>transcript_10898
Non-coding	-1.69549	>transcript_10911
Non-coding	-0.070464	>transcript_10925
Non-coding	-2.47996	>transcript_10952
Non-coding	-0.358156	>transcript_10955
Non-coding	-0.345699	>transcript_10964
Non-coding	-0.543105	>transcript_10969
Non-coding	-1.84387	>transcript_10985
Non-coding	-0.721979	>transcript_10988
Non-coding	-1.22215	>transcript_10991
Non-coding	-1.69473	>transcript_11000
Non-coding	-1.24178	>transcript_11013
Non-coding	-0.673907	>transcript_11021
Non-coding	-1.76637	>transcript_11022
Non-coding	-0.191236	>transcript_11040
Non-coding	-2.42192	>transcript_11085
Non-coding	-0.904509	>transcript_11091
Non-coding	-0.505514	>transcript_11112
Non-coding	-0.365169	>transcript_11126
Non-coding	-0.844993	>transcript_11150
Non-coding	-0.611828	>transcript_11158
Non-coding	-2.12142	>transcript_11163
Non-coding	-1.03957	>transcript_11166
Non-coding	-0.474565	>transcript_11177
Non-coding	-2.41854	>transcript_11188
Non-coding	-0.958833	>transcript_11196
Non-coding	-2.13068	>transcript_11209
Non-coding	-0.977311	>transcript_11228
Non-coding	-2.40296	>transcript_11229
Non-coding	-1.47278	>transcript_11234
Non-coding	-1.14945	>transcript_11245
Non-coding	-0.781574	>transcript_11253
Non-coding	-0.914273	>transcript_11257
Non-coding	-0.483114	>transcript_11275
Non-coding	-1.95029	>transcript_11303
Non-coding	-0.530588	>transcript_11308
Non-coding	-0.089247	>transcript_11315
Non-coding	-0.938502	>transcript_11320
Non-coding	-0.74227	>transcript_11361
Non-coding	-0.731323	>transcript_11373
Non-coding	-1.39247	>transcript_11377
Non-coding	-1.59532	>transcript_11380
Non-coding	-0.920036	>transcript_11390
Non-coding	-0.153404	>transcript_11419
Non-coding	-1.77604	>transcript_11421
Non-coding	-0.677914	>transcript_11456
Non-coding	-1.23692	>transcript_11462
Non-coding	-0.669043	>transcript_11501
Non-coding	-1.09461	>transcript_11504
Non-coding	-0.631046	>transcript_11509
Non-coding	-0.954984	>transcript_11515
Non-coding	-0.087129	>transcript_11538
Non-coding	-0.373208	>transcript_11544
Non-coding	-0.766919	>transcript_11546
Non-coding	-0.936674	>transcript_11551
Non-coding	-0.754105	>transcript_11558
Non-coding	-0.430809	>transcript_11568
Non-coding	-0.54516	>transcript_11584
Non-coding	-0.136849	>transcript_11605
Non-coding	-0.605447	>transcript_11608
Non-coding	-0.467471	>transcript_11618
Non-coding	-0.312934	>transcript_11649
Non-coding	-0.463516	>transcript_11666
Non-coding	-0.117542	>transcript_11672
Non-coding	-0.512468	>transcript_11681
Non-coding	-1.77111	>transcript_11683
Non-coding	-1.65948	>transcript_11688
Non-coding	-2.97323	>transcript_11713
Non-coding	-1.22004	>transcript_11755
Non-coding	-1.42975	>transcript_11764
Non-coding	-0.743065	>transcript_11780
Non-coding	-0.963164	>transcript_11783
Non-coding	-0.680193	>transcript_11821
Non-coding	-2.23929	>transcript_11827
Non-coding	-0.458677	>transcript_11856
Non-coding	-0.330863	>transcript_11872
Non-coding	-1.38404	>transcript_11876
Non-coding	-1.32214	>transcript_11912
Non-coding	-1.55121	>transcript_11947
Non-coding	-1.96121	>transcript_11971
Non-coding	-1.60263	>transcript_11979
Non-coding	-1.14788	>transcript_11980
Non-coding	-1.50911	>transcript_11981
Non-coding	-0.507435	>transcript_11983
Non-coding	-0.287609	>transcript_12015
Non-coding	-0.682824	>transcript_12021
Non-coding	-1.42867	>transcript_12022
Non-coding	-1.68395	>transcript_12023
Non-coding	-0.574481	>transcript_12037
Non-coding	-0.238271	>transcript_12060
Non-coding	-2.74871	>transcript_12074
Non-coding	-0.279576	>transcript_12081
Non-coding	-0.544756	>transcript_12107
Non-coding	-1.26719	>transcript_12112
Non-coding	-1.44265	>transcript_12175
Non-coding	-1.04979	>transcript_12183
Non-coding	-2.13374	>transcript_12197
Non-coding	-0.620711	>transcript_12204
Non-coding	-0.166839	>transcript_12219
Non-coding	-1.75074	>transcript_12226
Non-coding	-0.694489	>transcript_12281
Non-coding	-1.05431	>transcript_12285
Non-coding	-0.23074	>transcript_12288
Non-coding	-0.135322	>transcript_12294
Non-coding	-0.248156	>transcript_12310
Non-coding	-0.760534	>transcript_12367
Non-coding	-0.40153	>transcript_12391
Non-coding	-0.777971	>transcript_12394
Non-coding	-0.733326	>transcript_12412
Non-coding	-0.925194	>transcript_12453
Non-coding	-2.64693	>transcript_12504
Non-coding	-1.29289	>transcript_12515
Non-coding	-0.233424	>transcript_12537
Non-coding	-0.50735	>transcript_12544
Non-coding	-0.909339	>transcript_12553
Non-coding	-1.11579	>transcript_12564
Non-coding	-0.131984	>transcript_12588
Non-coding	-0.589992	>transcript_12602
Non-coding	-0.651467	>transcript_12612
Non-coding	-0.496516	>transcript_12618
Non-coding	-0.176014	>transcript_12621
Non-coding	-1.24218	>transcript_12650
Non-coding	-0.808817	>transcript_12653
Non-coding	-1.13709	>transcript_12675
Non-coding	-2.30167	>transcript_12694
Non-coding	-0.492949	>transcript_12705
Non-coding	-0.80205	>transcript_12721
Non-coding	-0.447471	>transcript_12723
Non-coding	-1.24737	>transcript_12744
Non-coding	-0.538444	>transcript_12758
Non-coding	-0.23702	>transcript_12765
Non-coding	-2.02112	>transcript_12807
Non-coding	-0.292649	>transcript_12827
Non-coding	-0.301039	>transcript_12863
Non-coding	-0.432184	>transcript_12868
Non-coding	-1.70583	>transcript_12882
Non-coding	-1.15778	>transcript_12897
Non-coding	-0.657339	>transcript_12901
Non-coding	-1.67557	>transcript_12904
Non-coding	-0.2985	>transcript_12909
Non-coding	-0.423213	>transcript_12910
Non-coding	-0.189482	>transcript_12914
Non-coding	-0.769901	>transcript_12929
Non-coding	-0.784812	>transcript_12935
Non-coding	-0.452612	>transcript_12944
Non-coding	-1.42941	>transcript_12992
Non-coding	-3.32368	>transcript_13012
Non-coding	-1.23046	>transcript_13032
Non-coding	-2.02017	>transcript_13035
Non-coding	-1.91663	>transcript_13055
Non-coding	-1.32133	>transcript_13071
Non-coding	-1.28765	>transcript_13085
Non-coding	-1.30378	>transcript_13095
Non-coding	-1.448	>transcript_13097
Non-coding	-1.34834	>transcript_13108
Non-coding	-1.06395	>transcript_13109
Non-coding	-0.533579	>transcript_13111
Non-coding	-2.02055	>transcript_13120
Non-coding	-2.86533	>transcript_13121
Non-coding	-2.43852	>transcript_13128
Non-coding	-0.977066	>transcript_13133
Non-coding	-0.406347	>transcript_13143
Non-coding	-0.118224	>transcript_13160
Non-coding	-1.53554	>transcript_13165
Non-coding	-1.20077	>transcript_13169
Non-coding	-1.52545	>transcript_13183
Non-coding	-0.928048	>transcript_13188
Non-coding	-1.12107	>transcript_13196
Non-coding	-0.951711	>transcript_13207
Non-coding	-2.0061	>transcript_13215
Non-coding	-1.08782	>transcript_13224
Non-coding	-1.58378	>transcript_13228
Non-coding	-2.28288	>transcript_13232
Non-coding	-2.12423	>transcript_13234
Non-coding	-0.849677	>transcript_13248
Non-coding	-2.32652	>transcript_13256
Non-coding	-0.612723	>transcript_13260
Non-coding	-2.20454	>transcript_13261
Non-coding	-0.635019	>transcript_13274
Non-coding	-2.53301	>transcript_13281
Non-coding	-0.630422	>transcript_13301
Non-coding	-0.870285	>transcript_13307
Non-coding	-0.459973	>transcript_13322
Non-coding	-0.1888	>transcript_13329
Non-coding	-1.53442	>transcript_13347
Non-coding	-0.502491	>transcript_13370
Non-coding	-0.67758	>transcript_13374
Non-coding	-0.128043	>transcript_13378
Non-coding	-0.097114	>transcript_13380
Non-coding	-1.1531	>transcript_13385
Non-coding	-0.280986	>transcript_13419
Non-coding	-1.85114	>transcript_13450
Non-coding	-0.603889	>transcript_13455
Non-coding	-0.940291	>transcript_13469
Non-coding	-0.594284	>transcript_13477
Non-coding	-0.134606	>transcript_13482
Non-coding	-0.577001	>transcript_13483
Non-coding	-0.408063	>transcript_13506
Non-coding	-0.476381	>transcript_13515
Non-coding	-0.110629	>transcript_13533
Non-coding	-0.275895	>transcript_13550
Non-coding	-0.989179	>transcript_13593
Non-coding	-0.174802	>transcript_13615
Non-coding	-0.493834	>transcript_13622
Non-coding	-0.201431	>transcript_13630
Non-coding	-0.058617	>transcript_13635
Non-coding	-0.088046	>transcript_13647
Non-coding	-1.22678	>transcript_13657
Non-coding	-1.00258	>transcript_13658
Non-coding	-0.541199	>transcript_13665
Non-coding	-0.295001	>transcript_13673
Non-coding	-0.362896	>transcript_13678
Non-coding	-1.09078	>transcript_13690
Non-coding	-2.00191	>transcript_13694
Non-coding	-0.469106	>transcript_13712
Non-coding	-0.447263	>transcript_13717
Non-coding	-0.567906	>transcript_13733
Non-coding	-0.399047	>transcript_13742
Non-coding	-0.049816	>transcript_13754
Non-coding	-1.31491	>transcript_13768
Non-coding	-1.36324	>transcript_13776
Non-coding	-0.084065	>transcript_13790
Non-coding	-0.315007	>transcript_13820
Non-coding	-0.130519	>transcript_13822
Non-coding	-0.051025	>transcript_13838
Non-coding	-0.127001	>transcript_13842
Non-coding	-0.253677	>transcript_13861
Non-coding	-1.41183	>transcript_13882
Non-coding	-1.09308	>transcript_13899
Non-coding	-0.846269	>transcript_13900
Non-coding	-1.26786	>transcript_13901
Non-coding	-1.82871	>transcript_13916
Non-coding	-0.653126	>transcript_13917
Non-coding	-0.054868	>transcript_13933
Non-coding	-0.853988	>transcript_13934
Non-coding	-1.52188	>transcript_13949
Non-coding	-0.892223	>transcript_13950
Non-coding	-1.70764	>transcript_13951
Non-coding	-0.11413	>transcript_13955
Non-coding	-0.678497	>transcript_13959
Non-coding	-0.302732	>transcript_13980
Non-coding	-1.42493	>transcript_13995
Non-coding	-2.71665	>transcript_14006
Non-coding	-0.49971	>transcript_14012
Non-coding	-1.43445	>transcript_14043
Non-coding	-1.25736	>transcript_14060
Non-coding	-0.993114	>transcript_14069
Non-coding	-1.61244	>transcript_14073
Non-coding	-1.75387	>transcript_14074
Non-coding	-1.19642	>transcript_14080
Non-coding	-2.10828	>transcript_14089
Non-coding	-0.637844	>transcript_14090
Non-coding	-0.911853	>transcript_14094
Non-coding	-1.19159	>transcript_14109
Non-coding	-1.44373	>transcript_14111
Non-coding	-0.910806	>transcript_14144
Non-coding	-0.504951	>transcript_14149
Non-coding	-1.10652	>transcript_14151
Non-coding	-0.959146	>transcript_14155
Non-coding	-0.889323	>transcript_14156
Non-coding	-0.837446	>transcript_14160
Non-coding	-1.87194	>transcript_14174
Non-coding	-2.55875	>transcript_14177
Non-coding	-0.258645	>transcript_14195
Non-coding	-0.076263	>transcript_14204
Non-coding	-0.458049	>transcript_14214
Non-coding	-0.725788	>transcript_14218
Non-coding	-0.514492	>transcript_14239
Non-coding	-1.00896	>transcript_14246
Non-coding	-0.91686	>transcript_14249
Non-coding	-0.205657	>transcript_14267
Non-coding	-0.083465	>transcript_14268
Non-coding	-1.1112	>transcript_14271
Non-coding	-0.658079	>transcript_14272
Non-coding	-1.76389	>transcript_14275
Non-coding	-0.837161	>transcript_14288
Non-coding	-1.50236	>transcript_14290
Non-coding	-0.180638	>transcript_14299
Non-coding	-1.92068	>transcript_14307
Non-coding	-2.08369	>transcript_14315
Non-coding	-0.858671	>transcript_14324
Non-coding	-1.0234	>transcript_14326
Non-coding	-2.18355	>transcript_14329
Non-coding	-1.51973	>transcript_14333
Non-coding	-1.49428	>transcript_14367
Non-coding	-0.412397	>transcript_14396
Non-coding	-0.208161	>transcript_14403
Non-coding	-0.66818	>transcript_14411
Non-coding	-1.7287	>transcript_14418
Non-coding	-2.32679	>transcript_14420
Non-coding	-2.04637	>transcript_14427
Non-coding	-1.51029	>transcript_14447
Non-coding	-1.32156	>transcript_14460
Non-coding	-0.946181	>transcript_14462
Non-coding	-0.283768	>transcript_14472
Non-coding	-0.070976	>transcript_14488
Non-coding	-2.48647	>transcript_14501
Non-coding	-0.830326	>transcript_14526
Non-coding	-0.98844	>transcript_14529
Non-coding	-1.74739	>transcript_14530
Non-coding	-1.982	>transcript_14581
Non-coding	-1.58295	>transcript_14599
Non-coding	-1.73669	>transcript_14600
Non-coding	-1.50958	>transcript_14610
Non-coding	-0.621798	>transcript_14629
Non-coding	-0.157523	>transcript_14630
Non-coding	-1.35606	>transcript_14633
Non-coding	-1.80575	>transcript_14640
Non-coding	-1.73929	>transcript_14658
Non-coding	-0.444935	>transcript_14667
Non-coding	-0.488008	>transcript_14680
Non-coding	-1.53527	>transcript_14689
Non-coding	-1.929	>transcript_14695
Non-coding	-2.1833	>transcript_14698
Non-coding	-1.85959	>transcript_14723
Non-coding	-0.286675	>transcript_14735
Non-coding	-1.93684	>transcript_14737
Non-coding	-2.17735	>transcript_14755
Non-coding	-2.0902	>transcript_14757
Non-coding	-1.48596	>transcript_14765
Non-coding	-1.78959	>transcript_14773
Non-coding	-0.109525	>transcript_14796
Non-coding	-0.910869	>transcript_14797
Non-coding	-1.20256	>transcript_14803
Non-coding	-1.57488	>transcript_14820
Non-coding	-2.80466	>transcript_14857
Non-coding	-0.110877	>transcript_14869
Non-coding	-1.17288	>transcript_14884
Non-coding	-1.86545	>transcript_14885
Non-coding	-0.505006	>transcript_14896
Non-coding	-1.50446	>transcript_14911
Non-coding	-0.00524	>transcript_14914
Non-coding	-0.862728	>transcript_14915
Non-coding	-1.20447	>transcript_14922
Non-coding	-0.458832	>transcript_14937
Non-coding	-1.63681	>transcript_14940
Non-coding	-2.74965	>transcript_14951
Non-coding	-1.56079	>transcript_14958
Non-coding	-0.54073	>transcript_14971
Non-coding	-0.225578	>transcript_14973
Non-coding	-0.484494	>transcript_14981
Non-coding	-0.111851	>transcript_14995
Non-coding	-0.826281	>transcript_15006
Non-coding	-1.31896	>transcript_15016
Non-coding	-1.173	>transcript_15043
Non-coding	-0.933559	>transcript_15046
Non-coding	-0.912468	>transcript_15047
Non-coding	-0.336614	>transcript_15067
Non-coding	-0.448746	>transcript_15074
Non-coding	-1.02817	>transcript_15075
Non-coding	-0.845072	>transcript_15101
Non-coding	-1.95099	>transcript_15114
Non-coding	-0.297101	>transcript_15120
Non-coding	-1.38089	>transcript_15121
Non-coding	-0.06518	>transcript_15129
Non-coding	-0.260693	>transcript_15131
Non-coding	-2.12471	>transcript_15142
Non-coding	-0.866657	>transcript_15150
Non-coding	-1.57655	>transcript_15202
Non-coding	-0.737572	>transcript_15218
Non-coding	-0.464481	>transcript_15239
Non-coding	-0.554294	>transcript_15279
Non-coding	-1.00676	>transcript_15317
Non-coding	-0.105365	>transcript_15318
Non-coding	-1.03651	>transcript_15334
Non-coding	-2.79353	>transcript_15339
Non-coding	-0.66302	>transcript_15355
Non-coding	-0.221227	>transcript_15360
Non-coding	-0.158263	>transcript_15363
Non-coding	-1.64805	>transcript_15364
Non-coding	-0.806533	>transcript_15369
Non-coding	-0.331861	>transcript_15370
Non-coding	-0.084264	>transcript_15376
Non-coding	-0.674075	>transcript_15383
Non-coding	-0.303089	>transcript_15417
Non-coding	-1.33181	>transcript_15419
Non-coding	-1.59831	>transcript_15427
Non-coding	-1.13544	>transcript_15437
Non-coding	-0.759401	>transcript_15439
Non-coding	-0.095998	>transcript_15448
Non-coding	-0.99854	>transcript_15457
Non-coding	-0.029542	>transcript_15466
Non-coding	-0.563057	>transcript_15475
Non-coding	-0.176415	>transcript_15479
Non-coding	-0.068101	>transcript_15488
Non-coding	-1.12532	>transcript_15495
Non-coding	-0.713568	>transcript_15501
Non-coding	-0.53248	>transcript_15513
Non-coding	-0.532051	>transcript_15518
Non-coding	-0.843715	>transcript_15543
Non-coding	-0.994187	>transcript_15547
Non-coding	-0.186574	>transcript_15552
Non-coding	-0.189361	>transcript_15555
Non-coding	-2.18177	>transcript_15557
Non-coding	-0.591009	>transcript_15559
Non-coding	-0.689418	>transcript_15590
Non-coding	-0.626845	>transcript_15592
Non-coding	-1.42732	>transcript_15604
Non-coding	-1.13681	>transcript_15610
Non-coding	-0.792914	>transcript_15615
Non-coding	-0.948993	>transcript_15623
Non-coding	-0.484992	>transcript_15677
Non-coding	-0.430537	>transcript_15685
Non-coding	-1.58965	>transcript_15690
Non-coding	-0.983337	>transcript_15696
Non-coding	-0.120318	>transcript_15716
Non-coding	-0.601063	>transcript_15720
Non-coding	-1.04084	>transcript_15746
Non-coding	-1.41283	>transcript_15765
Non-coding	-0.357521	>transcript_15774
Non-coding	-1.40293	>transcript_15779
Non-coding	-1.35153	>transcript_15799
Non-coding	-1.46486	>transcript_15811
Non-coding	-0.623632	>transcript_15812
Non-coding	-0.197548	>transcript_15813
Non-coding	-0.999857	>transcript_15814
Non-coding	-1.00115	>transcript_15816
Non-coding	-0.335556	>transcript_15830
Non-coding	-0.276532	>transcript_15841
Non-coding	-0.536453	>transcript_15847
Non-coding	-0.250603	>transcript_15859
Non-coding	-0.96413	>transcript_15869
Non-coding	-0.860865	>transcript_15878
Non-coding	-0.284974	>transcript_15891
Non-coding	-1.14657	>transcript_15910
Non-coding	-3.08405	>transcript_15918
Non-coding	-0.854893	>transcript_15925
Non-coding	-1.26108	>transcript_15983
Non-coding	-0.08033	>transcript_16012
Non-coding	-0.699638	>transcript_16017
Non-coding	-1.90576	>transcript_16052
Non-coding	-0.163043	>transcript_16075
Non-coding	-0.573195	>transcript_16077
Non-coding	-1.74424	>transcript_16102
Non-coding	-1.20815	>transcript_16109
Non-coding	-0.529718	>transcript_16116
Non-coding	-0.526366	>transcript_16119
Non-coding	-0.451022	>transcript_16136
Non-coding	-0.68905	>transcript_16138
Non-coding	-1.72528	>transcript_16162
Non-coding	-0.802876	>transcript_16175
Non-coding	-0.455148	>transcript_16177
Non-coding	-1.37682	>transcript_16190
Non-coding	-0.250985	>transcript_16195
Non-coding	-0.856208	>transcript_16201
Non-coding	-1.46864	>transcript_16209
Non-coding	-0.732004	>transcript_16221
Non-coding	-1.64003	>transcript_16225
Non-coding	-0.62457	>transcript_16238
Non-coding	-0.286032	>transcript_16246
Non-coding	-0.013783	>transcript_16254
Non-coding	-0.478718	>transcript_16262
Non-coding	-0.814174	>transcript_16263
Non-coding	-0.420673	>transcript_16276
Non-coding	-0.211377	>transcript_16277
Non-coding	-0.486063	>transcript_16278
Non-coding	-1.51215	>transcript_16287
Non-coding	-0.434107	>transcript_16298
Non-coding	-0.389922	>transcript_16299
Non-coding	-0.993504	>transcript_16311
Non-coding	-1.56273	>transcript_16331
Non-coding	-1.53309	>transcript_16332
Non-coding	-0.562133	>transcript_16341
Non-coding	-0.060672	>transcript_16348
Non-coding	-0.17513	>transcript_16358
Non-coding	-1.33841	>transcript_16363
Non-coding	-1.71146	>transcript_16368
Non-coding	-0.528074	>transcript_16369
Non-coding	-1.39856	>transcript_16378
Non-coding	-0.214462	>transcript_16391
Non-coding	-0.294131	>transcript_16412
Non-coding	-0.556429	>transcript_16416
Non-coding	-1.04691	>transcript_16448
Non-coding	-1.96217	>transcript_16457
Non-coding	-1.59422	>transcript_16459
Non-coding	-1.1789	>transcript_16488
Non-coding	-0.219837	>transcript_16490
Non-coding	-0.688876	>transcript_16493
Non-coding	-1.502	>transcript_16495
Non-coding	-1.39326	>transcript_16505
Non-coding	-3.07779	>transcript_16507
Non-coding	-0.9179	>transcript_16530
Non-coding	-1.23107	>transcript_16539
Non-coding	-0.544624	>transcript_16540
Non-coding	-0.04799	>transcript_16541
Non-coding	-0.672717	>transcript_16557
Non-coding	-0.247416	>transcript_16558
Non-coding	-0.701091	>transcript_16565
Non-coding	-0.962547	>transcript_16574
Non-coding	-0.798705	>transcript_16577
Non-coding	-0.233476	>transcript_16584
Non-coding	-0.379489	>transcript_16593
Non-coding	-0.118538	>transcript_16610
Non-coding	-1.08699	>transcript_16654
Non-coding	-2.13379	>transcript_16665
Non-coding	-1.0074	>transcript_16695
Non-coding	-1.36224	>transcript_16702
Non-coding	-1.12802	>transcript_16712
Non-coding	-0.218607	>transcript_16716
Non-coding	-1.53433	>transcript_16755
Non-coding	-0.952065	>transcript_16761
Non-coding	-1.82592	>transcript_16780
Non-coding	-0.928921	>transcript_16784
Non-coding	-1.804	>transcript_16793
Non-coding	-1.99523	>transcript_16811
Non-coding	-1.76687	>transcript_16840
Non-coding	-1.43339	>transcript_16848
Non-coding	-1.54511	>transcript_16908
Non-coding	-1.33811	>transcript_16915
Non-coding	-1.03449	>transcript_16917
Non-coding	-0.344663	>transcript_16922
Non-coding	-0.362779	>transcript_16924
Non-coding	-0.383239	>transcript_16937
Non-coding	-0.025798	>transcript_16956
Non-coding	-1.47548	>transcript_16961
Non-coding	-1.1804	>transcript_16965
Non-coding	-1.02031	>transcript_16987
Non-coding	-0.802864	>transcript_16988
Non-coding	-2.17572	>transcript_17001
Non-coding	-1.98106	>transcript_17003
Non-coding	-2.2075	>transcript_17022
Non-coding	-0.501168	>transcript_17050
Non-coding	-1.23491	>transcript_17061
Non-coding	-0.546752	>transcript_17063
Non-coding	-1.80832	>transcript_17093
Non-coding	-0.825032	>transcript_17112
Non-coding	-0.890629	>transcript_17129
Non-coding	-0.713841	>transcript_17148
Non-coding	-0.606908	>transcript_17151
Non-coding	-1.18319	>transcript_17157
Non-coding	-1.44627	>transcript_17181
Non-coding	-1.05077	>transcript_17194
Non-coding	-0.611683	>transcript_17204
Non-coding	-2.53685	>transcript_17213
Non-coding	-0.374114	>transcript_17215
Non-coding	-1.49447	>transcript_17224
Non-coding	-0.084812	>transcript_17225
Non-coding	-0.119175	>transcript_17230
Non-coding	-0.855605	>transcript_17238
Non-coding	-1.94754	>transcript_17242
Non-coding	-1.72691	>transcript_17252
Non-coding	-0.087937	>transcript_17255
Non-coding	-0.582646	>transcript_17257
Non-coding	-0.052166	>transcript_17262
Non-coding	-1.5811	>transcript_17279
Non-coding	-1.13873	>transcript_17280
Non-coding	-0.058938	>transcript_17287
Non-coding	-2.85138	>transcript_17298
Non-coding	-0.911198	>transcript_17300
Non-coding	-0.621382	>transcript_17302
Non-coding	-0.568389	>transcript_17307
Non-coding	-0.777448	>transcript_17313
Non-coding	-2.3341	>transcript_17324
Non-coding	-1.14591	>transcript_17325
Non-coding	-1.01771	>transcript_17341
Non-coding	-1.39314	>transcript_17350
Non-coding	-0.382741	>transcript_17360
Non-coding	-2.40003	>transcript_17374
Non-coding	-1.56519	>transcript_17382
Non-coding	-1.30955	>transcript_17398
Non-coding	-0.809645	>transcript_17400
Non-coding	-0.112854	>transcript_17411
Non-coding	-1.29384	>transcript_17415
Non-coding	-0.572487	>transcript_17425
Non-coding	-0.199127	>transcript_17427
Non-coding	-1.71109	>transcript_17432
Non-coding	-1.94756	>transcript_17463
Non-coding	-0.808005	>transcript_17471
Non-coding	-1.70965	>transcript_17473
Non-coding	-1.16834	>transcript_17482
Non-coding	-1.48945	>transcript_17490
Non-coding	-0.687895	>transcript_17496
Non-coding	-1.99585	>transcript_17498
Non-coding	-1.57289	>transcript_17523
Non-coding	-1.38801	>transcript_17529
Non-coding	-0.977301	>transcript_17536
Non-coding	-1.15349	>transcript_17556
Non-coding	-0.136746	>transcript_17570
Non-coding	-1.28028	>transcript_17572
Non-coding	-0.58186	>transcript_17581
Non-coding	-0.496395	>transcript_17595
Non-coding	-0.33408	>transcript_17599
Non-coding	-0.914082	>transcript_17606
Non-coding	-1.18991	>transcript_17611
Non-coding	-0.562996	>transcript_17615
Non-coding	-2.05816	>transcript_17620
Non-coding	-0.163586	>transcript_17623
Non-coding	-0.296903	>transcript_17624
Non-coding	-1.30188	>transcript_17627
Non-coding	-0.88346	>transcript_17631
Non-coding	-1.91184	>transcript_17638
Non-coding	-1.96026	>transcript_17644
Non-coding	-1.8599	>transcript_17647
Non-coding	-2.11666	>transcript_17662
Non-coding	-0.22349	>transcript_17666
Non-coding	-1.77349	>transcript_17682
Non-coding	-0.681148	>transcript_17687
Non-coding	-0.001296	>transcript_17688
Non-coding	-0.188526	>transcript_17708
Non-coding	-0.386096	>transcript_17719
Non-coding	-0.39471	>transcript_17738
Non-coding	-0.500602	>transcript_17751
Non-coding	-0.476174	>transcript_17763
Non-coding	-0.964242	>transcript_17771
Non-coding	-0.82992	>transcript_17772
Non-coding	-2.58868	>transcript_17778
Non-coding	-2.57405	>transcript_17786
Non-coding	-1.53988	>transcript_17824
Non-coding	-1.22934	>transcript_17827
Non-coding	-2.30931	>transcript_17830
Non-coding	-1.05243	>transcript_17835
Non-coding	-1.82927	>transcript_17862
Non-coding	-0.478463	>transcript_17866
Non-coding	-1.5667	>transcript_17872
Non-coding	-0.22479	>transcript_17885
Non-coding	-0.970353	>transcript_17903
Non-coding	-2.37832	>transcript_17911
Non-coding	-1.16788	>transcript_17918
Non-coding	-0.003995	>transcript_17922
Non-coding	-2.25189	>transcript_17925
Non-coding	-2.41701	>transcript_17928
Non-coding	-0.862282	>transcript_17941
Non-coding	-1.56	>transcript_17951
Non-coding	-1.15568	>transcript_17978
Non-coding	-1.00178	>transcript_18004
Non-coding	-1.45974	>transcript_18014
Non-coding	-0.806947	>transcript_18052
Non-coding	-0.576135	>transcript_18060
Non-coding	-1.55015	>transcript_18065
Non-coding	-1.11796	>transcript_18079
Non-coding	-0.874957	>transcript_18084
Non-coding	-2.06558	>transcript_18090
Non-coding	-1.6967	>transcript_18109
Non-coding	-0.525655	>transcript_18111
Non-coding	-1.19904	>transcript_18150
Non-coding	-0.712827	>transcript_18154
Non-coding	-0.049676	>transcript_18167
Non-coding	-0.76225	>transcript_18174
Non-coding	-0.206377	>transcript_18182
Non-coding	-0.094088	>transcript_18184
Non-coding	-0.035086	>transcript_18186
Non-coding	-1.98656	>transcript_18191
Non-coding	-1.3913	>transcript_18193
Non-coding	-0.287541	>transcript_18198
Non-coding	-0.975232	>transcript_18216
Non-coding	-0.491631	>transcript_18221
Non-coding	-0.087883	>transcript_18238
Non-coding	-2.99277	>transcript_18302
Non-coding	-1.37044	>transcript_18306
Non-coding	-0.998655	>transcript_18315
Non-coding	-0.584378	>transcript_18319
Non-coding	-0.358601	>transcript_18327
Non-coding	-1.1893	>transcript_18328
Non-coding	-0.17309	>transcript_18332
Non-coding	-1.76553	>transcript_18333
Non-coding	-0.64782	>transcript_18338
Non-coding	-0.017588	>transcript_18360
Non-coding	-0.617709	>transcript_18409
Non-coding	-0.902638	>transcript_18413
Non-coding	-0.33947	>transcript_18428
Non-coding	-0.493609	>transcript_18434
Non-coding	-0.045559	>transcript_18451
Non-coding	-0.634385	>transcript_18472
Non-coding	-0.368068	>transcript_18484
Non-coding	-0.276454	>transcript_18492
Non-coding	-0.95504	>transcript_18494
Non-coding	-0.320987	>transcript_18497
Non-coding	-2.01193	>transcript_18505
Non-coding	-0.160855	>transcript_18510
Non-coding	-1.26822	>transcript_18512
Non-coding	-1.67521	>transcript_18525
Non-coding	-0.3386	>transcript_18531
Non-coding	-1.55059	>transcript_18534
Non-coding	-0.74867	>transcript_18555
Non-coding	-0.533745	>transcript_18591
Non-coding	-1.76625	>transcript_18593
Non-coding	-0.854429	>transcript_18598
Non-coding	-1.45943	>transcript_18605
Non-coding	-0.487827	>transcript_18644
Non-coding	-0.465263	>transcript_18646
Non-coding	-0.341231	>transcript_18654
Non-coding	-1.83292	>transcript_18656
Non-coding	-1.28898	>transcript_18658
Non-coding	-0.160179	>transcript_18659
Non-coding	-1.95778	>transcript_18667
Non-coding	-1.53976	>transcript_18668
Non-coding	-0.287175	>transcript_18674
Non-coding	-0.854397	>transcript_18681
Non-coding	-0.907349	>transcript_18703
Non-coding	-2.40565	>transcript_18715
Non-coding	-0.645707	>transcript_18731
Non-coding	-2.17345	>transcript_18732
Non-coding	-1.52848	>transcript_18789
Non-coding	-0.389926	>transcript_18795
Non-coding	-2.25091	>transcript_18797
Non-coding	-1.2476	>transcript_18800
Non-coding	-0.188683	>transcript_18817
Non-coding	-0.409455	>transcript_18818
Non-coding	-1.6667	>transcript_18819
Non-coding	-1.36672	>transcript_18833
Non-coding	-0.51684	>transcript_18842
Non-coding	-0.681209	>transcript_18845
Non-coding	-0.559243	>transcript_18849
Non-coding	-0.06027	>transcript_18865
Non-coding	-1.26761	>transcript_18872
Non-coding	-0.371324	>transcript_18888
Non-coding	-0.887297	>transcript_18891
Non-coding	-2.01855	>transcript_18896
Non-coding	-0.131764	>transcript_18899
Non-coding	-0.692663	>transcript_18910
Non-coding	-0.137091	>transcript_18916
Non-coding	-0.068098	>transcript_18929
Non-coding	-1.35344	>transcript_18936
Non-coding	-0.334002	>transcript_18948
Non-coding	-1.10936	>transcript_18951
Non-coding	-1.27663	>transcript_18952
Non-coding	-1.24883	>transcript_18974
Non-coding	-0.033042	>transcript_18983
Non-coding	-1.67213	>transcript_19013
Non-coding	-0.778612	>transcript_19027
Non-coding	-1.5218	>transcript_19046
Non-coding	-0.865122	>transcript_19051
Non-coding	-0.858242	>transcript_19052
Non-coding	-0.133247	>transcript_19060
Non-coding	-0.586773	>transcript_19073
Non-coding	-1.20957	>transcript_19084
Non-coding	-1.58729	>transcript_19116
Non-coding	-1.0147	>transcript_19117
Non-coding	-1.02341	>transcript_19125
Non-coding	-2.15935	>transcript_19126
Non-coding	-0.007619	>transcript_19137
Non-coding	-0.114499	>transcript_19142
Non-coding	-0.749761	>transcript_19158
Non-coding	-0.343005	>transcript_19166
Non-coding	-0.430289	>transcript_19170
Non-coding	-0.519858	>transcript_19172
Non-coding	-0.157193	>transcript_19187
Non-coding	-0.427105	>transcript_19191
Non-coding	-1.0436	>transcript_19192
Non-coding	-0.753373	>transcript_19203
Non-coding	-2.6771	>transcript_19208
Non-coding	-1.15537	>transcript_19224
Non-coding	-0.741319	>transcript_19240
Non-coding	-0.198466	>transcript_19248
Non-coding	-0.326454	>transcript_19250
Non-coding	-1.51072	>transcript_19252
Non-coding	-1.39083	>transcript_19255
Non-coding	-0.966307	>transcript_19258
Non-coding	-0.225083	>transcript_19267
Non-coding	-0.327298	>transcript_19288
Non-coding	-1.38892	>transcript_19297
Non-coding	-0.298912	>transcript_19313
Non-coding	-1.56536	>transcript_19325
Non-coding	-0.698523	>transcript_19332
Non-coding	-1.49759	>transcript_19346
Non-coding	-0.621916	>transcript_19384
Non-coding	-0.367749	>transcript_19388
Non-coding	-2.05801	>transcript_19402
Non-coding	-0.976322	>transcript_19406
Non-coding	-1.01418	>transcript_19413
Non-coding	-2.13897	>transcript_19414
Non-coding	-2.05641	>transcript_19418
Non-coding	-1.83323	>transcript_19425
Non-coding	-0.400781	>transcript_19427
Non-coding	-0.57165	>transcript_19445
Non-coding	-0.517872	>transcript_19454
Non-coding	-0.370836	>transcript_19460
Non-coding	-0.580673	>transcript_19470
Non-coding	-1.03412	>transcript_19475
Non-coding	-1.20508	>transcript_19481
Non-coding	-0.832655	>transcript_19494
Non-coding	-1.2392	>transcript_19496
Non-coding	-1.44715	>transcript_19500
Non-coding	-0.13128	>transcript_19509
Non-coding	-1.65031	>transcript_19540
Non-coding	-1.01398	>transcript_19562
Non-coding	-0.919604	>transcript_19563
Non-coding	-0.44735	>transcript_19566
Non-coding	-1.08007	>transcript_19571
Non-coding	-1.41918	>transcript_19583
Non-coding	-0.691084	>transcript_19591
Non-coding	-0.62372	>transcript_19597
Non-coding	-0.490844	>transcript_19609
Non-coding	-0.6585	>transcript_19620
Non-coding	-0.154155	>transcript_19631
Non-coding	-0.133723	>transcript_19646
Non-coding	-0.773242	>transcript_19653
Non-coding	-0.794828	>transcript_19656
Non-coding	-2.02101	>transcript_19666
Non-coding	-1.56822	>transcript_19668
Non-coding	-1.09741	>transcript_19685
Non-coding	-0.922424	>transcript_19696
Non-coding	-0.739429	>transcript_19704
Non-coding	-1.14744	>transcript_19706
Non-coding	-0.67826	>transcript_19737
Non-coding	-1.00915	>transcript_19738
Non-coding	-0.918087	>transcript_19745
Non-coding	-0.917222	>transcript_19755
Non-coding	-1.18033	>transcript_19774
Non-coding	-0.822982	>transcript_19779
Non-coding	-0.169681	>transcript_19780
Non-coding	-0.085278	>transcript_19781
Non-coding	-2.15535	>transcript_19790
Non-coding	-0.319414	>transcript_19797
Non-coding	-0.291049	>transcript_19824
Non-coding	-0.221773	>transcript_19828
Non-coding	-2.13975	>transcript_19829
Non-coding	-0.412702	>transcript_19840
Non-coding	-2.09747	>transcript_19848
Non-coding	-1.33665	>transcript_19867
Non-coding	-1.54014	>transcript_19874
Non-coding	-2.08205	>transcript_19877
Non-coding	-0.310112	>transcript_19897
Non-coding	-1.12431	>transcript_19908
Non-coding	-1.93058	>transcript_19909
Non-coding	-0.557788	>transcript_19924
Non-coding	-2.82525	>transcript_19929
Non-coding	-0.595185	>transcript_19932
Non-coding	-1.60593	>transcript_19935
Non-coding	-2.53067	>transcript_19943
Non-coding	-0.588233	>transcript_19947
Non-coding	-1.85288	>transcript_19950
Non-coding	-0.226602	>transcript_19955
Non-coding	-1.08585	>transcript_19957
Non-coding	-2.36464	>transcript_19966
Non-coding	-1.047	>transcript_19977
Non-coding	-1.07713	>transcript_19981
Non-coding	-1.56827	>transcript_20001
Non-coding	-1.87626	>transcript_20005
Non-coding	-1.17918	>transcript_20020
Non-coding	-0.349432	>transcript_20021
Non-coding	-0.697207	>transcript_20033
Non-coding	-1.61681	>transcript_20056
Non-coding	-0.454636	>transcript_20059
Non-coding	-1.20798	>transcript_20065
Non-coding	-1.05835	>transcript_20077
Non-coding	-1.0323	>transcript_20086
Non-coding	-1.10253	>transcript_20094
Non-coding	-0.926038	>transcript_20097
Non-coding	-0.316561	>transcript_20105
Non-coding	-0.167306	>transcript_20107
Non-coding	-1.31394	>transcript_20120
Non-coding	-1.1294	>transcript_20122
Non-coding	-0.461168	>transcript_20148
Non-coding	-0.691162	>transcript_20163
Non-coding	-0.879492	>transcript_20164
Non-coding	-1.44981	>transcript_20166
Non-coding	-0.427559	>transcript_20171
Non-coding	-0.739099	>transcript_20172
Non-coding	-1.93416	>transcript_20173
Non-coding	-1.10594	>transcript_20176
Non-coding	-1.80197	>transcript_20184
Non-coding	-2.13405	>transcript_20191
Non-coding	-1.62634	>transcript_20198
Non-coding	-0.583276	>transcript_20201
Non-coding	-1.70766	>transcript_20224
Non-coding	-0.073148	>transcript_20231
Non-coding	-0.301472	>transcript_20232
Non-coding	-0.818402	>transcript_20239
Non-coding	-0.955558	>transcript_20246
Non-coding	-1.59636	>transcript_20253
Non-coding	-1.65112	>transcript_20261
Non-coding	-1.22558	>transcript_20266
Non-coding	-0.546394	>transcript_20269
Non-coding	-1.6443	>transcript_20274
Non-coding	-0.619562	>transcript_20289
Non-coding	-0.134612	>transcript_20292
Non-coding	-0.018894	>transcript_20294
Non-coding	-0.937052	>transcript_20307
Non-coding	-1.33549	>transcript_20312
Non-coding	-2.33523	>transcript_20316
Non-coding	-0.538929	>transcript_20325
Non-coding	-2.38477	>transcript_20344
Non-coding	-0.669052	>transcript_20353
Non-coding	-1.77491	>transcript_20356
Non-coding	-2.5656	>transcript_20357
Non-coding	-0.226944	>transcript_20369
Non-coding	-1.71958	>transcript_20384
Non-coding	-0.623767	>transcript_20388
Non-coding	-1.37386	>transcript_20390
Non-coding	-0.418034	>transcript_20391
Non-coding	-1.54911	>transcript_20395
Non-coding	-0.212065	>transcript_20412
Non-coding	-1.28593	>transcript_20419
Non-coding	-0.612864	>transcript_20421
Non-coding	-0.20187	>transcript_20431
Non-coding	-0.045123	>transcript_20439
Non-coding	-1.31082	>transcript_20441
Non-coding	-0.22377	>transcript_20451
Non-coding	-1.71863	>transcript_20467
Non-coding	-1.27871	>transcript_20468
Non-coding	-0.221366	>transcript_20469
Non-coding	-0.846763	>transcript_20474
Non-coding	-1.9884	>transcript_20476
Non-coding	-1.82257	>transcript_20484
Non-coding	-0.612007	>transcript_20502
Non-coding	-0.63382	>transcript_20505
Non-coding	-0.325903	>transcript_20517
Non-coding	-1.13373	>transcript_20519
Non-coding	-1.18174	>transcript_20527
Non-coding	-0.412446	>transcript_20529
Non-coding	-1.21955	>transcript_20530
Non-coding	-1.45111	>transcript_20531
Non-coding	-2.28706	>transcript_20539
Non-coding	-0.274064	>transcript_20550
Non-coding	-1.42726	>transcript_20557
Non-coding	-1.16741	>transcript_20573
Non-coding	-1.02643	>transcript_20577
Non-coding	-1.06876	>transcript_20583
Non-coding	-2.0154	>transcript_20589
Non-coding	-0.07602	>transcript_20590
Non-coding	-0.477352	>transcript_20598
Non-coding	-0.529363	>transcript_20607
Non-coding	-2.93272	>transcript_20624
Non-coding	-0.571157	>transcript_20637
Non-coding	-1.19525	>transcript_20639
Non-coding	-0.889418	>transcript_20643
Non-coding	-1.61137	>transcript_20647
Non-coding	-0.889623	>transcript_20659
Non-coding	-1.19237	>transcript_20660
Non-coding	-0.897916	>transcript_20670
Non-coding	-0.649186	>transcript_20671
Non-coding	-2.02282	>transcript_20677
Non-coding	-0.589685	>transcript_20679
Non-coding	-0.438959	>transcript_20681
Non-coding	-1.36527	>transcript_20684
Non-coding	-1.68074	>transcript_20694
Non-coding	-0.57511	>transcript_20701
Non-coding	-0.411143	>transcript_20717
Non-coding	-0.917667	>transcript_20720
Non-coding	-0.37934	>transcript_20723
Non-coding	-1.03468	>transcript_20728
Non-coding	-0.005996	>transcript_20740
Non-coding	-1.67853	>transcript_20746
Non-coding	-0.481611	>transcript_20747
Non-coding	-1.01781	>transcript_20751
Non-coding	-0.006095	>transcript_20752
Non-coding	-1.08645	>transcript_20760
Non-coding	-1.61345	>transcript_20761
Non-coding	-0.349458	>transcript_20770
Non-coding	-1.66669	>transcript_20796
Non-coding	-1.63769	>transcript_20797
Non-coding	-2.04387	>transcript_20810
Non-coding	-1.08597	>transcript_20814
Non-coding	-2.36519	>transcript_20820
Non-coding	-1.64004	>transcript_20822
Non-coding	-0.045231	>transcript_20824
Non-coding	-1.2599	>transcript_20829
Non-coding	-0.817354	>transcript_20832
Non-coding	-2.08571	>transcript_20858
Non-coding	-1.13813	>transcript_20862
Non-coding	-0.305666	>transcript_20872
Non-coding	-0.29848	>transcript_20886
Non-coding	-1.3124	>transcript_20895
Non-coding	-0.409255	>transcript_20905
Non-coding	-2.20372	>transcript_20910
Non-coding	-0.449882	>transcript_20922
Non-coding	-0.264817	>transcript_20928
Non-coding	-0.963581	>transcript_20942
Non-coding	-0.344393	>transcript_20948
Non-coding	-1.07978	>transcript_20953
Non-coding	-1.6933	>transcript_20955
Non-coding	-1.92057	>transcript_20975
Non-coding	-0.321543	>transcript_20992
Non-coding	-1.5728	>transcript_20993
Non-coding	-0.962652	>transcript_20995
Non-coding	-1.02284	>transcript_20998
Non-coding	-0.836319	>transcript_21001
Non-coding	-0.76754	>transcript_21006
Non-coding	-0.882734	>transcript_21048
Non-coding	-1.2238	>transcript_21069
Non-coding	-1.06821	>transcript_21077
Non-coding	-1.10042	>transcript_21084
Non-coding	-2.08102	>transcript_21094
Non-coding	-0.263284	>transcript_21098
Non-coding	-1.25953	>transcript_21101
Non-coding	-1.70679	>transcript_21124
Non-coding	-1.9758	>transcript_21129
Non-coding	-0.590288	>transcript_21142
Non-coding	-0.501902	>transcript_21152
Non-coding	-0.036272	>transcript_21153
Non-coding	-1.60609	>transcript_21155
Non-coding	-1.14212	>transcript_21170
Non-coding	-1.36589	>transcript_21180
Non-coding	-1.40165	>transcript_21184
Non-coding	-2.0479	>transcript_21186
Non-coding	-0.346024	>transcript_21187
Non-coding	-1.62216	>transcript_21192
Non-coding	-1.79956	>transcript_21204
Non-coding	-2.7524	>transcript_21206
Non-coding	-1.041	>transcript_21208
Non-coding	-0.656627	>transcript_21214
Non-coding	-2.34313	>transcript_21215
Non-coding	-0.307979	>transcript_21226
Non-coding	-0.495358	>transcript_21231
Non-coding	-0.653269	>transcript_21234
Non-coding	-2.08422	>transcript_21242
Non-coding	-1.87131	>transcript_21275
Non-coding	-0.468659	>transcript_21293
Non-coding	-1.57743	>transcript_21300
Non-coding	-1.02815	>transcript_21309
Non-coding	-0.60349	>transcript_21323
Non-coding	-2.00255	>transcript_21332
Non-coding	-1.73562	>transcript_21359
Non-coding	-0.428782	>transcript_21361
Non-coding	-0.486101	>transcript_21377
Non-coding	-2.22738	>transcript_21380
Non-coding	-1.70877	>transcript_21384
Non-coding	-0.69147	>transcript_21392
Non-coding	-1.7617	>transcript_21403
Non-coding	-2.19965	>transcript_21410
Non-coding	-0.977338	>transcript_21417
Non-coding	-1.37756	>transcript_21456
Non-coding	-0.1216	>transcript_21465
Non-coding	-0.817856	>transcript_21467
Non-coding	-2.5358	>transcript_21478
Non-coding	-2.15734	>transcript_21485
Non-coding	-1.67561	>transcript_21508
Non-coding	-1.42164	>transcript_21523
Non-coding	-1.07994	>transcript_21526
Non-coding	-0.231369	>transcript_21529
Non-coding	-2.1786	>transcript_21530
Non-coding	-1.49384	>transcript_21533
Non-coding	-0.408672	>transcript_21535
Non-coding	-0.311699	>transcript_21550
Non-coding	-0.935198	>transcript_21553
Non-coding	-0.5662	>transcript_21558
Non-coding	-0.893797	>transcript_21604
Non-coding	-1.17246	>transcript_21624
Non-coding	-2.01382	>transcript_21639
Non-coding	-0.820039	>transcript_21660
Non-coding	-2.59854	>transcript_21663
Non-coding	-1.94291	>transcript_21698
Non-coding	-0.38241	>transcript_21750
Non-coding	-1.16717	>transcript_21752
Non-coding	-0.361077	>transcript_21754
Non-coding	-1.21894	>transcript_21767
Non-coding	-0.321702	>transcript_21771
Non-coding	-0.017239	>transcript_21786
Non-coding	-2.04417	>transcript_21787
Non-coding	-2.41795	>transcript_21796
Non-coding	-0.959576	>transcript_21827
Non-coding	-1.33627	>transcript_21847
Non-coding	-2.44145	>transcript_21851
Non-coding	-0.752349	>transcript_21899
Non-coding	-0.597014	>transcript_21929
Non-coding	-1.24417	>transcript_21956
Non-coding	-2.64231	>transcript_21969
Non-coding	-0.281012	>transcript_21975
Non-coding	-0.247121	>transcript_22011
Non-coding	-1.49019	>transcript_22038
Non-coding	-0.376313	>transcript_22050
Non-coding	-0.284588	>transcript_22051
[truncated: 2,050 more rows]

## Sheet: Intersection 
Transcript ID(The intersection of the results of CNCI, CPC2 and PLEK )
transcript_21
transcript_29
transcript_32
transcript_42
transcript_61
transcript_65
transcript_74
transcript_88
transcript_100
transcript_101
transcript_107
transcript_112
transcript_118
transcript_127
transcript_128
transcript_137
transcript_143
transcript_149
transcript_160
transcript_168
transcript_171
transcript_172
transcript_176
transcript_204
transcript_207
transcript_218
transcript_219
transcript_227
transcript_237
transcript_251
transcript_253
transcript_256
transcript_258
transcript_274
transcript_284
transcript_303
transcript_313
transcript_314
transcript_318
transcript_320
transcript_323
transcript_326
transcript_330
transcript_331
transcript_355
transcript_379
transcript_415
transcript_416
transcript_417
transcript_423
transcript_434
transcript_472
transcript_485
transcript_496
transcript_513
transcript_514
transcript_516
transcript_519
transcript_534
transcript_545
transcript_562
transcript_580
transcript_587
transcript_588
transcript_590
transcript_594
transcript_596
transcript_606
transcript_611
transcript_612
transcript_623
transcript_646
transcript_652
transcript_668
transcript_672
transcript_673
transcript_679
transcript_683
transcript_689
transcript_693
transcript_699
transcript_703
transcript_710
transcript_714
transcript_723
transcript_728
transcript_747
transcript_750
transcript_784
transcript_786
transcript_793
transcript_795
transcript_798
transcript_821
transcript_829
transcript_844
transcript_849
transcript_852
transcript_853
transcript_875
transcript_881
transcript_899
transcript_906
transcript_914
transcript_931
transcript_936
transcript_944
transcript_947
transcript_952
transcript_955
transcript_957
transcript_961
transcript_965
transcript_968
transcript_999
transcript_1009
transcript_1013
transcript_1027
transcript_1042
transcript_1052
transcript_1058
transcript_1065
transcript_1076
transcript_1087
transcript_1097
transcript_1105
transcript_1113
transcript_1127
transcript_1130
transcript_1142
transcript_1147
transcript_1173
transcript_1194
transcript_1195
transcript_1202
transcript_1230
transcript_1239
transcript_1243
transcript_1247
transcript_1259
transcript_1269
transcript_1288
transcript_1293
transcript_1305
transcript_1308
transcript_1311
transcript_1314
transcript_1317
transcript_1331
transcript_1338
transcript_1342
transcript_1370
transcript_1388
transcript_1389
transcript_1397
transcript_1407
transcript_1418
transcript_1423
transcript_1439
transcript_1456
transcript_1466
transcript_1494
transcript_1501
transcript_1503
transcript_1509
transcript_1512
transcript_1516
transcript_1521
transcript_1538
transcript_1541
transcript_1551
transcript_1560
transcript_1580
transcript_1582
transcript_1611
transcript_1627
transcript_1639
transcript_1640
transcript_1650
transcript_1711
transcript_1718
transcript_1738
transcript_1773
transcript_1802
transcript_1821
transcript_1824
transcript_1839
transcript_1874
transcript_1887
transcript_1897
transcript_1908
transcript_1927
transcript_1939
transcript_1940
transcript_1942
transcript_1983
transcript_2001
transcript_2037
transcript_2061
transcript_2084
transcript_2086
transcript_2098
transcript_2099
transcript_2109
transcript_2154
transcript_2161
transcript_2188
transcript_2200
transcript_2205
transcript_2283
transcript_2294
transcript_2305
transcript_2320
transcript_2324
transcript_2339
transcript_2345
transcript_2355
transcript_2359
transcript_2365
transcript_2371
transcript_2411
transcript_2426
transcript_2434
transcript_2438
transcript_2441
transcript_2442
transcript_2449
transcript_2461
transcript_2463
transcript_2466
transcript_2472
transcript_2473
transcript_2475
transcript_2509
transcript_2512
transcript_2534
transcript_2552
transcript_2563
transcript_2577
transcript_2581
transcript_2603
transcript_2648
transcript_2651
transcript_2652
transcript_2664
transcript_2675
transcript_2678
transcript_2695
transcript_2699
transcript_2758
transcript_2759
transcript_2766
transcript_2787
transcript_2829
transcript_2846
transcript_2849
transcript_2854
transcript_2858
transcript_2863
transcript_2864
transcript_2870
transcript_2886
transcript_2890
transcript_2891
transcript_2899
transcript_2916
transcript_2935
transcript_2944
transcript_2946
transcript_2948
transcript_2966
transcript_2979
transcript_3007
transcript_3011
transcript_3015
transcript_3021
transcript_3128
transcript_3147
transcript_3171
transcript_3173
transcript_3187
transcript_3194
transcript_3199
transcript_3211
transcript_3218
transcript_3219
transcript_3222
transcript_3223
transcript_3234
transcript_3238
transcript_3254
transcript_3260
transcript_3280
transcript_3284
transcript_3286
transcript_3289
transcript_3301
transcript_3325
transcript_3335
transcript_3341
transcript_3347
transcript_3364
transcript_3369
transcript_3370
transcript_3376
transcript_3378
transcript_3401
transcript_3421
transcript_3424
transcript_3429
transcript_3446
transcript_3462
transcript_3469
transcript_3483
transcript_3500
transcript_3506
transcript_3507
transcript_3542
transcript_3581
transcript_3582
transcript_3586
transcript_3606
transcript_3614
transcript_3627
transcript_3632
transcript_3644
transcript_3652
transcript_3658
transcript_3672
transcript_3691
transcript_3703
transcript_3711
transcript_3725
transcript_3737
transcript_3781
transcript_3799
transcript_3813
transcript_3816
transcript_3851
transcript_3855
transcript_3869
transcript_3872
transcript_3873
transcript_3883
transcript_3887
transcript_3898
transcript_3901
transcript_3929
transcript_3931
transcript_3933
transcript_3935
transcript_3936
transcript_3948
transcript_3955
transcript_3958
transcript_3972
transcript_3996
transcript_4007
transcript_4011
transcript_4014
transcript_4047
transcript_4077
transcript_4111
transcript_4112
transcript_4142
transcript_4151
transcript_4170
transcript_4191
transcript_4209
transcript_4211
transcript_4214
transcript_4223
transcript_4244
transcript_4246
transcript_4265
transcript_4286
transcript_4291
transcript_4320
transcript_4346
transcript_4350
transcript_4351
transcript_4352
transcript_4375
transcript_4396
transcript_4401
transcript_4403
transcript_4412
transcript_4423
transcript_4463
transcript_4465
transcript_4496
transcript_4497
transcript_4532
transcript_4533
transcript_4542
transcript_4557
transcript_4582
transcript_4609
transcript_4650
transcript_4655
transcript_4666
transcript_4671
transcript_4673
transcript_4688
transcript_4695
transcript_4700
transcript_4704
transcript_4727
transcript_4760
transcript_4770
transcript_4776
transcript_4816
transcript_4822
transcript_4823
transcript_4833
transcript_4851
transcript_4858
transcript_4859
transcript_4861
transcript_4862
transcript_4875
transcript_4882
transcript_4887
transcript_4920
transcript_4923
transcript_4943
transcript_4987
transcript_4993
transcript_5001
transcript_5009
transcript_5040
transcript_5049
transcript_5051
transcript_5079
transcript_5089
transcript_5091
transcript_5114
transcript_5138
transcript_5149
transcript_5169
transcript_5172
transcript_5180
transcript_5181
transcript_5182
transcript_5184
transcript_5190
transcript_5194
transcript_5195
transcript_5196
transcript_5209
transcript_5210
transcript_5216
transcript_5230
transcript_5231
transcript_5239
transcript_5240
transcript_5251
transcript_5259
transcript_5271
transcript_5275
transcript_5284
transcript_5287
transcript_5295
transcript_5303
transcript_5329
transcript_5349
transcript_5361
transcript_5366
transcript_5379
transcript_5410
transcript_5413
transcript_5422
transcript_5434
transcript_5435
transcript_5475
transcript_5564
transcript_5567
transcript_5573
transcript_5584
transcript_5613
transcript_5621
transcript_5623
transcript_5628
transcript_5634
transcript_5658
transcript_5661
transcript_5666
transcript_5674
transcript_5675
transcript_5734
transcript_5738
transcript_5740
transcript_5763
transcript_5768
transcript_5773
transcript_5777
transcript_5780
transcript_5781
transcript_5784
transcript_5798
transcript_5822
transcript_5856
transcript_5859
transcript_5878
transcript_5922
transcript_5937
transcript_5976
transcript_5980
transcript_6006
transcript_6012
transcript_6016
transcript_6029
transcript_6053
transcript_6064
transcript_6078
transcript_6081
transcript_6124
transcript_6154
transcript_6157
transcript_6176
transcript_6193
transcript_6209
transcript_6211
transcript_6216
transcript_6235
transcript_6238
transcript_6263
transcript_6282
transcript_6288
transcript_6293
transcript_6297
transcript_6352
transcript_6363
transcript_6367
transcript_6368
transcript_6373
transcript_6418
transcript_6442
transcript_6457
transcript_6548
transcript_6574
transcript_6578
transcript_6610
transcript_6618
transcript_6620
transcript_6639
transcript_6645
transcript_6668
transcript_6702
transcript_6706
transcript_6720
transcript_6732
transcript_6741
transcript_6766
transcript_6778
transcript_6781
transcript_6790
transcript_6791
transcript_6796
transcript_6802
transcript_6803
transcript_6811
transcript_6821
transcript_6823
transcript_6844
transcript_6851
transcript_6863
transcript_6867
transcript_6872
transcript_6874
transcript_6883
transcript_6894
transcript_6899
transcript_6902
transcript_6907
transcript_6965
transcript_6969
transcript_7000
transcript_7010
transcript_7012
transcript_7027
transcript_7039
transcript_7042
transcript_7088
transcript_7128
transcript_7130
transcript_7136
transcript_7152
transcript_7159
transcript_7200
transcript_7201
transcript_7268
transcript_7290
transcript_7311
transcript_7316
transcript_7317
transcript_7330
transcript_7369
transcript_7385
transcript_7391
transcript_7414
transcript_7442
transcript_7457
transcript_7464
transcript_7477
transcript_7493
transcript_7563
transcript_7604
transcript_7607
transcript_7618
transcript_7624
transcript_7667
transcript_7679
transcript_7686
transcript_7706
transcript_7707
transcript_7781
transcript_7792
transcript_7813
transcript_7823
transcript_7878
transcript_7900
transcript_7949
transcript_7976
transcript_7996
transcript_7998
transcript_8004
transcript_8011
transcript_8015
transcript_8032
transcript_8053
transcript_8058
transcript_8063
transcript_8065
transcript_8068
transcript_8078
transcript_8090
transcript_8106
transcript_8108
transcript_8128
transcript_8153
transcript_8198
transcript_8216
transcript_8224
transcript_8280
transcript_8283
transcript_8311
transcript_8334
transcript_8358
transcript_8365
transcript_8369
transcript_8413
transcript_8415
transcript_8419
transcript_8423
transcript_8448
transcript_8457
transcript_8462
transcript_8485
transcript_8497
transcript_8549
transcript_8570
transcript_8573
transcript_8582
transcript_8616
transcript_8633
transcript_8641
transcript_8670
transcript_8672
transcript_8675
transcript_8681
transcript_8695
transcript_8701
transcript_8719
transcript_8740
transcript_8761
transcript_8765
transcript_8773
transcript_8798
transcript_8814
transcript_8831
transcript_8832
transcript_8848
transcript_8886
transcript_8892
transcript_8899
transcript_8913
transcript_8931
transcript_8971
transcript_8978
transcript_9036
transcript_9053
transcript_9090
transcript_9092
transcript_9116
transcript_9117
transcript_9133
transcript_9134
transcript_9144
transcript_9187
transcript_9204
transcript_9208
transcript_9232
transcript_9241
transcript_9252
transcript_9279
transcript_9280
transcript_9345
transcript_9349
transcript_9367
transcript_9376
transcript_9381
transcript_9415
transcript_9419
transcript_9444
transcript_9463
transcript_9472
transcript_9497
transcript_9536
transcript_9538
transcript_9548
transcript_9574
transcript_9593
transcript_9594
transcript_9601
transcript_9618
transcript_9661
transcript_9672
transcript_9687
transcript_9716
transcript_9746
transcript_9798
transcript_9802
transcript_9804
transcript_9829
transcript_9834
transcript_9845
transcript_9859
transcript_9873
transcript_9885
transcript_9892
transcript_9907
transcript_9950
transcript_9953
transcript_9954
transcript_9983
transcript_9998
transcript_10026
transcript_10067
transcript_10071
transcript_10107
transcript_10113
transcript_10122
transcript_10129
transcript_10137
transcript_10147
transcript_10177
transcript_10217
transcript_10228
transcript_10267
transcript_10298
transcript_10313
transcript_10314
transcript_10318
transcript_10329
transcript_10357
transcript_10393
transcript_10420
transcript_10432
transcript_10447
transcript_10451
transcript_10467
transcript_10475
transcript_10478
transcript_10484
transcript_10487
transcript_10513
transcript_10515
transcript_10524
transcript_10535
transcript_10559
transcript_10579
transcript_10601
transcript_10608
transcript_10611
transcript_10623
transcript_10630
transcript_10639
transcript_10655
transcript_10656
transcript_10660
transcript_10663
transcript_10695
transcript_10702
transcript_10716
transcript_10728
transcript_10804
transcript_10822
transcript_10825
transcript_10826
transcript_10839
transcript_10843
transcript_10849
transcript_10863
transcript_10869
transcript_10871
transcript_10877
transcript_10884
transcript_10885
transcript_10898
transcript_10911
transcript_10925
transcript_10952
transcript_10955
transcript_10964
transcript_10985
transcript_10988
transcript_10991
transcript_11000
transcript_11013
transcript_11021
transcript_11022
transcript_11040
transcript_11085
transcript_11091
transcript_11112
transcript_11126
transcript_11150
transcript_11158
transcript_11163
transcript_11166
transcript_11177
transcript_11188
transcript_11196
transcript_11209
transcript_11228
transcript_11229
transcript_11234
transcript_11245
transcript_11253
transcript_11257
transcript_11275
transcript_11303
transcript_11308
transcript_11315
transcript_11320
transcript_11361
transcript_11373
transcript_11377
transcript_11380
transcript_11390
transcript_11419
transcript_11421
transcript_11456
transcript_11462
transcript_11501
transcript_11504
transcript_11509
transcript_11515
transcript_11538
transcript_11544
transcript_11546
transcript_11551
transcript_11568
transcript_11608
transcript_11618
transcript_11649
transcript_11666
transcript_11672
transcript_11681
transcript_11683
transcript_11688
transcript_11713
transcript_11755
transcript_11764
transcript_11783
transcript_11821
transcript_11827
transcript_11856
transcript_11872
transcript_11876
transcript_11912
transcript_11947
transcript_11971
transcript_11979
transcript_11981
transcript_11983
transcript_12021
transcript_12022
transcript_12023
transcript_12037
transcript_12060
transcript_12074
transcript_12081
transcript_12107
transcript_12112
transcript_12175
transcript_12183
transcript_12197
transcript_12219
transcript_12226
transcript_12281
transcript_12285
transcript_12288
transcript_12294
transcript_12310
transcript_12367
transcript_12391
transcript_12394
transcript_12412
transcript_12453
transcript_12504
transcript_12515
transcript_12537
transcript_12544
transcript_12553
transcript_12564
transcript_12588
transcript_12602
transcript_12612
transcript_12618
transcript_12621
transcript_12650
transcript_12653
transcript_12675
transcript_12694
transcript_12705
transcript_12721
transcript_12723
transcript_12765
transcript_12807
transcript_12827
transcript_12863
transcript_12868
transcript_12882
transcript_12901
transcript_12904
transcript_12909
transcript_12914
transcript_12929
transcript_12935
transcript_12944
transcript_12992
transcript_13012
transcript_13032
transcript_13035
transcript_13055
transcript_13071
transcript_13095
transcript_13097
transcript_13108
transcript_13109
transcript_13111
transcript_13120
transcript_13121
transcript_13128
transcript_13143
transcript_13160
transcript_13165
transcript_13169
transcript_13183
transcript_13188
transcript_13196
transcript_13207
transcript_13215
transcript_13228
transcript_13232
transcript_13234
transcript_13248
transcript_13256
transcript_13260
transcript_13261
transcript_13274
transcript_13281
transcript_13301
transcript_13307
transcript_13322
transcript_13329
transcript_13347
transcript_13370
transcript_13374
transcript_13378
transcript_13380
transcript_13385
transcript_13419
transcript_13450
transcript_13455
transcript_13469
transcript_13477
transcript_13482
transcript_13506
transcript_13515
transcript_13533
transcript_13550
transcript_13615
transcript_13622
transcript_13630
transcript_13647
transcript_13657
transcript_13658
transcript_13678
transcript_13694
transcript_13712
transcript_13717
transcript_13733
transcript_13742
transcript_13754
transcript_13768
transcript_13790
transcript_13820
transcript_13822
transcript_13838
transcript_13842
transcript_13861
transcript_13882
transcript_13899
transcript_13900
transcript_13901
transcript_13916
transcript_13917
transcript_13933
transcript_13934
transcript_13949
transcript_13950
transcript_13951
transcript_13955
transcript_13959
transcript_13980
transcript_13995
transcript_14006
transcript_14012
transcript_14043
transcript_14060
transcript_14069
transcript_14073
transcript_14074
transcript_14080
transcript_14089
transcript_14090
transcript_14094
transcript_14109
transcript_14144
transcript_14149
transcript_14151
transcript_14155
transcript_14156
transcript_14160
transcript_14174
transcript_14195
transcript_14204
transcript_14214
transcript_14218
transcript_14249
transcript_14267
transcript_14268
transcript_14271
transcript_14272
transcript_14275
transcript_14288
transcript_14299
transcript_14307
transcript_14315
transcript_14324
transcript_14326
transcript_14329
transcript_14333
transcript_14367
transcript_14396
transcript_14403
transcript_14411
transcript_14420
transcript_14427
transcript_14447
transcript_14460
transcript_14462
transcript_14472
transcript_14488
transcript_14501
transcript_14526
transcript_14529
transcript_14530
transcript_14581
transcript_14599
transcript_14600
transcript_14629
transcript_14630
transcript_14633
transcript_14640
transcript_14658
transcript_14667
transcript_14680
transcript_14689
transcript_14695
transcript_14698
transcript_14723
transcript_14735
transcript_14737
transcript_14755
transcript_14757
transcript_14765
transcript_14773
transcript_14796
transcript_14797
transcript_14803
transcript_14820
transcript_14857
transcript_14869
transcript_14884
transcript_14885
transcript_14896
transcript_14911
transcript_14914
transcript_14915
transcript_14922
transcript_14937
transcript_14940
transcript_14951
transcript_14958
transcript_14971
transcript_14973
transcript_14981
transcript_14995
transcript_15006
transcript_15016
transcript_15043
transcript_15046
transcript_15047
transcript_15067
transcript_15074
transcript_15075
transcript_15101
transcript_15114
transcript_15120
transcript_15121
transcript_15129
transcript_15131
transcript_15142
transcript_15150
transcript_15202
transcript_15239
transcript_15279
transcript_15317
transcript_15318
transcript_15334
transcript_15339
transcript_15355
transcript_15363
transcript_15364
transcript_15369
transcript_15370
transcript_15376
transcript_15383
transcript_15417
transcript_15419
transcript_15427
transcript_15437
transcript_15448
transcript_15457
transcript_15466
transcript_15475
transcript_15479
transcript_15488
transcript_15495
transcript_15501
transcript_15518
transcript_15543
transcript_15547
transcript_15552
transcript_15555
transcript_15559
transcript_15590
transcript_15592
transcript_15604
transcript_15610
transcript_15615
transcript_15623
transcript_15677
transcript_15690
transcript_15696
transcript_15716
transcript_15746
transcript_15765
transcript_15774
transcript_15779
transcript_15799
transcript_15811
transcript_15812
transcript_15813
transcript_15814
transcript_15816
transcript_15830
transcript_15841
transcript_15847
transcript_15859
transcript_15869
transcript_15878
transcript_15891
transcript_15910
transcript_15918
transcript_15925
transcript_15983
transcript_16017
transcript_16052
transcript_16075
transcript_16077
transcript_16109
transcript_16116
transcript_16119
transcript_16136
transcript_16162
transcript_16175
transcript_16190
transcript_16201
transcript_16209
transcript_16221
transcript_16225
transcript_16238
transcript_16246
transcript_16254
transcript_16263
transcript_16276
transcript_16277
transcript_16278
transcript_16287
transcript_16298
transcript_16299
transcript_16311
transcript_16331
transcript_16332
transcript_16341
transcript_16348
transcript_16358
transcript_16363
transcript_16368
transcript_16369
transcript_16378
transcript_16391
transcript_16412
transcript_16416
transcript_16448
transcript_16457
transcript_16459
transcript_16488
transcript_16490
transcript_16495
transcript_16505
transcript_16507
transcript_16530
transcript_16539
transcript_16540
transcript_16541
transcript_16557
transcript_16558
transcript_16574
transcript_16577
transcript_16584
transcript_16593
transcript_16610
transcript_16654
transcript_16665
transcript_16702
transcript_16712
transcript_16716
transcript_16755
transcript_16780
transcript_16793
transcript_16811
transcript_16840
transcript_16848
transcript_16908
transcript_16915
transcript_16917
transcript_16922
transcript_16924
transcript_16961
transcript_16965
transcript_16988
transcript_17001
transcript_17003
transcript_17022
transcript_17061
transcript_17063
transcript_17093
transcript_17112
transcript_17129
transcript_17151
transcript_17157
transcript_17181
transcript_17194
transcript_17204
transcript_17213
transcript_17215
transcript_17225
transcript_17230
transcript_17238
transcript_17242
transcript_17252
transcript_17255
transcript_17257
transcript_17262
transcript_17279
transcript_17280
transcript_17287
transcript_17298
transcript_17300
transcript_17302
transcript_17307
transcript_17313
transcript_17324
transcript_17325
transcript_17341
transcript_17350
transcript_17360
transcript_17374
transcript_17382
transcript_17398
transcript_17400
transcript_17411
transcript_17425
transcript_17427
transcript_17432
transcript_17463
transcript_17471
transcript_17482
transcript_17490
transcript_17496
transcript_17498
transcript_17523
transcript_17529
transcript_17536
transcript_17570
transcript_17572
transcript_17595
transcript_17599
transcript_17606
transcript_17611
transcript_17615
transcript_17620
transcript_17623
transcript_17624
transcript_17627
transcript_17631
transcript_17638
transcript_17644
transcript_17647
transcript_17662
transcript_17682
transcript_17687
transcript_17688
transcript_17708
transcript_17719
transcript_17738
transcript_17751
transcript_17771
transcript_17772
transcript_17778
transcript_17786
transcript_17824
transcript_17827
transcript_17830
transcript_17835
transcript_17862
transcript_17866
transcript_17872
transcript_17885
transcript_17903
transcript_17911
transcript_17918
transcript_17922
transcript_17925
transcript_17928
transcript_17941
transcript_17951
transcript_17978
transcript_18004
transcript_18014
transcript_18052
transcript_18060
transcript_18065
transcript_18084
transcript_18090
transcript_18109
transcript_18111
transcript_18150
transcript_18154
transcript_18167
transcript_18174
transcript_18182
transcript_18184
transcript_18186
transcript_18191
transcript_18193
transcript_18198
transcript_18216
transcript_18221
transcript_18238
transcript_18302
transcript_18306
transcript_18319
transcript_18327
transcript_18328
transcript_18332
transcript_18333
transcript_18338
transcript_18360
transcript_18409
transcript_18413
transcript_18428
transcript_18434
transcript_18451
transcript_18472
transcript_18484
transcript_18492
transcript_18494
transcript_18497
transcript_18505
transcript_18510
transcript_18512
transcript_18525
transcript_18534
transcript_18555
transcript_18591
transcript_18593
transcript_18598
transcript_18644
transcript_18646
transcript_18654
transcript_18656
transcript_18658
transcript_18659
transcript_18667
transcript_18668
transcript_18674
transcript_18703
transcript_18715
transcript_18731
transcript_18732
transcript_18795
transcript_18797
transcript_18800
transcript_18817
transcript_18818
transcript_18833
transcript_18842
transcript_18849
transcript_18865
transcript_18872
transcript_18888
transcript_18891
transcript_18896
transcript_18899
transcript_18910
transcript_18916
transcript_18929
transcript_18936
transcript_18948
transcript_18951
transcript_18952
transcript_18983
transcript_19013
transcript_19027
transcript_19046
transcript_19051
transcript_19052
transcript_19060
transcript_19073
transcript_19084
transcript_19116
transcript_19117
transcript_19125
transcript_19126
transcript_19137
transcript_19142
transcript_19158
transcript_19166
transcript_19170
transcript_19172
transcript_19187
transcript_19191
transcript_19192
transcript_19203
transcript_19208
transcript_19224
transcript_19240
transcript_19248
transcript_19250
transcript_19252
transcript_19255
transcript_19258
transcript_19267
transcript_19288
transcript_19297
transcript_19313
transcript_19325
transcript_19332
transcript_19346
transcript_19384
transcript_19388
transcript_19402
transcript_19406
transcript_19413
transcript_19414
transcript_19418
transcript_19425
transcript_19427
transcript_19445
transcript_19454
transcript_19470
transcript_19475
transcript_19481
transcript_19494
transcript_19496
transcript_19500
transcript_19509
transcript_19540
transcript_19562
transcript_19563
transcript_19566
transcript_19583
transcript_19591
transcript_19597
transcript_19609
transcript_19620
transcript_19631
transcript_19646
transcript_19653
transcript_19656
transcript_19666
transcript_19668
transcript_19685
transcript_19696
transcript_19704
transcript_19706
transcript_19737
transcript_19738
transcript_19745
transcript_19755
transcript_19774
transcript_19779
transcript_19780
transcript_19781
transcript_19790
transcript_19797
transcript_19824
transcript_19828
transcript_19829
transcript_19840
transcript_19848
transcript_19867
transcript_19874
transcript_19877
transcript_19897
transcript_19908
transcript_19909
transcript_19924
transcript_19929
transcript_19935
transcript_19943
transcript_19947
transcript_19955
transcript_19957
transcript_19966
transcript_19977
transcript_19981
transcript_20001
transcript_20005
transcript_20021
transcript_20056
transcript_20059
transcript_20065
transcript_20077
transcript_20086
transcript_20097
transcript_20105
transcript_20107
transcript_20120
transcript_20148
transcript_20163
transcript_20166
transcript_20171
transcript_20172
transcript_20173
transcript_20176
transcript_20191
transcript_20198
transcript_20201
transcript_20224
transcript_20231
transcript_20232
transcript_20239
transcript_20246
transcript_20253
transcript_20261
transcript_20266
transcript_20269
transcript_20289
transcript_20294
transcript_20312
transcript_20316
transcript_20325
transcript_20344
transcript_20353
transcript_20356
transcript_20357
transcript_20369
transcript_20384
transcript_20388
transcript_20390
transcript_20391
transcript_20395
transcript_20412
transcript_20419
transcript_20421
transcript_20431
transcript_20439
transcript_20451
transcript_20467
transcript_20468
transcript_20469
transcript_20474
transcript_20476
transcript_20505
transcript_20519
transcript_20527
transcript_20529
transcript_20530
transcript_20531
transcript_20539
transcript_20550
transcript_20557
transcript_20573
transcript_20577
transcript_20589
transcript_20590
transcript_20598
transcript_20607
transcript_20624
transcript_20637
transcript_20639
transcript_20643
transcript_20647
transcript_20659
transcript_20670
transcript_20671
transcript_20677
transcript_20679
transcript_20681
transcript_20684
transcript_20694
transcript_20720
transcript_20723
transcript_20728
transcript_20740
transcript_20746
transcript_20747
transcript_20751
transcript_20752
transcript_20760
transcript_20761
transcript_20770
transcript_20796
transcript_20797
transcript_20810
transcript_20814
transcript_20820
transcript_20822
transcript_20824
transcript_20829
transcript_20832
transcript_20858
transcript_20862
transcript_20872
transcript_20895
transcript_20905
transcript_20910
transcript_20922
transcript_20928
transcript_20942
transcript_20948
transcript_20955
transcript_20975
transcript_20992
transcript_20993
transcript_20995
transcript_20998
transcript_21001
transcript_21006
transcript_21077
transcript_21084
transcript_21094
transcript_21098
transcript_21101
transcript_21124
transcript_21129
transcript_21142
transcript_21152
transcript_21153
transcript_21155
transcript_21170
transcript_21184
transcript_21186
transcript_21187
transcript_21192
transcript_21204
transcript_21206
transcript_21208
transcript_21214
transcript_21215
transcript_21226
transcript_21231
transcript_21234
transcript_21242
transcript_21275
transcript_21293
transcript_21300
transcript_21332
transcript_21359
transcript_21361
transcript_21377
transcript_21380
transcript_21384
transcript_21392
transcript_21403
transcript_21410
transcript_21417
transcript_21465
transcript_21467
transcript_21478
transcript_21485
transcript_21508
transcript_21523
transcript_21526
transcript_21529
transcript_21530
transcript_21533
transcript_21535
transcript_21550
transcript_21553
transcript_21558
transcript_21604
transcript_21639
transcript_21660
transcript_21663
transcript_21698
transcript_21750
transcript_21752
transcript_21754
transcript_21767
transcript_21771
transcript_21786
transcript_21787
transcript_21796
transcript_21847
transcript_21851
transcript_21899
transcript_21929
transcript_21956
transcript_21969
transcript_21975
transcript_22011
transcript_22038
transcript_22050
transcript_22051
transcript_22067
transcript_22072
transcript_22087
transcript_22105
transcript_22107
transcript_22134
transcript_22145
transcript_22150
transcript_22151
transcript_22159
transcript_22173
transcript_22209
transcript_22227
transcript_22230
transcript_22236
transcript_22261
transcript_22263
transcript_22268
transcript_22269
transcript_22279
transcript_22287
transcript_22297
transcript_22318
transcript_22319
transcript_22323
transcript_22337
transcript_22359
transcript_22364
transcript_22381
transcript_22406
transcript_22413
transcript_22421
transcript_22479
transcript_22485
transcript_22487
transcript_22512
transcript_22519
transcript_22540
transcript_22564
transcript_22588
transcript_22625
transcript_22653
transcript_22656
transcript_22660
transcript_22671
transcript_22692
transcript_22702
transcript_22743
transcript_22745
transcript_22762
transcript_22780
transcript_22826
transcript_22828
transcript_22837
transcript_22863
transcript_22870
transcript_22880
transcript_22882
transcript_22888
transcript_22889
transcript_22893
transcript_22901
transcript_22949
transcript_22973
transcript_23006
transcript_23063
transcript_23069
transcript_23077
transcript_23110
transcript_23116
transcript_23119
transcript_23140
transcript_23185
transcript_23186
transcript_23209
transcript_23210
transcript_23226
transcript_23230
transcript_23238
transcript_23250
transcript_23254
transcript_23256
transcript_23257
transcript_23268
transcript_23278
transcript_23284
transcript_23290
transcript_23291
transcript_23321
transcript_23322
transcript_23342
transcript_23375
transcript_23377
transcript_23380
transcript_23384
transcript_23392
transcript_23423
transcript_23427
transcript_23441
transcript_23449
transcript_23494
transcript_23497
transcript_23505
transcript_23512
transcript_23513
transcript_23555
transcript_23557
transcript_23590
transcript_23599
transcript_23601
transcript_23604
transcript_23605
transcript_23606
transcript_23626
transcript_23642
transcript_23660
transcript_23661
transcript_23662
transcript_23672
transcript_23673
transcript_23712
transcript_23713
transcript_23730
transcript_23750
transcript_23759
transcript_23824
transcript_23843
transcript_23844
transcript_23862
transcript_23885
transcript_23926
transcript_23938
transcript_23958
transcript_23959
transcript_24031
transcript_24047
transcript_24048
transcript_24077
transcript_24096
transcript_24098
transcript_24124
transcript_24138
transcript_24152
transcript_24167
transcript_24179
transcript_24201
transcript_24215
transcript_24220
transcript_24230
transcript_24254
transcript_24275
transcript_24290
transcript_24303
transcript_24307
transcript_24320
transcript_24327
transcript_24333
transcript_24350
transcript_24360
transcript_24364
transcript_24376
transcript_24381
transcript_24385
transcript_24430
transcript_24450
transcript_24453
transcript_24459
transcript_24476
transcript_24480
transcript_24489
transcript_24494
transcript_24527
transcript_24554
transcript_24568
transcript_24585
transcript_24626
transcript_24663
transcript_24667
transcript_24669
transcript_24671
transcript_24677
transcript_24691
transcript_24705
transcript_24710
transcript_24729
transcript_24734
transcript_24773
transcript_24776
transcript_24792
transcript_24820
transcript_24843
transcript_24856
transcript_24862
transcript_24887
transcript_24896
transcript_24928
transcript_24940
transcript_24946
transcript_24960
transcript_24966
transcript_24990
transcript_25002
transcript_25117
transcript_25136
transcript_25155
transcript_25173
transcript_25175
transcript_25209
transcript_25224
transcript_25245
transcript_25281
transcript_25282
transcript_25331
transcript_25354
transcript_25365
transcript_25373
transcript_25384
transcript_25393
transcript_25429
transcript_25435
transcript_25447
transcript_25456
transcript_25492
transcript_25498
transcript_25530
transcript_25539
transcript_25562
transcript_25567
transcript_25571
transcript_25577
transcript_25632
transcript_25663
transcript_25670
transcript_25684
transcript_25687
transcript_25721
[truncated: 1,603 more rows]
