# Supplementary material for: Comprehensive Transcriptome Analysis of Stem-Differentiating Xylem Upon Compression Stress in Cunninghamia Lanceolata
Source: Front Genet. 2022 Mar 3;13:843269. doi: 10.3389/fgene.2022.843269 (PMC8927042; doi:10.3389/fgene.2022.843269)
Supplement: Supplementary file 1 [file DataSheet1.ZIP › Supplementary_Table/Supplementary_Table_4.xlsx]

## Sheet: Sheet1
Unigenes Annotation(blast2go)
UnigeneID	GO_ID	Describe	Type
transcript_1	GO:0016021	integral component of membrane	Cellular_Component
transcript_10	GO:0003729	mRNA binding	Molecular_Function
transcript_10	GO:0005634	nucleus	Cellular_Component
transcript_10	GO:0006397	mRNA processing	Biological_Process
transcript_10	GO:1990904	ribonucleoprotein complex	Cellular_Component
transcript_1000	GO:0003677	DNA binding	Molecular_Function
transcript_10001	GO:0004096	catalase activity	Molecular_Function
transcript_10001	GO:0020037	heme binding	Molecular_Function
transcript_10001	GO:0098869	cellular oxidant detoxification	Biological_Process
transcript_10002	GO:0005768	endosome	Cellular_Component
transcript_10002	GO:0005802	trans-Golgi network	Cellular_Component
transcript_10002	GO:0005886	plasma membrane	Cellular_Component
transcript_10002	GO:0009505	plant-type cell wall	Cellular_Component
transcript_10002	GO:0009663	plasmodesma organization	Biological_Process
transcript_10002	GO:0009737	response to abscisic acid	Biological_Process
transcript_10002	GO:0009749	response to glucose	Biological_Process
transcript_10002	GO:0009826	unidimensional cell growth	Biological_Process
transcript_10002	GO:0009831	plant-type cell wall modification involved in multidimensional cell growth	Biological_Process
transcript_10002	GO:0010078	maintenance of root meristem identity	Biological_Process
transcript_10002	GO:0010215	cellulose microfibril organization	Biological_Process
transcript_10002	GO:0016021	integral component of membrane	Cellular_Component
transcript_10002	GO:0016757	transferase activity, transferring glycosyl groups	Molecular_Function
transcript_10002	GO:0030154	cell differentiation	Biological_Process
transcript_10002	GO:0071482	cellular response to light stimulus	Biological_Process
transcript_10002	GO:2001009	regulation of plant-type cell wall cellulose biosynthetic process	Biological_Process
transcript_10003	GO:0009987	cellular process	Biological_Process
transcript_10004	GO:0001735	prenylcysteine oxidase activity	Molecular_Function
transcript_10004	GO:0005774	vacuolar membrane	Cellular_Component
transcript_10004	GO:0009738	abscisic acid-activated signaling pathway	Biological_Process
transcript_10004	GO:0030327	prenylated protein catabolic process	Biological_Process
transcript_10004	GO:0030328	prenylcysteine catabolic process	Biological_Process
transcript_10004	GO:0045338	farnesyl diphosphate metabolic process	Biological_Process
transcript_10005	GO:0005634	nucleus	Cellular_Component
transcript_10005	GO:0006355	regulation of transcription, DNA-templated	Biological_Process
transcript_10005	GO:0009734	auxin-activated signaling pathway	Biological_Process
transcript_10006	GO:0000900	translation repressor activity, mRNA regulatory element binding	Molecular_Function
transcript_10006	GO:0000977	RNA polymerase II transcription regulatory region sequence-specific DNA binding	Molecular_Function
transcript_10006	GO:0003700	DNA-binding transcription factor activity	Molecular_Function
transcript_10006	GO:0005634	nucleus	Cellular_Component
transcript_10006	GO:0009266	response to temperature stimulus	Biological_Process
transcript_10006	GO:0009910	negative regulation of flower development	Biological_Process
transcript_10006	GO:0045892	negative regulation of transcription, DNA-templated	Biological_Process
transcript_10006	GO:0045944	positive regulation of transcription by RNA polymerase II	Biological_Process
transcript_10006	GO:0046983	protein dimerization activity	Molecular_Function
transcript_10006	GO:0048438	floral whorl development	Biological_Process
transcript_10007	GO:0004386	helicase activity	Molecular_Function
transcript_10007	GO:0006979	response to oxidative stress	Biological_Process
transcript_10008	GO:0003677	DNA binding	Molecular_Function
transcript_1001	GO:0005739	mitochondrion	Cellular_Component
transcript_1001	GO:0010182	sugar mediated signaling pathway	Biological_Process
transcript_1001	GO:0080156	mitochondrial mRNA modification	Biological_Process
transcript_10010	GO:0016020	membrane	Cellular_Component
transcript_10010	GO:0016491	oxidoreductase activity	Molecular_Function
transcript_10010	GO:0046872	metal ion binding	Molecular_Function
transcript_10013	GO:0003824	catalytic activity	Molecular_Function
transcript_10013	GO:0005634	nucleus	Cellular_Component
transcript_10013	GO:0042393	histone binding	Molecular_Function
transcript_10013	GO:0048188	Set1C/COMPASS complex	Cellular_Component
transcript_10013	GO:0051568	histone H3-K4 methylation	Biological_Process
transcript_10014	GO:0016491	oxidoreductase activity	Molecular_Function
transcript_10015	GO:0003924	GTPase activity	Molecular_Function
transcript_10015	GO:0005525	GTP binding	Molecular_Function
transcript_10015	GO:0005829	cytosol	Cellular_Component
transcript_10015	GO:1990904	ribonucleoprotein complex	Cellular_Component
transcript_10016	GO:0004298	threonine-type endopeptidase activity	Molecular_Function
transcript_10016	GO:0005634	nucleus	Cellular_Component
transcript_10016	GO:0005737	cytoplasm	Cellular_Component
transcript_10016	GO:0005839	proteasome core complex	Cellular_Component
transcript_10016	GO:0010499	proteasomal ubiquitin-independent protein catabolic process	Biological_Process
transcript_10016	GO:0043161	proteasome-mediated ubiquitin-dependent protein catabolic process	Biological_Process
transcript_10018	GO:0016021	integral component of membrane	Cellular_Component
transcript_10018	GO:0032511	late endosome to vacuole transport via multivesicular body sorting pathway	Biological_Process
transcript_10019	GO:0000030	mannosyltransferase activity	Molecular_Function
transcript_10019	GO:0005783	endoplasmic reticulum	Cellular_Component
transcript_10019	GO:0008152	metabolic process	Biological_Process
transcript_10020	GO:0003677	DNA binding	Molecular_Function
transcript_10020	GO:0005634	nucleus	Cellular_Component
transcript_10022	GO:0005524	ATP binding	Molecular_Function
transcript_10022	GO:0019538	protein metabolic process	Biological_Process
transcript_10024	GO:0008152	metabolic process	Biological_Process
transcript_10024	GO:0016020	membrane	Cellular_Component
transcript_10025	GO:0003950	NAD+ ADP-ribosyltransferase activity	Molecular_Function
transcript_10025	GO:0016740	transferase activity	Molecular_Function
transcript_10025	GO:0016757	transferase activity, transferring glycosyl groups	Molecular_Function
transcript_10027	GO:0005524	ATP binding	Molecular_Function
transcript_10027	GO:0005634	nucleus	Cellular_Component
transcript_10027	GO:0006355	regulation of transcription, DNA-templated	Biological_Process
transcript_10027	GO:0042393	histone binding	Molecular_Function
transcript_10028	GO:0003677	DNA binding	Molecular_Function
transcript_10028	GO:0003677	DNA binding	Molecular_Function
transcript_10028	GO:0006355	regulation of transcription, DNA-templated	Biological_Process
transcript_10028	GO:0006508	proteolysis	Biological_Process
transcript_10028	GO:0008233	peptidase activity	Molecular_Function
transcript_10028	GO:0016020	membrane	Cellular_Component
transcript_10028	GO:0016021	integral component of membrane	Cellular_Component
transcript_10028	GO:0046983	protein dimerization activity	Molecular_Function
transcript_10029	GO:1902494	catalytic complex	Cellular_Component
transcript_10032	GO:0003729	mRNA binding	Molecular_Function
transcript_10032	GO:0003735	structural constituent of ribosome	Molecular_Function
transcript_10032	GO:0005762	mitochondrial large ribosomal subunit	Cellular_Component
transcript_10032	GO:0017148	negative regulation of translation	Biological_Process
transcript_10035	GO:0003676	nucleic acid binding	Molecular_Function
transcript_10035	GO:0003964	RNA-directed DNA polymerase activity	Molecular_Function
transcript_10035	GO:0003964	RNA-directed DNA polymerase activity	Molecular_Function
transcript_10035	GO:0005509	calcium ion binding	Molecular_Function
transcript_10035	GO:0006278	RNA-dependent DNA biosynthetic process	Biological_Process
transcript_10035	GO:0008270	zinc ion binding	Molecular_Function
transcript_10035	GO:0015074	DNA integration	Biological_Process
transcript_10035	GO:0016021	integral component of membrane	Cellular_Component
transcript_10035	GO:0016740	transferase activity	Molecular_Function
transcript_10035	GO:0016779	nucleotidyltransferase activity	Molecular_Function
transcript_10035	GO:0022857	transmembrane transporter activity	Molecular_Function
transcript_10035	GO:0055085	transmembrane transport	Biological_Process
transcript_10036	GO:0004842	ubiquitin-protein transferase activity	Molecular_Function
transcript_10036	GO:0016567	protein ubiquitination	Biological_Process
transcript_10037	GO:0005507	copper ion binding	Molecular_Function
transcript_10037	GO:0016491	oxidoreductase activity	Molecular_Function
transcript_10038	GO:0009737	response to abscisic acid	Biological_Process
transcript_10038	GO:0010427	abscisic acid binding	Molecular_Function
transcript_10038	GO:0016021	integral component of membrane	Cellular_Component
transcript_10039	GO:0005524	ATP binding	Molecular_Function
transcript_10039	GO:0032542	sulfiredoxin activity	Molecular_Function
transcript_10039	GO:0034599	cellular response to oxidative stress	Biological_Process
transcript_10039	GO:0098869	cellular oxidant detoxification	Biological_Process
transcript_1004	GO:0004029	aldehyde dehydrogenase (NAD+) activity	Molecular_Function
transcript_1004	GO:0009699	phenylpropanoid biosynthetic process	Biological_Process
transcript_1004	GO:0043878	glyceraldehyde-3-phosphate dehydrogenase (NAD+) (non-phosphorylating) activity	Molecular_Function
transcript_1004	GO:0050269	coniferyl-aldehyde dehydrogenase activity	Molecular_Function
transcript_10040	GO:0003676	nucleic acid binding	Molecular_Function
transcript_10040	GO:0003677	DNA binding	Molecular_Function
transcript_10040	GO:0008270	zinc ion binding	Molecular_Function
transcript_10041	GO:0016021	integral component of membrane	Cellular_Component
transcript_10042	GO:0009415	response to water	Biological_Process
transcript_10044	GO:0003723	RNA binding	Molecular_Function
transcript_10044	GO:0005829	cytosol	Cellular_Component
transcript_10044	GO:0006396	RNA processing	Biological_Process
transcript_10044	GO:0015031	protein transport	Biological_Process
transcript_10044	GO:0030906	retromer, cargo-selective complex	Cellular_Component
transcript_10044	GO:0042147	retrograde transport, endosome to Golgi	Biological_Process
transcript_10045	GO:0000226	microtubule cytoskeleton organization	Biological_Process
transcript_10045	GO:0000278	mitotic cell cycle	Biological_Process
transcript_10045	GO:0003924	GTPase activity	Molecular_Function
transcript_10045	GO:0005200	structural constituent of cytoskeleton	Molecular_Function
transcript_10045	GO:0005525	GTP binding	Molecular_Function
transcript_10045	GO:0005737	cytoplasm	Cellular_Component
transcript_10045	GO:0005874	microtubule	Cellular_Component
transcript_10045	GO:0016757	transferase activity, transferring glycosyl groups	Molecular_Function
transcript_10047	GO:0005783	endoplasmic reticulum	Cellular_Component
transcript_10047	GO:0016021	integral component of membrane	Cellular_Component
transcript_10047	GO:0016746	transferase activity, transferring acyl groups	Molecular_Function
transcript_10047	GO:0036149	phosphatidylinositol acyl-chain remodeling	Biological_Process
transcript_10048	GO:0005509	calcium ion binding	Molecular_Function
transcript_10048	GO:0016020	membrane	Cellular_Component
transcript_10048	GO:0016021	integral component of membrane	Cellular_Component
transcript_10048	GO:0055085	transmembrane transport	Biological_Process
transcript_10049	GO:0004852	uroporphyrinogen-III synthase activity	Molecular_Function
transcript_10049	GO:0006644	phospholipid metabolic process	Biological_Process
transcript_10049	GO:0016746	transferase activity, transferring acyl groups	Molecular_Function
transcript_10049	GO:0033014	tetrapyrrole biosynthetic process	Biological_Process
transcript_10050	GO:0005634	nucleus	Cellular_Component
transcript_10050	GO:0005829	cytosol	Cellular_Component
transcript_10050	GO:0006611	protein export from nucleus	Biological_Process
transcript_10050	GO:0007029	endoplasmic reticulum organization	Biological_Process
transcript_10050	GO:0009834	plant-type secondary cell wall biogenesis	Biological_Process
transcript_10050	GO:0043023	ribosomal large subunit binding	Molecular_Function
transcript_10051	GO:0007165	signal transduction	Biological_Process
transcript_10051	GO:0043531	ADP binding	Molecular_Function
transcript_10052	GO:0005829	cytosol	Cellular_Component
transcript_10052	GO:0006396	RNA processing	Biological_Process
transcript_10052	GO:0048510	regulation of timing of transition from vegetative to reproductive phase	Biological_Process
transcript_10053	GO:0016491	oxidoreductase activity	Molecular_Function
transcript_10055	GO:0016758	transferase activity, transferring hexosyl groups	Molecular_Function
transcript_10058	GO:0016020	membrane	Cellular_Component
transcript_10058	GO:0016021	integral component of membrane	Cellular_Component
transcript_10059	GO:0016301	kinase activity	Molecular_Function
transcript_10059	GO:0016310	phosphorylation	Biological_Process
transcript_10059	GO:0035556	intracellular signal transduction	Biological_Process
transcript_10059	GO:0046872	metal ion binding	Molecular_Function
transcript_1006	GO:0009058	biosynthetic process	Biological_Process
transcript_1006	GO:0016779	nucleotidyltransferase activity	Molecular_Function
transcript_10061	GO:0003700	DNA-binding transcription factor activity	Molecular_Function
transcript_10061	GO:0005634	nucleus	Cellular_Component
transcript_10061	GO:0006355	regulation of transcription, DNA-templated	Biological_Process
transcript_10062	GO:0006723	cuticle hydrocarbon biosynthetic process	Biological_Process
transcript_10062	GO:0009793	embryo development ending in seed dormancy	Biological_Process
transcript_10062	GO:0043447	alkane biosynthetic process	Biological_Process
transcript_10062	GO:0048316	seed development	Biological_Process
transcript_10063	GO:0046983	protein dimerization activity	Molecular_Function
transcript_10064	GO:0000226	microtubule cytoskeleton organization	Biological_Process
transcript_10064	GO:0005737	cytoplasm	Cellular_Component
transcript_10064	GO:0007021	tubulin complex assembly	Biological_Process
transcript_10064	GO:0007023	post-chaperonin tubulin folding pathway	Biological_Process
transcript_10064	GO:0043014	alpha-tubulin binding	Molecular_Function
transcript_10068	GO:0005886	plasma membrane	Cellular_Component
transcript_10068	GO:0016021	integral component of membrane	Cellular_Component
transcript_10068	GO:0022857	transmembrane transporter activity	Molecular_Function
transcript_10068	GO:0055085	transmembrane transport	Biological_Process
transcript_10069	GO:0003677	DNA binding	Molecular_Function
transcript_10069	GO:0004386	helicase activity	Molecular_Function
transcript_10069	GO:0005524	ATP binding	Molecular_Function
transcript_10069	GO:0006281	DNA repair	Biological_Process
transcript_10069	GO:0016887	ATPase activity	Molecular_Function
transcript_10069	GO:0031011	Ino80 complex	Cellular_Component
transcript_10069	GO:0042393	histone binding	Molecular_Function
transcript_10069	GO:0042766	nucleosome mobilization	Biological_Process
transcript_10069	GO:0043044	ATP-dependent chromatin remodeling	Biological_Process
transcript_10069	GO:0043618	regulation of transcription from RNA polymerase II promoter in response to stress	Biological_Process
transcript_10072	GO:0004674	protein serine/threonine kinase activity	Molecular_Function
transcript_10072	GO:0005488	binding	Molecular_Function
transcript_10072	GO:0016020	membrane	Cellular_Component
transcript_10072	GO:0016310	phosphorylation	Biological_Process
transcript_10072	GO:0050896	response to stimulus	Biological_Process
transcript_10073	GO:0016020	membrane	Cellular_Component
transcript_10073	GO:0016021	integral component of membrane	Cellular_Component
transcript_10074	GO:0016779	nucleotidyltransferase activity	Molecular_Function
transcript_10075	GO:0007165	signal transduction	Biological_Process
transcript_10075	GO:0016020	membrane	Cellular_Component
transcript_10075	GO:0016021	integral component of membrane	Cellular_Component
transcript_10075	GO:0043531	ADP binding	Molecular_Function
transcript_10076	GO:0016020	membrane	Cellular_Component
transcript_10076	GO:0016021	integral component of membrane	Cellular_Component
transcript_10079	GO:0005515	protein binding	Molecular_Function
transcript_10080	GO:0003676	nucleic acid binding	Molecular_Function
transcript_10081	GO:0004044	amidophosphoribosyltransferase activity	Molecular_Function
transcript_10081	GO:0006189	'de novo' IMP biosynthetic process	Biological_Process
transcript_10081	GO:0006541	glutamine metabolic process	Biological_Process
transcript_10081	GO:0009113	purine nucleobase biosynthetic process	Biological_Process
transcript_10081	GO:0009116	nucleoside metabolic process	Biological_Process
transcript_10081	GO:0046872	metal ion binding	Molecular_Function
transcript_10081	GO:0051536	iron-sulfur cluster binding	Molecular_Function
transcript_10082	GO:0004174	electron-transferring-flavoprotein dehydrogenase activity	Molecular_Function
transcript_10082	GO:0005737	cytoplasm	Cellular_Component
transcript_10082	GO:0016740	transferase activity	Molecular_Function
transcript_10082	GO:0044237	cellular metabolic process	Biological_Process
transcript_10082	GO:0050660	flavin adenine dinucleotide binding	Molecular_Function
transcript_10083	GO:0005737	cytoplasm	Cellular_Component
transcript_10083	GO:0016567	protein ubiquitination	Biological_Process
transcript_10083	GO:0016874	ligase activity	Molecular_Function
transcript_10083	GO:0061630	ubiquitin protein ligase activity	Molecular_Function
transcript_10084	GO:0016021	integral component of membrane	Cellular_Component
transcript_10085	GO:0004724	magnesium-dependent protein serine/threonine phosphatase activity	Molecular_Function
transcript_10085	GO:0006470	protein dephosphorylation	Biological_Process
transcript_10085	GO:0046872	metal ion binding	Molecular_Function
transcript_10086	GO:0016874	ligase activity	Molecular_Function
transcript_10087	GO:0016020	membrane	Cellular_Component
transcript_10087	GO:0016021	integral component of membrane	Cellular_Component
transcript_10087	GO:0016874	ligase activity	Molecular_Function
transcript_10089	GO:0007165	signal transduction	Biological_Process
transcript_10092	GO:0009941	chloroplast envelope	Cellular_Component
transcript_10092	GO:0016021	integral component of membrane	Cellular_Component
transcript_10093	GO:0003700	DNA-binding transcription factor activity	Molecular_Function
transcript_10093	GO:0006355	regulation of transcription, DNA-templated	Biological_Process
transcript_10093	GO:0016301	kinase activity	Molecular_Function
transcript_10093	GO:0016310	phosphorylation	Biological_Process
transcript_10095	GO:0005524	ATP binding	Molecular_Function
transcript_10095	GO:0005829	cytosol	Cellular_Component
transcript_10095	GO:0005886	plasma membrane	Cellular_Component
transcript_10095	GO:0006457	protein folding	Biological_Process
transcript_10095	GO:0009506	plasmodesma	Cellular_Component
transcript_10095	GO:0051082	unfolded protein binding	Molecular_Function
transcript_10098	GO:0003857	3-hydroxyacyl-CoA dehydrogenase activity	Molecular_Function
transcript_10098	GO:0005488	binding	Molecular_Function
transcript_10098	GO:0005777	peroxisome	Cellular_Component
transcript_10098	GO:0006635	fatty acid beta-oxidation	Biological_Process
transcript_10098	GO:0016020	membrane	Cellular_Component
transcript_10098	GO:0016836	hydro-lyase activity	Molecular_Function
transcript_10099	GO:0003964	RNA-directed DNA polymerase activity	Molecular_Function
transcript_10099	GO:0004497	monooxygenase activity	Molecular_Function
transcript_10099	GO:0006278	RNA-dependent DNA biosynthetic process	Biological_Process
transcript_10099	GO:0016020	membrane	Cellular_Component
transcript_10099	GO:0016021	integral component of membrane	Cellular_Component
transcript_10099	GO:0071949	FAD binding	Molecular_Function
transcript_10101	GO:0004347	glucose-6-phosphate isomerase activity	Molecular_Function
transcript_10101	GO:0005829	cytosol	Cellular_Component
transcript_10101	GO:0006094	gluconeogenesis	Biological_Process
transcript_10101	GO:0006096	glycolytic process	Biological_Process
transcript_10101	GO:0046686	response to cadmium ion	Biological_Process
transcript_10102	GO:0016020	membrane	Cellular_Component
transcript_10102	GO:0016021	integral component of membrane	Cellular_Component
transcript_10103	GO:0016787	hydrolase activity	Molecular_Function
transcript_10105	GO:0003677	DNA binding	Molecular_Function
transcript_10105	GO:0008270	zinc ion binding	Molecular_Function
transcript_10106	GO:0009294	DNA mediated transformation	Biological_Process
transcript_10106	GO:0009617	response to bacterium	Biological_Process
transcript_10106	GO:0016021	integral component of membrane	Cellular_Component
transcript_10106	GO:0051753	mannan synthase activity	Molecular_Function
transcript_10106	GO:0097502	mannosylation	Biological_Process
transcript_10108	GO:0003723	RNA binding	Molecular_Function
transcript_10109	GO:0000045	autophagosome assembly	Biological_Process
transcript_10109	GO:0006914	autophagy	Biological_Process
transcript_10109	GO:0006914	autophagy	Biological_Process
transcript_10109	GO:1990316	Atg1/ULK1 kinase complex	Cellular_Component
transcript_10110	GO:0003729	mRNA binding	Molecular_Function
transcript_10110	GO:0016607	nuclear speck	Cellular_Component
transcript_10110	GO:0035061	interchromatin granule	Cellular_Component
transcript_10111	GO:0046983	protein dimerization activity	Molecular_Function
transcript_10112	GO:0005488	binding	Molecular_Function
transcript_10112	GO:0035195	gene silencing by miRNA	Biological_Process
transcript_10112	GO:0070918	production of small RNA involved in gene silencing by RNA	Biological_Process
transcript_10114	GO:0006974	cellular response to DNA damage stimulus	Biological_Process
transcript_10114	GO:0009414	response to water deprivation	Biological_Process
transcript_10114	GO:0009737	response to abscisic acid	Biological_Process
transcript_10115	GO:0016020	membrane	Cellular_Component
transcript_10116	GO:0046872	metal ion binding	Molecular_Function
transcript_10116	GO:0051213	dioxygenase activity	Molecular_Function
transcript_10117	GO:0003677	DNA binding	Molecular_Function
transcript_10118	GO:0005634	nucleus	Cellular_Component
transcript_1012	GO:0000978	RNA polymerase II cis-regulatory region sequence-specific DNA binding	Molecular_Function
transcript_1012	GO:0003700	DNA-binding transcription factor activity	Molecular_Function
transcript_1012	GO:0005634	nucleus	Cellular_Component
transcript_1012	GO:0061408	positive regulation of transcription from RNA polymerase II promoter in response to heat stress	Biological_Process
transcript_10120	GO:0016740	transferase activity	Molecular_Function
transcript_10121	GO:0043531	ADP binding	Molecular_Function
transcript_10124	GO:0016020	membrane	Cellular_Component
transcript_10124	GO:0016301	kinase activity	Molecular_Function
transcript_10124	GO:0016310	phosphorylation	Biological_Process
transcript_10124	GO:0016740	transferase activity	Molecular_Function
transcript_10127	GO:0000165	MAPK cascade	Biological_Process
transcript_10127	GO:0004707	MAP kinase activity	Molecular_Function
transcript_10127	GO:0005524	ATP binding	Molecular_Function
transcript_10127	GO:0010311	lateral root formation	Biological_Process
transcript_10130	GO:0004519	endonuclease activity	Molecular_Function
transcript_10130	GO:0090305	nucleic acid phosphodiester bond hydrolysis	Biological_Process
transcript_10132	GO:0000902	cell morphogenesis	Biological_Process
transcript_10132	GO:0005737	cytoplasm	Cellular_Component
transcript_10132	GO:0008290	F-actin capping protein complex	Cellular_Component
transcript_10132	GO:0009408	response to heat	Biological_Process
transcript_10132	GO:0051015	actin filament binding	Molecular_Function
transcript_10132	GO:0051016	barbed-end actin filament capping	Biological_Process
transcript_10134	GO:0000254	C-4 methylsterol oxidase activity	Molecular_Function
transcript_10134	GO:0005506	iron ion binding	Molecular_Function
transcript_10134	GO:0008610	lipid biosynthetic process	Biological_Process
transcript_10134	GO:0016021	integral component of membrane	Cellular_Component
transcript_10135	GO:0016020	membrane	Cellular_Component
transcript_10135	GO:0016021	integral component of membrane	Cellular_Component
transcript_10138	GO:0003979	UDP-glucose 6-dehydrogenase activity	Molecular_Function
transcript_10138	GO:0051287	NAD binding	Molecular_Function
transcript_10139	GO:0004674	protein serine/threonine kinase activity	Molecular_Function
transcript_10139	GO:0005524	ATP binding	Molecular_Function
transcript_10139	GO:0006468	protein phosphorylation	Biological_Process
transcript_1014	GO:0004675	transmembrane receptor protein serine/threonine kinase activity	Molecular_Function
transcript_1014	GO:0005886	plasma membrane	Cellular_Component
transcript_1014	GO:0006468	protein phosphorylation	Biological_Process
transcript_10140	GO:0005524	ATP binding	Molecular_Function
transcript_10140	GO:0005871	kinesin complex	Cellular_Component
transcript_10140	GO:0005874	microtubule	Cellular_Component
transcript_10140	GO:0007018	microtubule-based movement	Biological_Process
transcript_10140	GO:0008017	microtubule binding	Molecular_Function
transcript_10140	GO:0008574	ATP-dependent microtubule motor activity, plus-end-directed	Molecular_Function
transcript_10145	GO:0016020	membrane	Cellular_Component
transcript_10145	GO:0016021	integral component of membrane	Cellular_Component
transcript_10146	GO:0005743	mitochondrial inner membrane	Cellular_Component
transcript_10146	GO:0015078	proton transmembrane transporter activity	Molecular_Function
transcript_10146	GO:0015986	ATP synthesis coupled proton transport	Biological_Process
transcript_10146	GO:0016021	integral component of membrane	Cellular_Component
transcript_10146	GO:0016787	hydrolase activity	Molecular_Function
transcript_10146	GO:0045263	proton-transporting ATP synthase complex, coupling factor F(o)	Cellular_Component
transcript_10147	GO:0016020	membrane	Cellular_Component
transcript_10150	GO:0004622	lysophospholipase activity	Molecular_Function
transcript_10150	GO:0080030	methyl indole-3-acetate esterase activity	Molecular_Function
transcript_10155	GO:0007062	sister chromatid cohesion	Biological_Process
transcript_10155	GO:0008278	cohesin complex	Cellular_Component
transcript_10156	GO:0002237	response to molecule of bacterial origin	Biological_Process
transcript_10156	GO:0004672	protein kinase activity	Molecular_Function
transcript_10156	GO:0006468	protein phosphorylation	Biological_Process
transcript_10156	GO:0007165	signal transduction	Biological_Process
transcript_10156	GO:0008144	drug binding	Molecular_Function
transcript_10156	GO:0009593	detection of chemical stimulus	Biological_Process
transcript_10156	GO:0009620	response to fungus	Biological_Process
transcript_10156	GO:0010200	response to chitin	Biological_Process
transcript_10156	GO:0016020	membrane	Cellular_Component
transcript_10156	GO:0042802	identical protein binding	Molecular_Function
transcript_10156	GO:0043167	ion binding	Molecular_Function
transcript_10156	GO:0045087	innate immune response	Biological_Process
transcript_10156	GO:0097367	carbohydrate derivative binding	Molecular_Function
transcript_10156	GO:0098542	defense response to other organism	Biological_Process
transcript_10156	GO:0098581	detection of external biotic stimulus	Biological_Process
transcript_10157	GO:0016020	membrane	Cellular_Component
transcript_10157	GO:0016021	integral component of membrane	Cellular_Component
transcript_10158	GO:0016020	membrane	Cellular_Component
transcript_10159	GO:0008168	methyltransferase activity	Molecular_Function
transcript_10159	GO:0016021	integral component of membrane	Cellular_Component
transcript_10159	GO:0032259	methylation	Biological_Process
transcript_1016	GO:0016020	membrane	Cellular_Component
transcript_1016	GO:0016021	integral component of membrane	Cellular_Component
transcript_1016	GO:0016301	kinase activity	Molecular_Function
transcript_1016	GO:0016310	phosphorylation	Biological_Process
transcript_10160	GO:0009522	photosystem I	Cellular_Component
transcript_10160	GO:0009523	photosystem II	Cellular_Component
transcript_10160	GO:0009535	chloroplast thylakoid membrane	Cellular_Component
transcript_10160	GO:0009765	photosynthesis, light harvesting	Biological_Process
transcript_10160	GO:0016021	integral component of membrane	Cellular_Component
transcript_10160	GO:0016168	chlorophyll binding	Molecular_Function
transcript_10160	GO:0018298	protein-chromophore linkage	Biological_Process
transcript_10161	GO:0003676	nucleic acid binding	Molecular_Function
transcript_10161	GO:0004523	RNA-DNA hybrid ribonuclease activity	Molecular_Function
transcript_10161	GO:0016787	hydrolase activity	Molecular_Function
transcript_10161	GO:0090502	RNA phosphodiester bond hydrolysis, endonucleolytic	Biological_Process
transcript_10162	GO:0007165	signal transduction	Biological_Process
transcript_10162	GO:0043531	ADP binding	Molecular_Function
transcript_10164	GO:0004485	methylcrotonoyl-CoA carboxylase activity	Molecular_Function
transcript_10164	GO:0005739	mitochondrion	Cellular_Component
transcript_10164	GO:0006552	leucine catabolic process	Biological_Process
transcript_10164	GO:0008270	zinc ion binding	Molecular_Function
transcript_10164	GO:0050897	cobalt ion binding	Molecular_Function
transcript_10164	GO:1905202	methylcrotonoyl-CoA carboxylase complex	Cellular_Component
transcript_10166	GO:0008509	anion transmembrane transporter activity	Molecular_Function
transcript_10166	GO:0015297	antiporter activity	Molecular_Function
transcript_10166	GO:0015718	monocarboxylic acid transport	Biological_Process
transcript_10166	GO:0015748	organophosphate ester transport	Biological_Process
transcript_10166	GO:0043231	intracellular membrane-bounded organelle	Cellular_Component
transcript_10166	GO:0098656	anion transmembrane transport	Biological_Process
transcript_10168	GO:0000978	RNA polymerase II cis-regulatory region sequence-specific DNA binding	Molecular_Function
transcript_10168	GO:0000979	RNA polymerase II core promoter sequence-specific DNA binding	Molecular_Function
transcript_10168	GO:0003700	DNA-binding transcription factor activity	Molecular_Function
transcript_10168	GO:0005669	transcription factor TFIID complex	Cellular_Component
transcript_10168	GO:0006352	DNA-templated transcription, initiation	Biological_Process
transcript_10168	GO:0006355	regulation of transcription, DNA-templated	Biological_Process
transcript_10168	GO:0006366	transcription by RNA polymerase II	Biological_Process
transcript_10168	GO:0008134	transcription factor binding	Molecular_Function
transcript_10169	GO:0004069	L-aspartate:2-oxoglutarate aminotransferase activity	Molecular_Function
transcript_10169	GO:0005507	copper ion binding	Molecular_Function
transcript_10169	GO:0005739	mitochondrion	Cellular_Component
transcript_10169	GO:0006520	cellular amino acid metabolic process	Biological_Process
transcript_10169	GO:0009058	biosynthetic process	Biological_Process
transcript_10169	GO:0030170	pyridoxal phosphate binding	Molecular_Function
transcript_10169	GO:0046686	response to cadmium ion	Biological_Process
transcript_10170	GO:0005829	cytosol	Cellular_Component
transcript_10172	GO:0016020	membrane	Cellular_Component
transcript_10172	GO:0016021	integral component of membrane	Cellular_Component
transcript_10173	GO:0005794	Golgi apparatus	Cellular_Component
transcript_10173	GO:0005985	sucrose metabolic process	Biological_Process
transcript_10173	GO:0016157	sucrose synthase activity	Molecular_Function
transcript_10173	GO:0046524	sucrose-phosphate synthase activity	Molecular_Function
transcript_10173	GO:0047947	glutamine N-phenylacetyltransferase activity	Molecular_Function
transcript_10174	GO:0005643	nuclear pore	Cellular_Component
transcript_10174	GO:0005654	nucleoplasm	Cellular_Component
transcript_10174	GO:0005829	cytosol	Cellular_Component
transcript_10174	GO:0006607	NLS-bearing protein import into nucleus	Biological_Process
transcript_10174	GO:0008139	nuclear localization sequence binding	Molecular_Function
transcript_10174	GO:0061608	nuclear import signal receptor activity	Molecular_Function
transcript_10175	GO:0005773	vacuole	Cellular_Component
transcript_10175	GO:0016020	membrane	Cellular_Component
transcript_10178	GO:0016020	membrane	Cellular_Component
transcript_1018	GO:0000786	nucleosome	Cellular_Component
transcript_1018	GO:0003690	double-stranded DNA binding	Molecular_Function
transcript_1018	GO:0005634	nucleus	Cellular_Component
transcript_1018	GO:0006334	nucleosome assembly	Biological_Process
transcript_1018	GO:0016584	nucleosome positioning	Biological_Process
transcript_1018	GO:0030261	chromosome condensation	Biological_Process
transcript_1018	GO:0031492	nucleosomal DNA binding	Molecular_Function
transcript_1018	GO:0031936	negative regulation of chromatin silencing	Biological_Process
transcript_1018	GO:0045910	negative regulation of DNA recombination	Biological_Process
transcript_10181	GO:0003729	mRNA binding	Molecular_Function
transcript_10181	GO:0005634	nucleus	Cellular_Component
transcript_10181	GO:0005829	cytosol	Cellular_Component
transcript_10181	GO:0008150	biological_process	Biological_Process
transcript_10181	GO:0009536	plastid	Cellular_Component
transcript_10181	GO:0070300	phosphatidic acid binding	Molecular_Function
transcript_10184	GO:0004553	hydrolase activity, hydrolyzing O-glycosyl compounds	Molecular_Function
transcript_10184	GO:0005618	cell wall	Cellular_Component
transcript_10184	GO:0010411	xyloglucan metabolic process	Biological_Process
transcript_10184	GO:0016762	xyloglucan:xyloglucosyl transferase activity	Molecular_Function
transcript_10184	GO:0042546	cell wall biogenesis	Biological_Process
transcript_10184	GO:0048046	apoplast	Cellular_Component
transcript_10184	GO:0071555	cell wall organization	Biological_Process
transcript_10185	GO:0004721	phosphoprotein phosphatase activity	Molecular_Function
transcript_10185	GO:0006470	protein dephosphorylation	Biological_Process
transcript_10186	GO:0006508	proteolysis	Biological_Process
transcript_10186	GO:0034722	gamma-glutamyl-peptidase activity	Molecular_Function
transcript_10187	GO:0000166	nucleotide binding	Molecular_Function
transcript_10188	GO:0003676	nucleic acid binding	Molecular_Function
transcript_10188	GO:0004519	endonuclease activity	Molecular_Function
transcript_10188	GO:0006308	DNA catabolic process	Biological_Process
transcript_10188	GO:0016020	membrane	Cellular_Component
transcript_10188	GO:0090305	nucleic acid phosphodiester bond hydrolysis	Biological_Process
transcript_10189	GO:0005488	binding	Molecular_Function
transcript_10189	GO:0016301	kinase activity	Molecular_Function
transcript_1019	GO:0003677	DNA binding	Molecular_Function
transcript_1019	GO:0007165	signal transduction	Biological_Process
transcript_1019	GO:0016787	hydrolase activity	Molecular_Function
transcript_1019	GO:0043531	ADP binding	Molecular_Function
transcript_10191	GO:0009055	electron transfer activity	Molecular_Function
transcript_10191	GO:0015035	protein disulfide oxidoreductase activity	Molecular_Function
transcript_10191	GO:0016021	integral component of membrane	Cellular_Component
transcript_10191	GO:0016740	transferase activity	Molecular_Function
transcript_10191	GO:0022900	electron transport chain	Biological_Process
transcript_10191	GO:0045454	cell redox homeostasis	Biological_Process
transcript_10191	GO:0050220	prostaglandin-E synthase activity	Molecular_Function
transcript_10192	GO:0004001	adenosine kinase activity	Molecular_Function
transcript_10192	GO:0006166	purine ribonucleoside salvage	Biological_Process
transcript_10192	GO:0006167	AMP biosynthetic process	Biological_Process
transcript_10192	GO:0016310	phosphorylation	Biological_Process
transcript_10194	GO:0016787	hydrolase activity	Molecular_Function
transcript_10195	GO:0000159	protein phosphatase type 2A complex	Cellular_Component
transcript_10195	GO:0004722	protein serine/threonine phosphatase activity	Molecular_Function
transcript_10195	GO:0005737	cytoplasm	Cellular_Component
transcript_10195	GO:0019888	protein phosphatase regulator activity	Molecular_Function
transcript_10195	GO:0043666	regulation of phosphoprotein phosphatase activity	Biological_Process
transcript_10197	GO:0043531	ADP binding	Molecular_Function
transcript_10198	GO:0016021	integral component of membrane	Cellular_Component
transcript_10199	GO:0003677	DNA binding	Molecular_Function
transcript_1020	GO:0009555	pollen development	Biological_Process
transcript_1020	GO:0009556	microsporogenesis	Biological_Process
transcript_1020	GO:0010997	anaphase-promoting complex binding	Molecular_Function
transcript_1020	GO:0045732	positive regulation of protein catabolic process	Biological_Process
transcript_1020	GO:0046621	negative regulation of organ growth	Biological_Process
transcript_10201	GO:0006807	nitrogen compound metabolic process	Biological_Process
transcript_10201	GO:0016740	transferase activity	Molecular_Function
transcript_10201	GO:0016787	hydrolase activity	Molecular_Function
transcript_10201	GO:0043170	macromolecule metabolic process	Biological_Process
transcript_10201	GO:0044238	primary metabolic process	Biological_Process
transcript_10201	GO:0090304	nucleic acid metabolic process	Biological_Process
transcript_10206	GO:0003735	structural constituent of ribosome	Molecular_Function
transcript_10206	GO:0005840	ribosome	Cellular_Component
transcript_10206	GO:0006412	translation	Biological_Process
transcript_10207	GO:0005618	cell wall	Cellular_Component
transcript_10207	GO:0030145	manganese ion binding	Molecular_Function
transcript_10207	GO:0045735	nutrient reservoir activity	Molecular_Function
transcript_10207	GO:0048046	apoplast	Cellular_Component
transcript_10208	GO:0009570	chloroplast stroma	Cellular_Component
transcript_10208	GO:0019899	enzyme binding	Molecular_Function
transcript_10208	GO:0046507	UDPsulfoquinovose synthase activity	Molecular_Function
transcript_10208	GO:0101016	FMN-binding domain binding	Molecular_Function
transcript_10209	GO:0016021	integral component of membrane	Cellular_Component
transcript_10210	GO:0016740	transferase activity	Molecular_Function
transcript_10213	GO:0000160	phosphorelay signal transduction system	Biological_Process
transcript_10214	GO:0000166	nucleotide binding	Molecular_Function
transcript_10214	GO:0003723	RNA binding	Molecular_Function
transcript_10214	GO:0004386	helicase activity	Molecular_Function
transcript_10214	GO:0005634	nucleus	Cellular_Component
transcript_10214	GO:0006364	rRNA processing	Biological_Process
transcript_10215	GO:0005524	ATP binding	Molecular_Function
transcript_10215	GO:0016020	membrane	Cellular_Component
transcript_10216	GO:0016021	integral component of membrane	Cellular_Component
transcript_10216	GO:0022857	transmembrane transporter activity	Molecular_Function
transcript_10216	GO:0055085	transmembrane transport	Biological_Process
transcript_10218	GO:0008270	zinc ion binding	Molecular_Function
transcript_10218	GO:0008898	S-adenosylmethionine-homocysteine S-methyltransferase activity	Molecular_Function
transcript_10218	GO:0009086	methionine biosynthetic process	Biological_Process
transcript_10218	GO:0032259	methylation	Biological_Process
transcript_10218	GO:0033528	S-methylmethionine cycle	Biological_Process
transcript_10218	GO:0047150	betaine-homocysteine S-methyltransferase activity	Molecular_Function
transcript_10219	GO:0045132	meiotic chromosome segregation	Biological_Process
transcript_10219	GO:0060623	regulation of chromosome condensation	Biological_Process
transcript_10219	GO:0071922	regulation of cohesin loading	Biological_Process
transcript_1022	GO:0000266	mitochondrial fission	Biological_Process
transcript_1022	GO:0003924	GTPase activity	Molecular_Function
transcript_1022	GO:0005525	GTP binding	Molecular_Function
transcript_1022	GO:0005737	cytoplasm	Cellular_Component
transcript_1022	GO:0008017	microtubule binding	Molecular_Function
transcript_1022	GO:0016020	membrane	Cellular_Component
transcript_10221	GO:0016798	hydrolase activity, acting on glycosyl bonds	Molecular_Function
transcript_10225	GO:0004672	protein kinase activity	Molecular_Function
transcript_10225	GO:0005524	ATP binding	Molecular_Function
transcript_10225	GO:0006468	protein phosphorylation	Biological_Process
transcript_10225	GO:0007165	signal transduction	Biological_Process
transcript_10225	GO:0016020	membrane	Cellular_Component
transcript_10225	GO:0016021	integral component of membrane	Cellular_Component
transcript_10225	GO:0043531	ADP binding	Molecular_Function
transcript_10227	GO:0003676	nucleic acid binding	Molecular_Function
transcript_10229	GO:0003723	RNA binding	Molecular_Function
transcript_10229	GO:0005681	spliceosomal complex	Cellular_Component
transcript_10229	GO:0048026	positive regulation of mRNA splicing, via spliceosome	Biological_Process
transcript_1023	GO:0005634	nucleus	Cellular_Component
transcript_1023	GO:0051783	regulation of nuclear division	Biological_Process
transcript_1023	GO:1904667	negative regulation of ubiquitin protein ligase activity	Biological_Process
transcript_10231	GO:0016020	membrane	Cellular_Component
transcript_10231	GO:0016021	integral component of membrane	Cellular_Component
transcript_10232	GO:0000278	mitotic cell cycle	Biological_Process
transcript_10232	GO:0005876	spindle microtubule	Cellular_Component
transcript_10232	GO:0005886	plasma membrane	Cellular_Component
transcript_10232	GO:0005938	cell cortex	Cellular_Component
transcript_10232	GO:0007026	negative regulation of microtubule depolymerization	Biological_Process
transcript_10232	GO:0009506	plasmodesma	Cellular_Component
transcript_10232	GO:0009524	phragmoplast	Cellular_Component
transcript_10232	GO:0009826	unidimensional cell growth	Biological_Process
transcript_10232	GO:0043622	cortical microtubule organization	Biological_Process
transcript_10232	GO:0050821	protein stabilization	Biological_Process
transcript_10232	GO:0051010	microtubule plus-end binding	Molecular_Function
transcript_10232	GO:0051781	positive regulation of cell division	Biological_Process
transcript_10234	GO:0000413	protein peptidyl-prolyl isomerization	Biological_Process
transcript_10234	GO:0003755	peptidyl-prolyl cis-trans isomerase activity	Molecular_Function
transcript_10234	GO:0016018	cyclosporin A binding	Molecular_Function
transcript_10234	GO:0042026	protein refolding	Biological_Process
transcript_10234	GO:0051082	unfolded protein binding	Molecular_Function
transcript_10236	GO:0003677	DNA binding	Molecular_Function
transcript_10237	GO:0006886	intracellular protein transport	Biological_Process
transcript_10240	GO:0017183	peptidyl-diphthamide biosynthetic process from peptidyl-histidine	Biological_Process
transcript_10241	GO:0001732	formation of cytoplasmic translation initiation complex	Biological_Process
transcript_10241	GO:0002191	cap-dependent translational initiation	Biological_Process
transcript_10241	GO:0003743	translation initiation factor activity	Molecular_Function
transcript_10241	GO:0005852	eukaryotic translation initiation factor 3 complex	Cellular_Component
transcript_10241	GO:0016282	eukaryotic 43S preinitiation complex	Cellular_Component
transcript_10241	GO:0033290	eukaryotic 48S preinitiation complex	Cellular_Component
transcript_10241	GO:0098808	mRNA cap binding	Molecular_Function
transcript_10244	GO:0016020	membrane	Cellular_Component
transcript_10244	GO:0016021	integral component of membrane	Cellular_Component
transcript_10245	GO:0005351	carbohydrate:proton symporter activity	Molecular_Function
transcript_10245	GO:0005887	integral component of plasma membrane	Cellular_Component
transcript_10245	GO:0008643	carbohydrate transport	Biological_Process
transcript_10245	GO:0055085	transmembrane transport	Biological_Process
transcript_10246	GO:0003924	GTPase activity	Molecular_Function
transcript_10246	GO:0005525	GTP binding	Molecular_Function
transcript_10246	GO:0005634	nucleus	Cellular_Component
transcript_10246	GO:0005886	plasma membrane	Cellular_Component
transcript_10246	GO:0005938	cell cortex	Cellular_Component
transcript_10246	GO:0007015	actin filament organization	Biological_Process
transcript_10246	GO:0007163	establishment or maintenance of cell polarity	Biological_Process
transcript_10246	GO:0007266	Rho protein signal transduction	Biological_Process
transcript_10246	GO:0008360	regulation of cell shape	Biological_Process
transcript_10246	GO:0019901	protein kinase binding	Molecular_Function
transcript_10246	GO:0032956	regulation of actin cytoskeleton organization	Biological_Process
transcript_10246	GO:0042995	cell projection	Cellular_Component
transcript_10249	GO:0016206	catechol O-methyltransferase activity	Molecular_Function
transcript_10249	GO:0032259	methylation	Biological_Process
transcript_10249	GO:0046983	protein dimerization activity	Molecular_Function
transcript_10249	GO:0102084	L-dopa O-methyltransferase activity	Molecular_Function
transcript_10249	GO:0102938	orcinol O-methyltransferase activity	Molecular_Function
transcript_1025	GO:0003824	catalytic activity	Molecular_Function
transcript_1025	GO:0044238	primary metabolic process	Biological_Process
transcript_1025	GO:0071704	organic substance metabolic process	Biological_Process
transcript_10250	GO:0003676	nucleic acid binding	Molecular_Function
transcript_10250	GO:0003964	RNA-directed DNA polymerase activity	Molecular_Function
transcript_10250	GO:0005634	nucleus	Cellular_Component
transcript_10250	GO:0006278	RNA-dependent DNA biosynthetic process	Biological_Process
transcript_10250	GO:0008270	zinc ion binding	Molecular_Function
transcript_10250	GO:0015074	DNA integration	Biological_Process
transcript_10250	GO:0016020	membrane	Cellular_Component
transcript_10250	GO:0016021	integral component of membrane	Cellular_Component
transcript_10251	GO:0000932	P-body	Cellular_Component
transcript_10251	GO:0006402	mRNA catabolic process	Biological_Process
transcript_10251	GO:0017148	negative regulation of translation	Biological_Process
transcript_10251	GO:0030015	CCR4-NOT core complex	Cellular_Component
transcript_10254	GO:0004842	ubiquitin-protein transferase activity	Molecular_Function
transcript_10254	GO:0016567	protein ubiquitination	Biological_Process
transcript_10254	GO:0030014	CCR4-NOT complex	Cellular_Component
transcript_10255	GO:0003735	structural constituent of ribosome	Molecular_Function
transcript_10255	GO:0005840	ribosome	Cellular_Component
transcript_10255	GO:0006412	translation	Biological_Process
transcript_10256	GO:0000028	ribosomal small subunit assembly	Biological_Process
transcript_10256	GO:0003735	structural constituent of ribosome	Molecular_Function
transcript_10256	GO:0006412	translation	Biological_Process
transcript_10256	GO:0022627	cytosolic small ribosomal subunit	Cellular_Component
transcript_10257	GO:0016787	hydrolase activity	Molecular_Function
transcript_10258	GO:0016020	membrane	Cellular_Component
transcript_10258	GO:0016301	kinase activity	Molecular_Function
transcript_10259	GO:0006886	intracellular protein transport	Biological_Process
transcript_10259	GO:0015450	P-P-bond-hydrolysis-driven protein transmembrane transporter activity	Molecular_Function
transcript_10259	GO:0019867	outer membrane	Cellular_Component
transcript_10259	GO:0071806	protein transmembrane transport	Biological_Process
transcript_1026	GO:0016874	ligase activity	Molecular_Function
transcript_10260	GO:0003723	RNA binding	Molecular_Function
transcript_10260	GO:0005634	nucleus	Cellular_Component
transcript_10260	GO:0005737	cytoplasm	Cellular_Component
transcript_10260	GO:0006397	mRNA processing	Biological_Process
transcript_10261	GO:0004042	acetyl-CoA:L-glutamate N-acetyltransferase activity	Molecular_Function
transcript_10261	GO:0005737	cytoplasm	Cellular_Component
transcript_10261	GO:0006526	arginine biosynthetic process	Biological_Process
transcript_10261	GO:0016301	kinase activity	Molecular_Function
transcript_10261	GO:0016310	phosphorylation	Biological_Process
transcript_10262	GO:0003723	RNA binding	Molecular_Function
transcript_10262	GO:0003735	structural constituent of ribosome	Molecular_Function
transcript_10262	GO:0003906	DNA-(apurinic or apyrimidinic site) endonuclease activity	Molecular_Function
transcript_10262	GO:0005634	nucleus	Cellular_Component
transcript_10262	GO:0006412	translation	Biological_Process
transcript_10262	GO:0008534	oxidized purine nucleobase lesion DNA N-glycosylase activity	Molecular_Function
transcript_10262	GO:0022627	cytosolic small ribosomal subunit	Cellular_Component
transcript_10262	GO:0032357	oxidized purine DNA binding	Molecular_Function
transcript_10262	GO:0045739	positive regulation of DNA repair	Biological_Process
transcript_10263	GO:0005783	endoplasmic reticulum	Cellular_Component
transcript_10263	GO:0006869	lipid transport	Biological_Process
transcript_10263	GO:0008289	lipid binding	Molecular_Function
transcript_10263	GO:0016020	membrane	Cellular_Component
transcript_10263	GO:0016021	integral component of membrane	Cellular_Component
transcript_10264	GO:0005634	nucleus	Cellular_Component
transcript_10264	GO:0005737	cytoplasm	Cellular_Component
transcript_10264	GO:0042742	defense response to bacterium	Biological_Process
transcript_10264	GO:0050832	defense response to fungus	Biological_Process
transcript_10264	GO:2000022	regulation of jasmonic acid mediated signaling pathway	Biological_Process
transcript_10265	GO:0004386	helicase activity	Molecular_Function
transcript_10265	GO:0006259	DNA metabolic process	Biological_Process
transcript_10265	GO:0006996	organelle organization	Biological_Process
transcript_10265	GO:0043229	intracellular organelle	Cellular_Component
transcript_10265	GO:0097159	organic cyclic compound binding	Molecular_Function
transcript_10265	GO:1901363	heterocyclic compound binding	Molecular_Function
transcript_10266	GO:0046872	metal ion binding	Molecular_Function
transcript_10268	GO:0004674	protein serine/threonine kinase activity	Molecular_Function
transcript_10268	GO:0005524	ATP binding	Molecular_Function
transcript_10268	GO:0005737	cytoplasm	Cellular_Component
transcript_10268	GO:0006468	protein phosphorylation	Biological_Process
transcript_10270	GO:0016020	membrane	Cellular_Component
transcript_10271	GO:0016020	membrane	Cellular_Component
transcript_10271	GO:0016853	isomerase activity	Molecular_Function
transcript_10272	GO:0004839	ubiquitin activating enzyme activity	Molecular_Function
transcript_10272	GO:0005524	ATP binding	Molecular_Function
transcript_10272	GO:0006511	ubiquitin-dependent protein catabolic process	Biological_Process
transcript_10272	GO:0016567	protein ubiquitination	Biological_Process
transcript_10272	GO:0016746	transferase activity, transferring acyl groups	Molecular_Function
transcript_10272	GO:0061631	ubiquitin conjugating enzyme activity	Molecular_Function
transcript_10273	GO:0000338	protein deneddylation	Biological_Process
transcript_10273	GO:0008180	COP9 signalosome	Cellular_Component
transcript_10274	GO:0005488	binding	Molecular_Function
transcript_10274	GO:0007165	signal transduction	Biological_Process
transcript_10274	GO:0016020	membrane	Cellular_Component
transcript_10274	GO:0016021	integral component of membrane	Cellular_Component
transcript_10274	GO:0043531	ADP binding	Molecular_Function
transcript_10275	GO:0005488	binding	Molecular_Function
transcript_10276	GO:0003677	DNA binding	Molecular_Function
transcript_10276	GO:0006355	regulation of transcription, DNA-templated	Biological_Process
transcript_10278	GO:0005886	plasma membrane	Cellular_Component
transcript_10278	GO:0006811	ion transport	Biological_Process
transcript_10278	GO:0009506	plasmodesma	Cellular_Component
transcript_10278	GO:0016021	integral component of membrane	Cellular_Component
transcript_10279	GO:0003824	catalytic activity	Molecular_Function
transcript_1028	GO:0006486	protein glycosylation	Biological_Process
transcript_1028	GO:0016021	integral component of membrane	Cellular_Component
transcript_1028	GO:0016757	transferase activity, transferring glycosyl groups	Molecular_Function
transcript_10280	GO:0016020	membrane	Cellular_Component
transcript_10280	GO:0016491	oxidoreductase activity	Molecular_Function
transcript_10280	GO:0046872	metal ion binding	Molecular_Function
transcript_10282	GO:0004587	ornithine-oxo-acid transaminase activity	Molecular_Function
transcript_10282	GO:0005739	mitochondrion	Cellular_Component
transcript_10282	GO:0006593	ornithine catabolic process	Biological_Process
transcript_10282	GO:0006979	response to oxidative stress	Biological_Process
transcript_10282	GO:0008270	zinc ion binding	Molecular_Function
transcript_10282	GO:0009408	response to heat	Biological_Process
transcript_10282	GO:0009413	response to flooding	Biological_Process
transcript_10282	GO:0009414	response to water deprivation	Biological_Process
transcript_10282	GO:0009733	response to auxin	Biological_Process
transcript_10282	GO:0009737	response to abscisic acid	Biological_Process
transcript_10282	GO:0009741	response to brassinosteroid	Biological_Process
transcript_10282	GO:0009753	response to jasmonic acid	Biological_Process
transcript_10282	GO:0019544	arginine catabolic process to glutamate	Biological_Process
transcript_10282	GO:0030170	pyridoxal phosphate binding	Molecular_Function
transcript_10282	GO:0042538	hyperosmotic salinity response	Biological_Process
transcript_10282	GO:0051646	mitochondrion localization	Biological_Process
transcript_10282	GO:0055129	L-proline biosynthetic process	Biological_Process
transcript_10283	GO:0008233	peptidase activity	Molecular_Function
transcript_10285	GO:0000166	nucleotide binding	Molecular_Function
transcript_10285	GO:0003678	DNA helicase activity	Molecular_Function
transcript_10285	GO:0005657	replication fork	Cellular_Component
transcript_10285	GO:0006260	DNA replication	Biological_Process
transcript_10285	GO:0006974	cellular response to DNA damage stimulus	Biological_Process
transcript_10285	GO:0032508	DNA duplex unwinding	Biological_Process
transcript_10285	GO:0043231	intracellular membrane-bounded organelle	Cellular_Component
transcript_10286	GO:0046983	protein dimerization activity	Molecular_Function
transcript_10287	GO:0004497	monooxygenase activity	Molecular_Function
transcript_10287	GO:0005506	iron ion binding	Molecular_Function
transcript_10287	GO:0016020	membrane	Cellular_Component
transcript_10287	GO:0016021	integral component of membrane	Cellular_Component
transcript_10287	GO:0016491	oxidoreductase activity	Molecular_Function
transcript_10287	GO:0016705	oxidoreductase activity, acting on paired donors, with incorporation or reduction of molecular oxygen	Molecular_Function
transcript_10287	GO:0020037	heme binding	Molecular_Function
transcript_10287	GO:0046872	metal ion binding	Molecular_Function
transcript_10288	GO:0004758	serine C-palmitoyltransferase activity	Molecular_Function
transcript_10288	GO:0005783	endoplasmic reticulum	Cellular_Component
transcript_10288	GO:0008483	transaminase activity	Molecular_Function
transcript_10288	GO:0009058	biosynthetic process	Biological_Process
transcript_10288	GO:0009793	embryo development ending in seed dormancy	Biological_Process
transcript_10288	GO:0009825	multidimensional cell growth	Biological_Process
transcript_10288	GO:0016021	integral component of membrane	Cellular_Component
transcript_10288	GO:0030170	pyridoxal phosphate binding	Molecular_Function
transcript_10288	GO:0043067	regulation of programmed cell death	Biological_Process
transcript_10289	GO:0004096	catalase activity	Molecular_Function
transcript_10289	GO:0006979	response to oxidative stress	Biological_Process
transcript_10289	GO:0020037	heme binding	Molecular_Function
transcript_10289	GO:0042744	hydrogen peroxide catabolic process	Biological_Process
transcript_10289	GO:0046872	metal ion binding	Molecular_Function
transcript_10289	GO:0098869	cellular oxidant detoxification	Biological_Process
transcript_10290	GO:0016020	membrane	Cellular_Component
transcript_10290	GO:0016021	integral component of membrane	Cellular_Component
transcript_10291	GO:0005829	cytosol	Cellular_Component
transcript_10292	GO:0003676	nucleic acid binding	Molecular_Function
transcript_10293	GO:0003677	DNA binding	Molecular_Function
transcript_10293	GO:0003899	DNA-directed 5'-3' RNA polymerase activity	Molecular_Function
transcript_10293	GO:0005666	RNA polymerase III complex	Cellular_Component
transcript_10293	GO:0006383	transcription by RNA polymerase III	Biological_Process
transcript_10294	GO:0000347	THO complex	Cellular_Component
transcript_10294	GO:0000727	double-strand break repair via break-induced replication	Biological_Process
transcript_10294	GO:0003688	DNA replication origin binding	Molecular_Function
transcript_10294	GO:0003697	single-stranded DNA binding	Molecular_Function
transcript_10294	GO:0005524	ATP binding	Molecular_Function
transcript_10294	GO:0005829	cytosol	Cellular_Component
transcript_10294	GO:0006267	pre-replicative complex assembly involved in nuclear cell cycle DNA replication	Biological_Process
transcript_10294	GO:0006268	DNA unwinding involved in DNA replication	Biological_Process
transcript_10294	GO:0009793	embryo development ending in seed dormancy	Biological_Process
transcript_10294	GO:0010082	regulation of root meristem growth	Biological_Process
transcript_10294	GO:0017116	single-stranded DNA helicase activity	Molecular_Function
transcript_10294	GO:0042127	regulation of cell population proliferation	Biological_Process
transcript_10294	GO:0042555	MCM complex	Cellular_Component
transcript_10294	GO:0043138	3'-5' DNA helicase activity	Molecular_Function
transcript_10294	GO:0046872	metal ion binding	Molecular_Function
transcript_10294	GO:1902975	mitotic DNA replication initiation	Biological_Process
transcript_10294	GO:1905775	negative regulation of DNA helicase activity	Biological_Process
transcript_10295	GO:0044267	cellular protein metabolic process	Biological_Process
transcript_10296	GO:0004185	serine-type carboxypeptidase activity	Molecular_Function
transcript_10296	GO:0005773	vacuole	Cellular_Component
transcript_10296	GO:0005829	cytosol	Cellular_Component
transcript_10296	GO:0016021	integral component of membrane	Cellular_Component
transcript_10296	GO:0051603	proteolysis involved in cellular protein catabolic process	Biological_Process
transcript_10296	GO:0090377	seed trichome initiation	Biological_Process
transcript_10296	GO:0090378	seed trichome elongation	Biological_Process
transcript_10297	GO:0004791	thioredoxin-disulfide reductase activity	Molecular_Function
transcript_10297	GO:0006812	cation transport	Biological_Process
transcript_10297	GO:0009055	electron transfer activity	Molecular_Function
transcript_10297	GO:0009570	chloroplast stroma	Cellular_Component
transcript_10297	GO:0009941	chloroplast envelope	Cellular_Component
transcript_10297	GO:0015035	protein disulfide oxidoreductase activity	Molecular_Function
transcript_10297	GO:0015297	antiporter activity	Molecular_Function
transcript_10297	GO:0022900	electron transport chain	Biological_Process
transcript_10297	GO:0045454	cell redox homeostasis	Biological_Process
transcript_10297	GO:0055085	transmembrane transport	Biological_Process
transcript_10297	GO:0098869	cellular oxidant detoxification	Biological_Process
transcript_10299	GO:0004722	protein serine/threonine phosphatase activity	Molecular_Function
transcript_10299	GO:0006470	protein dephosphorylation	Biological_Process
transcript_1030	GO:0003676	nucleic acid binding	Molecular_Function
transcript_1030	GO:0003824	catalytic activity	Molecular_Function
transcript_1030	GO:0004518	nuclease activity	Molecular_Function
transcript_1030	GO:0004519	endonuclease activity	Molecular_Function
transcript_1030	GO:0005488	binding	Molecular_Function
transcript_1030	GO:0006259	DNA metabolic process	Biological_Process
transcript_1030	GO:0008233	peptidase activity	Molecular_Function
transcript_1030	GO:0008270	zinc ion binding	Molecular_Function
transcript_1030	GO:0015074	DNA integration	Biological_Process
transcript_1030	GO:0016020	membrane	Cellular_Component
transcript_1030	GO:0016021	integral component of membrane	Cellular_Component
transcript_1030	GO:0016491	oxidoreductase activity	Molecular_Function
transcript_1030	GO:0016779	nucleotidyltransferase activity	Molecular_Function
transcript_1030	GO:0046872	metal ion binding	Molecular_Function
transcript_1030	GO:0090305	nucleic acid phosphodiester bond hydrolysis	Biological_Process
transcript_10300	GO:0005737	cytoplasm	Cellular_Component
transcript_10300	GO:0016301	kinase activity	Molecular_Function
transcript_10300	GO:0016310	phosphorylation	Biological_Process
transcript_10303	GO:0004674	protein serine/threonine kinase activity	Molecular_Function
transcript_10303	GO:0005524	ATP binding	Molecular_Function
transcript_10303	GO:0005634	nucleus	Cellular_Component
transcript_10303	GO:0005737	cytoplasm	Cellular_Component
transcript_10303	GO:0018105	peptidyl-serine phosphorylation	Biological_Process
transcript_10305	GO:0004325	ferrochelatase activity	Molecular_Function
transcript_10305	GO:0005739	mitochondrion	Cellular_Component
transcript_10305	GO:0006783	heme biosynthetic process	Biological_Process
transcript_10305	GO:0009536	plastid	Cellular_Component
transcript_10308	GO:0003677	DNA binding	Molecular_Function
transcript_10308	GO:0005634	nucleus	Cellular_Component
transcript_10308	GO:0006355	regulation of transcription, DNA-templated	Biological_Process
transcript_10308	GO:0016020	membrane	Cellular_Component
transcript_10308	GO:0016021	integral component of membrane	Cellular_Component
transcript_10309	GO:0000151	ubiquitin ligase complex	Cellular_Component
transcript_10309	GO:0000209	protein polyubiquitination	Biological_Process
transcript_10309	GO:0004842	ubiquitin-protein transferase activity	Molecular_Function
transcript_10309	GO:0005737	cytoplasm	Cellular_Component
transcript_10309	GO:0006511	ubiquitin-dependent protein catabolic process	Biological_Process
transcript_10309	GO:0016567	protein ubiquitination	Biological_Process
transcript_10309	GO:0016740	transferase activity	Molecular_Function
transcript_10309	GO:0031624	ubiquitin conjugating enzyme binding	Molecular_Function
transcript_10309	GO:0032436	positive regulation of proteasomal ubiquitin-dependent protein catabolic process	Biological_Process
transcript_10309	GO:0046872	metal ion binding	Molecular_Function
transcript_10309	GO:0061630	ubiquitin protein ligase activity	Molecular_Function
transcript_10310	GO:0005262	calcium channel activity	Molecular_Function
transcript_10310	GO:0030176	integral component of endoplasmic reticulum membrane	Cellular_Component
transcript_10310	GO:0032469	endoplasmic reticulum calcium ion homeostasis	Biological_Process
transcript_10310	GO:0070588	calcium ion transmembrane transport	Biological_Process
transcript_10311	GO:0004601	peroxidase activity	Molecular_Function
transcript_10311	GO:0005576	extracellular region	Cellular_Component
transcript_10311	GO:0006979	response to oxidative stress	Biological_Process
transcript_10311	GO:0020037	heme binding	Molecular_Function
transcript_10311	GO:0042744	hydrogen peroxide catabolic process	Biological_Process
transcript_10311	GO:0046872	metal ion binding	Molecular_Function
transcript_10311	GO:0098869	cellular oxidant detoxification	Biological_Process
transcript_10315	GO:0005524	ATP binding	Molecular_Function
transcript_10315	GO:0005783	endoplasmic reticulum	Cellular_Component
transcript_10315	GO:0032440	2-alkenal reductase [NAD(P)+] activity	Molecular_Function
transcript_10316	GO:0016021	integral component of membrane	Cellular_Component
transcript_10316	GO:0072657	protein localization to membrane	Biological_Process
transcript_10319	GO:0000139	Golgi membrane	Cellular_Component
transcript_10319	GO:0009834	plant-type secondary cell wall biogenesis	Biological_Process
transcript_10319	GO:0010417	glucuronoxylan biosynthetic process	Biological_Process
transcript_10319	GO:0042285	xylosyltransferase activity	Molecular_Function
transcript_1032	GO:0000932	P-body	Cellular_Component
transcript_1032	GO:0003700	DNA-binding transcription factor activity	Molecular_Function
transcript_1032	GO:0003729	mRNA binding	Molecular_Function
transcript_1032	GO:0004386	helicase activity	Molecular_Function
transcript_1032	GO:0005524	ATP binding	Molecular_Function
transcript_1032	GO:0006355	regulation of transcription, DNA-templated	Biological_Process
transcript_1032	GO:0010494	cytoplasmic stress granule	Cellular_Component
transcript_1032	GO:0033962	P-body assembly	Biological_Process
transcript_1032	GO:0034063	stress granule assembly	Biological_Process
transcript_10320	GO:0003746	translation elongation factor activity	Molecular_Function
transcript_10320	GO:0003924	GTPase activity	Molecular_Function
transcript_10320	GO:0005525	GTP binding	Molecular_Function
transcript_10320	GO:0006414	translational elongation	Biological_Process
transcript_10323	GO:0016740	transferase activity	Molecular_Function
transcript_10327	GO:0005886	plasma membrane	Cellular_Component
transcript_10327	GO:0009626	plant-type hypersensitive response	Biological_Process
transcript_1033	GO:0016020	membrane	Cellular_Component
transcript_10330	GO:0003677	DNA binding	Molecular_Function
transcript_10330	GO:0007165	signal transduction	Biological_Process
transcript_10330	GO:0016020	membrane	Cellular_Component
transcript_10330	GO:0016021	integral component of membrane	Cellular_Component
transcript_10330	GO:0016787	hydrolase activity	Molecular_Function
transcript_10330	GO:0043531	ADP binding	Molecular_Function
transcript_10331	GO:0005484	SNAP receptor activity	Molecular_Function
transcript_10331	GO:0006890	retrograde vesicle-mediated transport, Golgi to endoplasmic reticulum	Biological_Process
transcript_10331	GO:0016021	integral component of membrane	Cellular_Component
transcript_10331	GO:0061025	membrane fusion	Biological_Process
transcript_10332	GO:0005525	GTP binding	Molecular_Function
transcript_10332	GO:0016787	hydrolase activity	Molecular_Function
transcript_10333	GO:0006629	lipid metabolic process	Biological_Process
transcript_10333	GO:0016021	integral component of membrane	Cellular_Component
transcript_10333	GO:0016717	oxidoreductase activity, acting on paired donors, with oxidation of a pair of donors resulting in the reduction of molecular oxygen to two molecules of water	Molecular_Function
transcript_10334	GO:0004190	aspartic-type endopeptidase activity	Molecular_Function
transcript_10334	GO:0006508	proteolysis	Biological_Process
transcript_10334	GO:0006629	lipid metabolic process	Biological_Process
transcript_10334	GO:0016021	integral component of membrane	Cellular_Component
transcript_10334	GO:0030163	protein catabolic process	Biological_Process
transcript_10335	GO:0004784	superoxide dismutase activity	Molecular_Function
transcript_10335	GO:0019430	removal of superoxide radicals	Biological_Process
transcript_10335	GO:0046872	metal ion binding	Molecular_Function
transcript_10336	GO:0003677	DNA binding	Molecular_Function
transcript_10336	GO:0042023	DNA endoreduplication	Biological_Process
transcript_10339	GO:0008233	peptidase activity	Molecular_Function
transcript_10339	GO:0016020	membrane	Cellular_Component
transcript_1034	GO:0008936	nicotinamidase activity	Molecular_Function
transcript_1034	GO:0009737	response to abscisic acid	Biological_Process
transcript_1034	GO:0019365	pyridine nucleotide salvage	Biological_Process
transcript_10340	GO:0004722	protein serine/threonine phosphatase activity	Molecular_Function
transcript_10340	GO:0005634	nucleus	Cellular_Component
transcript_10340	GO:0006470	protein dephosphorylation	Biological_Process
transcript_10340	GO:0009742	brassinosteroid mediated signaling pathway	Biological_Process
transcript_10340	GO:0046872	metal ion binding	Molecular_Function
transcript_10343	GO:0004865	protein serine/threonine phosphatase inhibitor activity	Molecular_Function
transcript_10343	GO:0032515	negative regulation of phosphoprotein phosphatase activity	Biological_Process
transcript_10344	GO:0003723	RNA binding	Molecular_Function
transcript_10345	GO:0016020	membrane	Cellular_Component
transcript_10345	GO:0016021	integral component of membrane	Cellular_Component
transcript_10345	GO:0016301	kinase activity	Molecular_Function
transcript_10345	GO:0016310	phosphorylation	Biological_Process
transcript_10346	GO:0006596	polyamine biosynthetic process	Biological_Process
transcript_10346	GO:0016829	lyase activity	Molecular_Function
transcript_10346	GO:0097164	ammonium ion metabolic process	Biological_Process
transcript_10349	GO:0016740	transferase activity	Molecular_Function
transcript_10349	GO:0016832	aldehyde-lyase activity	Molecular_Function
transcript_10349	GO:0043231	intracellular membrane-bounded organelle	Cellular_Component
transcript_10353	GO:0008168	methyltransferase activity	Molecular_Function
transcript_10353	GO:0016740	transferase activity	Molecular_Function
transcript_10353	GO:0032259	methylation	Biological_Process
transcript_10354	GO:0003824	catalytic activity	Molecular_Function
transcript_10354	GO:0016020	membrane	Cellular_Component
transcript_10355	GO:0003677	DNA binding	Molecular_Function
transcript_10355	GO:0006511	ubiquitin-dependent protein catabolic process	Biological_Process
transcript_10355	GO:0008541	proteasome regulatory particle, lid subcomplex	Cellular_Component
transcript_10355	GO:0030234	enzyme regulator activity	Molecular_Function
transcript_10355	GO:0042176	regulation of protein catabolic process	Biological_Process
transcript_10355	GO:0050790	regulation of catalytic activity	Biological_Process
transcript_10359	GO:0000209	protein polyubiquitination	Biological_Process
transcript_10359	GO:0000413	protein peptidyl-prolyl isomerization	Biological_Process
transcript_10359	GO:0003755	peptidyl-prolyl cis-trans isomerase activity	Molecular_Function
transcript_10359	GO:0005634	nucleus	Cellular_Component
transcript_10359	GO:0006457	protein folding	Biological_Process
transcript_10359	GO:0034450	ubiquitin-ubiquitin ligase activity	Molecular_Function
transcript_1036	GO:0000287	magnesium ion binding	Molecular_Function
transcript_1036	GO:0009536	plastid	Cellular_Component
transcript_1036	GO:0010333	terpene synthase activity	Molecular_Function
transcript_1036	GO:0043693	monoterpene biosynthetic process	Biological_Process
transcript_1036	GO:0071395	cellular response to jasmonic acid stimulus	Biological_Process
transcript_10362	GO:0002181	cytoplasmic translation	Biological_Process
transcript_10362	GO:0003723	RNA binding	Molecular_Function
transcript_10362	GO:0003735	structural constituent of ribosome	Molecular_Function
transcript_10362	GO:0022625	cytosolic large ribosomal subunit	Cellular_Component
transcript_10363	GO:0005789	endoplasmic reticulum membrane	Cellular_Component
transcript_10363	GO:0006621	protein retention in ER lumen	Biological_Process
transcript_10363	GO:0015031	protein transport	Biological_Process
transcript_10363	GO:0016021	integral component of membrane	Cellular_Component
transcript_10363	GO:0046923	ER retention sequence binding	Molecular_Function
transcript_10364	GO:0005576	extracellular region	Cellular_Component
transcript_10364	GO:0016020	membrane	Cellular_Component
transcript_10365	GO:0004618	phosphoglycerate kinase activity	Molecular_Function
transcript_10365	GO:0005524	ATP binding	Molecular_Function
transcript_10365	GO:0005829	cytosol	Cellular_Component
transcript_10365	GO:0006094	gluconeogenesis	Biological_Process
transcript_10365	GO:0006096	glycolytic process	Biological_Process
transcript_10365	GO:0043531	ADP binding	Molecular_Function
transcript_10365	GO:1903862	positive regulation of oxidative phosphorylation	Biological_Process
transcript_10366	GO:0004672	protein kinase activity	Molecular_Function
transcript_10366	GO:0005524	ATP binding	Molecular_Function
transcript_10366	GO:0006468	protein phosphorylation	Biological_Process
transcript_10366	GO:0007165	signal transduction	Biological_Process
transcript_10366	GO:0016020	membrane	Cellular_Component
transcript_10366	GO:0016021	integral component of membrane	Cellular_Component
transcript_10366	GO:0016021	integral component of membrane	Cellular_Component
transcript_10366	GO:0043531	ADP binding	Molecular_Function
transcript_10367	GO:0005737	cytoplasm	Cellular_Component
transcript_10367	GO:0008202	steroid metabolic process	Biological_Process
transcript_10367	GO:0016021	integral component of membrane	Cellular_Component
transcript_10367	GO:0016628	oxidoreductase activity, acting on the CH-CH group of donors, NAD or NADP as acceptor	Molecular_Function
transcript_10367	GO:0071949	FAD binding	Molecular_Function
transcript_10369	GO:0005524	ATP binding	Molecular_Function
transcript_10369	GO:0019538	protein metabolic process	Biological_Process
transcript_1037	GO:0005739	mitochondrion	Cellular_Component
transcript_1037	GO:0032981	mitochondrial respiratory chain complex I assembly	Biological_Process
transcript_10370	GO:0000166	nucleotide binding	Molecular_Function
transcript_10370	GO:0003777	microtubule motor activity	Molecular_Function
transcript_10370	GO:0004672	protein kinase activity	Molecular_Function
transcript_10370	GO:0005524	ATP binding	Molecular_Function
transcript_10370	GO:0006468	protein phosphorylation	Biological_Process
transcript_10370	GO:0007018	microtubule-based movement	Biological_Process
transcript_10370	GO:0007165	signal transduction	Biological_Process
transcript_10370	GO:0008017	microtubule binding	Molecular_Function
transcript_10370	GO:0016020	membrane	Cellular_Component
transcript_10370	GO:0016021	integral component of membrane	Cellular_Component
transcript_10370	GO:0043531	ADP binding	Molecular_Function
transcript_10372	GO:0008928	mannose-1-phosphate guanylyltransferase (GDP) activity	Molecular_Function
transcript_10372	GO:0009058	biosynthetic process	Biological_Process
transcript_10374	GO:0000938	GARP complex	Cellular_Component
transcript_10374	GO:0005829	cytosol	Cellular_Component
transcript_10374	GO:0042147	retrograde transport, endosome to Golgi	Biological_Process
transcript_10377	GO:0004672	protein kinase activity	Molecular_Function
transcript_10377	GO:0016310	phosphorylation	Biological_Process
transcript_10378	GO:0005506	iron ion binding	Molecular_Function
transcript_10378	GO:0005737	cytoplasm	Cellular_Component
transcript_10378	GO:0019310	inositol catabolic process	Biological_Process
transcript_10378	GO:0050113	inositol oxygenase activity	Molecular_Function
transcript_10379	GO:0003871	5-methyltetrahydropteroyltriglutamate-homocysteine S-methyltransferase activity	Molecular_Function
transcript_10379	GO:0008270	zinc ion binding	Molecular_Function
transcript_10379	GO:0009086	methionine biosynthetic process	Biological_Process
transcript_10379	GO:0032259	methylation	Biological_Process
transcript_1038	GO:0004714	transmembrane receptor protein tyrosine kinase activity	Molecular_Function
transcript_1038	GO:0016020	membrane	Cellular_Component
transcript_1038	GO:0018108	peptidyl-tyrosine phosphorylation	Biological_Process
transcript_10381	GO:0005096	GTPase activator activity	Molecular_Function
transcript_10381	GO:0005643	nuclear pore	Cellular_Component
transcript_10381	GO:0005737	cytoplasm	Cellular_Component
transcript_10381	GO:0046907	intracellular transport	Biological_Process
transcript_10382	GO:0000175	3'-5'-exoribonuclease activity	Molecular_Function
transcript_10382	GO:0000176	nuclear exosome (RNase complex)	Cellular_Component
transcript_10382	GO:0000177	cytoplasmic exosome (RNase complex)	Cellular_Component
transcript_10382	GO:0003723	RNA binding	Molecular_Function
transcript_10382	GO:0004519	endonuclease activity	Molecular_Function
transcript_10382	GO:0008859	exoribonuclease II activity	Molecular_Function
transcript_10382	GO:0016075	rRNA catabolic process	Biological_Process
transcript_10382	GO:0090503	RNA phosphodiester bond hydrolysis, exonucleolytic	Biological_Process
transcript_10383	GO:0004351	glutamate decarboxylase activity	Molecular_Function
transcript_10383	GO:0006536	glutamate metabolic process	Biological_Process
transcript_10383	GO:0030170	pyridoxal phosphate binding	Molecular_Function
transcript_10385	GO:0004553	hydrolase activity, hydrolyzing O-glycosyl compounds	Molecular_Function
transcript_10385	GO:0005618	cell wall	Cellular_Component
transcript_10385	GO:0010411	xyloglucan metabolic process	Biological_Process
transcript_10385	GO:0016762	xyloglucan:xyloglucosyl transferase activity	Molecular_Function
transcript_10385	GO:0042546	cell wall biogenesis	Biological_Process
transcript_10385	GO:0048046	apoplast	Cellular_Component
transcript_10385	GO:0071555	cell wall organization	Biological_Process
transcript_10386	GO:0009507	chloroplast	Cellular_Component
transcript_10387	GO:0000287	magnesium ion binding	Molecular_Function
transcript_10387	GO:0004449	isocitrate dehydrogenase (NAD+) activity	Molecular_Function
transcript_10387	GO:0005739	mitochondrion	Cellular_Component
transcript_10387	GO:0006099	tricarboxylic acid cycle	Biological_Process
transcript_10387	GO:0051287	NAD binding	Molecular_Function
transcript_10389	GO:0016788	hydrolase activity, acting on ester bonds	Molecular_Function
transcript_10390	GO:0012505	endomembrane system	Cellular_Component
transcript_10390	GO:0016020	membrane	Cellular_Component
transcript_10390	GO:0016787	hydrolase activity	Molecular_Function
transcript_10390	GO:0043231	intracellular membrane-bounded organelle	Cellular_Component
transcript_10391	GO:0005515	protein binding	Molecular_Function
transcript_10391	GO:0005773	vacuole	Cellular_Component
transcript_10391	GO:0005886	plasma membrane	Cellular_Component
transcript_10391	GO:0006833	water transport	Biological_Process
transcript_10391	GO:0009506	plasmodesma	Cellular_Component
transcript_10391	GO:0009737	response to abscisic acid	Biological_Process
transcript_10391	GO:0015250	water channel activity	Molecular_Function
transcript_10391	GO:0016021	integral component of membrane	Cellular_Component
transcript_10391	GO:0055085	transmembrane transport	Biological_Process
transcript_10392	GO:0004053	arginase activity	Molecular_Function
transcript_10392	GO:0046872	metal ion binding	Molecular_Function
transcript_10394	GO:0000122	negative regulation of transcription by RNA polymerase II	Biological_Process
transcript_10394	GO:0000977	RNA polymerase II transcription regulatory region sequence-specific DNA binding	Molecular_Function
transcript_10394	GO:0001227	DNA-binding transcription repressor activity, RNA polymerase II-specific	Molecular_Function
transcript_10394	GO:0005634	nucleus	Cellular_Component
transcript_10394	GO:0032422	purine-rich negative regulatory element binding	Molecular_Function
transcript_10395	GO:0003677	DNA binding	Molecular_Function
transcript_10395	GO:0005634	nucleus	Cellular_Component
transcript_10395	GO:0006355	regulation of transcription, DNA-templated	Biological_Process
transcript_10395	GO:0016020	membrane	Cellular_Component
transcript_10395	GO:0016021	integral component of membrane	Cellular_Component
transcript_10396	GO:0000166	nucleotide binding	Molecular_Function
transcript_10396	GO:0003924	GTPase activity	Molecular_Function
transcript_10396	GO:0005737	cytoplasm	Cellular_Component
transcript_10396	GO:0008017	microtubule binding	Molecular_Function
transcript_10396	GO:0016020	membrane	Cellular_Component
transcript_10397	GO:0016020	membrane	Cellular_Component
transcript_10398	GO:0005680	anaphase-promoting complex	Cellular_Component
transcript_10398	GO:0008168	methyltransferase activity	Molecular_Function
transcript_10398	GO:0016740	transferase activity	Molecular_Function
transcript_10398	GO:0030071	regulation of mitotic metaphase/anaphase transition	Biological_Process
transcript_10398	GO:0032259	methylation	Biological_Process
transcript_10399	GO:0004045	aminoacyl-tRNA hydrolase activity	Molecular_Function
transcript_10399	GO:0005739	mitochondrion	Cellular_Component
transcript_10399	GO:0005829	cytosol	Cellular_Component
transcript_10399	GO:0016021	integral component of membrane	Cellular_Component
transcript_104	GO:0009100	glycoprotein metabolic process	Biological_Process
transcript_104	GO:0030163	protein catabolic process	Biological_Process
transcript_104	GO:0042221	response to chemical	Biological_Process
transcript_104	GO:0044265	cellular macromolecule catabolic process	Biological_Process
transcript_104	GO:0044267	cellular protein metabolic process	Biological_Process
transcript_10400	GO:0003723	RNA binding	Molecular_Function
transcript_10402	GO:0004144	diacylglycerol O-acyltransferase activity	Molecular_Function
transcript_10402	GO:0005829	cytosol	Cellular_Component
transcript_10402	GO:0019432	triglyceride biosynthetic process	Biological_Process
transcript_10403	GO:0007165	signal transduction	Biological_Process
transcript_10403	GO:0016020	membrane	Cellular_Component
transcript_10403	GO:0016021	integral component of membrane	Cellular_Component
transcript_10403	GO:0043531	ADP binding	Molecular_Function
transcript_10404	GO:0003676	nucleic acid binding	Molecular_Function
transcript_10404	GO:0003677	DNA binding	Molecular_Function
transcript_10404	GO:0003964	RNA-directed DNA polymerase activity	Molecular_Function
transcript_10404	GO:0006278	RNA-dependent DNA biosynthetic process	Biological_Process
transcript_10404	GO:0006355	regulation of transcription, DNA-templated	Biological_Process
transcript_10404	GO:0008270	zinc ion binding	Molecular_Function
transcript_10405	GO:0000398	mRNA splicing, via spliceosome	Biological_Process
transcript_10405	GO:0003723	RNA binding	Molecular_Function
transcript_10405	GO:0046872	metal ion binding	Molecular_Function
transcript_10405	GO:0089701	U2AF complex	Cellular_Component
transcript_10406	GO:0003723	RNA binding	Molecular_Function
transcript_10406	GO:0003735	structural constituent of ribosome	Molecular_Function
transcript_10406	GO:0005840	ribosome	Cellular_Component
transcript_10406	GO:0006412	translation	Biological_Process
transcript_10407	GO:0004519	endonuclease activity	Molecular_Function
transcript_10407	GO:0004712	protein serine/threonine/tyrosine kinase activity	Molecular_Function
transcript_10407	GO:0005524	ATP binding	Molecular_Function
transcript_10407	GO:0006281	DNA repair	Biological_Process
transcript_10407	GO:0006468	protein phosphorylation	Biological_Process
transcript_10407	GO:0090305	nucleic acid phosphodiester bond hydrolysis	Biological_Process
transcript_10409	GO:0004657	proline dehydrogenase activity	Molecular_Function
transcript_10409	GO:0005739	mitochondrion	Cellular_Component
transcript_10409	GO:0010133	proline catabolic process to glutamate	Biological_Process
transcript_10409	GO:0071949	FAD binding	Molecular_Function
transcript_10409	GO:0071949	FAD binding	Molecular_Function
transcript_1041	GO:0003735	structural constituent of ribosome	Molecular_Function
transcript_1041	GO:0005840	ribosome	Cellular_Component
transcript_1041	GO:0006412	translation	Biological_Process
transcript_10410	GO:0004842	ubiquitin-protein transferase activity	Molecular_Function
transcript_10410	GO:0007166	cell surface receptor signaling pathway	Biological_Process
transcript_10410	GO:0016567	protein ubiquitination	Biological_Process
transcript_10412	GO:0016021	integral component of membrane	Cellular_Component
transcript_10412	GO:0055085	transmembrane transport	Biological_Process
transcript_10413	GO:0005216	ion channel activity	Molecular_Function
transcript_10413	GO:0005886	plasma membrane	Cellular_Component
transcript_10413	GO:0006952	defense response	Biological_Process
transcript_10413	GO:0007154	cell communication	Biological_Process
transcript_10413	GO:0009605	response to external stimulus	Biological_Process
transcript_10413	GO:0023052	signaling	Biological_Process
transcript_10413	GO:0034220	ion transmembrane transport	Biological_Process
transcript_10413	GO:0051716	cellular response to stimulus	Biological_Process
transcript_10414	GO:0004672	protein kinase activity	Molecular_Function
transcript_10414	GO:0005524	ATP binding	Molecular_Function
transcript_10414	GO:0006468	protein phosphorylation	Biological_Process
transcript_10414	GO:0016301	kinase activity	Molecular_Function
transcript_10414	GO:0016310	phosphorylation	Biological_Process
transcript_10415	GO:0005829	cytosol	Cellular_Component
transcript_10415	GO:0006979	response to oxidative stress	Biological_Process
transcript_10415	GO:0016688	L-ascorbate peroxidase activity	Molecular_Function
transcript_10415	GO:0020037	heme binding	Molecular_Function
transcript_10415	GO:0098869	cellular oxidant detoxification	Biological_Process
transcript_10416	GO:0008233	peptidase activity	Molecular_Function
transcript_10419	GO:0003677	DNA binding	Molecular_Function
transcript_10419	GO:0003700	DNA-binding transcription factor activity	Molecular_Function
transcript_10419	GO:0005634	nucleus	Cellular_Component
transcript_10419	GO:0006355	regulation of transcription, DNA-templated	Biological_Process
transcript_10419	GO:0016020	membrane	Cellular_Component
transcript_10419	GO:0016021	integral component of membrane	Cellular_Component
transcript_10421	GO:0005829	cytosol	Cellular_Component
transcript_10421	GO:0006904	vesicle docking involved in exocytosis	Biological_Process
transcript_10421	GO:0009705	plant-type vacuole membrane	Cellular_Component
transcript_10421	GO:0016021	integral component of membrane	Cellular_Component
transcript_10423	GO:0003676	nucleic acid binding	Molecular_Function
transcript_10423	GO:0004816	asparagine-tRNA ligase activity	Molecular_Function
transcript_10423	GO:0005524	ATP binding	Molecular_Function
transcript_10423	GO:0006421	asparaginyl-tRNA aminoacylation	Biological_Process
transcript_10424	GO:0005524	ATP binding	Molecular_Function
transcript_10424	GO:0005829	cytosol	Cellular_Component
transcript_10424	GO:0006457	protein folding	Biological_Process
transcript_10424	GO:0046686	response to cadmium ion	Biological_Process
transcript_10424	GO:0051082	unfolded protein binding	Molecular_Function
transcript_10425	GO:0007165	signal transduction	Biological_Process
transcript_10425	GO:0016020	membrane	Cellular_Component
transcript_10425	GO:0016021	integral component of membrane	Cellular_Component
transcript_10425	GO:0043531	ADP binding	Molecular_Function
transcript_10427	GO:0045454	cell redox homeostasis	Biological_Process
transcript_10429	GO:0005524	ATP binding	Molecular_Function
transcript_10429	GO:0016887	ATPase activity	Molecular_Function
transcript_10434	GO:0016020	membrane	Cellular_Component
transcript_10434	GO:0016301	kinase activity	Molecular_Function
transcript_10434	GO:0016310	phosphorylation	Biological_Process
transcript_10435	GO:0006807	nitrogen compound metabolic process	Biological_Process
transcript_10435	GO:0044238	primary metabolic process	Biological_Process
transcript_10435	GO:0044260	cellular macromolecule metabolic process	Biological_Process
transcript_10438	GO:0004672	protein kinase activity	Molecular_Function
transcript_10438	GO:0005524	ATP binding	Molecular_Function
transcript_10438	GO:0006468	protein phosphorylation	Biological_Process
transcript_10438	GO:0016020	membrane	Cellular_Component
transcript_10438	GO:0016021	integral component of membrane	Cellular_Component
transcript_10438	GO:0043531	ADP binding	Molecular_Function
transcript_10439	GO:0003677	DNA binding	Molecular_Function
transcript_10439	GO:0046983	protein dimerization activity	Molecular_Function
transcript_10440	GO:0005737	cytoplasm	Cellular_Component
transcript_10440	GO:0019901	protein kinase binding	Molecular_Function
transcript_10442	GO:0016787	hydrolase activity	Molecular_Function
transcript_10443	GO:0003677	DNA binding	Molecular_Function
transcript_10443	GO:0005634	nucleus	Cellular_Component
transcript_10445	GO:0007165	signal transduction	Biological_Process
transcript_10445	GO:0016020	membrane	Cellular_Component
transcript_10445	GO:0016021	integral component of membrane	Cellular_Component
transcript_10445	GO:0043531	ADP binding	Molecular_Function
transcript_10448	GO:0005635	nuclear envelope	Cellular_Component
transcript_10448	GO:0005829	cytosol	Cellular_Component
transcript_10448	GO:0006606	protein import into nucleus	Biological_Process
transcript_10449	GO:0005524	ATP binding	Molecular_Function
transcript_10449	GO:0005634	nucleus	Cellular_Component
transcript_10449	GO:0005829	cytosol	Cellular_Component
transcript_10449	GO:0016491	oxidoreductase activity	Molecular_Function
transcript_1045	GO:0004817	cysteine-tRNA ligase activity	Molecular_Function
transcript_1045	GO:0005524	ATP binding	Molecular_Function
transcript_1045	GO:0005739	mitochondrion	Cellular_Component
transcript_1045	GO:0005829	cytosol	Cellular_Component
transcript_1045	GO:0006423	cysteinyl-tRNA aminoacylation	Biological_Process
transcript_1045	GO:0006486	protein glycosylation	Biological_Process
transcript_1045	GO:0008378	galactosyltransferase activity	Molecular_Function
transcript_1045	GO:0009570	chloroplast stroma	Cellular_Component
transcript_1045	GO:0010197	polar nucleus fusion	Biological_Process
transcript_1045	GO:0016020	membrane	Cellular_Component
transcript_1045	GO:0042407	cristae formation	Biological_Process
transcript_1045	GO:0043067	regulation of programmed cell death	Biological_Process
transcript_10450	GO:0004372	glycine hydroxymethyltransferase activity	Molecular_Function
transcript_10450	GO:0006565	L-serine catabolic process	Biological_Process
transcript_10450	GO:0008168	methyltransferase activity	Molecular_Function
transcript_10450	GO:0008270	zinc ion binding	Molecular_Function
transcript_10450	GO:0019264	glycine biosynthetic process from serine	Biological_Process
transcript_10450	GO:0030170	pyridoxal phosphate binding	Molecular_Function
transcript_10450	GO:0032259	methylation	Biological_Process
transcript_10450	GO:0035999	tetrahydrofolate interconversion	Biological_Process
transcript_10450	GO:0046655	folic acid metabolic process	Biological_Process
transcript_10450	GO:0050897	cobalt ion binding	Molecular_Function
transcript_10450	GO:0070905	serine binding	Molecular_Function
transcript_10450	GO:1904482	cellular response to tetrahydrofolate	Biological_Process
transcript_10454	GO:0003676	nucleic acid binding	Molecular_Function
transcript_10455	GO:0005525	GTP binding	Molecular_Function
transcript_10456	GO:0016021	integral component of membrane	Cellular_Component
transcript_10456	GO:0016491	oxidoreductase activity	Molecular_Function
transcript_10457	GO:0006952	defense response	Biological_Process
transcript_10457	GO:0048518	positive regulation of biological process	Biological_Process
transcript_10457	GO:0048583	regulation of response to stimulus	Biological_Process
transcript_10457	GO:0050794	regulation of cellular process	Biological_Process
transcript_10457	GO:0051707	response to other organism	Biological_Process
transcript_10459	GO:0002831	regulation of response to biotic stimulus	Biological_Process
transcript_10459	GO:0004675	transmembrane receptor protein serine/threonine kinase activity	Molecular_Function
transcript_10459	GO:0005524	ATP binding	Molecular_Function
transcript_10459	GO:0005886	plasma membrane	Cellular_Component
transcript_10459	GO:0006468	protein phosphorylation	Biological_Process
transcript_10459	GO:0007178	transmembrane receptor protein serine/threonine kinase signaling pathway	Biological_Process
transcript_10459	GO:0031347	regulation of defense response	Biological_Process
transcript_10459	GO:0032101	regulation of response to external stimulus	Biological_Process
transcript_10459	GO:0043900	regulation of multi-organism process	Biological_Process
transcript_10459	GO:0048584	positive regulation of response to stimulus	Biological_Process
transcript_10460	GO:0016020	membrane	Cellular_Component
transcript_10461	GO:0003678	DNA helicase activity	Molecular_Function
transcript_10461	GO:0005524	ATP binding	Molecular_Function
transcript_10461	GO:0016787	hydrolase activity	Molecular_Function
transcript_10461	GO:0032508	DNA duplex unwinding	Biological_Process
transcript_10462	GO:0007165	signal transduction	Biological_Process
transcript_10462	GO:0016020	membrane	Cellular_Component
transcript_10462	GO:0016021	integral component of membrane	Cellular_Component
transcript_10462	GO:0043531	ADP binding	Molecular_Function
transcript_10463	GO:0005774	vacuolar membrane	Cellular_Component
transcript_10463	GO:0005829	cytosol	Cellular_Component
transcript_10463	GO:0006508	proteolysis	Biological_Process
transcript_10463	GO:0008270	zinc ion binding	Molecular_Function
transcript_10463	GO:0046686	response to cadmium ion	Biological_Process
transcript_10463	GO:0061077	chaperone-mediated protein folding	Biological_Process
transcript_10463	GO:0070006	metalloaminopeptidase activity	Molecular_Function
transcript_10464	GO:0003676	nucleic acid binding	Molecular_Function
transcript_10466	GO:0003690	double-stranded DNA binding	Molecular_Function
transcript_10466	GO:0006355	regulation of transcription, DNA-templated	Biological_Process
transcript_10469	GO:0008270	zinc ion binding	Molecular_Function
transcript_10469	GO:0009451	RNA modification	Biological_Process
transcript_10470	GO:0016787	hydrolase activity	Molecular_Function
transcript_10472	GO:0046983	protein dimerization activity	Molecular_Function
transcript_10473	GO:0016020	membrane	Cellular_Component
transcript_10473	GO:0016021	integral component of membrane	Cellular_Component
transcript_10476	GO:0009507	chloroplast	Cellular_Component
transcript_10476	GO:0016020	membrane	Cellular_Component
transcript_10477	GO:0004721	phosphoprotein phosphatase activity	Molecular_Function
transcript_10477	GO:0006470	protein dephosphorylation	Biological_Process
transcript_10479	GO:0009306	protein secretion	Biological_Process
transcript_10483	GO:0009725	response to hormone	Biological_Process
transcript_10483	GO:0016021	integral component of membrane	Cellular_Component
transcript_10483	GO:0038023	signaling receptor activity	Molecular_Function
transcript_10486	GO:0003735	structural constituent of ribosome	Molecular_Function
transcript_10486	GO:0006412	translation	Biological_Process
transcript_10486	GO:0009570	chloroplast stroma	Cellular_Component
transcript_10486	GO:0009941	chloroplast envelope	Cellular_Component
transcript_10486	GO:0022625	cytosolic large ribosomal subunit	Cellular_Component
transcript_1049	GO:0003729	mRNA binding	Molecular_Function
transcript_1049	GO:0003735	structural constituent of ribosome	Molecular_Function
transcript_1049	GO:0017148	negative regulation of translation	Biological_Process
transcript_1049	GO:0022625	cytosolic large ribosomal subunit	Cellular_Component
transcript_10490	GO:0004462	lactoylglutathione lyase activity	Molecular_Function
transcript_10490	GO:0046872	metal ion binding	Molecular_Function
transcript_10492	GO:0003676	nucleic acid binding	Molecular_Function
transcript_10492	GO:0003700	DNA-binding transcription factor activity	Molecular_Function
transcript_10492	GO:0004523	RNA-DNA hybrid ribonuclease activity	Molecular_Function
transcript_10492	GO:0006355	regulation of transcription, DNA-templated	Biological_Process
transcript_10492	GO:0008270	zinc ion binding	Molecular_Function
transcript_10492	GO:0016020	membrane	Cellular_Component
transcript_10492	GO:0016021	integral component of membrane	Cellular_Component
transcript_10492	GO:0016192	vesicle-mediated transport	Biological_Process
transcript_10492	GO:0090502	RNA phosphodiester bond hydrolysis, endonucleolytic	Biological_Process
transcript_10493	GO:0003743	translation initiation factor activity	Molecular_Function
transcript_10493	GO:0006413	translational initiation	Biological_Process
transcript_10494	GO:0008271	secondary active sulfate transmembrane transporter activity	Molecular_Function
transcript_10494	GO:0009507	chloroplast	Cellular_Component
transcript_10494	GO:0016021	integral component of membrane	Cellular_Component
transcript_10494	GO:1902358	sulfate transmembrane transport	Biological_Process
transcript_10495	GO:0004420	hydroxymethylglutaryl-CoA reductase (NADPH) activity	Molecular_Function
transcript_10495	GO:0005778	peroxisomal membrane	Cellular_Component
transcript_10495	GO:0005789	endoplasmic reticulum membrane	Cellular_Component
transcript_10495	GO:0008299	isoprenoid biosynthetic process	Biological_Process
transcript_10495	GO:0015936	coenzyme A metabolic process	Biological_Process
transcript_10495	GO:0016021	integral component of membrane	Cellular_Component
transcript_10495	GO:0016126	sterol biosynthetic process	Biological_Process
transcript_10495	GO:0042282	hydroxymethylglutaryl-CoA reductase activity	Molecular_Function
transcript_10497	GO:0005524	ATP binding	Molecular_Function
transcript_10497	GO:0009535	chloroplast thylakoid membrane	Cellular_Component
transcript_10497	GO:0015986	ATP synthesis coupled proton transport	Biological_Process
transcript_10497	GO:0045261	proton-transporting ATP synthase complex, catalytic core F(1)	Cellular_Component
transcript_10497	GO:0046933	proton-transporting ATP synthase activity, rotational mechanism	Molecular_Function
transcript_10498	GO:0005887	integral component of plasma membrane	Cellular_Component
transcript_10498	GO:0055085	transmembrane transport	Biological_Process
transcript_105	GO:0000027	ribosomal large subunit assembly	Biological_Process
transcript_105	GO:0003735	structural constituent of ribosome	Molecular_Function
transcript_105	GO:0006412	translation	Biological_Process
transcript_105	GO:0008097	5S rRNA binding	Molecular_Function
transcript_105	GO:0022625	cytosolic large ribosomal subunit	Cellular_Component
transcript_1050	GO:0016020	membrane	Cellular_Component
transcript_10500	GO:0016740	transferase activity	Molecular_Function
transcript_10501	GO:0005737	cytoplasm	Cellular_Component
transcript_10501	GO:0016567	protein ubiquitination	Biological_Process
transcript_10501	GO:0016874	ligase activity	Molecular_Function
transcript_10501	GO:0061630	ubiquitin protein ligase activity	Molecular_Function
transcript_10502	GO:0009409	response to cold	Biological_Process
transcript_10502	GO:0009416	response to light stimulus	Biological_Process
transcript_10502	GO:0009535	chloroplast thylakoid membrane	Cellular_Component
transcript_10502	GO:0009570	chloroplast stroma	Cellular_Component
transcript_10502	GO:0009744	response to sucrose	Biological_Process
transcript_10502	GO:0009941	chloroplast envelope	Cellular_Component
transcript_10502	GO:0010319	stromule	Cellular_Component
transcript_10503	GO:0003824	catalytic activity	Molecular_Function
transcript_10505	GO:0016020	membrane	Cellular_Component
transcript_10506	GO:0003677	DNA binding	Molecular_Function
transcript_10506	GO:0005634	nucleus	Cellular_Component
transcript_10507	GO:0004356	glutamate-ammonia ligase activity	Molecular_Function
transcript_10507	GO:0005524	ATP binding	Molecular_Function
transcript_10507	GO:0006542	glutamine biosynthetic process	Biological_Process
transcript_10510	GO:0005739	mitochondrion	Cellular_Component
transcript_10510	GO:0008033	tRNA processing	Biological_Process
transcript_10510	GO:0009019	tRNA (guanine-N1-)-methyltransferase activity	Molecular_Function
transcript_10510	GO:0032259	methylation	Biological_Process
transcript_10511	GO:0004601	peroxidase activity	Molecular_Function
transcript_10511	GO:0005576	extracellular region	Cellular_Component
transcript_10511	GO:0006979	response to oxidative stress	Biological_Process
transcript_10511	GO:0020037	heme binding	Molecular_Function
transcript_10511	GO:0042744	hydrogen peroxide catabolic process	Biological_Process
transcript_10511	GO:0046872	metal ion binding	Molecular_Function
transcript_10511	GO:0098869	cellular oxidant detoxification	Biological_Process
transcript_10514	GO:0003677	DNA binding	Molecular_Function
transcript_10514	GO:0046983	protein dimerization activity	Molecular_Function
transcript_10516	GO:0003677	DNA binding	Molecular_Function
transcript_10516	GO:0003700	DNA-binding transcription factor activity	Molecular_Function
transcript_10516	GO:0006355	regulation of transcription, DNA-templated	Biological_Process
transcript_10516	GO:0016602	CCAAT-binding factor complex	Cellular_Component
transcript_10517	GO:0004197	cysteine-type endopeptidase activity	Molecular_Function
transcript_10517	GO:0030176	integral component of endoplasmic reticulum membrane	Cellular_Component
transcript_10517	GO:0071586	CAAX-box protein processing	Biological_Process
transcript_10518	GO:0000287	magnesium ion binding	Molecular_Function
transcript_10518	GO:0004427	inorganic diphosphatase activity	Molecular_Function
transcript_10518	GO:0005737	cytoplasm	Cellular_Component
transcript_10518	GO:0006796	phosphate-containing compound metabolic process	Biological_Process
transcript_10519	GO:0000398	mRNA splicing, via spliceosome	Biological_Process
transcript_10519	GO:0003723	RNA binding	Molecular_Function
transcript_10519	GO:0046872	metal ion binding	Molecular_Function
transcript_10519	GO:0089701	U2AF complex	Cellular_Component
transcript_10520	GO:0016757	transferase activity, transferring glycosyl groups	Molecular_Function
transcript_10521	GO:0003677	DNA binding	Molecular_Function
transcript_10521	GO:0007165	signal transduction	Biological_Process
transcript_10521	GO:0016020	membrane	Cellular_Component
transcript_10521	GO:0016021	integral component of membrane	Cellular_Component
transcript_10521	GO:0043531	ADP binding	Molecular_Function
transcript_10522	GO:0005200	structural constituent of cytoskeleton	Molecular_Function
transcript_10522	GO:0005737	cytoplasm	Cellular_Component
transcript_10522	GO:0005885	Arp2/3 protein complex	Cellular_Component
transcript_10522	GO:0034314	Arp2/3 complex-mediated actin nucleation	Biological_Process
transcript_10522	GO:0051015	actin filament binding	Molecular_Function
transcript_10523	GO:0000813	ESCRT I complex	Cellular_Component
transcript_10523	GO:0015031	protein transport	Biological_Process
transcript_10523	GO:0032509	endosome transport via multivesicular body sorting pathway	Biological_Process
transcript_10525	GO:0006914	autophagy	Biological_Process
transcript_10526	GO:0004124	cysteine synthase activity	Molecular_Function
transcript_10526	GO:0005737	cytoplasm	Cellular_Component
transcript_10526	GO:0006535	cysteine biosynthetic process from serine	Biological_Process
transcript_10526	GO:0030170	pyridoxal phosphate binding	Molecular_Function
transcript_10527	GO:0004176	ATP-dependent peptidase activity	Molecular_Function
transcript_10527	GO:0004222	metalloendopeptidase activity	Molecular_Function
transcript_10527	GO:0005524	ATP binding	Molecular_Function
transcript_10527	GO:0006508	proteolysis	Biological_Process
transcript_10527	GO:0008270	zinc ion binding	Molecular_Function
transcript_10527	GO:0009535	chloroplast thylakoid membrane	Cellular_Component
transcript_10527	GO:0009941	chloroplast envelope	Cellular_Component
transcript_10527	GO:0010027	thylakoid membrane organization	Biological_Process
transcript_10527	GO:0010205	photoinhibition	Biological_Process
transcript_10527	GO:0010206	photosystem II repair	Biological_Process
transcript_10527	GO:0010304	PSII associated light-harvesting complex II catabolic process	Biological_Process
transcript_10527	GO:0016021	integral component of membrane	Cellular_Component
transcript_1053	GO:0003735	structural constituent of ribosome	Molecular_Function
transcript_1053	GO:0006412	translation	Biological_Process
transcript_1053	GO:0015934	large ribosomal subunit	Cellular_Component
transcript_10531	GO:0016567	protein ubiquitination	Biological_Process
transcript_10534	GO:0003978	UDP-glucose 4-epimerase activity	Molecular_Function
transcript_10534	GO:0006012	galactose metabolic process	Biological_Process
transcript_10534	GO:0016021	integral component of membrane	Cellular_Component
transcript_10536	GO:0005634	nucleus	Cellular_Component
transcript_10536	GO:0006997	nucleus organization	Biological_Process
transcript_10537	GO:0003676	nucleic acid binding	Molecular_Function
transcript_10538	GO:0003676	nucleic acid binding	Molecular_Function
transcript_10538	GO:0003964	RNA-directed DNA polymerase activity	Molecular_Function
transcript_10538	GO:0004523	RNA-DNA hybrid ribonuclease activity	Molecular_Function
transcript_10538	GO:0006278	RNA-dependent DNA biosynthetic process	Biological_Process
transcript_10538	GO:0015074	DNA integration	Biological_Process
transcript_10538	GO:0090502	RNA phosphodiester bond hydrolysis, endonucleolytic	Biological_Process
transcript_10539	GO:0032012	regulation of ARF protein signal transduction	Biological_Process
transcript_1054	GO:0005794	Golgi apparatus	Cellular_Component
transcript_1054	GO:0007010	cytoskeleton organization	Biological_Process
transcript_1054	GO:0009826	unidimensional cell growth	Biological_Process
transcript_1054	GO:0009832	plant-type cell wall biogenesis	Biological_Process
transcript_1054	GO:0036092	phosphatidylinositol-3-phosphate biosynthetic process	Biological_Process
transcript_1054	GO:0043813	phosphatidylinositol-3,5-bisphosphate 5-phosphatase activity	Molecular_Function
transcript_10540	GO:0004490	methylglutaconyl-CoA hydratase activity	Molecular_Function
transcript_10541	GO:0016616	oxidoreductase activity, acting on the CH-OH group of donors, NAD or NADP as acceptor	Molecular_Function
transcript_10541	GO:0051287	NAD binding	Molecular_Function
transcript_10543	GO:0005774	vacuolar membrane	Cellular_Component
transcript_10543	GO:0005829	cytosol	Cellular_Component
transcript_10543	GO:0006508	proteolysis	Biological_Process
transcript_10543	GO:0008270	zinc ion binding	Molecular_Function
transcript_10543	GO:0046686	response to cadmium ion	Biological_Process
transcript_10543	GO:0061077	chaperone-mediated protein folding	Biological_Process
transcript_10543	GO:0070006	metalloaminopeptidase activity	Molecular_Function
transcript_10544	GO:0004792	thiosulfate sulfurtransferase activity	Molecular_Function
transcript_10544	GO:0005739	mitochondrion	Cellular_Component
transcript_10544	GO:0019346	transsulfuration	Biological_Process
transcript_10545	GO:0016020	membrane	Cellular_Component
transcript_10545	GO:0016021	integral component of membrane	Cellular_Component
transcript_10546	GO:0005524	ATP binding	Molecular_Function
transcript_10546	GO:0005832	chaperonin-containing T-complex	Cellular_Component
transcript_10546	GO:0006457	protein folding	Biological_Process
transcript_10546	GO:0051082	unfolded protein binding	Molecular_Function
transcript_10547	GO:0016823	hydrolase activity, acting on acid carbon-carbon bonds, in ketonic substances	Molecular_Function
transcript_10548	GO:0003677	DNA binding	Molecular_Function
transcript_10549	GO:0004842	ubiquitin-protein transferase activity	Molecular_Function
transcript_10549	GO:0016567	protein ubiquitination	Biological_Process
transcript_1055	GO:0005509	calcium ion binding	Molecular_Function
transcript_1055	GO:0005544	calcium-dependent phospholipid binding	Molecular_Function
transcript_1055	GO:0009408	response to heat	Biological_Process
transcript_1055	GO:0009409	response to cold	Biological_Process
transcript_1055	GO:0009414	response to water deprivation	Biological_Process
transcript_1055	GO:0009555	pollen development	Biological_Process
transcript_1055	GO:0009651	response to salt stress	Biological_Process
transcript_1055	GO:0009846	pollen germination	Biological_Process
transcript_1055	GO:0009860	pollen tube growth	Biological_Process
transcript_10550	GO:0003677	DNA binding	Molecular_Function
transcript_10550	GO:0005634	nucleus	Cellular_Component
transcript_10550	GO:0006355	regulation of transcription, DNA-templated	Biological_Process
transcript_10550	GO:0008270	zinc ion binding	Molecular_Function
transcript_10550	GO:0043565	sequence-specific DNA binding	Molecular_Function
transcript_10550	GO:0045893	positive regulation of transcription, DNA-templated	Biological_Process
transcript_10550	GO:0046872	metal ion binding	Molecular_Function
transcript_10551	GO:0003824	catalytic activity	Molecular_Function
transcript_10551	GO:0005488	binding	Molecular_Function
transcript_10551	GO:0005488	binding	Molecular_Function
transcript_10551	GO:0008152	metabolic process	Biological_Process
transcript_10551	GO:0009987	cellular process	Biological_Process
transcript_10551	GO:0016772	transferase activity, transferring phosphorus-containing groups	Molecular_Function
transcript_10551	GO:0044237	cellular metabolic process	Biological_Process
transcript_10553	GO:0006351	transcription, DNA-templated	Biological_Process
transcript_10553	GO:0016779	nucleotidyltransferase activity	Molecular_Function
transcript_10553	GO:0043231	intracellular membrane-bounded organelle	Cellular_Component
transcript_10554	GO:0004322	ferroxidase activity	Molecular_Function
transcript_10554	GO:0005507	copper ion binding	Molecular_Function
transcript_10554	GO:0005886	plasma membrane	Cellular_Component
transcript_10554	GO:0006826	iron ion transport	Biological_Process
transcript_10554	GO:0008447	L-ascorbate oxidase activity	Molecular_Function
transcript_10554	GO:0055072	iron ion homeostasis	Biological_Process
transcript_10555	GO:0004402	histone acetyltransferase activity	Molecular_Function
transcript_10555	GO:0016020	membrane	Cellular_Component
transcript_10555	GO:0016021	integral component of membrane	Cellular_Component
transcript_10555	GO:0016573	histone acetylation	Biological_Process
transcript_10555	GO:0016740	transferase activity	Molecular_Function
transcript_10555	GO:0016746	transferase activity, transferring acyl groups	Molecular_Function
transcript_10557	GO:0003743	translation initiation factor activity	Molecular_Function
transcript_10557	GO:0005840	ribosome	Cellular_Component
transcript_10557	GO:0006413	translational initiation	Biological_Process
transcript_10558	GO:0016772	transferase activity, transferring phosphorus-containing groups	Molecular_Function
transcript_10560	GO:0016020	membrane	Cellular_Component
transcript_10560	GO:0016021	integral component of membrane	Cellular_Component
transcript_10561	GO:0044267	cellular protein metabolic process	Biological_Process
transcript_10566	GO:0097428	protein maturation by iron-sulfur cluster transfer	Biological_Process
transcript_10567	GO:0003677	DNA binding	Molecular_Function
transcript_10567	GO:0005634	nucleus	Cellular_Component
transcript_10567	GO:0006355	regulation of transcription, DNA-templated	Biological_Process
transcript_10567	GO:0016021	integral component of membrane	Cellular_Component
transcript_10569	GO:0005737	cytoplasm	Cellular_Component
transcript_10569	GO:0008886	glyceraldehyde-3-phosphate dehydrogenase (NADP+) (non-phosphorylating) activity	Molecular_Function
transcript_10569	GO:0008911	lactaldehyde dehydrogenase activity	Molecular_Function
transcript_1057	GO:0016020	membrane	Cellular_Component
transcript_10570	GO:0030001	metal ion transport	Biological_Process
transcript_10570	GO:0046872	metal ion binding	Molecular_Function
transcript_10571	GO:0016020	membrane	Cellular_Component
transcript_10571	GO:0016021	integral component of membrane	Cellular_Component
transcript_10571	GO:0016787	hydrolase activity	Molecular_Function
transcript_10573	GO:0005524	ATP binding	Molecular_Function
transcript_10573	GO:0005737	cytoplasm	Cellular_Component
transcript_10573	GO:0005856	cytoskeleton	Cellular_Component
transcript_10575	GO:0006886	intracellular protein transport	Biological_Process
transcript_10575	GO:0016192	vesicle-mediated transport	Biological_Process
transcript_10575	GO:0030131	clathrin adaptor complex	Cellular_Component
transcript_10576	GO:0016740	transferase activity	Molecular_Function
transcript_10578	GO:0005634	nucleus	Cellular_Component
transcript_10580	GO:0015333	peptide:proton symporter activity	Molecular_Function
transcript_10580	GO:0016021	integral component of membrane	Cellular_Component
transcript_10580	GO:0035673	oligopeptide transmembrane transporter activity	Molecular_Function
transcript_10580	GO:0042886	amide transport	Biological_Process
transcript_10580	GO:0055085	transmembrane transport	Biological_Process
transcript_10582	GO:0003677	DNA binding	Molecular_Function
transcript_10582	GO:0005634	nucleus	Cellular_Component
transcript_10583	GO:0003677	DNA binding	Molecular_Function
transcript_10584	GO:0003676	nucleic acid binding	Molecular_Function
transcript_10584	GO:0008270	zinc ion binding	Molecular_Function
transcript_10584	GO:0015074	DNA integration	Biological_Process
transcript_10584	GO:0016740	transferase activity	Molecular_Function
transcript_10584	GO:0044237	cellular metabolic process	Biological_Process
transcript_10584	GO:0097159	organic cyclic compound binding	Molecular_Function
transcript_10584	GO:1901363	heterocyclic compound binding	Molecular_Function
transcript_10585	GO:0003677	DNA binding	Molecular_Function
transcript_10585	GO:0003700	DNA-binding transcription factor activity	Molecular_Function
transcript_10585	GO:0005634	nucleus	Cellular_Component
transcript_10585	GO:0006355	regulation of transcription, DNA-templated	Biological_Process
transcript_10586	GO:0004672	protein kinase activity	Molecular_Function
transcript_10586	GO:0005524	ATP binding	Molecular_Function
transcript_10586	GO:0006468	protein phosphorylation	Biological_Process
transcript_10586	GO:0016020	membrane	Cellular_Component
transcript_10586	GO:0016021	integral component of membrane	Cellular_Component
transcript_10586	GO:0016301	kinase activity	Molecular_Function
transcript_10586	GO:0016310	phosphorylation	Biological_Process
transcript_10588	GO:0004315	3-oxoacyl-[acyl-carrier-protein] synthase activity	Molecular_Function
transcript_10588	GO:0006633	fatty acid biosynthetic process	Biological_Process
transcript_10588	GO:0009507	chloroplast	Cellular_Component
transcript_10589	GO:0004674	protein serine/threonine kinase activity	Molecular_Function
transcript_10589	GO:0006468	protein phosphorylation	Biological_Process
transcript_10589	GO:0016020	membrane	Cellular_Component
transcript_10589	GO:0019199	transmembrane receptor protein kinase activity	Molecular_Function
transcript_1059	GO:0003743	translation initiation factor activity	Molecular_Function
transcript_1059	GO:0006413	translational initiation	Biological_Process
transcript_10590	GO:0005886	plasma membrane	Cellular_Component
transcript_10591	GO:0005787	signal peptidase complex	Cellular_Component
transcript_10591	GO:0006465	signal peptide processing	Biological_Process
transcript_10591	GO:0008233	peptidase activity	Molecular_Function
transcript_10591	GO:0016021	integral component of membrane	Cellular_Component
transcript_10592	GO:0005509	calcium ion binding	Molecular_Function
transcript_10593	GO:0003846	2-acylglycerol O-acyltransferase activity	Molecular_Function
transcript_10593	GO:0004144	diacylglycerol O-acyltransferase activity	Molecular_Function
transcript_10593	GO:0005789	endoplasmic reticulum membrane	Cellular_Component
transcript_10593	GO:0005811	lipid droplet	Cellular_Component
transcript_10593	GO:0006071	glycerol metabolic process	Biological_Process
transcript_10593	GO:0016021	integral component of membrane	Cellular_Component
transcript_10593	GO:0019432	triglyceride biosynthetic process	Biological_Process
transcript_10593	GO:0034389	lipid droplet organization	Biological_Process
transcript_10595	GO:0005886	plasma membrane	Cellular_Component
transcript_10595	GO:0016021	integral component of membrane	Cellular_Component
transcript_10596	GO:0003723	RNA binding	Molecular_Function
transcript_10598	GO:0016020	membrane	Cellular_Component
transcript_106	GO:0004758	serine C-palmitoyltransferase activity	Molecular_Function
transcript_106	GO:0005783	endoplasmic reticulum	Cellular_Component
transcript_106	GO:0009058	biosynthetic process	Biological_Process
transcript_106	GO:0009793	embryo development ending in seed dormancy	Biological_Process
transcript_106	GO:0009825	multidimensional cell growth	Biological_Process
transcript_106	GO:0016021	integral component of membrane	Cellular_Component
transcript_106	GO:0030170	pyridoxal phosphate binding	Molecular_Function
transcript_106	GO:0043067	regulation of programmed cell death	Biological_Process
transcript_1060	GO:0005351	carbohydrate:proton symporter activity	Molecular_Function
transcript_1060	GO:0005887	integral component of plasma membrane	Cellular_Component
transcript_1060	GO:0055085	transmembrane transport	Biological_Process
transcript_10600	GO:0005634	nucleus	Cellular_Component
transcript_10600	GO:0005773	vacuole	Cellular_Component
transcript_10600	GO:0006508	proteolysis	Biological_Process
transcript_10600	GO:0006997	nucleus organization	Biological_Process
transcript_10600	GO:0008236	serine-type peptidase activity	Molecular_Function
transcript_10600	GO:0008238	exopeptidase activity	Molecular_Function
transcript_10603	GO:0004356	glutamate-ammonia ligase activity	Molecular_Function
transcript_10603	GO:0005524	ATP binding	Molecular_Function
transcript_10603	GO:0006542	glutamine biosynthetic process	Biological_Process
transcript_10607	GO:0005840	ribosome	Cellular_Component
transcript_10609	GO:0005488	binding	Molecular_Function
transcript_10609	GO:0008152	metabolic process	Biological_Process
transcript_1061	GO:0004674	protein serine/threonine kinase activity	Molecular_Function
transcript_1061	GO:0016020	membrane	Cellular_Component
transcript_1061	GO:0016310	phosphorylation	Biological_Process
transcript_1061	GO:0098542	defense response to other organism	Biological_Process
transcript_10612	GO:0007165	signal transduction	Biological_Process
transcript_10612	GO:0016020	membrane	Cellular_Component
transcript_10612	GO:0016021	integral component of membrane	Cellular_Component
transcript_10612	GO:0043531	ADP binding	Molecular_Function
transcript_10613	GO:0006355	regulation of transcription, DNA-templated	Biological_Process
transcript_10613	GO:0009536	plastid	Cellular_Component
transcript_10613	GO:0048522	positive regulation of cellular process	Biological_Process
transcript_10614	GO:0016787	hydrolase activity	Molecular_Function
transcript_10615	GO:0005524	ATP binding	Molecular_Function
transcript_10615	GO:0005634	nucleus	Cellular_Component
transcript_10615	GO:0005829	cytosol	Cellular_Component
transcript_10615	GO:0006457	protein folding	Biological_Process
transcript_10615	GO:0009408	response to heat	Biological_Process
transcript_10615	GO:0031072	heat shock protein binding	Molecular_Function
transcript_10615	GO:0046872	metal ion binding	Molecular_Function
transcript_10615	GO:0051082	unfolded protein binding	Molecular_Function
transcript_10616	GO:0003676	nucleic acid binding	Molecular_Function
transcript_10616	GO:0003824	catalytic activity	Molecular_Function
transcript_10617	GO:0005737	cytoplasm	Cellular_Component
transcript_10617	GO:0006508	proteolysis	Biological_Process
transcript_10617	GO:0008270	zinc ion binding	Molecular_Function
transcript_10617	GO:0016020	membrane	Cellular_Component
transcript_10617	GO:0042277	peptide binding	Molecular_Function
transcript_10617	GO:0043171	peptide catabolic process	Biological_Process
transcript_10617	GO:0070006	metalloaminopeptidase activity	Molecular_Function
transcript_10618	GO:0005783	endoplasmic reticulum	Cellular_Component
transcript_10618	GO:0010073	meristem maintenance	Biological_Process
transcript_10618	GO:0016020	membrane	Cellular_Component
transcript_10618	GO:0016036	cellular response to phosphate starvation	Biological_Process
transcript_10618	GO:0016682	oxidoreductase activity, acting on diphenols and related substances as donors, oxygen as acceptor	Molecular_Function
transcript_10618	GO:0046872	metal ion binding	Molecular_Function
transcript_10618	GO:0080167	response to karrikin	Biological_Process
transcript_10619	GO:0004665	prephenate dehydrogenase (NADP+) activity	Molecular_Function
transcript_10619	GO:0006571	tyrosine biosynthetic process	Biological_Process
transcript_10619	GO:0008977	prephenate dehydrogenase (NAD+) activity	Molecular_Function
transcript_10619	GO:0009507	chloroplast	Cellular_Component
transcript_1062	GO:0005956	protein kinase CK2 complex	Cellular_Component
transcript_1062	GO:0016301	kinase activity	Molecular_Function
transcript_1062	GO:0019887	protein kinase regulator activity	Molecular_Function
transcript_1062	GO:0045859	regulation of protein kinase activity	Biological_Process
transcript_10620	GO:0003838	sterol 24-C-methyltransferase activity	Molecular_Function
transcript_10620	GO:0005773	vacuole	Cellular_Component
transcript_10620	GO:0005783	endoplasmic reticulum	Cellular_Component
transcript_10620	GO:0009506	plasmodesma	Cellular_Component
transcript_10620	GO:0009793	embryo development ending in seed dormancy	Biological_Process
transcript_10620	GO:0016126	sterol biosynthetic process	Biological_Process
transcript_10620	GO:0032259	methylation	Biological_Process
transcript_10621	GO:0016787	hydrolase activity	Molecular_Function
transcript_10622	GO:0004177	aminopeptidase activity	Molecular_Function
transcript_10622	GO:0005739	mitochondrion	Cellular_Component
transcript_10622	GO:0006508	proteolysis	Biological_Process
transcript_10622	GO:0030145	manganese ion binding	Molecular_Function
transcript_10622	GO:0050821	protein stabilization	Biological_Process
transcript_10624	GO:0016020	membrane	Cellular_Component
transcript_10624	GO:0016021	integral component of membrane	Cellular_Component
transcript_10625	GO:0009536	plastid	Cellular_Component
transcript_10625	GO:0016779	nucleotidyltransferase activity	Molecular_Function
transcript_10625	GO:0097159	organic cyclic compound binding	Molecular_Function
transcript_10625	GO:1901363	heterocyclic compound binding	Molecular_Function
transcript_10626	GO:0016020	membrane	Cellular_Component
transcript_10626	GO:0016301	kinase activity	Molecular_Function
transcript_10626	GO:0016310	phosphorylation	Biological_Process
transcript_10627	GO:0003676	nucleic acid binding	Molecular_Function
transcript_10627	GO:0005737	cytoplasm	Cellular_Component
transcript_10627	GO:0016279	protein-lysine N-methyltransferase activity	Molecular_Function
transcript_10627	GO:0018022	peptidyl-lysine methylation	Biological_Process
transcript_10628	GO:0003333	amino acid transmembrane transport	Biological_Process
transcript_10628	GO:0005886	plasma membrane	Cellular_Component
transcript_10628	GO:0015171	amino acid transmembrane transporter activity	Molecular_Function
transcript_10628	GO:0016021	integral component of membrane	Cellular_Component
transcript_10629	GO:0007165	signal transduction	Biological_Process
transcript_10629	GO:0016020	membrane	Cellular_Component
transcript_10629	GO:0016021	integral component of membrane	Cellular_Component
transcript_10629	GO:0043531	ADP binding	Molecular_Function
transcript_1063	GO:0003913	DNA photolyase activity	Molecular_Function
transcript_1063	GO:0003964	RNA-directed DNA polymerase activity	Molecular_Function
transcript_1063	GO:0004519	endonuclease activity	Molecular_Function
transcript_1063	GO:0005576	extracellular region	Cellular_Component
transcript_1063	GO:0006278	RNA-dependent DNA biosynthetic process	Biological_Process
transcript_1063	GO:0006281	DNA repair	Biological_Process
transcript_1063	GO:0006289	nucleotide-excision repair	Biological_Process
transcript_1063	GO:0009411	response to UV	Biological_Process
transcript_1063	GO:0016020	membrane	Cellular_Component
transcript_1063	GO:0016021	integral component of membrane	Cellular_Component
transcript_1063	GO:0090305	nucleic acid phosphodiester bond hydrolysis	Biological_Process
transcript_10632	GO:0005488	binding	Molecular_Function
transcript_10632	GO:0006396	RNA processing	Biological_Process
transcript_10632	GO:0050794	regulation of cellular process	Biological_Process
transcript_10633	GO:0000166	nucleotide binding	Molecular_Function
transcript_10633	GO:0003676	nucleic acid binding	Molecular_Function
transcript_10633	GO:0004672	protein kinase activity	Molecular_Function
transcript_10633	GO:0004674	protein serine/threonine kinase activity	Molecular_Function
transcript_10633	GO:0005524	ATP binding	Molecular_Function
transcript_10633	GO:0006468	protein phosphorylation	Biological_Process
transcript_10633	GO:0007165	signal transduction	Biological_Process
transcript_10633	GO:0008270	zinc ion binding	Molecular_Function
transcript_10633	GO:0015074	DNA integration	Biological_Process
transcript_10633	GO:0016020	membrane	Cellular_Component
transcript_10633	GO:0016021	integral component of membrane	Cellular_Component
transcript_10633	GO:0016301	kinase activity	Molecular_Function
transcript_10633	GO:0016310	phosphorylation	Biological_Process
transcript_10633	GO:0016740	transferase activity	Molecular_Function
transcript_10633	GO:0043531	ADP binding	Molecular_Function
transcript_10634	GO:0005506	iron ion binding	Molecular_Function
transcript_10634	GO:0016705	oxidoreductase activity, acting on paired donors, with incorporation or reduction of molecular oxygen	Molecular_Function
transcript_10634	GO:0020037	heme binding	Molecular_Function
transcript_10635	GO:0004675	transmembrane receptor protein serine/threonine kinase activity	Molecular_Function
transcript_10635	GO:0004713	protein tyrosine kinase activity	Molecular_Function
transcript_10635	GO:0005524	ATP binding	Molecular_Function
transcript_10635	GO:0005886	plasma membrane	Cellular_Component
transcript_10635	GO:0007178	transmembrane receptor protein serine/threonine kinase signaling pathway	Biological_Process
transcript_10635	GO:0016021	integral component of membrane	Cellular_Component
transcript_10635	GO:0018108	peptidyl-tyrosine phosphorylation	Biological_Process
transcript_10635	GO:0030246	carbohydrate binding	Molecular_Function
transcript_10636	GO:0005488	binding	Molecular_Function
transcript_10636	GO:0043231	intracellular membrane-bounded organelle	Cellular_Component
transcript_10637	GO:0016020	membrane	Cellular_Component
transcript_10637	GO:0016021	integral component of membrane	Cellular_Component
transcript_10640	GO:0000166	nucleotide binding	Molecular_Function
transcript_10640	GO:0003676	nucleic acid binding	Molecular_Function
transcript_10640	GO:0004672	protein kinase activity	Molecular_Function
transcript_10640	GO:0004674	protein serine/threonine kinase activity	Molecular_Function
transcript_10640	GO:0005524	ATP binding	Molecular_Function
transcript_10640	GO:0006468	protein phosphorylation	Biological_Process
transcript_10640	GO:0007165	signal transduction	Biological_Process
transcript_10640	GO:0008270	zinc ion binding	Molecular_Function
transcript_10640	GO:0015074	DNA integration	Biological_Process
transcript_10640	GO:0016020	membrane	Cellular_Component
transcript_10640	GO:0016021	integral component of membrane	Cellular_Component
transcript_10640	GO:0016301	kinase activity	Molecular_Function
transcript_10640	GO:0016310	phosphorylation	Biological_Process
transcript_10640	GO:0016740	transferase activity	Molecular_Function
transcript_10640	GO:0043531	ADP binding	Molecular_Function
transcript_10642	GO:0016020	membrane	Cellular_Component
transcript_10643	GO:0007165	signal transduction	Biological_Process
transcript_10643	GO:0043531	ADP binding	Molecular_Function
transcript_10644	GO:0010274	hydrotropism	Biological_Process
transcript_10647	GO:0008152	metabolic process	Biological_Process
transcript_10649	GO:0004252	serine-type endopeptidase activity	Molecular_Function
transcript_10649	GO:0005829	cytosol	Cellular_Component
transcript_10649	GO:0006508	proteolysis	Biological_Process
transcript_10649	GO:0009507	chloroplast	Cellular_Component
transcript_10649	GO:0010205	photoinhibition	Biological_Process
transcript_10650	GO:0004197	cysteine-type endopeptidase activity	Molecular_Function
transcript_10650	GO:0005615	extracellular space	Cellular_Component
transcript_10650	GO:0005764	lysosome	Cellular_Component
transcript_10650	GO:0005783	endoplasmic reticulum	Cellular_Component
transcript_10650	GO:0005829	cytosol	Cellular_Component
transcript_10650	GO:0016021	integral component of membrane	Cellular_Component
transcript_10650	GO:0051603	proteolysis involved in cellular protein catabolic process	Biological_Process
transcript_10651	GO:0004519	endonuclease activity	Molecular_Function
transcript_10651	GO:0004712	protein serine/threonine/tyrosine kinase activity	Molecular_Function
transcript_10651	GO:0005524	ATP binding	Molecular_Function
transcript_10651	GO:0006281	DNA repair	Biological_Process
transcript_10651	GO:0006468	protein phosphorylation	Biological_Process
transcript_10651	GO:0090305	nucleic acid phosphodiester bond hydrolysis	Biological_Process
transcript_10652	GO:0005515	protein binding	Molecular_Function
transcript_10652	GO:0005773	vacuole	Cellular_Component
transcript_10652	GO:0005886	plasma membrane	Cellular_Component
transcript_10652	GO:0006833	water transport	Biological_Process
transcript_10652	GO:0009506	plasmodesma	Cellular_Component
transcript_10652	GO:0009737	response to abscisic acid	Biological_Process
transcript_10652	GO:0015250	water channel activity	Molecular_Function
transcript_10652	GO:0016021	integral component of membrane	Cellular_Component
transcript_10652	GO:0055085	transmembrane transport	Biological_Process
transcript_10653	GO:0003676	nucleic acid binding	Molecular_Function
transcript_10654	GO:0004674	protein serine/threonine kinase activity	Molecular_Function
transcript_10654	GO:0005524	ATP binding	Molecular_Function
transcript_10654	GO:0005886	plasma membrane	Cellular_Component
transcript_10654	GO:0046777	protein autophosphorylation	Biological_Process
transcript_10654	GO:0050896	response to stimulus	Biological_Process
transcript_10657	GO:0016020	membrane	Cellular_Component
transcript_10657	GO:0016021	integral component of membrane	Cellular_Component
transcript_10658	GO:0016757	transferase activity, transferring glycosyl groups	Molecular_Function
transcript_10659	GO:0035091	phosphatidylinositol binding	Molecular_Function
transcript_10662	GO:0001664	G protein-coupled receptor binding	Molecular_Function
transcript_10662	GO:0003924	GTPase activity	Molecular_Function
transcript_10662	GO:0005525	GTP binding	Molecular_Function
transcript_10662	GO:0005834	heterotrimeric G-protein complex	Cellular_Component
transcript_10662	GO:0007188	adenylate cyclase-modulating G protein-coupled receptor signaling pathway	Biological_Process
transcript_10662	GO:0031683	G-protein beta/gamma-subunit complex binding	Molecular_Function
transcript_10664	GO:0004672	protein kinase activity	Molecular_Function
transcript_10664	GO:0005524	ATP binding	Molecular_Function
transcript_10664	GO:0006468	protein phosphorylation	Biological_Process
transcript_10666	GO:0006004	fucose metabolic process	Biological_Process
transcript_10666	GO:0016021	integral component of membrane	Cellular_Component
transcript_10666	GO:0016757	transferase activity, transferring glycosyl groups	Molecular_Function
transcript_10667	GO:0000226	microtubule cytoskeleton organization	Biological_Process
transcript_10667	GO:0008017	microtubule binding	Molecular_Function
transcript_10669	GO:0004471	malate dehydrogenase (decarboxylating) (NAD+) activity	Molecular_Function
transcript_10669	GO:0005739	mitochondrion	Cellular_Component
transcript_10669	GO:0006090	pyruvate metabolic process	Biological_Process
transcript_10669	GO:0006108	malate metabolic process	Biological_Process
transcript_10669	GO:0046872	metal ion binding	Molecular_Function
transcript_10669	GO:0051287	NAD binding	Molecular_Function
transcript_10671	GO:0016740	transferase activity	Molecular_Function
transcript_10672	GO:0008168	methyltransferase activity	Molecular_Function
transcript_10672	GO:0016740	transferase activity	Molecular_Function
transcript_10672	GO:0018024	histone-lysine N-methyltransferase activity	Molecular_Function
transcript_10672	GO:0032259	methylation	Biological_Process
transcript_10672	GO:0034968	histone lysine methylation	Biological_Process
transcript_10673	GO:0019904	protein domain specific binding	Molecular_Function
transcript_10674	GO:0006468	protein phosphorylation	Biological_Process
transcript_10674	GO:0010311	lateral root formation	Biological_Process
transcript_10674	GO:0016905	myosin heavy chain kinase activity	Molecular_Function
transcript_10674	GO:0043130	ubiquitin binding	Molecular_Function
transcript_10674	GO:1903003	positive regulation of protein deubiquitination	Biological_Process
transcript_10677	GO:0004674	protein serine/threonine kinase activity	Molecular_Function
transcript_10677	GO:0005524	ATP binding	Molecular_Function
transcript_10677	GO:0006468	protein phosphorylation	Biological_Process
transcript_10678	GO:0046983	protein dimerization activity	Molecular_Function
transcript_1068	GO:0046983	protein dimerization activity	Molecular_Function
transcript_10680	GO:0000408	EKC/KEOPS complex	Cellular_Component
transcript_10680	GO:0002949	tRNA threonylcarbamoyladenosine modification	Biological_Process
transcript_10680	GO:0005634	nucleus	Cellular_Component
transcript_10680	GO:0005829	cytosol	Cellular_Component
transcript_10680	GO:0016758	transferase activity, transferring hexosyl groups	Molecular_Function
transcript_10680	GO:0046872	metal ion binding	Molecular_Function
transcript_10680	GO:0061711	N(6)-L-threonylcarbamoyladenine synthase activity	Molecular_Function
transcript_10681	GO:0003735	structural constituent of ribosome	Molecular_Function
transcript_10681	GO:0005815	microtubule organizing center	Cellular_Component
transcript_10681	GO:0005840	ribosome	Cellular_Component
transcript_10681	GO:0006412	translation	Biological_Process
transcript_10681	GO:0008092	cytoskeletal protein binding	Molecular_Function
transcript_10681	GO:0009506	plasmodesma	Cellular_Component
transcript_10681	GO:0051493	regulation of cytoskeleton organization	Biological_Process
transcript_10682	GO:0010215	cellulose microfibril organization	Biological_Process
transcript_10682	GO:0016021	integral component of membrane	Cellular_Component
transcript_10682	GO:0046658	anchored component of plasma membrane	Cellular_Component
transcript_10682	GO:0052324	plant-type cell wall cellulose biosynthetic process	Biological_Process
transcript_10683	GO:0050896	response to stimulus	Biological_Process
transcript_10684	GO:0003677	DNA binding	Molecular_Function
transcript_10685	GO:0016020	membrane	Cellular_Component
transcript_10686	GO:0005267	potassium channel activity	Molecular_Function
transcript_10686	GO:0016021	integral component of membrane	Cellular_Component
transcript_10686	GO:0071805	potassium ion transmembrane transport	Biological_Process
transcript_10687	GO:0016740	transferase activity	Molecular_Function
transcript_1069	GO:0005743	mitochondrial inner membrane	Cellular_Component
transcript_1069	GO:0006099	tricarboxylic acid cycle	Biological_Process
transcript_1069	GO:0008177	succinate dehydrogenase (ubiquinone) activity	Molecular_Function
transcript_1069	GO:0009055	electron transfer activity	Molecular_Function
transcript_1069	GO:0022900	electron transport chain	Biological_Process
transcript_1069	GO:0046872	metal ion binding	Molecular_Function
transcript_1069	GO:0051537	2 iron, 2 sulfur cluster binding	Molecular_Function
transcript_1069	GO:0051538	3 iron, 4 sulfur cluster binding	Molecular_Function
transcript_1069	GO:0051539	4 iron, 4 sulfur cluster binding	Molecular_Function
transcript_10692	GO:0001732	formation of cytoplasmic translation initiation complex	Biological_Process
transcript_10692	GO:0002191	cap-dependent translational initiation	Biological_Process
transcript_10692	GO:0003743	translation initiation factor activity	Molecular_Function
transcript_10692	GO:0005852	eukaryotic translation initiation factor 3 complex	Cellular_Component
transcript_10692	GO:0016282	eukaryotic 43S preinitiation complex	Cellular_Component
transcript_10692	GO:0033290	eukaryotic 48S preinitiation complex	Cellular_Component
transcript_10692	GO:0098808	mRNA cap binding	Molecular_Function
transcript_10693	GO:0015979	photosynthesis	Biological_Process
transcript_10694	GO:0004497	monooxygenase activity	Molecular_Function
transcript_10694	GO:0005506	iron ion binding	Molecular_Function
transcript_10694	GO:0005506	iron ion binding	Molecular_Function
transcript_10694	GO:0005774	vacuolar membrane	Cellular_Component
transcript_10694	GO:0005783	endoplasmic reticulum	Cellular_Component
transcript_10694	GO:0005794	Golgi apparatus	Cellular_Component
transcript_10694	GO:0005886	plasma membrane	Cellular_Component
transcript_10694	GO:0006744	ubiquinone biosynthetic process	Biological_Process
transcript_10694	GO:0009505	plant-type cell wall	Cellular_Component
transcript_10694	GO:0009506	plasmodesma	Cellular_Component
transcript_10694	GO:0009555	pollen development	Biological_Process
transcript_10694	GO:0009808	lignin metabolic process	Biological_Process
transcript_10694	GO:0016021	integral component of membrane	Cellular_Component
transcript_10694	GO:0016705	oxidoreductase activity, acting on paired donors, with incorporation or reduction of molecular oxygen	Molecular_Function
transcript_10694	GO:0016710	trans-cinnamate 4-monooxygenase activity	Molecular_Function
transcript_10694	GO:0020037	heme binding	Molecular_Function
transcript_10694	GO:0020037	heme binding	Molecular_Function
transcript_10694	GO:0042802	identical protein binding	Molecular_Function
transcript_10694	GO:0080167	response to karrikin	Biological_Process
transcript_10696	GO:0003676	nucleic acid binding	Molecular_Function
transcript_10696	GO:0008270	zinc ion binding	Molecular_Function
transcript_10697	GO:0004672	protein kinase activity	Molecular_Function
transcript_10697	GO:0005524	ATP binding	Molecular_Function
transcript_10697	GO:0006468	protein phosphorylation	Biological_Process
transcript_10697	GO:0007165	signal transduction	Biological_Process
transcript_10697	GO:0016020	membrane	Cellular_Component
transcript_10697	GO:0016021	integral component of membrane	Cellular_Component
transcript_10697	GO:0043531	ADP binding	Molecular_Function
transcript_10699	GO:0000166	nucleotide binding	Molecular_Function
transcript_10699	GO:0016020	membrane	Cellular_Component
transcript_10699	GO:0016301	kinase activity	Molecular_Function
transcript_10699	GO:0016310	phosphorylation	Biological_Process
transcript_10700	GO:0003680	minor groove of adenine-thymine-rich DNA binding	Molecular_Function
transcript_10700	GO:0003700	DNA-binding transcription factor activity	Molecular_Function
transcript_10700	GO:0005634	nucleus	Cellular_Component
transcript_10700	GO:0010228	vegetative to reproductive phase transition of meristem	Biological_Process
transcript_10701	GO:0016787	hydrolase activity	Molecular_Function
transcript_10703	GO:0016740	transferase activity	Molecular_Function
transcript_10704	GO:0005634	nucleus	Cellular_Component
transcript_10704	GO:0009611	response to wounding	Biological_Process
transcript_10704	GO:0031347	regulation of defense response	Biological_Process
transcript_10704	GO:2000022	regulation of jasmonic acid mediated signaling pathway	Biological_Process
transcript_10705	GO:0016491	oxidoreductase activity	Molecular_Function
transcript_10707	GO:0000166	nucleotide binding	Molecular_Function
transcript_10707	GO:0004672	protein kinase activity	Molecular_Function
transcript_10707	GO:0016020	membrane	Cellular_Component
transcript_10707	GO:0016310	phosphorylation	Biological_Process
transcript_10708	GO:0016020	membrane	Cellular_Component
transcript_10709	GO:0005216	ion channel activity	Molecular_Function
transcript_10709	GO:0006812	cation transport	Biological_Process
transcript_10709	GO:0031359	integral component of chloroplast outer membrane	Cellular_Component
transcript_10709	GO:0034220	ion transmembrane transport	Biological_Process
transcript_10710	GO:0016020	membrane	Cellular_Component
transcript_10710	GO:0016301	kinase activity	Molecular_Function
transcript_10710	GO:0016310	phosphorylation	Biological_Process
transcript_10711	GO:0001054	RNA polymerase I activity	Molecular_Function
transcript_10711	GO:0005488	binding	Molecular_Function
transcript_10711	GO:0005736	RNA polymerase I complex	Cellular_Component
transcript_10711	GO:0006351	transcription, DNA-templated	Biological_Process
transcript_10711	GO:0016779	nucleotidyltransferase activity	Molecular_Function
transcript_10711	GO:0043231	intracellular membrane-bounded organelle	Cellular_Component
transcript_10712	GO:0005509	calcium ion binding	Molecular_Function
transcript_10712	GO:0016491	oxidoreductase activity	Molecular_Function
transcript_10714	GO:0003746	translation elongation factor activity	Molecular_Function
transcript_10714	GO:0003924	GTPase activity	Molecular_Function
transcript_10714	GO:0005525	GTP binding	Molecular_Function
transcript_10714	GO:0006414	translational elongation	Biological_Process
transcript_10715	GO:0006012	galactose metabolic process	Biological_Process
transcript_10715	GO:0016779	nucleotidyltransferase activity	Molecular_Function
transcript_10715	GO:0046872	metal ion binding	Molecular_Function
transcript_1072	GO:0009395	phospholipid catabolic process	Biological_Process
transcript_1072	GO:0016788	hydrolase activity, acting on ester bonds	Molecular_Function
transcript_10720	GO:0016020	membrane	Cellular_Component
transcript_10720	GO:0016021	integral component of membrane	Cellular_Component
transcript_10721	GO:0003676	nucleic acid binding	Molecular_Function
transcript_10721	GO:0003723	RNA binding	Molecular_Function
transcript_10721	GO:0005634	nucleus	Cellular_Component
transcript_10721	GO:0008361	regulation of cell size	Biological_Process
transcript_10721	GO:0009909	regulation of flower development	Biological_Process
transcript_10721	GO:0048510	regulation of timing of transition from vegetative to reproductive phase	Biological_Process
transcript_10721	GO:0080113	regulation of seed growth	Biological_Process
transcript_10721	GO:1990904	ribonucleoprotein complex	Cellular_Component
transcript_10723	GO:0004555	alpha,alpha-trehalase activity	Molecular_Function
transcript_10723	GO:0005991	trehalose metabolic process	Biological_Process
transcript_10723	GO:0016020	membrane	Cellular_Component
transcript_10725	GO:0004674	protein serine/threonine kinase activity	Molecular_Function
transcript_10725	GO:0005737	cytoplasm	Cellular_Component
transcript_10725	GO:0032147	activation of protein kinase activity	Biological_Process
transcript_10725	GO:0048856	anatomical structure development	Biological_Process
transcript_10726	GO:0005488	binding	Molecular_Function
transcript_10726	GO:0009987	cellular process	Biological_Process
transcript_10727	GO:0005730	nucleolus	Cellular_Component
transcript_10727	GO:0006364	rRNA processing	Biological_Process
transcript_1073	GO:0004365	glyceraldehyde-3-phosphate dehydrogenase (NAD+) (phosphorylating) activity	Molecular_Function
transcript_1073	GO:0005829	cytosol	Cellular_Component
transcript_1073	GO:0006006	glucose metabolic process	Biological_Process
transcript_1073	GO:0006096	glycolytic process	Biological_Process
transcript_1073	GO:0009507	chloroplast	Cellular_Component
transcript_1073	GO:0050661	NADP binding	Molecular_Function
transcript_1073	GO:0051287	NAD binding	Molecular_Function
transcript_10730	GO:0004519	endonuclease activity	Molecular_Function
transcript_10730	GO:0004527	exonuclease activity	Molecular_Function
transcript_10730	GO:0046872	metal ion binding	Molecular_Function
transcript_10730	GO:0090305	nucleic acid phosphodiester bond hydrolysis	Biological_Process
transcript_10731	GO:0004527	exonuclease activity	Molecular_Function
transcript_10731	GO:0090304	nucleic acid metabolic process	Biological_Process
transcript_10732	GO:0003735	structural constituent of ribosome	Molecular_Function
transcript_10732	GO:0005840	ribosome	Cellular_Component
transcript_10732	GO:0006412	translation	Biological_Process
transcript_10733	GO:0000165	MAPK cascade	Biological_Process
transcript_10733	GO:0004707	MAP kinase activity	Molecular_Function
transcript_10733	GO:0005524	ATP binding	Molecular_Function
transcript_10733	GO:0005634	nucleus	Cellular_Component
transcript_10733	GO:0005737	cytoplasm	Cellular_Component
transcript_10733	GO:0010468	regulation of gene expression	Biological_Process
transcript_10734	GO:0007165	signal transduction	Biological_Process
transcript_10734	GO:0043531	ADP binding	Molecular_Function
transcript_10737	GO:0030515	snoRNA binding	Molecular_Function
transcript_10737	GO:0031428	box C/D RNP complex	Cellular_Component
transcript_10737	GO:0032040	small-subunit processome	Cellular_Component
transcript_10738	GO:0006508	proteolysis	Biological_Process
transcript_10738	GO:0006629	lipid metabolic process	Biological_Process
transcript_10738	GO:0046872	metal ion binding	Molecular_Function
transcript_10738	GO:0070006	metalloaminopeptidase activity	Molecular_Function
transcript_10738	GO:0070084	protein initiator methionine removal	Biological_Process
transcript_10739	GO:0016020	membrane	Cellular_Component
transcript_1074	GO:0005773	vacuole	Cellular_Component
transcript_1074	GO:0005886	plasma membrane	Cellular_Component
transcript_1074	GO:0006810	transport	Biological_Process
transcript_1074	GO:0008506	sucrose:proton symporter activity	Molecular_Function
[truncated: 100,558 more rows]
