# Supplementary material for: Comprehensive Transcriptome Analysis of Stem-Differentiating Xylem Upon Compression Stress in Cunninghamia Lanceolata
Source: Front Genet. 2022 Mar 3;13:843269. doi: 10.3389/fgene.2022.843269 (PMC8927042; doi:10.3389/fgene.2022.843269)
Supplement: Supplementary file 1 [file DataSheet1.ZIP › Supplementary_Table/Supplementary_Table_11.xlsx]

## Sheet: DEG_TFs
Differentially expressed Transcription Factor
2h_cw_VS_nw	2h_ow_VS_nw	26h_cw_VS_nw	26h_ow_VS_nw	74h_cw_VS_nw	74h_ow_VS_nw	Union	TFs
transcript_10093	transcript_22956	transcript_10276	transcript_10276	transcript_10516	transcript_10516	transcript_10093	bZIP
transcript_10117	transcript_10093	transcript_10516	transcript_10516	transcript_10820	transcript_10927	transcript_10117	Dof
transcript_10395	transcript_10117	transcript_10927	transcript_10820	transcript_10927	transcript_10999	transcript_10395	NAC
transcript_10516	transcript_10395	transcript_11524	transcript_10927	transcript_10999	transcript_11524	transcript_10516	NF-YA
transcript_10550	transcript_10516	transcript_11639	transcript_11524	transcript_11524	transcript_11842	transcript_10550	GATA
transcript_10820	transcript_10550	transcript_11842	transcript_11842	transcript_11842	transcript_12937	transcript_10820	LBD
transcript_10927	transcript_10684	transcript_12937	transcript_12937	transcript_12937	transcript_12969	transcript_10927	NF-YC
transcript_10999	transcript_10927	transcript_13266	transcript_13102	transcript_12969	transcript_13102	transcript_10999	bHLH
transcript_11524	transcript_11524	transcript_13405	transcript_13266	transcript_13102	transcript_13266	transcript_11524	bZIP
transcript_11842	transcript_11842	transcript_13986	transcript_13405	transcript_13266	transcript_13405	transcript_11842	LBD
transcript_11884	transcript_11884	transcript_1443	transcript_13986	transcript_14226	transcript_14226	transcript_11884	E2F/DP
transcript_12030	transcript_12030	transcript_15492	transcript_1443	transcript_1443	transcript_1443	transcript_12030	NAC
transcript_12764	transcript_12764	transcript_15842	transcript_15492	transcript_15492	transcript_15492	transcript_12764	WRKY
transcript_12911	transcript_12911	transcript_15946	transcript_15842	transcript_15977	transcript_15977	transcript_12911	HSF
transcript_12969	transcript_13102	transcript_15977	transcript_15977	transcript_16091	transcript_16091	transcript_12969	bZIP
transcript_13102	transcript_13266	transcript_1628	transcript_16091	transcript_1628	transcript_1628	transcript_13102	NF-YA
transcript_13266	transcript_13286	transcript_1685	transcript_1628	transcript_16288	transcript_16293	transcript_13266	bHLH
transcript_13286	transcript_13405	transcript_18201	transcript_16603	transcript_16293	transcript_17904	transcript_13286	bHLH
transcript_13403	transcript_13454	transcript_18698	transcript_1685	transcript_17904	transcript_18201	transcript_13403	HSF
transcript_13405	transcript_13642	transcript_20623	transcript_18201	transcript_18201	transcript_18307	transcript_13405	NAC
transcript_13454	transcript_13783	transcript_20939	transcript_18698	transcript_18307	transcript_18859	transcript_13454	NAC
transcript_13642	transcript_13871	transcript_2376	transcript_20623	transcript_20939	transcript_20036	transcript_13642	Trihelix
transcript_13783	transcript_14225	transcript_24092	transcript_2091	transcript_22304	transcript_20939	transcript_13783	HSF
transcript_13871	transcript_1443	transcript_26231	transcript_2376	transcript_23259	transcript_22304	transcript_13871	bHLH
transcript_14225	transcript_14445	transcript_26805	transcript_24092	transcript_2376	transcript_2376	transcript_14225	HSF
transcript_1443	transcript_14606	transcript_2715	transcript_24155	transcript_24092	transcript_24092	transcript_1443	bZIP
transcript_14445	transcript_1489	transcript_28978	transcript_26231	transcript_24155	transcript_24155	transcript_14445	WRKY
transcript_14606	transcript_15372	transcript_2911	transcript_26805	transcript_26805	transcript_26805	transcript_14606	NF-YB
transcript_1489	transcript_15492	transcript_29723	transcript_27055	transcript_26970	transcript_2715	transcript_1489	Trihelix
transcript_15280	transcript_15687	transcript_30493	transcript_2911	transcript_27878	transcript_27878	transcript_15280	BES1
transcript_15492	transcript_15790	transcript_30792	transcript_29723	transcript_28561	transcript_2911	transcript_15492	ZF-HD
transcript_15790	transcript_15842	transcript_30953	transcript_30043	transcript_2911	transcript_29723	transcript_15790	bHLH
transcript_15842	transcript_15977	transcript_32028	transcript_30493	transcript_30043	transcript_30043	transcript_15842	bHLH
transcript_15946	transcript_16091	transcript_32242	transcript_30792	transcript_30792	transcript_30792	transcript_15946	GATA
transcript_15977	transcript_1628	transcript_32541	transcript_30953	transcript_30953	transcript_30953	transcript_15977	bHLH
transcript_1628	transcript_16293	transcript_33333	transcript_32028	transcript_31542	transcript_31836	transcript_1628	bHLH
transcript_16293	transcript_16603	transcript_33400	transcript_32541	transcript_32028	transcript_32028	transcript_16293	NAC
transcript_16603	transcript_1685	transcript_33834	transcript_33333	transcript_32541	transcript_32242	transcript_16603	HSF
transcript_1685	transcript_17371	transcript_3636	transcript_33400	transcript_33834	transcript_32541	transcript_1685	LBD
transcript_17070	transcript_18201	transcript_37819	transcript_33470	transcript_33971	transcript_33470	transcript_17070	NAC
transcript_17371	transcript_1837	transcript_40037	transcript_37819	transcript_36147	transcript_33834	transcript_17371	GATA
transcript_18138	transcript_1867	transcript_40170	transcript_39191	transcript_36515	transcript_3626	transcript_18138	GATA
transcript_18201	transcript_20780	transcript_40416	transcript_40037	transcript_3679	transcript_3636	transcript_18201	bHLH
transcript_1837	transcript_20939	transcript_4084	transcript_4335	transcript_369	transcript_369	transcript_1837	bZIP
transcript_1867	transcript_22304	transcript_4773	transcript_4773	transcript_37819	transcript_37259	transcript_1867	bHLH
transcript_20780	transcript_22376	transcript_5998	transcript_5010	transcript_39191	transcript_37819	transcript_20780	WRKY
transcript_20939	transcript_22649	transcript_6508	transcript_5107	transcript_40170	transcript_39151	transcript_20939	ZF-HD
transcript_21823	transcript_22715	transcript_701	transcript_558	transcript_4084	transcript_39191	transcript_21823	WRKY
transcript_22376	transcript_23165	transcript_7755	transcript_5823	transcript_4335	transcript_40170	transcript_22376	TCP
transcript_22649	transcript_23167	transcript_8581	transcript_6021	transcript_455	transcript_40416	transcript_22649	bHLH
transcript_22715	transcript_23259	transcript_37376	transcript_6508	transcript_4637	transcript_4084	transcript_22715	NAC
transcript_23167	transcript_24071	transcript_8491	transcript_701	transcript_4933	transcript_4335	transcript_23167	WRKY
transcript_24071	transcript_24092	transcript_12983	transcript_7755	transcript_5010	transcript_4773	transcript_24071	GRAS
transcript_24092	transcript_2433	transcript_17405	transcript_7880	transcript_5107	transcript_4850	transcript_24092	bZIP
transcript_2433	transcript_25076	transcript_9855	transcript_8581	transcript_558	transcript_4933	transcript_2433	bHLH
transcript_24454	transcript_25089	transcript_31723	transcript_9869	transcript_6021	transcript_5010	transcript_24454	Trihelix
transcript_25089	transcript_2515	transcript_12004	transcript_37376	transcript_6508	transcript_5107	transcript_25089	bHLH
transcript_2515	transcript_25667	transcript_12070	transcript_40326	transcript_701	transcript_558	transcript_2515	GRAS
transcript_25404	transcript_26137	transcript_17908	transcript_8491	transcript_7755	transcript_5823	transcript_25404	bHLH
transcript_25667	transcript_26180	transcript_21366	transcript_34493	transcript_8581	transcript_6508	transcript_25667	GRAS
transcript_26137	transcript_26284	transcript_23442	transcript_31723	transcript_9869	transcript_701	transcript_26137	NAC
transcript_26180	transcript_26805	transcript_26630	transcript_11989	transcript_37376	transcript_7525	transcript_26180	bZIP
transcript_26284	transcript_27154	transcript_296	transcript_12004	transcript_8491	transcript_7755	transcript_26284	bZIP
transcript_2715	transcript_27181	transcript_35826	transcript_12070	transcript_3698	transcript_7880	transcript_2715	EIL
transcript_27154	transcript_2877	transcript_36113	transcript_13407	transcript_31723	transcript_8581	transcript_27154	Dof
transcript_27181	transcript_2911	transcript_37008	transcript_17908	transcript_12502	transcript_9869	transcript_27181	GATA
transcript_2877	transcript_29285	transcript_9541	transcript_22744	transcript_17908	transcript_37376	transcript_2877	bZIP
transcript_2911	transcript_29391	transcript_24529	transcript_23442	transcript_23442	transcript_8491	transcript_2911	NAC
transcript_29391	transcript_29707	transcript_1731	transcript_25022	transcript_26630	transcript_34493	transcript_29391	HSF
transcript_29707	transcript_29723	transcript_6665	transcript_26630	transcript_33645	transcript_3698	transcript_29707	Trihelix
transcript_29723	transcript_29795	transcript_26883	transcript_296	transcript_35826	transcript_31723	transcript_29723	NF-YA
transcript_29795	transcript_30664	transcript_28631	transcript_35826	transcript_37008	transcript_23442	transcript_29795	HSF
transcript_29984	transcript_30792	transcript_31500	transcript_37008	transcript_8091	transcript_35826	transcript_29984	NAC
transcript_30664	transcript_31246	transcript_17329	transcript_8091	transcript_9541	transcript_37008	transcript_30664	LBD
transcript_31124	transcript_31382	transcript_36996	transcript_9541	transcript_26883	transcript_40862	transcript_31124	NAC
transcript_31382	transcript_31789	transcript_20635	transcript_1325	transcript_28631	transcript_8091	transcript_31382	BES1
transcript_31607	transcript_31810	transcript_11835	transcript_5177	transcript_31500	transcript_9541	transcript_31607	HSF
transcript_31789	transcript_31828	transcript_20335	transcript_22503	transcript_37642	transcript_15361	transcript_31789	bZIP
transcript_31810	transcript_31927	transcript_1381	transcript_39195	transcript_17329	transcript_24529	transcript_31810	bZIP
transcript_31828	transcript_32144	transcript_1471	transcript_1731	transcript_30709	transcript_26883	transcript_31828	bZIP
transcript_32144	transcript_32242	transcript_18460	transcript_26883	transcript_34944	transcript_28631	transcript_32144	HSF
transcript_32541	transcript_33400	transcript_20626	transcript_28631	transcript_35703	transcript_31500	transcript_32541	ZF-HD
transcript_33400	transcript_33800	transcript_36609	transcript_31500	transcript_11835	transcript_35428	transcript_33400	GRAS
transcript_33834	transcript_33834	transcript_40232	transcript_17329	transcript_20335	transcript_8711	transcript_33834	WRKY
transcript_34145	transcript_34145	transcript_40941	transcript_29187	transcript_10224	transcript_17329	transcript_34145	GRAS
transcript_3432	transcript_3432	transcript_41071	transcript_30709	transcript_11065	transcript_29187	transcript_3432	NAC
transcript_34815	transcript_35111	transcript_6464	transcript_34944	transcript_11141	transcript_30709	transcript_34815	WRKY
transcript_35111	transcript_35498	transcript_7591	transcript_20635	transcript_1471	transcript_34944	transcript_35111	HSF
transcript_35498	transcript_3555	transcript_24122	transcript_9063	transcript_16133	transcript_35703	transcript_35498	Dof
transcript_3555	transcript_36024	transcript_25696	transcript_20335	transcript_17228	transcript_10224	transcript_3555	bHLH
transcript_36024	transcript_36152	transcript_5948	transcript_11341	transcript_18460	transcript_11065	transcript_36024	GRAS
transcript_36147	transcript_3636	transcript_9296	transcript_1381	transcript_18721	transcript_11141	transcript_36147	bZIP
transcript_36152	transcript_36399	transcript_14178	transcript_1471	transcript_19067	transcript_1471	transcript_36152	LBD
transcript_3636	transcript_37548	transcript_18053	transcript_18071	transcript_20626	transcript_17228	transcript_3636	bHLH
transcript_36399	transcript_37772	transcript_494	transcript_19067	transcript_23468	transcript_18460	transcript_36399	BES1
transcript_36442	transcript_37819		transcript_20537	transcript_25807	transcript_18721	transcript_36442	Dof
transcript_37548	transcript_38376		transcript_23468	transcript_28074	transcript_19067	transcript_37548	bHLH
transcript_37772	transcript_39079		transcript_3434	transcript_28180	transcript_20626	transcript_37772	BES1
transcript_37819	transcript_39123		transcript_36609	transcript_30004	transcript_23468	transcript_37819	WRKY
transcript_38376	transcript_39151		transcript_40067	transcript_3434	transcript_25807	transcript_38376	WRKY
transcript_39123	transcript_39602		transcript_40232	transcript_40067	transcript_28074	transcript_39123	bHLH
transcript_39151	transcript_39755		transcript_40941	transcript_40232	transcript_28180	transcript_39151	WRKY
transcript_39602	transcript_40170		transcript_6036	transcript_40941	transcript_33559	transcript_39602	ZF-HD
transcript_39755	transcript_40677		transcript_7591	transcript_4617	transcript_3434	transcript_39755	NAC
transcript_40170	transcript_40723		transcript_24122	transcript_6036	transcript_40232	transcript_40170	NAC
transcript_40598	transcript_40786		transcript_25995	transcript_6464	transcript_40941	transcript_40598	NAC
transcript_40677	transcript_40904		transcript_26521	transcript_6924	transcript_6036	transcript_40677	Trihelix
transcript_40786	transcript_4488		transcript_5948	transcript_7591	transcript_6464	transcript_40786	HSF
transcript_40795	transcript_4865		transcript_9296	transcript_8662	transcript_6924	transcript_40795	Trihelix
transcript_4488	transcript_558		transcript_18053	transcript_1379	transcript_7591	transcript_4488	WRKY
transcript_4845	transcript_5823		transcript_35177	transcript_26521	transcript_8662	transcript_4845	GRAS
transcript_4850	transcript_5991		transcript_494	transcript_30907	transcript_1379	transcript_4850	Trihelix
transcript_4865	transcript_5998			transcript_34049	transcript_18514	transcript_4865	SBP
transcript_558	transcript_6021			transcript_9296	transcript_26521	transcript_558	bZIP
transcript_5823	transcript_6508			transcript_12314	transcript_27312	transcript_5823	NF-YA
transcript_5991	transcript_701			transcript_494	transcript_30907	transcript_5991	HSF
transcript_5998	transcript_7525				transcript_34705	transcript_5998	LBD
transcript_6508	transcript_8428				transcript_34936	transcript_6508	bHLH
transcript_7525	transcript_8682				transcript_41044	transcript_7525	Trihelix
transcript_7755	transcript_96				transcript_9296	transcript_7755	bZIP
transcript_8428	transcript_9629				transcript_23595	transcript_8428	WRKY
transcript_8682	transcript_40326				transcript_494	transcript_8682	WRKY
transcript_96	transcript_8491					transcript_96	LBD
transcript_9645	transcript_34493					transcript_9645	GeBP
transcript_8491	transcript_3698					transcript_8491	ARF
transcript_34493	transcript_22597					transcript_34493	B3
transcript_3698	transcript_10767					transcript_3698	B3
transcript_3178	transcript_10907					transcript_3178	AP2
transcript_10767	transcript_11989					transcript_10767	ERF
transcript_10907	transcript_12004					transcript_10907	ERF
transcript_12004	transcript_12070					transcript_12004	ERF
transcript_12070	transcript_12325					transcript_12070	ERF
transcript_12325	transcript_12334					transcript_12325	ERF
transcript_12334	transcript_12502					transcript_12334	ERF
transcript_12502	transcript_12953					transcript_12502	ERF
transcript_14308	transcript_14308					transcript_14308	ERF
transcript_14520	transcript_14520					transcript_14520	ERF
transcript_16733	transcript_16733					transcript_16733	ERF
transcript_17442	transcript_17442					transcript_17442	ERF
transcript_17497	transcript_17497					transcript_17497	ERF
transcript_17547	transcript_17547					transcript_17547	ERF
transcript_17796	transcript_17796					transcript_17796	ERF
transcript_17908	transcript_17908					transcript_17908	ERF
transcript_1925	transcript_1925					transcript_1925	ERF
transcript_19378	transcript_19378					transcript_19378	ERF
transcript_21366	transcript_21366					transcript_21366	ERF
transcript_22259	transcript_22259					transcript_22259	ERF
transcript_243	transcript_243					transcript_243	ERF
transcript_26586	transcript_26586					transcript_26586	ERF
transcript_26630	transcript_29015					transcript_26630	ERF
transcript_29015	transcript_32459					transcript_29015	ERF
transcript_32459	transcript_336					transcript_32459	ERF
transcript_336	transcript_35826					transcript_336	ERF
transcript_35826	transcript_35834					transcript_35826	ERF
transcript_36113	transcript_36113					transcript_36113	ERF
transcript_3815	transcript_3815					transcript_3815	ERF
transcript_5829	transcript_40862					transcript_5829	ERF
transcript_6136	transcript_5829					transcript_6136	ERF
transcript_8847	transcript_6136					transcript_8847	ERF
transcript_9693	transcript_8847					transcript_9693	ERF
transcript_9862	transcript_9693					transcript_9862	ERF
transcript_9972	transcript_9862					transcript_9972	ERF
transcript_24785	transcript_9972					transcript_24785	CO-like
transcript_21346	transcript_24785					transcript_21346	ARR-B
transcript_4919	transcript_21346					transcript_4919	ARR-B
transcript_753	transcript_4919					transcript_753	ARR-B
transcript_6665	transcript_16415					transcript_6665	G2-like
transcript_25529	transcript_22838					transcript_25529	MIKC_MADS
transcript_26883	transcript_38772					transcript_26883	MIKC_MADS
transcript_28631	transcript_6665					transcript_28631	MIKC_MADS
transcript_31500	transcript_26883					transcript_31500	MIKC_MADS
transcript_17329	transcript_28631					transcript_17329	HB-other
transcript_31135	transcript_31500					transcript_31135	WOX
transcript_18941	transcript_27615					transcript_18941	WOX
transcript_4459	transcript_17329					transcript_4459	TALE
transcript_7922	transcript_21502					transcript_7922	HD-ZIP
transcript_21502	transcript_30572					transcript_21502	HD-ZIP
transcript_29832	transcript_35703					transcript_29832	HD-ZIP
transcript_4451	transcript_4451					transcript_4451	HD-ZIP
transcript_28897	transcript_28897					transcript_28897	HD-ZIP
transcript_27310	transcript_21390					transcript_27310	TALE
transcript_23170	transcript_11341					transcript_23170	HD-ZIP
transcript_11341	transcript_12519					transcript_11341	HD-ZIP
transcript_11485	transcript_1381					transcript_11485	C2H2
transcript_12519	transcript_15750					transcript_12519	C2H2
transcript_1381	transcript_16393					transcript_1381	C2H2
transcript_15750	transcript_19143					transcript_15750	C3H
transcript_16393	transcript_20626					transcript_16393	C2H2
transcript_20626	transcript_27785					transcript_20626	C3H
transcript_30004	transcript_36609					transcript_30004	C3H
transcript_3434	transcript_37318					transcript_3434	C2H2
transcript_35791	transcript_40067					transcript_35791	C2H2
transcript_36609	transcript_40232					transcript_36609	C3H
transcript_37150	transcript_40941					transcript_37150	C2H2
transcript_40232	transcript_7591					transcript_40232	C2H2
transcript_40941	transcript_8301					transcript_40941	C2H2
transcript_7591	transcript_12321					transcript_7591	C3H
transcript_8301	transcript_18514					transcript_8301	C2H2
transcript_12321	transcript_19447					transcript_12321	MYB
transcript_15920	transcript_22538					transcript_15920	MYB
transcript_18207	transcript_25250					transcript_18207	MYB
transcript_19447	transcript_34936					transcript_19447	MYB
transcript_22538	transcript_39012					transcript_22538	MYB
transcript_25250	transcript_5948					transcript_25250	MYB
transcript_25696	transcript_23595					transcript_25696	MYB
transcript_26521	transcript_25317					transcript_26521	MYB
transcript_27312	transcript_27206					transcript_27312	MYB
transcript_34049	transcript_30082					transcript_34049	MYB
transcript_39012	transcript_494					transcript_39012	MYB
transcript_5948	transcript_6996					transcript_5948	MYB
transcript_9296						transcript_9296	MYB
transcript_23595						transcript_23595	MYB_related
transcript_25317						transcript_25317	MYB_related
transcript_27206						transcript_27206	MYB_related
transcript_494						transcript_494	MYB_related
transcript_6996						transcript_6996	MYB_related
						transcript_22956	RAV
						transcript_10684	Trihelix
						transcript_15372	ZF-HD
						transcript_15687	bHLH
						transcript_16091	bZIP
						transcript_22304	bZIP
						transcript_23165	SBP
						transcript_23259	Trihelix
						transcript_25076	HSF
						transcript_26805	Trihelix
						transcript_29285	E2F/DP
						transcript_30792	NAC
						transcript_31246	NAC
						transcript_31927	Trihelix
						transcript_32242	bZIP
						transcript_33800	Trihelix
						transcript_39079	E2F/DP
						transcript_40723	TCP
						transcript_40904	Dof
						transcript_6021	NF-YB
						transcript_701	bZIP
						transcript_9629	bHLH
						transcript_40326	ARF
						transcript_22597	AP2
						transcript_11989	ERF
						transcript_12953	ERF
						transcript_35834	ERF
						transcript_40862	ERF
						transcript_16415	G2-like
						transcript_22838	G2-like
						transcript_38772	G2-like
						transcript_27615	M-type_MADS
						transcript_30572	HD-ZIP
						transcript_35703	HD-ZIP
						transcript_21390	HD-ZIP
						transcript_19143	C2H2
						transcript_27785	C2H2
						transcript_37318	C2H2
						transcript_40067	C3H
						transcript_18514	MYB
						transcript_34936	MYB
						transcript_30082	MYB_related
						transcript_10276	NAC
						transcript_11639	LBD
						transcript_12937	WRKY
						transcript_13986	bZIP
						transcript_18698	Dof
						transcript_20623	Dof
						transcript_2376	bZIP
						transcript_26231	Dof
						transcript_28978	bHLH
						transcript_30493	NAC
						transcript_30953	NF-YB
						transcript_32028	NF-YB
						transcript_33333	CPP
						transcript_40037	LBD
						transcript_40416	bZIP
						transcript_4084	bZIP
						transcript_4773	LBD
						transcript_8581	Trihelix
						transcript_37376	ARF
						transcript_12983	B3
						transcript_17405	B3
						transcript_9855	AP2
						transcript_31723	AP2
						transcript_23442	ERF
						transcript_296	ERF
						transcript_37008	ERF
						transcript_9541	ERF
						transcript_24529	ARR-B
						transcript_1731	G2-like
						transcript_36996	HB-other
						transcript_20635	HD-ZIP
						transcript_11835	TALE
						transcript_20335	TALE
						transcript_1471	C2H2
						transcript_18460	C2H2
						transcript_41071	C2H2
						transcript_6464	C2H2
						transcript_24122	MYB
						transcript_14178	MYB_related
						transcript_18053	MYB_related
						transcript_2091	NF-YB
						transcript_24155	bHLH
						transcript_27055	bHLH
						transcript_30043	E2F/DP
						transcript_33470	bZIP
						transcript_39191	bZIP
						transcript_4335	bHLH
						transcript_5010	bZIP
						transcript_5107	LBD
						transcript_7880	Trihelix
						transcript_9869	GRAS
						transcript_13407	ERF
						transcript_22744	ERF
						transcript_25022	ERF
						transcript_8091	ERF
						transcript_1325	CO-like
						transcript_5177	CO-like
						transcript_22503	ARR-B
						transcript_39195	ARR-B
						transcript_29187	WOX
						transcript_30709	WOX
						transcript_34944	WOX
						transcript_9063	HD-ZIP
						transcript_18071	C2H2
						transcript_19067	C3H
						transcript_20537	C3H
						transcript_23468	C2H2
						transcript_6036	C3H
						transcript_25995	MYB
						transcript_35177	MYB_related
						transcript_14226	LBD
						transcript_16288	LBD
						transcript_17904	WRKY
						transcript_18307	LBD
						transcript_26970	TCP
						transcript_27878	TCP
						transcript_28561	bHLH
						transcript_31542	bHLH
						transcript_33971	NF-YA
						transcript_36515	ZF-HD
						transcript_3679	LBD
						transcript_369	bZIP
						transcript_455	LBD
						transcript_4637	bHLH
						transcript_4933	LBD
						transcript_33645	ERF
						transcript_37642	M-type_MADS
						transcript_10224	C2H2
						transcript_11065	C3H
						transcript_11141	C2H2
						transcript_16133	C2H2
						transcript_17228	C2H2
						transcript_18721	C2H2
						transcript_25807	C3H
						transcript_28074	C2H2
						transcript_28180	C2H2
						transcript_4617	C3H
						transcript_6924	C2H2
						transcript_8662	C2H2
						transcript_1379	MYB
						transcript_30907	MYB
						transcript_12314	MYB_related
						transcript_18859	NF-YA
						transcript_20036	bHLH
						transcript_31836	TCP
						transcript_3626	NAC
						transcript_37259	Trihelix
						transcript_15361	ARR-B
						transcript_35428	MIKC_MADS
						transcript_8711	M-type_MADS
						transcript_33559	C2H2
						transcript_34705	MYB
						transcript_41044	MYB

## Sheet: statistic
Statistic	Differentially expressed TF number
ERF	47
bHLH	29
C2H2	29
bZIP	27
MYB	21
NAC	20
LBD	17
Trihelix	16
WRKY	15
HSF	13
HD-ZIP	12
C3H	12
MYB_related	10
Dof	8
GRAS	8
ARR-B	7
NF-YA	6
ZF-HD	6
GATA	5
NF-YB	5
TCP	5
G2-like	5
MIKC_MADS	5
WOX	5
E2F/DP	4
BES1	4
B3	4
AP2	4
TALE	4
ARF	3
CO-like	3
M-type_MADS	3
SBP	2
HB-other	2
NF-YC	1
EIL	1
GeBP	1
RAV	1
CPP	1
