# Supplementary material for: Comprehensive Transcriptome Analysis of Stem-Differentiating Xylem Upon Compression Stress in Cunninghamia Lanceolata
Source: Front Genet. 2022 Mar 3;13:843269. doi: 10.3389/fgene.2022.843269 (PMC8927042; doi:10.3389/fgene.2022.843269)
Supplement: Supplementary file 1 [file DataSheet1.ZIP › Supplementary_Table/Supplementary_Table_8.xlsx]

## Sheet: expected_count
UnigeneID	Cla-CK-Rep1	Cla-CK-Rep2	Cla-2h-CW-Rep1	Cla-2h-CW-Rep2	Cla-2h-OW-Rep1	Cla-2h-OW-Rep2	Cla-26h-CW-Rep1	Cla-26h-CW-Rep2	Cla-26h-OW-Rep1	Cla-26h-OW-Rep2	Cla-74h-CW-Rep1	Cla-74h-CW-Rep2	Cla-74h-OW-Rep1	Cla-74h-OW-Rep2
transcript_1	1140	1258	1052	936	1440	1186	1258	1228	1243	1249	1375	1232	1185	980
transcript_10	192.1	130.26	109.49	128.29	152.34	115.94	134.1	149.14	169.26	170.15	154.35	165.44	127.49	122.04
transcript_100	2	4	0	0	3	2	0	0	3	0	7	1	0	0
transcript_1000	2332.31	2161.77	1140.15	1023.18	2041.98	1658.67	2308.11	2600.58	2521.75	2436.86	2624.09	2381.31	2361.68	2259.2
transcript_10000	79	99	49	23	53	43	97	91	89	87	90	78	97	83
transcript_10001	1757.82	1765.48	1073.83	1131.3	1246.15	1416.7	1026.98	1009.09	1343.14	1360.21	1805.36	1626.91	1494.05	1460.78
transcript_10002	65.69	121.81	26.91	31.29	31.1	36.01	28.66	53.62	49.77	45.08	69.62	84.78	49.19	39.32
transcript_10003	909	941	468	472	686	527	581	634	753	664	1024	816	856	841
transcript_10004	156.82	142.67	143.66	137.7	171.01	180.6	181.67	170.89	217.7	202	260.72	180.14	197.06	204.36
transcript_10005	245.67	228.23	95.67	175.9	162.89	224.47	185.89	158.22	142.53	195.57	193.19	294.68	201.76	170.91
transcript_10006	341.02	301.44	290.96	314.15	432.22	400	282.61	280.27	284.98	330.57	497.71	321.02	266.87	275.57
transcript_10007	756.49	764.06	396.08	529.25	776.43	720.24	460.03	530.31	610.39	572.76	483.9	391.17	386.57	348.45
transcript_10008	224.16	242	167.49	148.2	166.02	208.28	167.1	202.1	250.25	222.98	368.79	227.88	355.53	235.61
transcript_10009	5.04	4.76	3.7	0	9.91	0	10.94	16.03	15.84	3.04	0	11.05	15.25	4.94
transcript_1001	108	113	183	156	246	174	179	127	184	143	109	130	116	96
transcript_10010	155	160	163	159	309	240	369	328	454	388.99	260	294	319	334.39
transcript_10011	7.87	5.86	0	0.93	15.05	2.42	3.71	5.06	11.41	3.4	4.17	3.21	10.93	13.94
transcript_10012	58	76	50	24	10	31	15	12	8	7	4	0	8	1
transcript_10013	77	50	0	1	10	29	6	3	9	9	0	0	0	0
transcript_10014	25.75	78.25	0	57.77	0	105.14	72.74	64.34	0	47.46	108.79	93.59	102.27	42.01
transcript_10015	0	0	0	0	0	0	0	0	0	0	0	0	0	0
transcript_10016	0	0	0	0	0	0	0	0	9.84	0	0	0	0	0
transcript_10017	76	92	70	51	121	86	71	113	90	96	96.13	69	78	56.01
transcript_10018	291.73	416.2	319.77	420.44	460.82	323.88	504.4	461.75	337.35	535.95	427.16	369.82	382.24	413.47
transcript_10019	14.39	16.5	17.28	0	0	5.68	5.65	1.16	5.03	3.63	20.96	4.99	9.73	19.09
transcript_1002	23	26	16	3	8	17	1	1	1	9	0	0	0	0
transcript_10020	806.16	862.05	551.09	682.06	1060.24	964.86	894.28	748.09	929.38	901.8	1127.19	961.24	865.4	704.08
transcript_10021	185.98	242.49	125.56	130.85	199.19	147.96	239.91	255.7	262.17	238.85	402.52	274.36	186.12	363.99
transcript_10022	442	469	248	284	519	362	333	438	427	437	361	404	342	440
transcript_10023	535.11	562.27	275.17	218.91	402.35	390.45	295.57	253.26	246.92	361.59	378.86	447.52	429.04	351.65
transcript_10024	0	3.13	8.88	1.29	1.37	4.12	0	7.37	0	1.43	5.68	0	10.82	2.69
transcript_10025	63.83	33.48	65.07	67.76	109.48	108.94	76.26	73.83	60.92	131.7	81.47	82.72	84.36	52.94
transcript_10026	2.11	0	0	3.21	11.26	0	0	0	3.15	6.29	2.12	1.04	0	2.09
transcript_10027	549.66	577.03	369.8	367.1	489.39	390.96	563.88	411.27	507.22	578.66	712.22	589.91	593.95	484.81
transcript_10028	286.88	274.42	275.38	232.53	383.66	300.07	249.68	267.11	380.76	372.61	271.01	316.61	292.69	258.7
transcript_10029	1456	1290	932	847	1247	1118	1300	1286	1433	1399	1660	1370	1516	1228
transcript_1003	149	124	117	98	108	80	72	127	106	116	91	70	89	78
transcript_10030	16.96	2.05	3.91	6.98	11.99	12.16	19.5	6.22	7.99	14.21	21.81	9.24	6.04	6.13
transcript_10031	0	2.02	0	2.01	4.04	6.1	0	3.05	3.13	0	4.02	3.02	4.07	0
transcript_10032	105.65	121.7	161.24	95.71	215.94	25.8	46.33	164.89	95.82	162.29	150.33	95.57	211.2	168.39
transcript_10033	11	23.98	10	13	9	14	6	15	10	22.95	13	18.96	24.93	9
transcript_10034	0	3	9	4	2	6	0	0	3	0	0	3	0	1
transcript_10035	221.03	158	171.78	162.97	218.1	201.65	157.69	145.2	172.7	140.83	180.09	168.73	135.85	131.3
transcript_10036	438.76	436.04	241.33	231.53	344.94	269.46	417.37	407.1	393.08	454.12	431.64	457.99	464.06	357.98
transcript_10037	4480.11	4193.96	5079.06	5011.06	6172.92	5076.13	1210.95	1302.43	1648.49	1361	2372.01	1924.94	1658	1709.33
transcript_10038	2.02	1	5.03	0	8.08	1.02	0	1.03	2	1	0	0	4	1.01
transcript_10039	724.48	610.11	625.08	738	1022	868.26	608	629.21	704.57	768.27	824.2	781	792	735
transcript_1004	163.43	224.54	122.15	75.02	219.7	159.41	104.6	99.56	111.23	143.68	155.99	109.58	120.55	140.8
transcript_10040	144.73	167.97	154.22	143.13	193.02	161.45	190.24	206.95	208.01	233.67	249.74	303.84	247.01	256.86
transcript_10041	78.26	78.01	16.26	50.69	132.33	114.94	63.44	62.54	112.22	62.12	88.65	81.06	14.81	103.53
transcript_10042	512.97	429.58	491.15	507.64	692.51	564.25	260.13	263.01	247.6	257.13	399.96	403.19	296.95	301.04
transcript_10043	2.01	0.74	3	0	2.02	1.02	0	4.07	1	1	0	1.03	0	0
transcript_10044	42.74	130.06	118.02	78.61	76.83	81.8	78.43	7.21	96.01	123.16	15.7	28.82	126.91	56.69
transcript_10045	8722.6	9185.11	4328.21	3832.92	6443.31	4859.61	4950.65	5780.54	5948.46	6053.36	11522	11147	10040.9	9877.83
transcript_10046	147	80	1	16	36	40	31	13	11	29	0	0	0	0
transcript_10047	0	2.29	4.36	5.11	12.68	15.26	5.41	7.05	17.91	15.91	0	9.82	0	2.22
transcript_10048	3	8	0	3	0	2	0	10	3	1	10	4	10	5
transcript_10049	118	91	94	43	85	56	92	93	66	102	90	77	106	68
transcript_1005	148.36	123.55	130	119	215.02	173.99	128	105	112	139	137	126	105	95
transcript_10050	20	16	4	4	13	16	11	7	2	3	0	0	0	0
transcript_10051	185	153	317	342	378	280	168	214	246	188	243	204	192	213
transcript_10052	16.36	25.82	13.33	0	6.04	2.24	22.74	18.9	8.6	15.11	22.29	29.92	7.93	2.49
transcript_10053	196.62	137.66	161.26	187.72	353.48	210.36	74.48	180.48	203.29	160.08	148.24	49.22	145.72	111.95
transcript_10054	0	2	8	0	5	0	0	0	1	0	2	2	3	1
transcript_10055	53	93.24	764.71	891	1005	750	87.52	111	134	104.09	152.01	178	126	90
transcript_10056	1	1	0	0	0	4	0	0	1	0	0	0	0	0
transcript_10057	708.73	635.76	1529.64	1631.04	2111.52	1755.91	864.85	911.11	966.21	991.08	1055.26	933	900.03	881.35
transcript_10058	21	18	255	262	216	184	26	14	12	21	25	11	10	24
transcript_10059	21.72	16.4	33.55	54.13	58.49	37.59	21.25	14.73	30.89	23.65	27.82	22.79	14.66	8.63
transcript_1006	0	0	1.05	0	0	0	0	0	0	0	0	0	1.05	0
transcript_10060	3	2	9	4	2	6	10	1	7	5	7	8	0	11
transcript_10061	0	0	0	0	1.36	0	0	0	0	0	0	0	2.94	0
transcript_10062	12.06	8.15	20.29	3.55	10.56	15.24	12.87	9.8	7.64	22.33	6.72	5.39	13.09	13.45
transcript_10063	62.49	65	73.59	33.36	108.8	22.46	108.48	84.29	115.06	74.99	101.16	38	67.02	96.28
transcript_10064	326	343	264	244	434	338	323	373	440	310	370	370	374	375
transcript_10065	250.15	246.82	431.39	437.91	608.46	481.19	337.29	311.33	264.15	314.11	225.24	198.1	230.96	166.8
transcript_10066	3	0	0	1.33	5.01	0	0	5.34	4.99	5	6	1.35	3	0
transcript_10067	0	0	0	0	0	0	0	0	0	0	0	0	0	0
transcript_10068	0	1	144	159	247	204	92	80	96	95	9	6	7	9
transcript_10069	2011.53	1992.38	1615.39	1444.38	2363.32	1791.2	1919.78	1962.81	2273.71	2125.6	2683.15	2216.18	2246.39	2086.65
transcript_1007	7	11	7	13	2	10	7	5	4	3	0	1	0	0
transcript_10070	5	12.37	16.73	17.83	10.62	19.45	23.84	13.61	23.3	12.99	19.55	20.1	5.61	16.25
transcript_10071	114.45	118.56	99.33	95.53	152.58	135.17	111.18	118.38	150.24	158.39	148.49	140.47	145.23	151.77
transcript_10072	3.84	2.67	0	0.66	1.69	2.87	0.62	0.67	5.04	14.38	6.17	4.16	7.16	15.3
transcript_10073	3.98	3	0	1	3.75	0.77	0	0	2.97	1.98	0	0	0	0
transcript_10074	1028.42	962.42	1070.87	1071.36	1380.81	1183.56	770.99	786.23	807.23	983.76	1338.64	947.45	978	829.33
transcript_10075	893	1055.89	933.87	841.31	1499.29	1242.65	1064.75	1104.11	1128.11	1196.21	927.73	772.78	694.74	575.73
transcript_10076	254.6	315.27	180.04	204.4	282.32	231.3	281.28	260.8	313.99	296.62	326.02	340.32	244.86	312.31
transcript_10077	74.53	66.51	28.04	22.41	49.16	26.24	56.23	68.75	101.94	124.64	108.08	58.39	62.07	72.64
transcript_10078	65	50	15	3	11	17	14	6	1	8	0	0	0	0
transcript_10079	70	67	28	22	61	45	77	84	88	99	114	116	83	90
transcript_1008	97.31	74.18	107.45	98.23	139.97	109.96	145.84	138.82	164.23	136.74	163.06	142.93	133.09	128.51
transcript_10080	2023.09	1842.47	2811.57	2629.41	4070.24	3228.09	1728.65	1753.9	1871	1915.76	2246.9	2061.83	1828	1907
transcript_10081	93.66	117.26	257.76	266.49	313.09	249.19	121.81	96.73	141.07	101.41	205.29	133.36	96.98	112.04
transcript_10082	113.33	118.63	992.73	1211.14	1290.22	793.65	41.9	65.76	137.95	80.76	37.44	48.6	4.94	46.05
transcript_10083	358.21	304.39	195.96	163.34	178.61	267.02	316.04	366.33	283.09	306.64	207.07	206.95	294.4	342.12
transcript_10084	600.26	614.42	539.15	347.23	614.02	664.13	589.47	712.47	718.59	752.41	678.12	529.27	541.57	492.35
transcript_10085	547.81	383.26	408.56	390.19	672.88	561.45	364.58	446.7	406.17	391.16	505.19	468.12	363.88	419.29
transcript_10086	375.02	382.38	345.51	288.48	467	398.98	521	504	559.34	492.94	572.29	443	413.79	463.42
transcript_10087	54.64	61.14	98.44	187.41	286.1	130.97	46.67	79.25	86.35	27.78	29.83	70.71	64.08	82.45
transcript_10088	27	15	1	6	12	5	3	6	4	0	0	0	0	0
transcript_10089	501.68	391.82	258.98	295.5	472.87	466.76	401.5	355.28	750.85	457.1	440.08	473.96	310.2	383.77
transcript_1009	978	831	1300	1169	2372	1754	1067	1085	1674	1572	1856	1837	2594	3102
transcript_10090	582.08	645.36	486.85	436.3	819.12	576.45	795.35	785.04	904.09	891.47	860.43	708.44	852.86	768.04
transcript_10091	12	4	18	4	21	14	5	10	10	8	14	3	6	17
transcript_10092	48.64	45.99	54.14	37.9	72.95	44	37.77	62.29	74.97	68.26	49.29	51.22	46.91	37
transcript_10093	500.88	419.85	1024.5	1059.37	1220.85	961.86	420.77	492	481.51	501.32	664.99	523.17	522.17	601.8
transcript_10094	18	9.02	15	11.59	24	9	6	8	7.58	19.1	3.8	12	13	24.01
transcript_10095	67.14	81.68	57.43	44.79	116.34	63.59	91.76	75.44	32.7	106.32	69.72	78.72	18.79	39.82
transcript_10096	222.43	274.03	176	205.87	305.47	219.79	200.06	210.49	229.51	269.12	285.34	205.19	162.56	185.15
transcript_10097	19.94	20.86	21.1	17.05	21.31	20.48	3.06	10.07	14.74	25.24	34.45	19.7	20.22	18.97
transcript_10098	550.85	400.6	280	216.98	396.31	339.44	429.71	404.86	470.71	474.91	508.59	513.53	471.8	396.19
transcript_10099	47.17	34.87	30.39	18.31	58.24	41.64	6.45	53.96	34.34	32.26	45.99	35.52	42.29	29.93
transcript_101	51	28	5	5	12	6	5	2	13	13	0	0	0	0
transcript_1010	81	55	20	12	29	17	10	22	13	21	0	0	0	0
transcript_10100	64	38	4	8	16	22	8	20	17	8	0	0	0	0
transcript_10101	129.76	105.5	87.38	91.52	40	74.83	43.22	23	37	32.12	3	3.99	3	0
transcript_10102	91.55	125.26	112.09	94.62	101.2	125.23	88.68	96.65	142.6	87.47	138.46	94.28	122.21	98.58
transcript_10103	989.11	783	357.14	352.02	471.43	357.97	419.04	436.57	525.99	463	968.46	940.08	755.31	857.4
transcript_10104	272	519	0	0	0	0	14	7	5	18	0	2	0	2
transcript_10105	0	0	0	0	0	0	0	0	0	0	0	2.41	0	0
transcript_10106	2067.7	2284.23	1224.03	950.57	2245.64	1631.14	1953.17	2305.18	2768.25	2363.52	5639.39	4641.35	5317.11	4461.24
transcript_10107	13.81	15.41	7.73	23.71	15.02	13.13	15.12	28.62	22.9	45.56	5.43	13.56	22.96	12.77
transcript_10108	134	93.12	19	17	35	40	24	26	14	20	1	0	0	0
transcript_10109	736.13	600.39	591.45	568.79	942.5	699.9	802.8	809.46	1097.55	1035.18	1044.22	878.71	1068.14	962.36
transcript_1011	61	39	9	4	13	33	10	16	7	9	1	0	0	0
transcript_10110	158.1	108.94	99.88	58.81	200.92	105.38	117.05	115.94	120.97	103.28	162.74	139.39	118.57	128.34
transcript_10111	0	5	0	0	0	1	0	1	0	0	0	0	8	1
transcript_10112	258.99	190.74	212.15	215.18	290.4	263.8	226.25	296.36	310.89	261.91	283.84	273.44	241.66	228.99
transcript_10113	3	3	2	0	2	7	0	0	3	7	5	4	21	7
transcript_10114	37.32	31.49	11.27	11.65	26.14	25.63	21.67	12.01	16.43	28.73	44.64	41.57	35.18	39.85
transcript_10115	574.21	537.56	672.54	557.37	904.23	612.04	788.21	767.91	1006.42	916.45	1059.06	948.23	816.77	718.73
transcript_10116	272	265	288	253	425	342	248	288	294	269	434	387	340	296
transcript_10117	344	303	83	73	133	99	183	177	215	186	211	199	198	198
transcript_10118	155	147	77	86	132	127	150	137	179	148	195	143	153	156
transcript_10119	81.2	87.95	123.45	100.14	92.48	127.12	36.13	98.7	99.02	83.16	165.52	117.3	58.93	115.08
transcript_1012	512.16	597.67	649.77	598.46	842.06	682.18	572.61	473.49	679.19	702.72	468.2	432.39	504.8	492.47
transcript_10120	468	438.37	458	527	577	479	423.92	502	537	508	536	424.01	408	479
transcript_10121	240	279	172	231	267	201	227	220	297	269	281	255	208	233
transcript_10122	0	0	1.85	0	0	2.32	4.29	0	0	4.71	0	0	0	0
transcript_10123	49.15	36.08	31.88	7.21	9.31	14.65	41.71	58.27	27.51	56.74	51.34	24.32	26.45	18.4
transcript_10124	93.05	60.33	95.9	63.91	107.68	129.08	68.99	83.9	92.29	95.21	82.94	124.63	142	145.08
transcript_10125	1	5	3	2	16	3	2	2	19	3	23	10	7	8
transcript_10126	1618.53	1588.43	4767.18	4959.27	6002.23	5149.59	1262.11	1431.5	1566.89	1606.22	1660.67	1458.76	1339.88	1505.47
transcript_10127	1713.41	1594.45	1407.89	1210.18	1870.01	1638.86	1692.61	1823.3	1967.68	1856.36	2789.28	2164.89	2005.02	2037.96
transcript_10128	240	212	672	757	1244	991	301	273	327	382	673.01	588.97	463	487
transcript_10129	1	3	2	0	2	19	2	3	2	0	6	1	0	3
transcript_1013	112	121	154	143	133	144	273	334	281	380	98	76	86	105
transcript_10130	684.93	537.95	567.89	481.22	760.8	690.16	610.5	760.07	884.24	842.2	775.61	806.78	678.63	644.35
transcript_10131	136	85	21	16	12	36	25	22	24	6	1	0	0	0
transcript_10132	335.6	319.35	223.27	207.61	391.88	356.93	264.66	302.22	402.66	341.13	421.97	313.85	289.51	302.46
transcript_10133	84	58	34	22	14	36	12	7	7	5	0	2	0	0
transcript_10134	37.45	25.67	34.28	14.22	71.96	63.42	11.57	48.45	59.48	61.96	58.74	49.58	35.77	34.08
transcript_10135	196.2	229.43	110.79	92.13	137.07	134.45	153.12	192.69	222.61	209.86	238.14	258.75	167.3	193.36
transcript_10136	48.29	39.13	48.32	56.37	47.2	54.32	29.04	35.45	42.7	52.08	36.22	36.26	49.93	11.31
transcript_10137	0	0	0	0	0	0	0	0	0	0	0	0	0	0
transcript_10138	76.94	85.39	175.87	154.32	215.86	184.95	81.35	55.1	57.05	54.25	84.11	97.45	70.98	53.87
transcript_10139	1476.7	1537.95	889.84	986.1	1121.91	1185.46	1190.14	1593.15	1441.89	1343.45	1269.19	1337.37	1153.76	1617.54
transcript_1014	13.66	5.22	5.37	8.35	4.05	10.4	8.05	8.75	3.7	16.92	5.26	11.23	1.41	11.29
transcript_10140	38	28.08	22.53	12.57	0	18.56	0	8.29	0	38.16	55.82	23.77	26.08	10.12
transcript_10141	51.25	56.61	31.21	24.1	59.2	35.31	53.62	16.14	52.43	48.39	44.51	22.12	41.35	40.34
transcript_10142	54.33	68	70.99	62.95	15.61	63.68	52.58	79.03	90.09	102.64	113.79	61.44	66.72	79.08
transcript_10143	8.45	0	20.55	10.78	22.12	14.34	10.36	8.09	22.31	2.21	8.66	1.46	12.87	11.19
transcript_10144	22	14	3	1	0	11	8	0	2	1	0	0	0	0
transcript_10145	175.47	188.87	196.88	249.13	248.15	168.86	163.64	236.84	246.02	209.15	310.48	216.62	252.35	212.74
transcript_10146	0	0	0	0	0	0	0	0	0	0	0	0	0	0
transcript_10147	53.65	45.14	51.86	61.89	24.62	44.19	28.9	37.72	69.86	17.11	25.94	50.11	25.91	65.07
transcript_10148	31	40	47	36	21	33	7	2	1	0	1	10	0	7
transcript_10149	0	3	8	9	8.96	7	5	3	8	8	11.01	10	0	6
transcript_1015	20	15	21	3	3	2	4	1	1	2	0	0	0	0
transcript_10150	37	18	1	4	11	9	3	12	8	12	0	0	0	0
transcript_10151	938.5	884.88	881.13	863.64	1249.35	1070	803.13	651.07	872.92	831.39	894.51	829.09	892.83	837.85
transcript_10152	132.11	147.56	64.3	35.47	210.76	123.57	144.33	146.19	89.84	51.88	147.98	71.58	137.93	107.1
transcript_10153	2	5	5	0	4	0	3	1	2	2	9	0	2	1
transcript_10154	156	90	0	0	0	0	10	10	3	13	0	0	0	2
transcript_10155	243.05	229.81	185.56	189.82	148.46	201.05	192.68	177.75	163.36	276.84	300.96	180.75	134.7	141.62
transcript_10156	3	2	0	0	2	2	3	7	0	0	12	6	0	8
transcript_10157	64	71	67	74	98	107	44	66	84	86	129	103	96	108
transcript_10158	336.15	342.79	227.44	277.05	376.55	254.95	80.4	111.04	108.18	95.65	75.93	69.88	58.82	61.54
transcript_10159	6.2	0	0	5.48	0	0	0	0	0	5.56	0	0	0	0
transcript_1016	367.28	356.44	497.44	524.87	768.75	528.77	310.91	249.15	428.17	324.12	449.36	343.31	223.73	307.22
transcript_10160	491	496	649	586	979	762	430	404	510	530	546	550	532	498
transcript_10161	453	455	287	293	482	341	379	406	435	385	427	433	412	355
transcript_10162	264	307	268	230	305	267	198	225	216	218	249.09	240	218	195
transcript_10163	17	13	10	2	8	7	9	3	9	16	0	0	0	0
transcript_10164	64.15	76.62	55.07	60.84	81.62	76.16	69.09	92.96	47.46	68.28	72.66	89.31	68.81	51.23
transcript_10165	465.51	498.49	419.53	414.42	609.01	504.02	441.31	537.41	599.49	595.86	653.11	528.05	566.98	574.59
transcript_10166	12	14	10	2	5	5	3	0	5	5	0	0	0	0
transcript_10167	104	96	171	110	259	173	88	59	86	89	72	54	53	55
transcript_10168	278.17	264.94	176.31	137.81	248.03	199.3	222.52	215.72	290.93	307.74	312.55	306.04	296.27	309.2
transcript_10169	104	69	53	68	35	45	20	29	24	33	0	10	0	2
transcript_1017	8	9	4	2	5	11	1	0	0	1	1	0	0	0
transcript_10170	342	289	257	262	461	429	397	378	428	405	457	348	418	429
transcript_10171	0	0	2	3	0	0	0	0	0	1	0	0	2	0
transcript_10172	197.44	370.61	122.92	92.52	203.64	222.37	271.99	374.05	416.07	161.86	240.89	234.83	321.47	317.22
transcript_10173	1200	1152	1460	1266	2006	1936	2281	2078	2202	2314	2136	1899	1856	1732
transcript_10174	28	64	21	20	23	20	14	18	25	9	1	0	2	0
transcript_10175	5049.72	5225.55	5598.96	6154.6	7689.91	6053.01	2877.4	3091.24	3377.1	3239.84	3966.17	3529.43	3104.84	3031.39
transcript_10176	0	3	0	0	0	0	0	3	0	0	0	0	0	1
transcript_10177	2	0	253	289	296	175	5	5	1	2	1	0	0	0
transcript_10178	8.83	21.7	0.5	0	0	29.98	0	8.18	1.76	27.48	0	18.06	0	19.81
transcript_10179	251.84	290.48	221.23	200.1	248.46	256.1	184.29	189.19	227.23	202.71	195.34	122.95	136.07	129.66
transcript_1018	6873.33	5855.23	2705.05	2382.31	4805.03	3473.63	4269.39	4186.69	5109.21	5356.02	8741	7813.62	6497.41	6583.06
transcript_10180	1.07	5.11	3.22	5.22	3.84	1.15	0	3.88	2	1.52	9.96	4.06	3.98	6.96
transcript_10181	3900.77	3466.17	7928.45	8995.91	10554.5	8323.7	3063.5	3280.29	3676.98	3632.63	5365.06	4741.86	4392.25	4246.72
transcript_10182	74.44	57.64	56.01	30.64	75.35	49.23	67.41	81.03	124.19	131.46	109.12	83.97	71.72	121.12
transcript_10183	115	59	17	20	26	33	15	17	12	25	1	1	0	0
transcript_10184	2.2	21.19	33.84	75.81	95.59	107.91	9.87	15.97	8.51	2.33	10.87	36.93	17.81	5.01
transcript_10185	604	563.91	406	327	566	474	503.96	618.62	663	574	717	629	630	561.85
transcript_10186	451.44	437.73	306.81	273.27	391.39	340.55	372.88	403.64	503.79	397.62	468.08	450.29	456.74	484.23
transcript_10187	119.43	86.44	105.87	38.6	171.77	42.61	114.61	92.87	95.06	125.22	120.86	155.28	84.45	106.07
transcript_10188	78.07	95.64	86.23	121.74	132.7	148.19	39.16	41.38	28.31	49.91	46.92	26.23	18.16	48.09
transcript_10189	33	25	22	10	23	31	30	34	12	28	36	42	25	24
transcript_1019	1.23	7.42	42.95	83.62	62.43	98.28	13.23	3.18	10	14.24	10.67	6.65	12.36	13.31
transcript_10190	0	0	0	4	0	0	0	0	0	0	0	0	0	0
transcript_10191	2.02	1.02	7.09	7.1	1.01	2.03	9.07	0	4.23	7.1	5.05	7.18	3.06	7.13
transcript_10192	176	147	112	97	59	105	42	20	10	11	15	6	2	1
transcript_10193	1	1	3	0	12	4	4.02	0	0	0	0	0	0	0
transcript_10194	182	196	114	128	146	152	227	252	244	243	212	191	186	182
transcript_10195	1453.17	1504.59	1158.69	945.86	1574.76	1384.17	1384.28	1342.86	1517.25	1343.24	1899.42	1691.04	1433.01	1478.49
transcript_10196	18	23	12	4	4	6	5	5	6	3	0	0	3	0
transcript_10197	301.39	324.49	1003.11	822.05	989.47	807.7	455.9	476.97	494.73	452.72	405.52	404.92	431.67	494.94
transcript_10198	0	0	0	0	0	8.02	0	2.66	0	0	6.74	0	0	0
transcript_10199	2601	2672.99	1683	1524.96	2129.99	1913.98	1931	2085	2433.81	2317.99	2468.96	2043.95	1997.98	2250
transcript_102	38.15	136.94	124	157.09	180.49	82.15	71.76	41.03	59.79	27.65	0	125.89	132.92	77.13
transcript_1020	251	231	209	243	322	269	209	252	259	253	377	307	277	256
transcript_10200	2.38	7.87	1.12	1	13.11	9.72	2	3.53	7.33	5	13.11	5.92	7.38	17.14
transcript_10201	4	8.98	35	30	17	32	5.98	2.02	8	10	11	10	8	0
transcript_10202	88	52	4	3	18	9	24	9	11	5	0	3	0	0
transcript_10203	28	16	6	2	23	4	17	34	40	16	23	18	21	25
transcript_10204	0	2.98	0	0	2.99	0	0	0	0	4.58	4.51	0	1.78	0
transcript_10205	29.53	44.15	36.62	60.73	54.23	41.21	58.36	55.09	65.29	69.8	44.6	43.24	48.45	39
transcript_10206	2480.05	1911.8	1966.86	1825.27	2609.2	2293.73	2072.85	2131.23	2343.14	2208.44	2143.83	2077.5	1805.16	1888.05
transcript_10207	4051	3946	3207	2999	4476	3975	3244	3465	4639	4540	4995	4332	3697.82	3876
transcript_10208	288.61	343.26	233	242.89	347.98	334.32	391.53	338.83	336.02	388.53	495.93	464.78	470.49	380
transcript_10209	13.73	27.19	40.3	58.29	154.05	60.21	45.22	60.12	46.09	36.2	45.89	23.4	18.79	19.51
transcript_1021	6	11	9	18	2	14	9	0	7	3	0	1	0	0
transcript_10210	90	107	63	68	135	93	100	115	146	94	145	87	88	122
transcript_10211	8	9	0	1	0	0	0	0	0	0	0	0	0	0
transcript_10212	30	53	994	1259	1571	1179	83	163	88	75	46	46	12	17
transcript_10213	327.71	402.69	184.35	167.55	226.05	182.24	693.31	632.76	608.27	689.48	846.26	550.76	611.79	614.73
transcript_10214	384.28	322.98	235.14	211.09	420.88	302.92	319.75	323.06	349.55	361.54	412.43	398.32	331.15	308.46
transcript_10215	841.08	1025.99	454.72	405.95	752.12	660.69	836.98	851.63	1031.77	933.95	841.88	721.59	737.85	692.62
transcript_10216	3090.06	3110.61	2938.7	2660.4	3928.91	3171.23	3462.23	3479.44	4137.03	4356.43	4005.13	3669.52	3493.87	3563.91
transcript_10217	0	1	0	0	5	8	1	0	0	0	0	0	0	0
transcript_10218	1267.36	1085.04	1488.53	1591.76	2579.67	2302.35	1384.73	1323.22	1775.68	1716.39	1546.46	1688.09	1910.76	1868.22
transcript_10219	82.3	42.99	36.9	26.62	78.19	42.33	43.91	74.5	65.31	77.58	96.64	52.33	79.84	62.88
transcript_1022	1464.05	1999.7	1332.53	1373.18	2155.96	1579.76	1463.59	1587.42	1432.08	1635.63	1900.8	1505.73	1520.67	1532.7
transcript_10220	86	53	26	22	45	69	16	19	16	9	0	2	0	6
transcript_10221	0	0	0	0	0	0	0	0	0	0	0	3.15	0	0
transcript_10222	8.38	18.58	10	11.47	31	10	16	20	12	18	12	30	30	11
transcript_10223	0	0	0	0	0	0	3.09	1	0	0	3	0	3	1.01
transcript_10224	37	37	24	12	15	17	17	19	26	14	3	3	1	0
transcript_10225	118.75	145.01	376.98	483.61	360.05	287.76	267.44	111.24	198.88	98.13	235.82	113.37	128.31	235.58
transcript_10226	237.51	218.92	188.61	148.18	237.49	234.19	286.44	210.98	275.97	231.39	312.73	287.36	242.3	227.81
transcript_10227	1437.11	1337.04	1400.35	1282.15	2012.27	1537.76	1340.56	1401.17	1570.02	1546.66	1756.95	1534.66	1488.93	1430.01
transcript_10228	0	1	0	0	0	0.25	0	0	0	0	1	0	3.03	2
transcript_10229	124.34	120.64	153.15	99.26	307.7	151.37	176.66	143.32	209.91	188.91	128.29	101.78	164.03	142.94
transcript_1023	146.89	119.77	59.01	52.72	60	26.59	53.01	34.73	87	73.85	150.62	160.82	105.77	123.52
transcript_10230	1	3	0	4	0	1	0	0	1	0	0	0	0	0
transcript_10231	669	638	682	678	927	781	672	674	789	759	981	784	726	703
transcript_10232	4562.96	4925.34	2126.87	1954.79	3277.93	2543.25	2927.22	3030.54	3342.23	3146.61	4238.46	3706.24	3635.52	3256.4
transcript_10233	0	0	3	1.16	0	10	2.01	7	0	0	3	3	0	3
transcript_10234	14.73	160.25	47.7	21.03	297.12	168.37	0	0	169.94	186.51	324.14	142.53	40.1	230.28
transcript_10235	12.74	17.96	21.37	27.02	25	49.1	31.99	33.21	43.75	22.92	39.16	33.98	31.74	42.95
transcript_10236	318	213	188	194	176	187	175	200	188	194	211	174	164	149
transcript_10237	320.32	232.19	136.54	151.53	227.17	272.3	199.76	206.56	185.53	168.67	384.97	268.2	223.25	287.06
transcript_10238	146.82	128.21	143.98	148.14	162.34	179.56	141.26	159.75	167.18	167.65	187.86	107.11	110.01	147.34
transcript_10239	448.45	549.6	453.85	358.78	596.18	568.05	759.56	702.47	753.33	957.73	948.75	665.18	748.7	675.56
transcript_1024	0	21.03	39.14	7.87	35.61	0	105.02	6.11	36.66	14.86	36.5	53	27.06	102.08
transcript_10240	692.5	625.91	441.66	409.66	647.11	544.91	606.69	583.51	716.32	618	768.77	572.05	614.53	517.05
transcript_10241	12	18	0	0	0	0	2	0	1	0	0	0	1	0
transcript_10242	420.55	451.37	370.54	383.97	308.03	362.95	144.41	130.77	127.75	194.46	34	26	10.29	1.5
transcript_10243	25.25	2.36	205.36	136.29	250.61	212.92	21.46	27.02	23.22	13.92	60.04	34.63	29.63	17.9
transcript_10244	418.27	398.92	250.06	214.06	360.28	292.14	401.4	398.31	392.62	401.86	501.82	496.85	501.55	427.41
transcript_10245	286	265	260	183	299	365	273	325	363	265	360	299	230	239
transcript_10246	74	74	134	89	171	61	43	45	42	44	91	100	51	76
transcript_10247	395.18	402.76	254.1	254.83	380.35	316.01	441.66	438.39	452.81	470.8	505.62	442.6	373.15	361.47
transcript_10248	650	606	523	522	759	589	584	504	581	551	714	661	582	551
transcript_10249	4556.26	4577.8	1857.72	1860.48	3054.95	2404.32	2237.1	2739.65	3053.93	2990.68	4638.63	4209.7	3422.52	3031.03
transcript_1025	20	22	34	31	19	36	33	12	26	25	16	30	20	20
transcript_10250	9	3	16	17	6	24	23	13	22	21	15	10	10	7
transcript_10251	5.44	1.31	0	0	0	0	0	3.9	0	2.56	0	1.45	0	2.92
transcript_10252	7	8	0	0	2	2	2	0	4	4	0	0	0	0
transcript_10253	1	0	247	212	226	149	2	0	3	0	0	0	0	0
transcript_10254	671.9	514.29	402.71	392.64	425.06	495.57	573.48	523.28	528.48	575.81	515.81	737.91	581.05	565.54
transcript_10255	2324.99	2163	2151	1952.99	2690.99	2360.98	1884.99	2042	2128.69	2138.96	2850	2269.98	2305	2207
transcript_10256	19	12	15	12	23	19	2	0	2	3	0	0	0	0
transcript_10257	878.16	926.76	624.91	510.42	997.97	854.38	876.45	957.53	974.12	938.92	1099.02	931.58	905.07	836.09
transcript_10258	59.08	53.86	453.07	456.37	607.36	468.09	36.46	29.17	43.58	48.25	65.96	67.5	58.78	43.48
transcript_10259	1664	1572	1414	1363	2137	1855	1598	1601	1899	1868	1832	1634	1550.21	1546
transcript_1026	116	131	77	83	135	107	150	139	190	149	199	176	133	168
transcript_10260	214.43	259.19	223.47	154.78	288.3	214.27	209.05	280.87	230.7	163.29	225.7	193.6	201.34	165.05
transcript_10261	73.74	78.39	190.74	235.23	127.68	239.82	135.25	117.44	217.82	140.69	104.24	52.2	125.39	146.14
transcript_10262	451	294	136	81	143	199	82	95	106	54	6	9	0	2
transcript_10263	43	74	13	16	21	22	23	37	40	23	19	14	16	15
transcript_10264	1.28	2.2	0	8.97	0	3.32	0	1.11	0	0	2.33	5.95	0	0
transcript_10265	136	142	145	128	209	128	142	122	146	152	150	148	138	145
transcript_10266	932.63	923.12	805.63	788.14	1291.73	1129.83	909.53	806.33	815.66	988.41	959.51	778.57	847.94	767.53
transcript_10267	5	2	0	0	0	0	1	3	5	0	2	4	4	1
transcript_10268	466.75	499.05	307.02	308.69	333.4	373.13	399.71	375.07	397.26	433.01	513.23	504.36	502.77	387.05
transcript_10269	138	130	24	21	44	62	23	14	28	24	0	0	0	0
transcript_1027	0	0	0	0	0	0	0	0	0	0	0	0	0	0
transcript_10270	1009.75	1097.95	2304.28	2229.85	3241.28	2718	1003.41	772.02	712.97	910.41	1836.98	1639.73	1419.85	1642.16
transcript_10271	277.63	316.62	99.76	125.89	325.48	194.19	281.46	250.57	308.97	200.23	321.26	249.19	228.94	277.45
transcript_10272	22	38	36	31	22	30	19	2	17	22	2	0	0	0
transcript_10273	477	461	336	267	525	448	355	388	456	450	513	488	436	410
transcript_10274	1886.24	1745.46	1242.66	1090.91	1695.16	1503.63	3716.87	3431.19	4005.51	3722.51	2892.54	2759.63	2666.58	2276.4
transcript_10275	110.43	107.65	71.74	84.24	90.25	58.94	124.63	136.98	126.12	100.19	151.27	107.84	118.49	93.58
transcript_10276	208	250	160	119	261	134	51	79	97	123	233	261	352	304
transcript_10277	11	14	12	5	5	5	4	0	0	1	1	0	0	0
transcript_10278	150	133	751	964	684	575	31	30	23	28	34	26	48	34
transcript_10279	180	144	174	171	268	190	178	207	188	214	184	172	157	166
transcript_1028	313.99	342.59	261	213	282	324	226.81	244.86	357.61	394.46	357	329.77	316.48	308.47
transcript_10280	128.8	67.97	238.26	131.54	80.25	133.23	197.4	201.69	22.94	136.32	0	39.21	0	24.74
transcript_10281	10	11	14	15	7	20	6	14	15	5	0	0	0	1
transcript_10282	792.66	752.49	542.81	517.52	882.58	642.15	653.49	730.32	728.3	712.68	960.35	857.16	791.49	764.68
transcript_10283	1543.88	2118.06	944.05	701.16	1402.27	1022.17	1066.84	1333.32	1479.04	1248.66	2614.61	2264.58	2093.83	2021.94
transcript_10284	38	25	18	40	14	14	5	0	3	2	0	0	0	0
transcript_10285	61.48	45.26	44.1	42.12	48.69	30.74	58.05	48.81	28.13	60.55	82.14	68.26	47.56	51.23
transcript_10286	3	4.01	12	1	5	5	2	5	9	0	3	3	7	1
transcript_10287	25	26	58	65	50	30	26	15	13	22	2	2	0	2
transcript_10288	6	13	13	3	7	11	11	0	3	2	0	0	0	0
transcript_10289	82	78	10	4	37	25	17	3	6	3	1	7	0	0
transcript_1029	160	143	285	353	411	435	129	180	154	137	105	94	92	106
transcript_10290	267.32	260.33	228.47	116.06	223.66	180.97	178.96	216.86	226.43	227.75	189.21	160.21	153.7	132.74
transcript_10291	709.47	734.84	972.6	994.37	1502.44	1110.56	644.13	718.35	759.74	632.53	744.07	611.9	533.85	490.47
transcript_10292	152	123	465	482	820	654	64	71	69	107	175	139	101	117
transcript_10293	229.83	236.37	156.18	174.33	310.59	199.33	213.01	184.91	230.08	162.69	215.49	201.65	178.71	208.68
transcript_10294	397	367.2	90	106.44	158.26	123.14	151	165	180.99	142	342.37	316	229.99	244
transcript_10295	726.01	668.12	581.18	552.58	742.34	629.23	578.6	695.46	679	685.54	722.1	691.72	649.77	617.6
transcript_10296	16	6	9	7	0	6	8	0	1	0	0	0	0	0
transcript_10297	4	6	5	12	14	5	14	12	22	10	25	8	12	8
transcript_10298	11	13	28	40	30	42	7	24	13	3	32	18	2	11
transcript_10299	92.3	139.77	73.02	30.75	95.61	94.21	110.81	161.42	175.28	109.94	125.33	118.54	111.47	126.21
transcript_103	14	17	44	49	31	13	0	1	0	6	4	2	0	3
transcript_1030	87.67	82.3	206.45	140.62	237.57	214.72	170.74	159.27	164.43	312.95	130.6	116.86	159.71	111.64
transcript_10300	384	397	196	198	206	195	217	220	263	307	326	314	220	301
transcript_10301	0	5	10	9	43	14	4	1	3	15	10	4	7	14
transcript_10302	225.88	202.69	193.79	153.05	243.45	173.98	213.07	166.96	156.43	178.61	177.43	194.48	207.49	131.75
transcript_10303	0	9.89	0	0	11.08	0	1.35	0	14.64	3.81	5.29	5.12	0	9.72
transcript_10304	21	15	16	24	16	15	11	0	3	0	3	2	1	1
transcript_10305	142.24	149.38	188.32	147.2	147.63	150.68	158.62	125.34	206.81	159.32	198.57	180.54	117.04	124.61
transcript_10306	54	25	24	21	9	20	11	2	5	31	0	5	0	0
transcript_10307	1.45	0	0	0	0	3	0	1	2	0	1.02	0	6	0
transcript_10308	45.48	67.65	45.45	45.26	48.05	116.23	66.28	28.58	57.45	29.01	36.49	47.85	45.65	45.9
transcript_10309	359.49	317.1	246.94	338.64	406.51	338.39	367.31	408.19	372.78	397.28	427.11	329.07	281.44	337.35
transcript_1031	1239	1126	451	471	756	716	637	720	770	669	742	600	673	623
transcript_10310	1426.15	1346.41	1390.38	1401.21	2030.28	1645.4	1428.09	1436.94	1522.09	1589.73	1716.28	1566.81	1562.94	1512.66
transcript_10311	280.28	244.63	216.67	245.44	361.48	266.25	259.04	299.9	309.85	266.79	631.85	446.14	400.34	339.86
transcript_10312	30	26	11	17	14	20	8	17	5	2	0	0	3	0
transcript_10313	0	0	0	0	0	0	0	0	0	0	0	0	0	0
transcript_10314	1	1	13	9	21	4	6	5	9	1	3	0	0	2
transcript_10315	30	22	36	56	25	40	6.16	8	7	8	0	0	1	0
transcript_10316	2328.34	2394.43	1621.43	1280.98	2376.43	2023.43	1659.93	1918.91	2194.7	1863.31	2543.37	2223.25	1967.57	1801.09
transcript_10317	629	608	560	471	819	582	483	555	531	667	849	653	596	643
transcript_10318	2	4	12	11	24	11	27	6	24	19	30	25	17	31
transcript_10319	2193.55	2253.32	887.73	732.39	1689.88	1448.6	1339	1753.16	1553.66	1779.45	3586.57	3142.61	3424.48	2820
transcript_1032	565.96	632.64	446	398.68	581.76	479.34	503.71	536.42	665.71	592.75	644.3	650.22	631.98	570.34
transcript_10320	146.19	116.12	113.64	67	114.07	79.65	39.98	11.8	31.53	13	10.02	1	4	7
transcript_10321	25.99	18.51	35.01	34.87	52	52.98	62.77	56.01	51.77	45.05	69.34	48.39	53	41.15
transcript_10322	1	0	0	0	5	2	3	0	2	0	0	0	0	0
transcript_10323	313.78	284.44	2578.96	2690.15	3255.45	2153.73	361.12	365.88	435.76	410.47	504.55	461.22	388.37	372.81
transcript_10324	1	1	0	2	2	3	0	0	4	0	3	3	0	0
transcript_10325	162	172	163	141	232	221	170	163	201	196	244	189	158	183
transcript_10326	0	0	155	134	116	91	3	0	0	0	0	0	0	0
transcript_10327	635.01	613.93	380	428	534	482.15	590	569.01	663.01	593	679	649.01	700.89	591
transcript_10328	14	8	0	0	0	7	0	6	0	2	0	0	0	0
transcript_10329	106.3	105.87	83.51	210.97	269.9	227.7	146.29	91.6	207.39	124.05	177.65	302.26	337.47	344.7
transcript_1033	234	295	170	136	297	246	312	233	347	350	416	344	246	300
transcript_10330	6.52	0	0	0	0	0	0	0	0	0	0	0	0	0
transcript_10331	7.11	7.22	14.58	4.57	17.03	12.25	5.92	13.61	18.15	14.51	3.41	1.43	7.37	18.28
transcript_10332	108	111	69	76	147	71	87	110	149	84	119	102	111	132
transcript_10333	103.13	151.02	113	119.49	64	102.52	13.57	15	13.01	23.01	0	1	6	0
transcript_10334	656.83	539.87	391.11	366.54	517.68	481.38	494.78	462.68	487.59	523.15	537.47	519.85	532.15	414.5
transcript_10335	167	162	149	109	68	132	91	62	74	113	16	8	1	8
transcript_10336	96.23	56.41	71.48	96.7	137.93	100.03	51.88	26.28	90.41	54.32	63.29	66.22	83.88	45.64
transcript_10337	17.06	10.02	11	1	3	5.13	7.78	16.66	17.26	6.03	2	4.3	6	9.91
transcript_10338	2	0	4	6	0	11	0	6	0	0	1	0	0	0
transcript_10339	494.53	506.02	491.94	479.52	819.54	577.13	268.42	317.29	340.61	295.6	395.26	339.67	337.47	324.55
transcript_1034	193	171	179	146.03	243	228	286	207	258	239	227.84	187.21	241.37	200
transcript_10340	15.36	17.38	14.07	18.99	11.29	18.09	20.79	24.61	12.64	2.87	39.86	18.79	38	6.5
transcript_10341	32	41	89	65	87	83	45	41	32	60	62	57	48	49
transcript_10342	0	0	0	0	0	0	0	0	0	0	6.87	0	0	2.99
transcript_10343	450.43	356	367.47	399.27	617.7	467.65	269.32	283.52	355.29	322.2	421.14	412.49	388.25	382.18
transcript_10344	496.95	415.5	212.49	239.77	336.58	229.09	300.63	257.17	301.38	311.56	362.29	398.64	296.76	306.75
transcript_10345	96	121	434	541	508	295	164	184	199	151	192	166	135	143
transcript_10346	32	30	113	160	259	197	84	53	66	48	132	137	67	104
transcript_10347	56	44	11	4	11	13	14	6	3	9	1	0	0	0
transcript_10348	1016.09	957.17	1309.14	1030.25	1439.83	1232.79	1173.01	1155.93	1274.28	1177.81	1321.01	1244.83	1146.66	1320.82
transcript_10349	3305.84	3199.91	1612.98	1595.22	2691	2307.92	3121.73	3702.15	4243.57	3702.89	4356.79	4063.47	3768.09	3766.58
transcript_1035	275.85	315	263	131.82	344	245.04	284	382	399	356	484.55	430	417.18	378.88
transcript_10350	38	32	8	4	20	17	4	15	5	5	0	0	0	0
transcript_10351	105.44	111.92	169.22	136.14	160.23	148.27	172.03	187.64	194.56	139.58	181.66	166.43	193.51	161.38
transcript_10352	65	83	62	69	72	81	97	94	109	98	112	92	83	99
transcript_10353	40.93	40.03	30.39	51.94	22	25.94	9	9.88	21.8	20	37.22	31.65	26.99	18.42
transcript_10354	179.37	149.17	110.58	140.18	180.42	158.35	128.67	170.92	215.05	132.17	211.84	208.65	155.63	137.32
transcript_10355	38	51	59	29	23	30	31	40	35	52	2	0	4	3
transcript_10356	99.43	81.15	61.91	44.31	72.72	69.91	82.67	84.03	81.85	88.2	118.85	88.57	98.53	71.56
transcript_10357	0	0	0	0	0	0	0	0	0	0	0	0	0	0
transcript_10358	5	1.01	0	3	0	4.02	1	0	0	0	3.51	0.99	2	9.58
transcript_10359	4.47	2.01	3.04	3.84	3.01	9.05	1.6	3.61	8.23	10.87	4.63	8.99	11.02	14.46
transcript_1036	232.45	100.32	161.29	223.64	322.06	119.98	150.04	241.47	423.29	364.34	101.73	344.1	516.93	413.26
transcript_10360	189.08	233.92	271.03	228.83	340.01	276.33	231.77	287.81	219.4	241.11	225.71	224.73	201.02	214.46
transcript_10361	6	33	47	29	63	62	37	53	34	38	34	21	42	28
transcript_10362	3908	3433	2453	2561	3272	2671	2758	2874	2962	3163	3381	2774	2327	2555
transcript_10363	18	14	4	3	4	3	20	1	6	2	0	0	0	0
transcript_10364	1023.89	883.97	6600.29	6914.13	9556.9	7044.54	751.36	780.66	845.86	729.49	789.01	588.95	427.77	400.35
transcript_10365	26.93	37.07	41.23	14.17	10.69	33.87	16.22	32.29	12.9	0	66.69	7.85	46.95	28.61
transcript_10366	152.34	167.1	238.28	188.44	301.96	291.66	243.03	241.83	300.11	275.19	269.56	201.25	255.79	196.73
transcript_10367	78.86	42.25	177.32	352.21	277.87	299.83	65.74	54.84	99.6	72.73	91.37	83.13	53.5	46.15
transcript_10368	1347.16	1212.17	848.58	774.82	1064.53	950.06	896	909.1	972.6	895.38	732.33	781.43	625.11	583.18
transcript_10369	35	29	26	5	13	22	2	3	12	0	0	4	0	0
transcript_1037	136.84	160.96	119.73	141.84	221.78	145	125.12	163	207.76	166.85	175.24	179.91	142.55	181
transcript_10370	10	11	8	2	14	4	24	13	21	17	19	14	1	21
transcript_10371	32	47	6	5	19	25	9	4	5	6	0	0	0	0
transcript_10372	974.85	1139.99	444.83	407.94	905.39	480.57	352.82	297.84	435.96	389.61	771.15	849.76	862.76	751.38
transcript_10373	113.8	104.68	435.18	467.3	639.16	507.36	225.07	223.01	254.65	256.59	312.4	260.26	229.83	253.46
transcript_10374	26	13	2	2	4	4	3	8	9	7	0	0	1	0
transcript_10375	365.2	407.1	268.26	227.1	314.17	239.34	359.28	375.31	449.12	427.6	438.21	370.21	388.19	332.22
transcript_10376	0	2	0	0	0	0	0	2	0	0	0	0	0	3
transcript_10377	446.9	424.45	259.17	178.51	388.19	291.66	267.32	237.59	233.64	282.92	442.9	383.96	299.64	268.96
transcript_10378	8.43	23.24	13.39	46.05	52.02	65.28	4.83	0.01	25.73	7.55	15.37	5.7	12.68	0
transcript_10379	52.68	23.33	17.2	10.02	25.93	16.74	20.58	27.28	35.09	31.98	41.57	28.17	0	12.01
transcript_1038	2796.73	2641.07	3992.63	4131.03	6041.2	4780.05	3180.76	3312.38	3814.62	3625.84	4578.19	3981.24	3806.32	3687.22
transcript_10380	3	8	11	10	17	21	5	0	1	2	1	3	0	1
transcript_10381	2582	2047	1708	1559	2085	2259	2627	2688	3317	2789	2684	2452	2383	2388
transcript_10382	871.35	801.64	627	478.38	966.42	733.36	790.67	827	892.65	896	1038.56	824.02	846.61	780.03
transcript_10383	87	51	41	46	18	25	14	33	18	30	5	1	8	3
transcript_10384	0	3	0	0	0	0	0	0	0	0	0	0	0	0
transcript_10385	4	10	21	26	55	33	6	10	4	0	4	0	3	8
transcript_10386	140	166	151	139	203	171	155	164	209	150	227	193	217	183
transcript_10387	935.37	762.73	870.51	770.86	1128.29	951.47	895.32	860.7	1099.88	863.23	1119.52	1056.42	931.83	920.66
transcript_10388	108.66	42	32.02	29.72	27.39	26.16	4	3.28	6.47	7.96	0	0	0	0
transcript_10389	203	178	173	136	237	202	164	168	159	146	189	147	195	167
transcript_1039	89.95	65.16	337.27	409.65	410.28	283.33	109.15	94	107.71	137.68	161.52	124.77	117.91	75.55
transcript_10390	353	383	233	215	329	314	363	326	401	419	429	414	411	430
transcript_10391	82.41	74.17	71.99	47.86	136.62	107.09	143.55	139.71	163.01	175.59	144.06	103.87	99.93	101.22
transcript_10392	424	403.91	305.23	274.3	422.95	365.66	480.97	414.51	424.66	442.96	408.02	449.13	398.13	338.58
transcript_10393	0	1	1	0	0	0	0	0	0	0	3	0	0	0
transcript_10394	21	0	0	0	0	4	3	3	0	2	1	0	0	0
transcript_10395	528.84	470.78	925.87	805.42	1022.65	1239.33	613.44	802.37	693.42	746.27	591.26	453.84	499.51	523.85
transcript_10396	118.39	153.51	144.06	102.58	143.43	125.3	200.32	166.79	119.42	136.71	142.16	127.31	67.71	97.34
transcript_10397	0	33.14	18.03	7.37	31.6	11.28	24.68	41.8	35.42	45.65	19.88	29.15	48.53	19.93
transcript_10398	13.02	6.23	7.71	7.88	1.55	0	4.24	6.07	2.08	12.54	0	5.83	1.04	1.7
transcript_10399	88.52	106.2	70.67	102.53	78.52	169.43	133.44	84.37	84.24	87.58	139.83	112.57	68.2	115.26
transcript_104	45.82	126.26	45.96	55.48	150.63	49.19	83.92	62.29	172.62	150.78	120.41	127.71	112.41	83.13
transcript_1040	0	0	0	0	0	0	0	0	0	1	0	0	0	0
transcript_10400	1.19	9.57	0	2.33	2.33	0	2.34	0	1.16	0	0	2.38	0	0
transcript_10401	20	22	18	1	12	4	2	0	3	8	0	0	0	0
transcript_10402	41.16	68.71	81.71	69.75	66.83	68.17	76.98	93.27	150.08	175.08	96.02	34.75	47.54	69.68
transcript_10403	170.62	233.09	173.34	189.32	248.14	192.34	181.02	170.01	198.18	260.7	335.05	361.22	292.25	259.2
transcript_10404	0	0	6	0	0	1	3	1.83	1.88	3.05	0	0	0	1.07
transcript_10405	56.16	68.85	70.48	55.31	42.08	118.89	125.25	138.43	143.09	114.44	108.86	125.27	98.19	95.68
transcript_10406	1825.06	1655.16	1745.97	1843.37	2827.68	2150.94	1768.14	1829.41	2220.23	1985.08	2296.56	1943.12	1807.47	1922.08
transcript_10407	40	37	8	6	29	7	5	0	4	0	5	0	0	0
transcript_10408	0	0	0	0	0	0	3	0	0	4	3	0	2	0
transcript_10409	61.18	34.53	844	1105.18	1575.45	1286.77	16.49	54.15	66.3	37.44	34.01	38.86	12.33	29.9
transcript_1041	106.04	52	15	21	23	31	16	30	5	19	0	0	1	0
transcript_10410	704	675	589	479	738	590	623	660	827	728	653	665	603	548
transcript_10411	0	0	4	2	0	0	2	0	0	0	1	0	0	2
transcript_10412	646	533.51	333.77	290.87	402.41	478.65	469.16	509.45	586.94	617.27	660.41	469.19	508.91	386.68
transcript_10413	114.1	89.76	549.54	622.6	601.74	600.28	138.08	91.46	135.93	50.73	117.02	124.32	43.15	96.85
transcript_10414	121.27	107.29	64.66	67.25	73.55	74.76	72.57	81.36	72.34	94.52	115.76	65.91	154.41	78.48
transcript_10415	3706.37	3092.17	1344.45	1236.99	2078.95	1615.63	1897.03	1757.01	1564.27	1490.38	2281.73	2237.32	1973.2	2155.56
transcript_10416	30	27.99	122.09	186	236.18	161.09	52.98	64	70	61	75	46.43	51	44
transcript_10417	15.61	12.91	27.26	27.99	8.38	10.6	18.65	21.27	0	16.62	24.55	21.87	10.23	16.49
transcript_10418	44.01	34.69	41	26.34	20.05	49.72	62.53	40.31	45.65	44	51.12	43.7	34.98	34.59
transcript_10419	3058.82	2944.72	2299.1	1876.48	3280.99	2849.26	3150.18	3128.05	3708.67	3715.6	5383.14	5225.98	5108.93	4997.32
transcript_1042	293.98	266.28	170.86	160.97	226.75	172.24	154.15	209.66	195.67	214.42	221.93	251.35	233.33	268.81
transcript_10420	145.67	112.71	166.31	87.98	222.21	211.35	115.2	127.68	199.69	149.53	235.75	166.42	232.45	224.44
transcript_10421	223.4	218.68	156.54	134.32	240.74	190.33	289.22	256.48	339.31	208.53	335.23	292.17	325.28	218.91
transcript_10422	0	3	0	4	0	5	0	0	0	0	0	0	0	0
transcript_10423	200.76	192.18	123.49	166.04	300.42	186.75	206.81	192.82	234.37	177.92	220.08	190.75	190.21	204.59
transcript_10424	77	36	3	0	15	34	15	16	19	5	0	0	0	0
transcript_10425	27.43	66.04	1083.43	1304.6	1453.7	1001.77	93.84	95.79	101.65	91.27	56.83	73.99	33.28	57.89
transcript_10426	3	1	2	6	6	4	0	2	1	0	0	4	2	0
transcript_10427	1605.71	1559	896.08	893.37	1588.38	1173.57	1298.82	1316.03	1557.9	1412.77	1771.99	1577.8	1691.94	1530.63
transcript_10428	119	88	262	324	426	261	33	61	50	52	91	48	50	57
transcript_10429	382.7	343.78	388.26	330.92	531.01	387.09	331.89	280.33	397.19	316.64	495.7	410.11	394.3	397.98
transcript_1043	169.12	194.31	204.21	177.95	230.55	276.02	109.93	143.04	165.57	171.39	186.57	139.52	141.51	196.25
transcript_10430	94	63	38	32	22	20	41	40	27	29	0	7	0	5
transcript_10431	57.13	17.91	48.23	40.31	43.44	82.88	22.7	94.59	117.1	53.83	40.16	87.16	61.72	31.8
transcript_10432	0	0	0	0	0	0	0	0	0	0	0	0	0	0
transcript_10433	648	668	1235	1234	1734	1469	521	515	698	614	916	899	849	885
transcript_10434	660	549	440	411	562	575	719	719	811	757	812	803	613	690
transcript_10435	95	56	76	84	102	107	86	108	80	75	111	93	77	95
transcript_10436	3	4	174	167	164	119	26	83	26	12	16	28	21	8
transcript_10437	17	17	21	3	21	34	38	26	17	33	9	8	8	6
transcript_10438	398.35	391.57	1467.08	1480.17	1614.78	1273.83	431.08	419.07	483.48	518.73	272.58	253.83	228.41	208.18
transcript_10439	10.81	3.39	3.88	8.33	0.95	7.3	0	9.44	13.56	16.74	13.11	12.19	15.31	5.56
transcript_1044	0	0	0	0	0	0	0	0	0	0	0	0	0	0
transcript_10440	722.38	612.12	1131.05	1044.84	1638.65	1235.45	826.9	723.7	982.27	801.29	873.84	755.91	756.28	727.36
transcript_10441	803	906	889	945	810	473	325	369	387	333	274	285	197	215
transcript_10442	268.39	218.61	214.63	232.85	393.53	311.01	218.48	216.45	269.19	225.26	234.07	224.67	279.1	206.49
transcript_10443	154.24	240.28	240.42	276.39	321.07	257.33	157.02	121.8	130.35	161.17	227.09	188.48	144.4	143.37
transcript_10444	0	4	1	18	12	3	0	0	1	0	0	0	1	0
transcript_10445	124.69	96.41	579.07	934.29	764.18	657.98	68.25	144.64	125.23	116.81	48.78	148.09	72.17	0
transcript_10446	81	54	70	73	94	94	41	30	38	22	67	66	61	69
transcript_10447	10	21	4	7	2	2	4	2	7	10	19	14	14	4
transcript_10448	4.04	2.66	10.49	4.71	27.24	8.04	20.12	5.62	11.97	9.49	14.56	6.83	5.74	8.09
transcript_10449	217.17	385.04	92.11	53.69	164.99	268.94	154.11	142.38	181.09	135.19	354.6	253.27	226.94	248.3
transcript_1045	269	203	198	177	254	241	167	221	246	218	307	225	207	202
transcript_10450	277.11	239.56	150.23	102.1	167.99	187.52	143.24	181.85	134.81	244.11	239.3	157.35	128.67	161.34
transcript_10451	0	0	0	0	0	0	0	0	0	0	0	0	0	0
transcript_10452	155.82	141.65	261.01	226.42	344.67	316.93	161.1	147.53	220.06	198.13	235.5	110.76	237.08	178.97
transcript_10453	70.41	66.82	98.36	51.37	108.09	76.46	58.83	70.67	75.22	66.04	70.25	117.13	101.17	87.93
transcript_10454	435.11	424.05	1527.39	1604.7	2061.04	1547.57	419.74	443.54	596.93	533.91	643.38	553.95	487.33	501.24
transcript_10455	840.51	789.01	712.07	812.89	1016.53	701.09	983.89	1239.7	1079.56	1083.41	1407.12	1407.63	1051.17	1160.41
transcript_10456	40.32	32.63	84.49	87.68	137.67	91.65	62.98	62.61	57.68	79.65	102.4	69.22	98.88	128.43
transcript_10457	41.22	63.55	250.29	245.43	230.74	127	42.3	33.49	80	57	29	16.04	55.94	17.36
transcript_10458	12	17	12	2	3	8	4	4	0	1	0	0	0	0
transcript_10459	694.96	715	559.46	652	938	826	748.78	727.92	870	795	935.66	845.18	732.81	831
transcript_1046	17	22	6	5	13	7	3	4	0	0	0	0	0	0
transcript_10460	437	405	200	184	269	177	218	215	289	285	523	473	411	417
transcript_10461	0	4.47	4.41	0	5.18	2.23	0	0	1.78	2.75	5.82	1.66	0	0
transcript_10462	124.32	112.31	122.09	93.89	150.56	119.21	151.03	181.44	161.08	164.4	142.21	128.26	161.29	155.82
transcript_10463	9	11	8	8	7	6	4	0	1	2	0	1	0	1
transcript_10464	0	38.67	55.57	16.82	0	0	18.01	0	13.58	18.87	23.48	0	0	11.67
transcript_10465	592.01	540.72	408.9	447.31	534.72	329.99	538.51	512.46	483.02	489.19	836.47	807.31	698.88	707.98
transcript_10466	141	148	162	159	183	200	121	144	97	129	126	116	121	117
transcript_10467	0	1	10	19	14	18	0	0	0	0	0	0	0	0
transcript_10468	169.14	163.41	212.29	237.36	281.51	271.71	167.42	214.69	224.49	206.45	253.49	214.66	190.57	241.95
transcript_10469	31	44	75	41	94	54	54	51	54	67	52	39	51	45.01
transcript_1047	472.77	565.37	481.6	423.38	622.56	550.62	575.77	684.3	735.43	636.35	663.32	608.72	636.38	624.44
transcript_10470	951.42	853.96	665	538.16	854.78	790.43	857.14	1052.87	1187.41	1106.47	1496.62	1357.3	1375.04	1327.86
transcript_10471	16.76	65.98	8.99	20.02	40.66	41.35	23.98	54.59	35.51	47.52	37.08	31.44	29.95	41.27
transcript_10472	1186.81	1218.65	892.68	797.86	1409.3	894.13	657.91	842.79	1045.66	1031.7	1020.25	1105.2	1170.56	1128.86
transcript_10473	365.68	324.39	195.74	186.6	311.29	279.05	251.89	332.12	229.99	314.9	445.16	406.37	286.54	245.15
transcript_10474	0	0	3.94	0	3	0	2	1.99	9	0	0	0	0	3
transcript_10475	79	69	59	33	115	119	124	107	143	111	121	116	119	149
transcript_10476	640	626	565	422	719	634	549	488	574	565	737	680	593	617
transcript_10477	76.12	93.42	42.45	28.42	56.77	49.92	45.05	50.52	43.25	39.91	60.45	51.77	59.74	58.43
transcript_10478	0	0	0	0	0	0	0	0	0	0	0	1	0	1
transcript_10479	187.05	150.34	52.55	94.33	154.59	88.23	120.34	113.09	189.43	170.32	188.11	174.98	163.96	157.53
transcript_1048	50.94	48.63	17.79	23.8	27.44	47.94	33.74	39.11	44.78	24.42	43.62	37.07	44.07	55.77
transcript_10480	536.41	467.74	418.16	476.32	733.99	546.03	408.59	306.56	599.91	488.49	555.07	435.46	380.11	481.47
transcript_10481	46	33	33	33	50	34	22	16	26	30	0	1	6	0
transcript_10482	106	64	21	13	25	14	26	11	6	7	0	0	0	0
transcript_10483	428.07	510.37	332.28	378.59	572.14	491.43	476.82	415.14	501.86	507.48	420.79	416.5	356.03	406.82
transcript_10484	0	0	0	0	0	0	0	0	0	0	0	0	0	0
transcript_10485	0	0	0	0	3	0	0	0	1	5	2	0	0	1
transcript_10486	580	513	455	346	529	453	491	501	601	593	659	583	536	598
transcript_10487	2306	2299	1566	1456	2487	1977	2744	2597	3136	3037	3344	2793	2957	2770
transcript_10488	51	40	3	1	23	19	7	9	1	2	0	0	0	0
transcript_10489	118	51	0	0	0	0	18	0	0	8	0	0	0	0
transcript_1049	854.67	659.42	595.14	527.01	891.81	851.18	741.59	688.31	873.77	840.38	723.72	733.07	679.73	682.03
transcript_10490	177.53	250.21	283.17	180.8	264.44	219.08	104.47	94.37	260.23	197.86	140.21	184.05	135.81	57.76
transcript_10491	41.03	32.19	12.2	11.86	32.58	15.92	30.38	27.7	26.77	23.67	49.79	30.73	24.23	25.53
transcript_10492	269.1	305.53	109.67	135.5	225.55	195.2	147.59	168.9	175.53	198.86	121.91	143.35	138.82	132.98
transcript_10493	0	0	0	0	2	0	0	0	0	0	0	0	1	0
transcript_10494	428.07	490.6	241.65	193.96	345.85	294.59	369.31	382.69	476.53	348.94	1226.55	863.07	735.55	518.25
transcript_10495	437.83	302.53	709.24	779.36	948.97	532.92	401.07	291.05	479.04	507.71	596.79	468.8	432.92	526.08
transcript_10496	1544	1588	1093	1039	1390	1319	1055	1168	1144	1194	1406	1123	1099	1080
transcript_10497	0	0	0	0	0	0	0	0	0	0	0	0	0	0
transcript_10498	206	216	269	253	293	266	241	252	357	292	344	244	244	271
transcript_10499	25.5	21.4	23.27	16.99	22.01	10.05	36.91	23.99	41.25	30.24	22	20.42	42.72	33.68
transcript_105	6101.69	5192.19	5513.29	5307.76	7885.01	6644.35	5674.49	5519.28	6712.46	6262.15	7047.98	6567.21	5663.16	6116.13
transcript_1050	570.89	574.84	770.43	731.53	1046.91	801.55	672.53	708	787.29	752.33	817.55	628.76	748.69	665.48
transcript_10500	8.84	6.47	25.62	5.21	24.91	3.49	7.75	17.15	7.18	18.55	1	5.89	8.73	6.96
transcript_10501	1059.76	1219.19	3130.83	3114.22	3777.88	2757.22	940.84	930.91	1148.31	801.53	1431.88	936.67	655.26	855.82
transcript_10502	524	506	519	532	877	734	481	510	587	513	624	663	592	648
transcript_10503	1128.32	1214.87	592.65	568.97	951.53	715.15	680.95	638.29	825.52	654.59	1152.73	961.52	921.21	962.24
transcript_10504	0	0	0	2	0	5	1	0	0	0	0	0	0	0
transcript_10505	47	22	412	456	485	328	22	24	9	30	17	20	37	10
transcript_10506	96	95	51	57	98	38	71	87	92	50	39	47	42	22
transcript_10507	446.36	415.56	209.46	193.56	451.67	225.85	180.01	195.22	175.39	228.72	246.15	263.91	299.24	238.61
transcript_10508	75	54	2	2	30	23	15	13	18	3	3	0	0	2
transcript_10509	9	5	0	0	0	0	0	0	0	5	0	0	0	0
transcript_1051	35.82	46.29	54.4	38.65	78.61	107.46	53.47	41	50.3	40.95	36.27	17.82	16.22	26.08
transcript_10510	24	19	8	16	17	4	18	15	15	15	13	10	8	12
transcript_10511	29.69	23.85	18.16	1.63	14.22	24.26	28.03	62.56	26.15	11.34	82	92.89	67.31	50.86
transcript_10512	762.67	756.02	342.86	347.76	593.51	580.36	719.76	553.17	733.89	742.25	869.94	781.33	719.55	636.92
transcript_10513	8.53	13.58	4.38	1.07	18.61	6.39	11.07	4.19	7.59	5.38	13.03	15.19	5.48	2.12
transcript_10514	1.17	3.47	1.28	7.4	4.01	1.17	1	4.09	5.05	9.04	7.58	4.4	11.07	5.3
transcript_10515	2	3	5	32	23	14	6	0	10	4	6	9	6	9
transcript_10516	95.78	49.93	224.76	257.97	356.1	343.94	202.87	250.87	286.4	180.49	270.09	225.75	293.12	340.7
transcript_10517	0	1.25	0	0	9.07	0	0	0	1.12	4.97	0	5.1	0	8.02
transcript_10518	255.01	249.06	241	217	163.01	145	32	51	35	51	6	4	8	1
transcript_10519	348.04	339.93	324.72	114.02	153.32	264.51	211.17	106.32	252.35	281.02	357	175.68	318.02	181.25
transcript_1052	0.11	2.9	19.4	8.46	20.26	24.92	15.28	4.42	11.45	4.46	4.59	9.08	0	3.21
transcript_10520	225.55	197.73	224.05	161.18	226.77	152.41	150.72	147.04	194.7	155.47	218.58	170.08	110.43	134.28
transcript_10521	232.19	226.38	377.06	313.91	485.98	383.61	265.66	233.72	259.99	335.34	189.39	194.77	131.35	155.4
transcript_10522	157.66	97.63	43.8	47.28	99.25	37.37	37.66	71.35	67.08	53.26	132.9	101.07	83.24	70.84
transcript_10523	217.98	208.2	160.93	274.35	600.23	284.12	261.03	381.33	312.92	193.64	295.98	178.13	357.05	221.29
transcript_10524	26	23	15	5	12	18	18	14	22	30	15	19	20	23
transcript_10525	0	0	0	0	0	0	0	0	0	0	5	2	0	0
transcript_10526	848.63	809.66	709.47	654.24	932.9	805.9	813.8	963.01	955.33	924.11	1290.56	982.96	803.2	883.75
transcript_10527	152	124	41	40	88	96	126	121	139	93	163	150	150	135
transcript_10528	0	0	4	0	0	0	0	0	0	0	0	0	0	0
transcript_10529	145	135	72	56	52	60	141	84	109	95	164	150	114	95
transcript_1053	124.22	89.19	80.84	101.52	111.5	186.3	120.84	76.14	134.14	101.73	162.03	130.18	110.77	182.1
transcript_10530	3.65	5.27	0	10.68	21.28	25.1	4.48	11.34	7.03	7.03	0	11.96	6.18	1.73
transcript_10531	62.28	111.58	60.26	69.73	108.7	94.5	111.54	104.34	147.44	89.19	140.77	87.34	75.29	102.79
transcript_10532	6	5	0	3	0	7	1	9	8	6	6	10	2	0
transcript_10533	3.01	7.68	9.04	14.6	6.37	29.08	4.81	23.51	18.86	10.76	15.81	15.21	0	12.47
transcript_10534	404	417	656	752	1070	800	348	479	450	430	391	389	377	380
transcript_10535	1.04	5.09	3.1	0	0	0	3.03	0	5.12	4.02	5.09	1.02	6.02	0
transcript_10536	122.55	73.66	53.33	96.2	111.01	115.68	109.86	116.69	82.41	125.92	132.89	130.25	105.48	93.2
transcript_10537	537.13	483.75	510.44	385.75	544.73	454.21	389.31	379.66	493.68	483.09	519.1	401.68	409.78	363.38
transcript_10538	3	5	0	0	0	0	0	0	3	0	0	1	0	2
transcript_10539	497.04	493.09	363.84	324.59	498.88	418.1	409.79	440.74	602.57	443.06	729.11	567.6	451.6	549.21
transcript_1054	0	0	0	0	0	0	0	0	0	0	0	0	0	0
transcript_10540	60	36	43	23	15	34	8	9	7	15	0	1	0	0
transcript_10541	1196.95	1185	1044	907.59	1321	1195.25	899.27	1071.46	1157.47	1014	1477.95	1341.99	1296	1427
transcript_10542	7	7	8	7	5	7	7	3	3	3	14	6	22	19
transcript_10543	237	235	245	165	314	301	269	318	243	316	314	249	222	205
transcript_10544	19	21	18	22	12	7	4	3	15	5	1	1	0	0
transcript_10545	542	504	86	85	158	130	60	79	82	130	74	68	85	82
transcript_10546	150	107	20	13	41	68	36	20	21	39	0	0	0	0
transcript_10547	50	33	35	34	40	54	26	43	37	16	45	55	29	36
transcript_10548	750.67	574.43	710.28	476.46	1598.84	849.42	630.9	663.86	836.56	928.91	1317.6	1406.94	1442.2	1258.18
transcript_10549	844.33	865.28	776.4	745.67	1213.46	848.24	705.48	695.46	929.44	805.81	871.72	733.67	662.97	649.27
transcript_1055	1153.04	1097.33	1128.37	1135.75	1772.88	1432.61	1088.95	1254.79	1506.28	1310.06	1793.02	1577.82	1468.31	1491.23
transcript_10550	88.4	136.69	256.43	225.28	457.07	347.35	91.59	134.66	178.43	107.29	187.28	173.61	77.37	91.18
transcript_10551	1	0	0	6	4	0	1	0	7	1	10	0	3	0
transcript_10552	14	4	9	12	9	3	13	8	16	6	14	6	4	10.88
transcript_10553	24	28	2	10	15	15	5	1	11	2	0	3	1	0
transcript_10554	2477.91	2211.69	7255.7	7258.41	8397.94	6291.54	820	966.42	1161.23	1221.8	1516.13	1541.29	1092.33	1286.55
transcript_10555	361.14	311.73	1012.01	1024.87	1152.38	947.88	323.37	410.67	413.5	398.44	307.48	327.13	315.96	265.04
transcript_10556	134	145	79	77	138	109	129	149	163	174	142	189	148	145
transcript_10557	26	29	28	11	28	5	16	1	0	10	0	1	0	0
transcript_10558	86.49	81.29	119.27	43.77	102.66	142.19	121.38	169.02	161.23	151.7	128.49	84.29	96.83	82.49
transcript_10559	9	5	5	10	12	7	14	1	10	5	4	3	0	15
transcript_1056	18	21	7	6	14	40	9	8	7	4	0	0	0	0
transcript_10560	169	142	190	186	226.48	152	83	68	92	123.99	140	142	104.01	79
transcript_10561	10.73	7.17	5.62	3.59	3.44	8.3	18.74	4.52	12.89	14.68	5.93	14.25	2.17	5.01
transcript_10562	39	60	34	30	46	33	38	22	82	52	52	53	43	71
transcript_10563	11	14	13	3	12	9	2	1	0	6	0	0	0	0
transcript_10564	243.08	227.69	189.21	182.38	395.98	239.12	174.65	335.14	190.52	148.34	556.11	275.66	268.78	343.61
transcript_10565	11	10	7	3	0	11	9	4	13	12	9	8	7	11
transcript_10566	142	186	149	94	172	171	99	174	148	193	184	117	122	130
transcript_10567	863.04	801.19	1057.36	1140.51	1383.11	1072.18	985.58	985.92	1345.46	1151.8	1019.32	1011.57	933.51	827.32
transcript_10568	15.07	7	6.02	22	3	8	0	9	0	1	0	2	0	0
transcript_10569	1040.46	718.74	622.03	685.89	1048.05	815.91	884.85	913.83	918.56	1095.76	1045.59	866.81	973.78	828.79
transcript_1057	116.95	177.19	80.16	147.91	299.37	154.21	44.87	136.82	181.14	254.13	129.96	111.96	79.6	88.66
transcript_10570	50	63	771	780	789	437	66	79	54	75	126	81	88	63
transcript_10571	683	776	836	940	1148	1030	641	706	911	743	974	816	751	776
transcript_10572	71	75	43	77	40	23	13	10	32	23	0	0	0	5
transcript_10573	445	604	0	0	4	0	127	111	125	67	0	4	4	3
transcript_10574	196.87	144.54	1112.98	1225.65	1338.1	1023.51	201.05	205.88	245.09	182.03	190.01	159.11	128.81	141.87
transcript_10575	2.71	0	0	3.88	0	0	1.28	0	0	1.32	3.84	1.24	3.73	2.56
transcript_10576	28.61	32.61	29.34	25.23	27.1	28.79	5.54	20.08	15.83	0	5.97	24.48	19.78	5.22
transcript_10577	430	447	298	271	432	365	347	415	489	406	517	429	404	367
transcript_10578	362.87	386.56	423.44	317.07	546.88	532.08	242.58	223.92	326.85	275.48	355.44	278.24	222.17	366.51
transcript_10579	297	290	83	61	142	134	80	98	122	56	0	2	3	0
transcript_1058	0	0	233.81	211	138.06	104	0	0	0	0	0	0	0	0
transcript_10580	208.27	178.43	209.14	200.98	216.46	199.08	159.51	160.24	189.8	203.7	231.67	206.02	198.06	175.54
transcript_10581	123.18	110.01	47.54	22.85	73.78	35.93	98.59	89.08	109.1	116.41	203.19	142.76	90.6	151.17
transcript_10582	336	324	424	223	608	492	286	295	326	262	411	356	346	319
transcript_10583	139	64	2	6	8	20	8	2	9	10	0	0	0	0
transcript_10584	7	4.49	8	15.86	0	6	7.99	8	9	13	8.02	8.14	14	9.01
transcript_10585	55.72	96.64	55.31	53.07	44.59	82.06	53.98	29.76	66.2	38.15	120.13	104.13	45.63	71.23
transcript_10586	507.13	563.49	296.28	213.02	503.89	181.55	374.02	347.79	502.27	399.98	625.28	769.16	723.63	600.5
transcript_10587	1536.84	1550.62	813.95	760.81	1250.07	1099.52	1040.69	1077.81	1293.06	1191.85	1856.75	1776.61	1891.65	1525.41
transcript_10588	515	513	329	364	610	413	387	448	511	420	516	549	488	396
transcript_10589	723	668	442	330	456	458	828	875	855	852	1049	867	786	778
transcript_1059	318	271	227	148	122	116	86	38	43	37	7	7	6	2
transcript_10590	434.22	365.1	390.4	470.81	230.5	432.76	295.69	197.29	568.44	412.68	425.05	509.05	391.93	571.84
transcript_10591	12.6	6.82	5.71	14.9	10.36	17.24	11.46	13.64	29.61	5.7	3.43	5.72	11.52	9.22
transcript_10592	239.58	305.83	82.56	187.86	310.48	251.8	185.49	263.17	332.04	288.45	346.63	294.86	314.9	251.29
transcript_10593	119.78	153.76	106.67	64.18	151.34	112.59	121.83	99.19	90.1	95.66	141.08	126.18	139.91	113.46
transcript_10594	4	17	13	11	10	12	16	15	7	21	9	5	3	8
transcript_10595	716.32	729	699.65	795	1205.35	823.05	787.72	727.87	782.63	708.1	948.62	852.32	784.09	877.33
transcript_10596	317.27	229.17	242.44	180.9	337.03	299.01	257.76	265.19	343.62	307.45	407.81	354.99	408.09	388.05
transcript_10597	21	12	23	7	16	17	3	0	3	3	0	0	0	0
transcript_10598	52	32.68	0	0	42.01	27.72	20.34	14.98	35.27	25.87	26.23	29.3	14.87	14.57
transcript_10599	0	0	0	0	0	0	0	0	0	0	0	0	0	0
transcript_106	86.77	60.33	50.43	48.65	80	74.11	38.18	82.62	64.84	4.56	56.85	73.2	107.01	56.81
transcript_1060	92	127	128	101	202	129	62	70	100	56	93	107	72	82
transcript_10600	98.75	76.09	82.03	56.86	79.16	69.8	81.34	70.77	57.12	77.29	75.17	84.45	49.17	90.17
transcript_10601	0	0	0	0	8	5	1	0	2	0	1	1	3	2
transcript_10602	505.75	474.7	428.89	465.57	585.11	573.68	571.97	564.64	516.52	583.48	585.61	492.13	490.86	473.99
transcript_10603	11418.3	11470.3	5589.67	5799.43	9725.88	7545.42	5200.44	6238.85	6201.18	5690.98	7274.58	6470.2	6557.12	6282.28
transcript_10604	10.73	6.01	6.49	7.31	5.95	9.29	13.8	8.51	2.95	1.9	4.76	8.82	10.98	12.72
transcript_10605	108	79	15	9	37	28	25	18	11	25	0	0	2	1
transcript_10606	37	37	38	12	51	59	46	39	41	58	91	74	75	85
transcript_10607	202.26	139.98	150.95	156.73	171.47	144.44	160.64	178.56	156.11	165.22	204.49	191.58	179.84	172.94
transcript_10608	221	281	119	101	155	136	123	157	138	160	181	161	177	167
transcript_10609	322.34	357	229.34	116.14	319.6	310.88	314.13	381.86	512.91	317.44	459.38	338.87	279.32	356.51
transcript_1061	27.3	6.34	173.09	97.3	151.44	105.88	0	15.66	0	0	0.73	6.32	0	3.64
transcript_10610	12	20	8	7	2	0	6	16	10	8	0	0	0	0
transcript_10611	29	27	13	8	8	10	10	9	14	8	66	47	58	69
transcript_10612	556.82	513.1	847.19	913.82	1137.64	863.07	516.86	594.97	624.92	505.96	683.51	505.07	357.64	399.34
transcript_10613	6.99	9.32	13.35	5.6	8.95	16.81	1.26	7.25	9.4	11.2	11.96	9.39	11.3	13.83
transcript_10614	114	111	106	79.02	122	119.92	100.81	103.02	115.69	128	150	139.01	109	161
transcript_10615	50986.9	45156	50575.1	47938.2	73031.8	59014.5	45707.3	44580.8	55631.2	55995.8	63803.7	60054.3	58406.4	59921.5
transcript_10616	36	15	17	24	48	21	23	18	32	31	32	29	23	20
transcript_10617	34	5	3	12	4	12	3	0	0	0	0	0	0	0
transcript_10618	324	255	343	350	540	437	417	377	503	411	492	411	489	495
transcript_10619	29	36	175	152	228	164	48	47	35	32	37	21	42	25
transcript_1062	41	22	3	11	7	19	11	9	7	26	0	0	0	0
transcript_10620	919.94	922.14	752.8	705.34	868.48	827.41	695.21	708.04	863.82	881.34	1075.66	805.99	801.83	816.95
transcript_10621	879.92	759.78	582.79	631.2	895.1	757.19	597.77	666.45	761.26	693.91	954.73	783.4	627.4	663.85
transcript_10622	123.07	158.98	128.76	81.87	160.78	146.82	108.77	108.92	125.08	125.18	152.53	123.07	104.86	127.01
transcript_10623	30.15	9.14	31.07	34.73	74.08	75.11	80.2	92.54	49.92	67.77	35.29	36.61	32.38	46.47
transcript_10624	912.31	1006.07	713.09	672.55	1011.02	828.45	739.55	824.97	1054.84	933.92	1257.8	1000.13	1125.11	1095.24
transcript_10625	23.95	12.68	7.41	22.87	41.82	40.54	30.27	38.43	46.17	19.09	30.48	27.27	54.82	46.95
transcript_10626	262	318	768	895	871	575	161	198	220	203	204	228	175	179
transcript_10627	0	0	0	0	0	2.27	0	0	1.19	0	0	0	0	0
transcript_10628	68.34	171.7	30.58	58.4	63.61	36.71	117.92	162.92	210.66	137.52	91.54	41.74	151.75	79.88
transcript_10629	1.65	0.94	753.76	634.92	1595.77	872.43	147.31	127.11	51.68	0.95	170.56	0	14.07	155.33
transcript_1063	160.15	153.77	69.09	82.89	129.05	107.53	122.65	123.93	145.77	160.18	118.71	79.5	121.72	61.5
transcript_10630	305.08	171.3	284.16	258.87	343.47	311.59	293.72	279.65	326.7	208.63	197.26	204.68	262.75	252.13
transcript_10631	378.23	455.86	863.97	930.04	1259.45	976.39	518.2	595.46	717.46	680.5	855.01	698.08	827.22	761.12
transcript_10632	103.21	119.19	52.18	88.73	91.78	90.4	86.03	119.57	98.67	102.25	109.17	90.2	91.64	89.08
transcript_10633	4.42	5	0.51	10	0	1	6.66	5	0	5.92	4	7	7	0.86
transcript_10634	4458.33	4256	4302.76	4068.49	6418.15	5315.06	2518.61	2761.5	3025.77	3099.68	4707.8	4357	3857	3634
transcript_10635	13.01	7.29	20.19	10.64	1.97	13.98	16.96	32.9	30.61	15.48	9.61	36.54	12.14	1.92
transcript_10636	269	255	198	185	314	235.89	197	228	231	200	206	187	177	186
transcript_10637	654.9	667.59	296.5	320.73	579.75	445.83	332	480	465.11	389.62	381.01	397.25	411.56	420.46
transcript_10638	39.55	62.51	48.96	18.57	65.18	8.21	34.52	81.36	47.17	17.66	17.98	27.28	12.02	52.64
transcript_10639	0	0	0	0	0	0	0	0	0	0	0	0	0	0
transcript_1064	1321.88	1276.75	324.73	291.34	610.24	620.6	977.79	989.62	1264.56	1026.32	1320.42	1168.46	773.73	1012.08
transcript_10640	1	1	21	9.05	20	11	1	2	11.59	9	24	10.63	7.73	13
transcript_10641	345.73	302.69	103.41	179.49	356.2	283.94	248.38	240.2	332.16	289.29	230.13	205.69	393.36	237.07
transcript_10642	525.74	366.93	424.89	281.19	353.97	415.47	380.63	351.33	391.64	372.43	458.19	398.56	410.63	458.5
transcript_10643	310	390	657	713	831	726	533	512	640.08	618	276	214.99	226	197
transcript_10644	392.54	365.94	551.37	462.15	606.61	541.23	610.77	626.11	759.61	772.85	552.76	502.3	484.04	595.35
transcript_10645	16	14	6	6	19	9	4	0	0	2	0	0	3	2
transcript_10646	221.92	222.42	570.27	548.02	535.13	491.89	267.82	215.15	256.89	292.61	271.03	374.97	195.61	310.03
transcript_10647	13.46	9.64	29.65	11.75	25.37	5.27	3.87	18.08	12.58	14.22	0	22.13	12.58	14.16
transcript_10648	77	26	4	8	8	9	9	4	0	3	2	0	0	0
transcript_10649	2.3	0	3.08	0	0	0	3.16	3.64	1.21	0	0	0	0	3.37
transcript_1065	0	0	0	0	1	9	4	8	8.02	15.57	8.03	2	0	3
transcript_10650	62	66	0	0	0	0	0	5	3	0	0	0	2	1
transcript_10651	62.9	69.47	141.15	144.63	217.01	132.97	69.54	108.82	117.24	66.45	141.04	97.29	62.19	101.97
transcript_10652	488.6	564.19	376.08	359.71	515.08	442.68	404.1	541.4	507.48	452.15	917.14	704.32	564.22	543.31
transcript_10653	240	220	138	168	216	244	204	262	281	228	343	259	294	297
transcript_10654	69.59	39.99	32.07	29.27	24.66	35.46	60.91	61.92	73.78	20.8	69.1	54.4	52.8	40.02
transcript_10655	0	0	0	0	0	0	0	4	0	0	0	3	0	0
transcript_10656	0	0	0	0	0	0	0	0	0	0	0	0	0	0
transcript_10657	27.32	38	141.49	118.7	113	93.99	27.97	8.17	60.43	48.1	48.54	30.62	45.98	50.63
transcript_10658	283	282	177	137	290	283	204	260	327	283	338	296	355	266
transcript_10659	0	3.16	42.55	2.47	0	0	0	2.4	0	8.38	5.17	0	23.7	0
transcript_1066	74.04	85.04	36.09	14	49.06	22.03	16.02	34	17.01	25.19	42.03	47.05	58	71.03
transcript_10660	4	8.47	16	7	15	14	10	6	5.5	6	15	9	5	7
transcript_10661	1097	906	742	687	956	871	734	808	974	954	1204	975	837	885
transcript_10662	1400	1268	1124	1029	1462	1445	1232	1305	1573	1355	1627	1447	1350	1286
transcript_10663	1	0	0	0	0	0	0	0	0	0	0	0	4	0
transcript_10664	0	0	0	0	0	1.05	0	0	0	0	0	0	0	1.03
transcript_10665	772.48	660.41	549.99	564.66	980.97	834.37	648.17	801.38	900.32	832.41	1046.06	832.76	939.94	843.41
transcript_10666	987.8	822.73	489.38	422.95	636.53	597.45	704.75	597.89	831.87	823.07	727.74	761.38	675.1	695.65
transcript_10667	2690.23	2937.15	790.97	846.61	1572.86	1423.27	1222.93	1566.03	1461.52	1183.34	2029.27	1855.77	1912.27	1546.75
transcript_10668	2.93	0	0	0	0	0	0	2.73	0	0	0	0	0	0
transcript_10669	2299	2350	1848	1835	2617	2107	1808	1598	2041	2054	2816	2467	2210	2282
transcript_1067	57	32	14	16	31	27	32	40	60	49	55	37	68	37
transcript_10670	2	3	0	6	7	1	1	0	0	3	0	2	0	0
transcript_10671	32	32	78	80	155	98	44	28	60	31	64	63	54	54
transcript_10672	105	107	62	73	177	111	116	75	128	97	147	110	96	115
transcript_10673	5844	5215	3862	3682	5421	4622	4761	5051	5695	5680	7510	6247	5631	5565
transcript_10674	37.92	16.21	24	24.47	29	13	14	23	17	5.78	0	0	1	3
transcript_10675	44	60	35	7	23	37	14	2	7	8	0	2	0	0
transcript_10676	54	37	9	5	2	19	7	12	12	5	0	1	0	0
transcript_10677	382.75	368.26	362.44	345.59	616.04	382.21	318.32	371.39	345.62	431.09	450.96	449.55	487.64	430.25
transcript_10678	43.17	27.69	43.39	11.61	40.59	49.33	40.22	41.53	47.65	62.96	65.3	43.76	50.09	51.03
transcript_10679	0	0	0	0	0	1	1	0	0	0	0	0	2	0
transcript_1068	0	0	0	0	0	0	0	0	0	0	0	0	0	0
transcript_10680	268.71	271.64	298.82	229.41	394.27	304.91	242.12	269.52	348.06	280.71	306.67	310.88	327.53	251.82
transcript_10681	13.4	11.17	9.09	10.74	7.95	0	10.71	10.01	6.32	5.9	21.95	19.75	0	12.87
transcript_10682	8376	9615	4428	4162	6518	4774	3869	4917	5107	4899	12438	11239	10649	8943
transcript_10683	436.46	372.67	380.11	291.46	544.8	410.25	406.17	420.22	525.17	501.99	695.94	560.82	545.18	572.92
transcript_10684	12	20	44	7	94	51	18	23	21	29	16	5	1	3
transcript_10685	792.32	897.71	1274.82	1235.35	2109.75	1816.15	1035.24	1016.74	1315.27	1275.41	1418.88	1558.8	1586.76	1648.67
transcript_10686	379	386	662.47	676.55	989.71	700.84	243	213	315.42	296.19	449.12	385.13	313.27	374.57
transcript_10687	381.35	373.52	297.39	283.84	530.82	428.01	336.55	364.94	428.1	401.57	493.07	432.95	382.17	339.71
transcript_10688	58	93	0	0	0	0	0	0	3	0	0	0	0	0
transcript_10689	6	17	0	0	0	0	0	0	0	0	0	0	0	0
transcript_1069	91	73	57	48	34	29	20	20	23	54	6	0	1	4
transcript_10690	326.35	341.86	301.28	240.76	487.72	352.85	309.97	273.52	390.52	401	380.67	328.43	335.69	306.89
transcript_10691	2.01	0	8.01	4.01	17.1	0	2.08	0	5.05	1.01	0	0	0	1
transcript_10692	185	93	45	17	38	48	34	27	24	25	2	2	0	0
transcript_10693	303	321	328	259	394	312	302	297	350	400	403	347	368	328
transcript_10694	5279.85	5133.74	1620.99	1351.51	2996.72	2234.98	2215.36	2481.32	2329.94	2477.09	3738.1	3656.34	3512.73	3201.05
transcript_10695	1	1	2	2	1	0	3	3	5	5	0.87	1	1	1
transcript_10696	16.1	12.85	96.84	69.5	82.95	64.75	47.75	50.05	95.47	102.17	61.43	78.79	62.37	72.72
transcript_10697	552.27	529.74	2566.6	2317.92	3535.54	2475.94	513.51	711.21	934.29	998.48	628.67	616.03	709.96	689.7
transcript_10698	0	0	0	1	0	0	0	0	0	0	5	0	2	0
transcript_10699	5145.97	5510.39	3260.18	2842.66	4182.42	3479.31	3335.82	4078.03	4687.6	4130.51	6565.13	5747.75	5569.48	5328.27
transcript_107	0	0	0	0	0	1	0	0	0	3	0	2	5	0
transcript_1070	377	313	212	267	359	316	231	220	268	329	399	333	280	300
transcript_10700	73	56	18	12	24	10	9	15	17	3	16	19	11	7
transcript_10701	2114	2095	930	944	1447	941	1768	1833	2073	2070	2869	2337	2290	2257
transcript_10702	3	4	112	130	281	182	0	0	0	9	9	10	22	7
transcript_10703	0	0	29	55	29	34	0	0	0	0	0	1	0	0
transcript_10704	0	2.26	2.86	4.7	1.03	0	0	0	0	0	0	0	0	0.46
transcript_10705	149	90.96	99	127	271.99	192	224	321.87	226.97	233	498.91	452	411	430.96
transcript_10706	9.76	10	33	33.31	47.27	58	9.86	7	22	10	10	3	5	11
transcript_10707	14.53	21.67	49.07	62.53	105.52	86.18	19.06	35.91	52.01	25.6	22.96	23.22	14	13.2
transcript_10708	296.3	214.12	168	133.52	320	276.91	169.19	199.94	310.09	310.17	167.66	229.32	274.48	257.94
transcript_10709	476.61	441.31	285.4	297.07	475.64	330.21	323.54	436.69	448.32	352.14	618.04	486.21	492.81	489.89
transcript_1071	108.64	106.45	88	113	147.98	145.01	78	64	112	71	99	102	96	109
transcript_10710	17	19	5	8	29	5	16	24	34	22	19	8	20	15
transcript_10711	0	0	1.25	11.02	0	0	0	0	0	0	0	0	0	0
transcript_10712	38	46	45	22	23	40	15	44	41	23	7	2	0	2
transcript_10713	91	50	11	2	3	27	9	6	12	1	0	0	0	0
transcript_10714	100.38	80.43	7.52	18	15	31.76	12	9.59	6.19	13	3.98	1	0	0
transcript_10715	103.66	130.75	184.41	190.49	272.11	181.63	139.42	91.65	82.67	63.22	130.15	127.55	105.8	65.21
transcript_10716	15.52	17.71	19.72	10.96	28.57	32.06	30.85	24.2	29.94	32.22	12.69	17.36	39.86	32.9
transcript_10717	242.76	173.55	105.06	160.21	315.15	188.37	200.2	227.54	366.74	252.87	277.46	152.89	205.82	239.19
transcript_10718	840.4	828	543	498.53	874	717	654.11	699.11	781	723.96	784	703.56	644	719.97
transcript_10719	1759	1899	687	632	1077	811	1063	1261	1405	1086	2153	1788	1795	1642
transcript_1072	90	99	43	40	64	57	60	56	35	75	34	72	60	60
transcript_10720	191.96	225.16	70.42	85.1	135.34	72.29	69.78	41.61	55.18	61.81	39.37	47.98	79.08	75.08
transcript_10721	0	0	0	0	0	0	0	0	0	0	0	0	1.2	0
transcript_10722	1	5	0	0	3.02	4.05	8	10	6	0	4	4.01	7	4.02
transcript_10723	495.05	458.19	269.98	269.36	274.57	293.11	207.11	207.21	225.95	196.01	193.29	176.45	154.69	159.06
transcript_10724	40.08	18.76	38.92	6.28	23.55	19.49	26.56	48.2	20.57	33.74	21.94	33.07	14.33	11.72
transcript_10725	1068.64	1210.55	1094.27	946.03	1578.93	1230.74	1045.01	1203.77	1235.14	1464.75	1564.92	1503.42	1399.51	1371.24
transcript_10726	145	149	61	44	52	20	42	44	110	66	159	122	110	113
transcript_10727	109.99	117.4	98.75	85.59	151.37	182.31	105.91	116.65	189.05	171.83	129.23	114.56	173.16	109.15
transcript_10728	3	1	7	1	1	3	4	7	0	1	7	6	12	2
transcript_10729	28	19	6	0	1	4	2	3	7	0	0	0	0	0
transcript_1073	324	199	81	74	122	96	49	40	38	61	2	4	1	0
transcript_10730	835	718	532	570	776	717	744	777	810	782	823	783	672	782
transcript_10731	135	110	71	93	138	75	102	108	135	84	142	113	93	122
transcript_10732	362.98	341	237	201	167.12	186	59	59	52	66	5	10	6	4
transcript_10733	0	0	0	0	0	0	0	0	0	0	0	0	0	0
transcript_10734	348.55	307.37	465.58	431.56	588.76	435.13	535.2	433.54	445.3	459.51	413.23	336.19	338.92	327.94
transcript_10735	6.9	4.62	2.33	0	7.01	0	8.13	0	3.69	3.69	11	6.08	0	2.44
transcript_10736	429.26	457.28	429.35	415.45	710.25	600.81	431.66	444.03	567.82	441.51	505.57	505.83	522.07	503.72
transcript_10737	50	53	23	22	31	54	3	0	13	1	7	10	0	1
transcript_10738	0	0	0	0	0	0	0	0	0	0	3.54	0	0	2.05
transcript_10739	237	251	153	139	268	234	195	227	274	200	275	199	228	230
transcript_1074	134	155	261	196	389	231	261	213	222	187	227	164	177	140
transcript_10740	4	3.39	22.29	41.22	27.46	12.88	8.57	6.99	4.99	0	0	8.03	2	8.98
transcript_10741	476.93	460.26	263.6	251.71	416.74	366.95	536.92	531.01	659.89	561.48	703.88	608.9	525.52	486.72
transcript_10742	270.83	168.8	1100.66	1083.26	1233.23	1062.63	230.74	138.3	204.41	69.53	113.83	144.86	151.14	163.82
transcript_10743	2075.06	2263.4	1750.25	1454.15	2629.67	2102.97	2467.78	2529.37	2930.65	2978.62	3284.8	2789.81	2635.1	2618.86
transcript_10744	297.63	306.89	318.94	290.61	450.02	407.82	396.73	374.42	507.57	497.68	304.57	383.83	288.99	279.16
transcript_10745	40	27	0	0	0	10	3	2	0	4	0	0	0	0
transcript_10746	0	0	0	0	0	1	0	0	0	0	0	0	0	0
transcript_10747	7	3	8	6	0	9	4	1	5	1	5	11	3	5
transcript_10748	849.34	913.92	721.14	597.69	1008.94	760.65	702.6	656.22	796.91	920.67	1187.22	1205.2	995.93	908.25
transcript_10749	72	70	49	42	37	19	10	16	10	9	4	4	0	3
transcript_1075	12	4	6	6	5	3	0	0	3	0	0	0	0	0
transcript_10750	61.95	50.6	145.76	151.89	204.94	129.2	47.84	45.76	37.27	49.59	63.84	58.04	36.7	54.35
transcript_10751	0	0	0	0	5	0	0	0	0	0	0	0	0	0
transcript_10752	187.52	198.76	244.43	57.06	183.1	185.62	243.24	186	244.37	136.64	200.27	112.46	126.99	123.37
transcript_10753	40	46	43	19	43	66	26	18	15	20	1	2	0	0
transcript_10754	205.58	320.14	376.02	365.51	550.05	317.11	159.71	154.27	220.27	254.06	281.66	161.99	173.8	158.93
transcript_10755	23.46	17.67	14.25	23.98	32	23.99	10.39	15.6	23	26	29.01	34.96	19.26	30.88
transcript_10756	0	0	0	0	0	0	0	0	0	0	0	0	0	0
transcript_10757	46.67	39.99	338.74	374.83	547.07	407.85	138.84	211.65	168.1	138.88	56.74	57.52	44.27	24.98
transcript_10758	855.08	880.04	462.52	497.25	774.05	702.71	445.33	505.42	591.64	556.29	782.08	613.93	777.41	711.01
transcript_10759	50.73	38.27	104.75	104.63	176.62	135.2	111.34	88.55	130.38	89.73	95.39	111.51	85.48	132.34
transcript_1076	17.01	29.97	7.43	20.5	17.84	8.31	23.64	48.03	32.4	28.79	79.18	7.8	22.19	25.9
transcript_10760	46	63.29	283.64	332.14	290	202.56	55.3	82.37	37.06	91.2	55.14	29.09	46.94	35.95
transcript_10761	52.42	34.27	173.29	168.05	45.24	241.58	162.95	71.32	109.27	236.58	105.37	45.89	117.32	0
transcript_10762	112.83	123.84	75.87	47.76	152.76	66.65	117.02	119.97	88.21	85.87	169	115.75	115.92	118.81
transcript_10763	1	2	0	0	0	0	0	0	4	0	0	0	0	0
transcript_10764	53	62	69	22	40	63	122	107	81	129	28	23	19	17
transcript_10765	109.49	101.84	103.15	92.95	173.01	106.88	110.28	61.38	132.27	153.17	140.62	82.55	129.45	73.65
transcript_10766	466.76	423.12	300.14	298.85	407.1	388.49	388.56	433.15	412.71	402.33	473.77	436.91	469.65	390.1
transcript_10767	61	77	235	266	533	322	74	94	103	85	136	121	87	109
transcript_10768	20	19	6	10	18	12	18	4	19	8	17	14	7	5
transcript_10769	0	2	7	2	1	2	4	14	5.19	0	6.42	5.24	1.18	5.97
transcript_1077	792.59	890.35	251.52	182.05	322.69	289.48	404.51	460.77	380.77	455.57	610.16	486.58	347.4	311.05
transcript_10770	117	101	70	36	84	58	66	89	104	68	202	141	92	67
transcript_10771	1715.94	1545.04	1294.97	1219.54	1377.84	1311.02	1365.7	1571.1	1529.13	1342.66	1957.11	1594.31	1483.28	1735.9
transcript_10772	75.26	54.25	86.38	62.71	108.7	116.13	50.23	54.69	113.12	66.89	105.13	113.4	107.11	99.84
transcript_10773	3123	3101	2248	2036	3317	2612.99	2631	2801	3266.99	2689	3694	3137	2845	2797
transcript_10774	0	0	0	1.2	0	0	0	0	0	0	0	0	0	0
transcript_10775	953.17	958.09	479.79	465.23	937.01	523.98	612.7	672.97	724.36	704.82	772.72	616.25	695.38	690.36
transcript_10776	394.77	368.13	380.66	313.38	545.36	434.07	352.67	340.13	333.12	351.64	453.98	342.39	370.48	322.41
transcript_10777	0	0	0	0	13.71	0	0	0	0	0	0	0	0	0
transcript_10778	51.23	66.92	40.07	61.4	64.91	75.08	43.5	97	144.04	92.22	126.82	103.31	136.97	117.51
transcript_10779	632.51	685.26	553.17	478.5	846.08	641.57	825.61	681.64	934.51	833.92	780.31	763.08	680.23	803.29
transcript_1078	4213.72	4457.98	3085.5	3179.54	4116.58	3874.53	4113.08	4389.42	4458.64	4483.41	4740.96	4363.87	4371.64	3686.92
transcript_10780	3	5	0	0	0	0	0	0	0	2	0	0	0	0
transcript_10781	74	52	25	36	16	20	31	27	20	35	68	60	50	41
transcript_10782	102.55	120.01	103.56	102.73	155.06	103.58	113.6	111.45	150.8	120.14	141.8	89.4	141.25	106.71
transcript_10783	6	5	96	102	148	115	21	29	16	24	31	18	27	21
transcript_10784	92.9	69.19	44.75	0	41.74	54.59	59.58	64.3	47.12	47.69	77.31	63.32	93.25	50.82
transcript_10785	3756.06	3525.27	1361.77	1079.61	1760.46	1409.33	3026.78	2598.89	2914.89	3101.49	3112.56	2716.56	2388.11	1996.35
transcript_10786	170	197	151	142	315	231	167	210	222	207	231	229	226	175
transcript_10787	118	60	8	8	32	34	13	18	3	10	0	0	0	0
transcript_10788	355.38	293.02	203.53	228.2	341.29	361.46	295.24	323.08	341.09	323.07	403.71	363.94	300.64	323.91
transcript_10789	12.02	35.26	0	3.82	9.77	0	20.37	6.01	14.49	33.3	14.61	7.32	12.07	9.79
transcript_1079	310	280	198	164	122	164	52	35	25	21	21	22	13	16
transcript_10790	2453.24	2310.25	1334.68	1286.46	2090.73	1770.16	1690.64	1994.95	1959.79	1992.77	2429.67	2221.11	2231.09	2178.97
transcript_10791	460.14	460.46	387.39	309.04	493.63	376.73	314.43	349.37	511.62	392.84	450.17	378.02	437.65	355.71
transcript_10792	1013.66	940.11	935.46	1055.5	1105.43	965.93	380.24	513.88	441.85	517.36	686.9	555.15	706.59	540.25
transcript_10793	290.21	281.69	115.11	87.82	167.99	125.79	92.5	151.53	161.53	131.68	83.67	95.11	121.28	81.8
transcript_10794	10	13	11	8	2	8	10	0	8	3	0	0	0	0
transcript_10795	25	28	21	24	27	23	28	24	10	27	1	3	0	0
transcript_10796	4284.96	4665.56	1707.15	1718	3064.12	2894.06	1899.22	2547.6	2240.43	2297.58	1496.66	1543.51	1531.78	1324.99
transcript_10797	1101.18	1041.39	1000.59	848.65	1389.79	1041.26	1100.72	950.69	1382.61	1167.39	1408.89	1168.37	1121.78	1216.45
transcript_10798	12	9	2	6	1	12	2	5	7	0	0	0	0	0
transcript_10799	15.6	31.04	25.06	111.46	0	0	91.74	41.79	32	0	17.26	74.03	101.41	37.69
transcript_108	198.77	145.72	81.52	165.05	216.26	95.61	146.19	194.75	61.72	77.09	188.43	139.64	169.94	125.55
transcript_1080	787.14	792.56	733.04	864.35	1146.61	900.2	698.01	796.78	864.8	934.5	998.73	1057.23	939.27	986.24
transcript_10800	61	37	5	2	30	9	17	9	15	4	1	1	0	0
transcript_10801	138.96	72.45	193.48	190.32	233.81	146.99	79.57	127.78	161.93	153.65	86.41	181.92	121.25	141.92
transcript_10802	296.03	382.02	586.46	524.72	719.83	736.14	381.31	455.05	477.2	408.33	372.37	278.25	345.05	338.31
transcript_10803	35.18	31.05	62.03	82.17	81.36	73.01	70.8	92.5	77.99	89.11	97.99	75.98	62.95	89.07
transcript_10804	76.86	69.69	93.12	28.35	83.4	47.49	67.62	71.27	84.28	42.47	106.23	89.44	44.89	66.26
transcript_10805	43	48	21	19	13	23	12	16	14	12	0	3	0	10
transcript_10806	100	69	69	46	88	71	79	82	82	104	138	74	89	78
transcript_10807	111	98	138	134	92	82	105	61	87	102	19	9	4	4
transcript_10808	21	16	10	4	7	0	50	40	44	54	0	0	0	0
transcript_10809	882	808	4257	4708	5235	3789	589	687	607	590	1049	844	543	501
transcript_1081	79	86	55	57	44	42	13	15	17	13	2	10	3	7
transcript_10810	44.82	65.2	83.15	71.14	147.51	74.09	77.26	65.41	55.28	71.8	148.75	60.18	59.97	119.06
transcript_10811	6.01	3	4	11	5	3	7.65	11	13	2	7.44	7	24	5
transcript_10812	3995	3489	2784	2876	3704	3451	3689	3710	4656	4673	4183	3923	3413	3552
transcript_10813	23	25	13	12	29	13	14	3	8	13	0	0	1	0
transcript_10814	432.24	402.16	475.97	619.73	1113.55	808.96	997.82	926.34	1691.05	1578.44	1487.53	1203.77	1609.15	1632.3
transcript_10815	10	7	4.01	0	9	7.03	5	7	10.93	3	10	4.15	10	7
transcript_10816	174.27	178.89	112.54	106.81	161.98	131.75	146.95	136.11	139.6	171.55	232.73	225.41	160.81	173.67
transcript_10817	621	584	192	242	365	275	131	205	179	219	308	193	454	375
transcript_10818	1485.03	1387.18	1103.17	1068.29	1896.97	1386.22	859.39	995.57	1058.76	1071.02	1339.81	1181.93	1321.61	1164.64
transcript_10819	5.17	0	0	1.52	3.81	0	0	0	3.16	7.27	0	1.86	0	0
transcript_1082	133.5	121.47	51.09	35.51	53.16	59.03	154.35	130.7	174.52	258.31	116.82	70.13	122.67	90.34
transcript_10820	164.45	222.98	69.21	81.54	163.56	111.05	112.5	168.7	91.29	92.78	106.73	113.31	166.78	132.29
transcript_10821	1	6	4	6	7	14	11	11	8	6	8	11	18	11
transcript_10822	2.48	0	21.72	14.26	9.79	9.65	9.09	18.88	2.27	2.32	9.73	7.47	14.92	0
transcript_10823	46	26.2	22	32	44	41	66	51	82.91	62.83	55	46	54	51.01
transcript_10824	61	49	34	61	41	22	21	38	20	27	8	0	0	0
transcript_10825	0	0	0	0	0	0	0	0	0	0	0	0	0	0
transcript_10826	0	1.88	0	0	0	0	0	0	0	0	0	0	0	0
transcript_10827	207.72	207.93	116.41	86.39	230.47	178.18	159.45	174.94	221.17	144.39	219.99	223.78	191.7	206.74
transcript_10828	401	386	434	329	495	452	409	463	547	583	515	431	465	497
transcript_10829	71.48	137.32	125.39	175.53	116.61	156.95	62.95	44.57	125.94	117.68	81.74	59.73	51.73	23.47
transcript_1083	342.85	317.07	359.69	351.06	411.14	350.94	207.88	282.66	259.05	375.21	271.74	379.52	292.98	283.95
transcript_10830	528.51	549.83	330.11	365.08	618.34	535.93	371.58	426.36	403.17	477.76	600.67	537.85	503	498.98
transcript_10831	166.79	163.93	149.21	163.08	184.16	147.88	191.46	233.33	258.89	163.41	260.09	195.04	215.92	149.88
transcript_10832	186	210	176	181	260	216	173	167	194	207	252	196	226	172
transcript_10833	495.17	603.79	226.64	263.13	334.02	285.61	168.5	139.9	224.69	207.48	520.55	478.88	377.05	398.24
transcript_10834	107	42	5	4	25	22	14	14	5	12	0	0	0	0
transcript_10835	192	184	177	124	106	99	30	35	40	8	5	8	0	0
transcript_10836	86	51	51	52	77	61	113	103	138	91	179	106	132	131
transcript_10837	603	452	661	696	787	531	480	561	617	615	1085	788	515	558
transcript_10838	175.38	254.44	2287.3	2452.31	2639.25	2115.72	166.17	210.13	208.1	182.04	58.89	121.42	152.79	137.7
transcript_10839	0	0	0	0	0	0	0	0	0	0	0	0	0	0
transcript_1084	80.25	48.72	42.74	0.6	138.32	74.32	0	50.5	0	22.35	48.14	74.94	0	0.01
transcript_10840	739	770	294	324	485	387	372	535	534	461	880	884	839	720
transcript_10841	184.16	103.79	187.89	160.12	201.4	189.25	98.07	156.32	156.78	172.99	163.1	224.85	202.99	155.72
transcript_10842	0	0	0	0	0	1.15	0	0	0	0	0	0	0.76	0
transcript_10843	57	46	67	72	124	106	91	91	149	101	117	68	69	77
transcript_10844	35	61	13	7	6	17	1	4	5	0	0	0	0	0
transcript_10845	6	0	1	4	2	3	0	3	14	5	2	12	7	9
transcript_10846	406.61	399.16	202.99	202.92	281.62	225.56	315.17	374.9	390.34	400.26	617.1	604.67	473.55	458.62
transcript_10847	891.76	1039.04	670.1	613.75	1198.57	845.02	907.16	703.9	903.33	1250.76	1112.77	828.85	915.93	831.5
transcript_10848	45.37	36.77	13.52	15.31	19.22	18.17	10.79	7.79	32.25	8.83	13.75	9.04	13.65	0
transcript_10849	0	0	0	0	0	0	0	0	0	0	0	0	0	0
transcript_1085	224.72	211.64	265.24	230.15	342.49	199.09	246.03	261.23	217.26	242.86	224.19	204.19	175.53	193.12
transcript_10850	282.5	58.45	206.44	112.9	32.28	174.89	261.24	0	62.11	301.19	245.1	245.45	92.65	23.54
transcript_10851	40	38	1297	1493	1476	912	53	71	52	32	46	46	30	21
transcript_10852	205	210	264	167	286	322	285	282	236	320	104	145	107	79
transcript_10853	925.26	787.71	771.83	779.21	1420.86	623.8	634.56	1024.72	908.7	638.56	1303.01	929.65	1165.6	1093.18
transcript_10854	2499	2379	1737	1504	2403	2216	2016	2290	2516	2360	2997	2633	2468	2415
transcript_10855	122	131	54	55	161	90	157	148	125	150	174	138	132	132
transcript_10856	492	477	451	474	621	408	414	477	563	547	591	499	416	485
transcript_10857	175.15	220.38	126.31	128.71	238.32	129.33	187.21	229.07	198.3	158.94	311.41	190.11	139.87	211.68
transcript_10858	494.59	503.07	339	364.43	633.75	486.36	395.82	449.46	434.09	502.28	634.56	480.55	479.01	483.9
transcript_10859	862	899	581	638	978	803	906	1040	974	871	1006	960	1023	831
transcript_1086	5.8	4.7	7.52	8.33	15.54	11	21.57	15	22.28	25.01	30.09	22.02	8.26	25.55
transcript_10860	138	92	27	15	21	27	20	22	33	29	33	30	48	36
transcript_10861	181	216.44	155.81	164.97	236.28	180.05	171.43	151.45	202.52	201.35	259.34	234.52	225.13	226.11
transcript_10862	150	136	133	110	166	139	119	112	165	119	179	143	106	129
transcript_10863	3566	4071	1981	1872	3524	2755	3357	4402	4882	3999	4938	4412	5777	5019
transcript_10864	136	143	48	32	53	38	102	74	72	71	151	206	235	153
transcript_10865	29	21	24	17	17	31	12	14	10	21	6	5	0	7
transcript_10866	17	16	0	2	7	10	13	2	4	0	0	0	0	0
transcript_10867	64	86	15	20	17	18	15	0	7	6	1	0	4	0
transcript_10868	13.94	14.96	17.08	17.02	19	5	12.01	6.01	26.1	16.17	27	14.58	33.55	17.15
transcript_10869	0	4.41	0	0	7.26	0	4.61	1	3.56	7	1.88	1.08	4.01	9.92
transcript_1087	48	58	53	33	98	58	78	45	73	77	54.99	68	51	55
transcript_10870	131	115	135	126	172	126	223	154	242	193	256	215	175	208
transcript_10871	75.48	69.41	45.61	42.04	86.07	55.64	58.62	68.28	76.16	76.25	81.33	87.53	82.01	83.05
transcript_10872	204.48	155.09	193.72	146.47	268.94	284.86	148.12	173.7	113.96	206.6	148.27	93.4	110.41	122.56
transcript_10873	822.42	746.69	597.99	906.43	650.01	991.03	144.55	412.44	344.66	104.44	318.01	534.56	242.35	342.51
transcript_10874	153.33	187.98	153.44	142.32	204.62	191.44	154.07	125.25	190.12	224.78	205.93	182.29	128.02	126.52
transcript_10875	52.41	32.21	175.1	197.22	266.82	96.68	118.21	105.58	150.59	118.48	73.25	60.45	61	62.4
transcript_10876	4.45	2.94	0	4.13	0	7.24	1.32	0	1.3	1.53	0	3.01	0	1.41
transcript_10877	4	2	0	8	2	0	0	0	0	0	5	1	0	0
transcript_10878	716.62	641.9	713	599.74	993.01	886.93	834.39	950.11	1013.89	919.31	1028.7	903.85	1018.52	911.7
transcript_10879	23.44	35.68	28.01	18	43	27.06	22.67	33.35	47.09	30.61	38.03	34.65	16.43	34.23
transcript_1088	8	2	9	7	5	5	2	6	0	0	0	0	0	0
transcript_10880	675.84	655.33	509.07	525.61	923.96	616.4	668.38	834.61	713.94	722.54	774.15	656.37	560.69	569.7
transcript_10881	6	2	5	5.98	1	5	0	8	7.99	7	4	16.41	11	9.13
transcript_10882	131.9	151.96	147.46	112.78	213.24	128.36	139.2	150.57	236.66	188.71	258.03	204.49	153.76	205.43
transcript_10883	426	439	387	381	495	464	456	481	538	426	613	462	591	519
transcript_10884	211	200	163	135.35	246	235.92	378.99	325.04	407	411	494	408.44	471.9	395.6
transcript_10885	1	0	1	1	2	1	9	4	2	3	0	2	7	2
transcript_10886	1571	1446	1323	1284	2021	1560	1313	1348	1638	1560	2008	1816	1712	1699
transcript_10887	1	0	7	0	10	7	4	10	7	4	5	3	3	1
transcript_10888	0	0	0	0	0	0	0	0	0	0	0	0	0	0
transcript_10889	97.85	62.35	10.48	77.84	194.64	143.88	79.74	109.37	35.29	83.19	136.69	77.4	101.74	83.57
transcript_1089	559.2	630.96	400.85	464.74	678.9	640.81	504.73	657.45	606.92	631.59	829.82	673.3	745.22	541.31
transcript_10890	42	46	180	186	228	167.76	72	62.01	65	73	58	67	75	67
transcript_10891	155	110	31	24	33	31	24	7	3	12	0	1	3	0
transcript_10892	15612.9	15962.9	11142.7	11051.5	14480.3	11953.8	4860.17	5963.24	6588.56	7694.73	13880.3	12806.5	11513.8	10817.2
transcript_10893	16	26	20	17	16	7	4	3	8	7	0	0	0	0
transcript_10894	23	35	9	8	16	8	4	3	3	12	0	6	0	0
transcript_10895	819	706	1115	1185	1823	1432	1156	1220	1188	1202	1568	1377	1374	1302
transcript_10896	42	61	0	0	0	0	3	11	3	18	0	0	0	0
transcript_10897	33	39	52	61	113	74	66	30	46	48	78	45	44	37
transcript_10898	0	0	0	0	0	0	0	0	0	0	0	0	0	0
transcript_10899	514.76	440.97	352.81	292.73	492.28	393.48	415.38	389.84	600.41	470.54	613.16	514.89	514.34	526.67
transcript_109	0	2.65	0	8.4	6.12	0	6	0	4.72	15.05	2.06	2.46	7.56	7.06
transcript_1090	341	289	318	309	423	379	271	260	338	360	379	323	275	325
transcript_10900	871.85	858.45	654.24	573.71	813.43	643.03	750.89	720.4	798.04	749.54	777.14	592.82	620.95	695.35
transcript_10901	30	14	17	18	2	20	2	1	3	0	0	1	0	1
transcript_10902	19.37	15.03	9.33	0	23	16.06	8.7	23.96	0	0	12.18	0	7.75	17.07
transcript_10903	371	359	213	220	113	160	55	58	55	28	5	6	3	5
transcript_10904	86.39	57.98	92.45	104.14	109.14	83.26	65.35	65.24	89.81	69.59	74.34	75.25	93.86	64.34
transcript_10905	134	109	25	7	49	33	29	10	10	15	0	7	0	0
transcript_10906	106	91	83	78	110	82	105	86	109	93	157	118	123	125
transcript_10907	27.91	27.18	124.64	193.65	197.53	150.48	15.09	21.43	41.72	43.21	19.7	46.91	26.32	48.69
transcript_10908	260.9	209.74	216.51	193.71	283.66	207.06	198.9	178.86	277.74	221.85	233.65	205.56	234.51	215.96
transcript_10909	159.77	23.73	395.9	274.92	619.78	154.49	124.98	193	249.94	165.77	26.45	83.88	63.37	96.63
transcript_1091	48	43	15	4	9	10	6	12	19	10	3	0	0	0
transcript_10910	97.07	68.4	66.81	43	51.08	38.32	9	8	10	10	6	2	2	3
transcript_10911	35.84	38.37	62.22	84.84	156.89	124.88	42.37	33.5	16.94	60.23	54.85	29.42	46.71	23.73
transcript_10912	282.04	228.1	167	168.02	277.08	220.28	312.7	351.84	311	373.15	339.29	353.73	343.85	337.02
transcript_10913	304.25	332.05	370.41	609.49	434.12	373.61	10.59	48	39.18	31.63	157.24	228.7	220.42	111.82
transcript_10914	342	354	88	52	114	107	105	110	114	129	1	1	5	3
transcript_10915	115	107	18	8	22	59	15	48	22	21	3	0	0	0
transcript_10916	49.2	55.75	40.37	53.63	54.14	42.86	57.76	59.97	54.65	66.04	111.06	94.37	70.49	81.96
transcript_10917	1.41	17.11	2.98	2.92	4.46	4.29	7.7	9.23	7.63	6.26	10.33	11.63	8.79	5.02
transcript_10918	6045.61	5472.92	4489.31	3879.95	6654.7	5458.31	5700.76	6032.96	6537.38	6535.97	7855.8	7258.26	6644.81	6895.73
transcript_10919	5187.27	5334.89	3817.94	3754.68	5349.84	4442.12	4523.84	5435.09	5501.87	5041.56	7582.13	6508.42	6245.55	6035.73
transcript_1092	2532.06	2563.99	3382.78	3012.99	4826.36	4565.07	3189.92	3210.45	4961.56	4058.83	4921.56	4378.54	4535.63	4534.05
transcript_10920	176	130	145	102	160	176	175	205	205	190	216	209	196	176
transcript_10921	2171.51	1899.73	1873.33	1668.79	2448.16	2217.1	1830.91	1765.56	2074.39	2095.49	2324.46	2407.68	2041.88	2209.65
transcript_10922	26	41	23.1	52	44.01	30	37	36	59.13	54.1	32.95	33	54.03	41.25
transcript_10923	80.59	128.56	136.09	108.86	134.64	142.83	43.76	67.99	33.9	73.04	115.27	151.9	141.38	120.11
transcript_10924	56	37	57	54	76	45	55	50	75	58	82	69	54	61
transcript_10925	0	0	0	0	0	0	0	0	0	0	0	0	0	2
transcript_10926	52	55	0	0	0	0	1	1	3	7	0	0	0	0
transcript_10927	1285	1266	339	361	619	613	362	466	402	468	304	354	381	352
transcript_10928	379	400	323	215	450	436	439	492	654	519	806	656	618	741
transcript_10929	62.09	69.25	36	35.9	74.95	41.94	65.77	81	72.57	36.01	60.45	47.69	50.98	66.75
transcript_1093	129.16	275.81	133.4	189.48	213.73	105.83	140.32	136.32	104.57	42.76	191.26	137.54	169.41	114.35
transcript_10930	115.05	127.64	204.6	121.26	235.66	205.82	308.44	190.63	286.36	281.57	176.39	163.98	72.49	108.75
transcript_10931	0	0	109.58	131.68	0	141.23	265.81	0	245.89	210.66	0	0	255.06	0
transcript_10932	76.66	96.98	148.59	189	103.65	125.88	11	7	21	10.7	6	1	3	2
transcript_10933	4.25	0	0	4.94	0	0	7.07	1.23	4.77	5.09	0	5.9	0	1.28
transcript_10934	277.44	319.83	169.92	221.93	336.49	198.82	316.14	268.58	254.79	317.57	364.47	277.82	264.48	269.46
transcript_10935	134.67	101.14	160.47	30.1	233.19	157.98	77.31	131.03	101.95	120.61	120.57	100.3	140.5	88.06
transcript_10936	7874.96	8170.98	5585.97	5389.98	8642.98	6868.99	5021.94	5146.99	6074.95	6113	9752.91	8480.94	8399.96	7892.99
transcript_10937	54	32	2	16	0	9	6	4	8	4	0	0	0	0
transcript_10938	12	18	36.08	37.43	106.02	60.92	5	10	15	8	22	18	10	18
transcript_10939	125	146	100	110	135	162	134	129	235	126	226	211	195	214
transcript_1094	59	80	65	71	68	65	89	82	114	94	90	65	91	85
transcript_10940	34.7	7.79	8.61	4.7	18.7	20.51	27.68	8.68	19.55	11.73	13.54	10.96	10.9	7.94
transcript_10941	9.09	19.22	1.1	2.2	0	1.09	8.88	15.22	5.37	19.83	5.66	26.22	7.58	5.43
transcript_10942	10	8	9	28	31.99	26	30	12	36	18	12	29.85	20	13.67
transcript_10943	159.97	111.56	121.52	109.29	181.11	153.98	126.25	124.45	167.66	140.82	202.43	134.71	100.98	138.31
transcript_10944	24	22	20	11	12	18	3	7	5	16	3	0	0	0
transcript_10945	171	151	996	1097	1249	782	206	273	301	220	261	268	211	197
transcript_10946	356	343	208	207	281	257	365	456	454.96	330	487.02	423	372	397.57
transcript_10947	1046.63	969.55	924.67	895.21	1245.5	1078.59	861.87	881.66	1304	1213.9	1524.23	1340.19	1182.39	1264.29
transcript_10948	182.12	143.46	69.79	86.97	128.6	100.32	166.26	117.01	214.4	58.94	202.2	209.75	234.23	284.27
transcript_10949	42	69	51	34	35	50	7	4	9	9	0	3	0	0
transcript_1095	106.63	172.73	74.33	192.42	201.85	157.46	65.47	121.68	135.95	208.31	157.21	86.04	117.11	120.31
transcript_10950	26	24	28	12	22	28	9	6	8	10	0	0	0	0
transcript_10951	446	371	268	307	503	440	471	511	620	538	859	635	617	728
transcript_10952	18.01	27	33.99	29.45	62.06	45	65.27	33.61	48.02	28.97	52.56	28.97	36	33.01
transcript_10953	3211	3130	3071	2915	4500	3708	3266	3498	3727	3740	4046	3647	3452	3429.51
transcript_10954	508.83	487.93	294.77	325	499	491	389.69	408	513.61	466	587	411.01	378	446.96
transcript_10955	0	1	1	0	3	2	6	7	4	0	2	6	0	1
transcript_10956	2	0	8	5.01	12.02	1	3	4	0	0	0	1	5	0
transcript_10957	64.71	93.64	168.37	203	218.14	206.33	42.94	61.88	76.99	35.98	52.34	73.16	68	46.56
transcript_10958	1196	1024	1021	905	1455	1098	1255	1269	1570	1454	1324	1194	1240	1139
transcript_10959	431.86	461.53	390.37	332.56	554.79	457.27	400.45	353.95	487.19	438.48	469.03	388.91	451.06	387.35
transcript_1096	2.49	0	4.01	0	5.01	14.73	0.99	0.62	6	7	2	0	1.09	2.99
transcript_10960	19	19	22	3	14	2	1	2	19	7	3	0	0	0
transcript_10961	286	78	42	34	36	50	23	22	8	25	0	0	0	0
transcript_10962	182	199	119	126	182	176	204	188	208	172	169	212	205	181
transcript_10963	174	74	25	27	16	52	29	23	12	29	1	2	0	0
transcript_10964	10.94	5.63	5.92	9.97	0	0	18.04	6.07	16	7	13.23	3	5.01	2
transcript_10965	67.7	71	88.18	83.85	180.99	101.49	104	122.39	97.49	96	93.23	95.57	87.99	66.93
transcript_10966	304.7	361.67	3066.44	3369.41	4233.22	3578.29	285.32	281.06	273.73	222.35	345.21	296.54	160.55	267.88
transcript_10967	699.79	709.22	740.78	726.7	891.37	883.88	692.16	629.04	786.85	753.49	817.88	739.73	724.26	683.69
transcript_10968	6.14	1.12	4.11	4.07	0	2.16	3.2	7.48	0	4.26	4.25	2.14	5.31	11.76
transcript_10969	23.36	4.73	141.7	111.69	204.22	178.46	10.74	4.72	48.83	10.39	27.71	14.03	49.13	21.6
transcript_1097	0	0.16	0	0	0	1.87	0	0	0	0	3.91	3	0	0
transcript_10970	1	5	8	1	5.67	10	2.43	3	6	11.19	12.9	0	7	6.02
transcript_10971	161.38	139.59	89.26	80.04	146.68	109.58	151.18	129.05	193.62	207	166.27	146.48	144.55	93.78
transcript_10972	842.38	604.54	674.57	598.73	999.15	705.34	720.8	510.42	778.1	647.16	1091.13	572.05	643.64	667.8
transcript_10973	1150.58	853.31	1027.32	1345.22	1346.13	896.95	908.32	754.24	1301.32	761.19	953.09	1150.73	573.87	782.2
transcript_10974	119	130	44	37	42	39	5	5	4	14	1	0	1	3
transcript_10975	483.53	490.94	644.61	640.73	898.27	652.85	725.68	638.71	667.69	822.78	875.19	757.81	603.21	634.87
transcript_10976	28	22	20	14	40	52	28	43	39	40	33	33	24	37
transcript_10977	28	30.99	36.01	25	67.93	67.32	61.6	39.65	94.09	47.03	57.47	26.55	31.01	55.3
transcript_10978	44.79	78.68	172.19	148	148.24	154.99	100.22	88.63	111.19	96.62	112.48	67.56	79.42	83.86
transcript_10979	95	89	79	64	38	42	25	11	25	21	4	0	3	1
transcript_1098	1406.85	1693.85	474.39	319.28	881.39	937.79	567.11	471.4	437.2	697.57	607.11	470.51	525.86	441.47
transcript_10980	0	0	0	0	0	4	0	0	0	0	0	1	0	0
transcript_10981	1126.36	1100.5	546.41	467.06	858.88	582.69	540.28	631.91	668.31	582.19	1596.89	1223.31	1093.03	1006.46
transcript_10982	204	220.53	149.69	136.46	162.14	168.29	170.46	115	185.35	169.18	236.46	220.45	179.4	219.85
transcript_10983	128	172	122	122	197	178	111	165	174	174	190	167	131	156
transcript_10984	1269	1119	1123	1078	1713	1204	1320	1446	1560	1434	1601	1342	1303	1273
transcript_10985	17	10	32	61	85	56	9	14	16	14	29	36	13	17
transcript_10986	0	0	10	5	5	17	3	3	6	12.75	5	9	6	7
transcript_10987	115	71	11	35	22	51	29	17	18	38	0	0	0	0
transcript_10988	0	0	1	0	0	0	0	0	0	0	0	2	4	0
transcript_10989	630	628	650	568	695	650	1036.06	1022	1038	1142	931	756	796	606
transcript_1099	39	22	25	18	25	17	7	4	13	4	1	2	0	0
transcript_10990	20.12	0	19.62	0	0	51.89	34.87	33.44	63.19	36.63	34.29	29.24	25.75	24.66
transcript_10991	1	1	0	0	0	0.28	0	0	3	0	6	3	0	4
transcript_10992	68	46	20	9	19	27	13	12	21	4	0	1	0	0
transcript_10993	2	1	1	5	0	0	0	0	4	1	0	0	0	1
transcript_10994	0	0	0	0	0	0	0	0	1	1	4	0	0	0
transcript_10995	5.52	11.67	0	5.48	0	29.95	17.09	1.41	4.32	8.85	10.35	0	18.47	13.01
transcript_10996	140	155	162	137	176	166	136	176	173	138	236	224	193	130
transcript_10997	677	640	713	662	1086	830	662	730	830	711	652	544	487	504
transcript_10998	53	43	10	7	13	12	21	3	3	5	0	0	0	0
transcript_10999	13	14	0	0	0	1	0	3	0	7	0	0	0	0
transcript_11	11	6	7	3	22	12	3	0	0	1	0	0	0	0
transcript_110	596.7	493.73	475.51	436.13	566.36	496.81	485.09	489.28	517.52	486.47	555.95	558.42	476.2	479.05
transcript_1100	76	85	123	107	160	160	118	131	194	207	203	212	213	249
transcript_11000	0	0	0	0	0	0	0	0	0	0	0	0	3	0
transcript_11001	135	54	16	5	4	23	10	9	7	13	0	0	0	0
transcript_11002	104	94.16	144.91	74.45	265.63	192.58	104.26	92.97	52.97	124.07	38	54.97	9.72	10.82
transcript_11003	9	19	27	8	7	13	15	4	13	4	0	0	0	0
transcript_11004	582	544	749	641	839	504	334	340	446	383	679	545	525	495
transcript_11005	40	27.61	28	27	26	36	50	35.49	40	20	45	38	45	37
transcript_11006	233.04	284.25	241.7	189.5	293.35	297.29	229.01	253.98	182.13	274.69	421.57	126.48	142.22	203.96
transcript_11007	3.84	4.5	4.97	8.78	11	20.56	4.97	9.23	11.45	5.53	8	9.44	11.13	14
transcript_11008	497.76	485.65	192.09	145.38	357.75	263.2	313.45	368.58	440.32	370.24	293.99	324.2	336.24	342.65
transcript_11009	1597.88	1336.88	1179.62	1112.3	1590.17	1259.38	1455.74	1455.39	1627.67	1600.49	1639.65	1449.35	1364	1187.87
transcript_1101	0	2.63	7.06	4.95	19.77	36.06	0	4.47	0	0	0	0	0	0
transcript_11010	7.86	19	3	1.91	28.4	8.67	20	11.3	8.44	5.07	6.05	14	15.24	12.68
transcript_11011	93	71	925.3	1144.06	1017.66	705.79	5.22	9	5	2	0	0	0	0
transcript_11012	464.67	396.61	284.56	252.68	452.42	283.28	227.47	333.2	276.5	320	449.06	363.74	289.9	330.71
transcript_11013	3	7	4	9	0	9.44	4	6.21	0	6	10.89	15	6	3.71
transcript_11014	425	452	175	189	375	392	226	346	314	263	414	343	436	377
transcript_11015	375	164	11	75	33	90	30	39	41	27	0	2	0	0
transcript_11016	21.01	34.58	18.33	27.16	28.61	43.86	27.74	19.36	40.38	1.4	20.86	26.79	45.64	37.17
transcript_11017	15.42	16.22	213.03	219	227.29	189.96	10.12	21.22	23.18	10.19	12.2	19.15	5.4	15.7
transcript_11018	416.15	368.66	308.47	332.16	467.46	409.15	431.22	413.21	408.24	450.38	554.56	428.59	433.01	413.34
transcript_11019	207.93	271.17	494.31	326.06	486.28	359.01	126.23	229.05	379.16	228.26	153.77	114.16	130.07	198.55
transcript_1102	138	95.24	43.01	26.43	77	39	37.01	47	61.19	51	96.59	100.01	62	77.78
transcript_11020	10.05	5.23	273.08	274.56	284.27	191.41	33.56	37.06	51.18	9.47	29.33	25.75	4.47	34.62
transcript_11021	0	1.03	0	0	0	0	0	0	0	0	0	0	0	0
transcript_11022	0	0	2	2	0	0	0	0	0	1	0	1	0	0
transcript_11023	80	78	53	34	97	87	107	122	137	65	124	102	123	124
transcript_11024	241.8	120.75	246.78	160.2	372.57	186.17	199.97	274.79	569.35	252.87	609	323.8	523.09	134.18
transcript_11025	1622.62	1800.51	956.11	793.09	1497.84	1271.85	1155.29	1474.98	1457.57	1474.37	2163.95	2006.83	1871.49	1852.84
transcript_11026	70.94	49.63	135.57	97.56	331.6	209.48	63.46	59.34	106.08	82.73	40.4	80.25	23.01	68.71
transcript_11027	1879.61	1836.82	2128.48	2000.38	2905.91	2745.6	2258.01	2509.57	2398.15	2382.39	2457.8	1885.78	1944.56	1775.19
transcript_11028	218.06	172.58	101.48	315.86	1369.82	401.7	217.14	412.64	364.06	492.62	506.64	515.43	246.19	1019.39
transcript_11029	173	177.25	767.01	861.62	1243.67	964.49	468.78	458.58	526.49	453.27	268.08	205.63	247	168.23
transcript_1103	185	244	147	135	101	95	52	24	47	39	6	6	0	4
transcript_11030	15.69	21.46	23.44	1.94	18.83	0	0	15.28	18.27	28.5	5.43	12.31	15.86	9.65
transcript_11031	1819	1937	1600	1508	2076	1829	1479	1651	1902	1756	2248	1849	1843	1857
transcript_11032	2072	2025	1122	1013	1772	1499	1590	1639	1920	1692	2083	1702	1640	1554
transcript_11033	77.51	58	47.25	46.1	89.77	58.53	73.2	75.65	121.23	30.55	83.95	66.16	83.55	66.48
transcript_11034	93.97	76.12	38.03	67.04	19.25	55.47	3.07	7	6	10	0	4	0	0
transcript_11035	25	20	32	25	30	25	8	9	10	9	26	10	5	3
transcript_11036	54.43	73.87	44.52	29.89	57.08	46.86	83.76	88.48	77.38	83.31	83.86	61.14	90.47	79.68
transcript_11037	53	56	5	6	9	0	4	2	1	12	0	0	0	0
transcript_11038	49	57	24	44	15	35	8	6	18	15	1	4	2	0
transcript_11039	69.72	45.81	46.71	51.07	82.01	42.84	77.69	44.29	70.62	88.98	44.72	78.45	47.37	50.42
transcript_1104	4.58	13.53	2.41	1.99	8	22.36	0.78	13	9.33	8.96	32.65	1.17	2.01	6.94
transcript_11040	0	0	0	0	0	0	0	0	0	0	0	2.61	0	0
transcript_11041	196.53	62.19	123.98	138	162.28	210	80.79	137.99	141	179	139.62	106.5	104.1	211
transcript_11042	7.84	4.87	0	6.87	15.89	0	1.85	0	2.8	2.87	0.83	1.87	0.89	3.89
transcript_11043	28	20	19	22	10	10	2	2	0	1	0	0	0	0
transcript_11044	17.3	15.38	9.86	1	13.78	13.02	11.4	7.04	6.95	6.71	6.21	9.64	11.04	3.57
transcript_11045	520.25	516.12	346.4	311.38	505.65	448.52	412.71	423.1	522.78	472.36	536.46	483.98	523.83	484.11
transcript_11046	1620	1636	1510	1379	2013	1691	1348	1397	1601	1391	2197	1877	1785	1919
transcript_11047	369.13	371.34	347.4	312.82	560.92	453.14	472.09	564.55	642.59	503.35	594.89	499.89	546.09	497.65
transcript_11048	369	462	303	266	430	313	492	526	501	582	477	415	404	417
transcript_11049	4.41	6.92	8.28	6.67	10.28	7.72	2.32	12.5	2.23	1.11	13.87	3.53	6.61	3.39
transcript_1105	0	0	0	0	0	3	0	0	0	0	0	0	0	0
transcript_11050	33	16	0	0	0	3	4	5	1	2	0	0	0	0
transcript_11051	22.03	25.01	31.97	19.6	58.15	23.35	35.31	7.01	24.82	63.9	36.95	32.55	51.41	29.97
transcript_11052	503.77	446.74	463.08	494.37	701.69	494.16	461.38	400.2	399	533.09	429.78	518.77	482.67	407.14
transcript_11053	31.71	35.88	21.26	19.52	32.85	25.01	15.33	40.64	22.59	24.55	16.49	30.01	18.71	28.13
transcript_11054	4021.51	3739.33	2221.35	1854.05	2333.38	2015.14	4099.98	4124.72	4844.94	4888.79	6046.94	5188.47	4945.38	4873.52
transcript_11055	383	395	390	386	472	428	418	438	423	406	475	350	421	386
transcript_11056	11	8	0	9	2	3	6	5	6	7.02	1	4	0	4
transcript_11057	192.94	188.9	126.53	123.58	252.33	172.89	253.35	212.48	338.35	298.43	326.99	364.48	391.2	387.65
transcript_11058	1752.42	1783.78	959.01	943.66	1461.98	1313.61	1194.22	1329.56	1350.44	1179.66	2057.88	1712.21	1753.41	1512.45
transcript_11059	788	714.62	601.26	570.68	465.59	494.81	167.95	121.14	153.93	150.62	25	27	14	10.94
transcript_1106	469.41	483.58	270.88	292.87	373.79	343.27	394.93	430.21	449.16	440.34	583.77	529.46	507.15	493.59
transcript_11060	64.77	44.23	271.7	264.54	273.3	243.03	44.84	55.35	67.95	55.84	100.38	80.59	80.14	55.47
transcript_11061	1896.22	1836.03	1397.82	1169.44	2175.24	1476.86	1407.25	1546.03	1998.5	1762.7	2059.47	1901.67	1687.09	1759.26
transcript_11062	437.05	421.71	497.78	424.17	638.01	521.6	628.95	669.14	760.19	630.12	691.04	520.23	570.15	532.87
transcript_11063	0	6.87	0	0	9.21	0	8.05	0	3.96	10.41	9.42	7.94	17.3	6.53
transcript_11064	110	60	10	2	30	56	17	7	16	14	0	0	0	0
transcript_11065	33	32	28	7	14	15	3	16	26	10	1	0	1	5
transcript_11066	489	472	346	434	497	408	414	393	523	466	545	435	475	397
transcript_11067	841	823	1926	1916	2809	2118	908	1059	1136	982	1283	1272	1139	1115
transcript_11068	1040	758	224	132	252	349	112	112	109	78	0	0	0	0
transcript_11069	4.03	7.24	22.38	13.2	4	15.06	14.43	8.36	18.97	28.73	9.14	3.39	11.9	8.41
transcript_1107	270.94	210.76	247.93	182.28	175.57	124.32	80.86	181	189.52	80.07	97.02	68.94	112.02	45.74
transcript_11070	638.43	681.34	300	315	434.23	352.58	322.08	396.09	420.01	357.4	690.76	544.47	540	473.63
transcript_11071	4701.31	4311.66	3760.31	3319.25	5609.74	4833.98	3838.57	3570.12	4318.19	4154.49	4493.61	3730.41	3618.04	3075.02
transcript_11072	490.03	528.32	269.03	263.42	380.29	313.88	324.32	282.11	368.45	407.93	507.63	451.43	390.82	507.15
transcript_11073	118	76	107	196	66	102	20	9	14	10	7	3	7	7
transcript_11074	23.33	21.45	17.89	21.99	28.19	4.3	15.04	22	44.28	49	16.44	22.7	18	21
transcript_11075	557.08	542.92	318.22	338.82	480.88	419.36	423.3	498.46	393.74	394.3	445.94	514.49	464.78	450.47
transcript_11076	282	326	56	96	141	148	101	207	175	199	148	168	136	152
transcript_11077	41	21	0	0	3	3	12	3	3	1	0	0	0	0
transcript_11078	182.32	363.84	276.13	415.42	417.93	327.36	208.27	260.81	243.76	260.44	236.12	253.41	292.2	215.7
transcript_11079	60.01	53.51	56.85	50	125.12	81.18	88.23	84.04	102.19	81	121.53	122.36	79.92	99.84
transcript_1108	1239.58	1120.24	885.71	809.69	1272.21	1170.8	871.39	1029.82	1111.59	1129.12	1713.56	1358.24	1384.62	1190.62
transcript_11080	721.67	575.46	524.52	385.42	742.52	518.43	496.97	636.87	613.37	661.44	848.97	699.88	651.07	622.08
transcript_11081	0	1	3	0	0	4.4	2.86	7.41	4.17	0	14.02	1.04	4.77	4.95
transcript_11082	36	34	31.65	32.01	41.45	23	57	63	45	62	81.22	77	49	72
transcript_11083	0	0	0	2	0	2.47	0	1.32	4	0	0	0	0	0
transcript_11084	549	592	590	517	713	525	827	816	931	992	481	438	428	473
transcript_11085	0	0	0	0	0	0	0	0	0	0	0	0	0	0
transcript_11086	2	1	0	3	0	2	0	0	5	0	0	1	6	3
transcript_11087	45	31	29	27	26	24	7	3	14	15	3	0	0	0
transcript_11088	0	0	0	0	0	0	0	0	0	0	0	0	0	0
transcript_11089	670.43	730.7	471.32	595.09	738.1	563.4	174.71	243.75	243.64	304.22	559.37	552.44	415.36	509.55
transcript_1109	68	54	49	48	90	77	43	49	69	61	87	73	58	86
transcript_11090	137	126	169	135	228	266	239	249	251	189	110	85	108	80
transcript_11091	38.83	43.07	45.12	40.18	71.84	54.59	32.13	83.54	55.25	63.33	89.14	65.4	65.24	85.83
transcript_11092	92.68	101.58	71.49	52.61	136.22	126.66	114.38	157.99	122.13	126.4	127.7	93.28	88.43	92.81
transcript_11093	2725.06	2625.7	2686.79	2584.98	4357.63	3633.73	3375.37	3131.04	3863.48	3508.66	4376.38	3776.27	3801	3899.29
transcript_11094	285	248	271	185	283	277	369	437	436	399	499	349	329	349
transcript_11095	1492.78	1490.3	2853.52	2883.62	3987.52	3208.05	1506.09	1541.78	1599.15	1646.06	1696.83	1526.13	1272.68	1244.65
transcript_11096	240.62	122.71	406.06	422.42	348.15	429.3	285.06	167.89	347.88	243.47	448.03	443.76	405.05	676.31
transcript_11097	69	92	24	38	39	27	11	2	8	6	7	1	4	1
transcript_11098	352.06	322.7	280.11	298.62	430.06	361.79	300.17	286.16	346.77	419.03	358.68	388.55	369.43	301.03
transcript_11099	194.64	208.52	141.83	170.09	223.45	195.61	248.21	290.29	266.21	267.68	318.73	326.86	319.32	307.59
transcript_111	1235.87	1107.27	978.57	1022.38	1299.36	1234.81	1264.79	1550.14	1344.89	1377.75	1503.13	1519.4	1451.11	1293.38
transcript_1110	348	319	350	333	491	368	305	277	334	349	351	332	321	361
transcript_11100	9	10	98	78	63.38	51	30	22	22	12	36.91	19	21	19
transcript_11101	784.9	795.65	305.35	270.33	425.98	377.36	426.7	510.04	712.98	707.95	1033.3	850.54	973.47	873.38
transcript_11102	5	10.53	1	2	3	3.98	10.69	13.52	13.03	4.02	3.01	0.24	6.36	3.25
transcript_11103	33	34	22	4	16	12	5	4	8	5	0	1	0	0
transcript_11104	642.54	661.96	399.88	426.32	673.6	572.32	480.64	608.48	602.3	578.59	608.45	518.1	453.48	475.61
transcript_11105	1745.68	1733.19	2907.51	3213	4192.18	3219.04	2299.34	2346.27	2440.98	2384.31	2857.75	2310.73	2352.29	2326.83
transcript_11106	2345.39	2627.26	2428.19	2091.2	3867.1	2717.79	3250.92	3467.78	3757.44	3700.65	3709.9	2814.88	3345.58	3379.14
transcript_11107	252.44	211.98	183.4	192.72	290.99	195.26	236.04	294.24	292.17	307.14	413.16	328.4	318.12	231.09
transcript_11108	127.36	155.06	82.32	76.79	86.33	67.54	36.72	21.12	9.93	64	23.91	3.07	10	8
transcript_11109	114	129	45	79	80	138	128	151	209	146	167	145	162	135
transcript_1111	0	0	0	0	0	0	0	0	0	0	0	0	0	0
transcript_11110	58.56	62.43	54.88	38.49	31.48	47.63	65.82	102.59	82.75	122.29	103.38	70.05	56.29	75.99
transcript_11111	17	22	2	0	6	2	4	0	1	6	0	0	0	0
transcript_11112	93.31	102.49	21.69	8.87	72.34	46.37	71.61	60.12	127.73	73.72	70.52	100.25	94.14	74.56
transcript_11113	550.39	572.51	374.37	397.03	722.31	636.57	637.32	717.88	659.67	643.39	748.32	663.71	641.35	630.53
transcript_11114	8475	8048	6640.99	6200	8812	7441	5034.99	5413	5904.99	5835	8744	7763	6788.05	7009.12
transcript_11115	179.16	139.07	226.11	109.68	86.01	168.05	128.58	164.2	119.29	148.74	195.7	131	146.91	113.7
transcript_11116	554.94	409.92	538.38	460.95	599.75	367.42	538.97	598.89	593.13	461.94	585.11	567.83	450.46	622.78
transcript_11117	614.28	595.69	708.11	449.95	789.49	650.75	552.78	586.31	611.68	722.47	745.81	639.83	586.45	570.11
transcript_11118	73	74	26	34	53	41	14	43	30	24	64	60	67	61
transcript_11119	230	256	195	156	220	181	202	268	286	224	264	259	262	300
transcript_1112	12.69	28.52	704.58	706	857.19	544.67	81.21	65.57	78.19	16.97	115.43	27.92	0	75.23
transcript_11120	0	0	0	0	1	0	3	0	6	0	3	1	1	2
transcript_11121	1395.59	1416.94	1415.36	1449.15	2248.42	1904.33	909.9	1459.94	1650.87	1522.79	1267.08	1371.71	1141.73	1278.35
transcript_11122	36.66	22.24	45	75.06	92.04	121.25	37.27	37.44	66.95	52.24	62.32	58.53	58.97	39.91
transcript_11123	0	0	0	3.44	0	4	1.05	0	0	0	1.09	2	0	1.27
transcript_11124	117	101.59	100.11	111.01	148.66	142.95	80.23	144.13	119.54	150.24	160.24	129.65	125.21	134.28
transcript_11125	9	5	0	1	2	5	2	9	5	3	16	1	0	4
transcript_11126	0	0	0	2	0	0	0	0	0	0	0	0	0	2
transcript_11127	448.2	446.22	454.78	450.27	535.83	437.35	397.45	493.89	493.24	441.35	571.05	475.8	469.34	475.8
transcript_11128	76	42	234	272	476	312	202	189	363	340	577	504	704	715
transcript_11129	447.78	433.11	425.7	398	570.82	504.51	519.17	534.97	525.95	540.75	572.12	477.62	479.88	463.39
transcript_1113	0.31	0	1.02	0	0	4.71	1.01	0	0	0	13.2	0	2.05	0
transcript_11130	0	0	0	0	0	0	2	0	0	0	0	1	2	0
transcript_11131	754.72	816.98	577.77	549.69	843.95	672.77	663.56	773.97	821.19	733.45	1047.11	814.41	754.41	748.98
transcript_11132	175.88	230.39	105.32	99.12	134.11	111.73	206.26	214.47	234.85	242.45	126.98	140.14	125.12	110.7
transcript_11133	732	691	473	502	747	664	619	704	735	671	848	677	733	671
transcript_11134	27	29	21	12	11	12	10	6	4	3	0	0	2	0
transcript_11135	12	9	0	1	8	12	6	4	1	4	0	0	0	0
transcript_11136	881	897	729	787	1022	982	784	734	882	910	1092	968	1022	959
transcript_11137	239	246.39	309	508	295	232.15	37	33	24	34	5	2	3	5
transcript_11138	19	19	25	11	17	13	13	11	4	1	2	3	0	0
transcript_11139	150.97	130.03	144.48	80.01	76.23	109.81	174.35	166.75	153.23	144.77	213.85	137.73	204.15	190.22
transcript_1114	1129	1159	343	338	655	585	346	400	349	335	296	314	355	310
transcript_11140	1.04	1.02	3.06	0	0	3.14	1.01	7.05	0	10.28	0	0	2.02	8.1
transcript_11141	54	30	34	26	27	5	15	15	6	19	2	0	3	3
transcript_11142	3.26	2.29	0	4.11	9.33	0	0	0	2.23	14.42	4.82	0	0	12.26
transcript_11143	0	0	0	0	5	0	0	0	3	0	0	0	0	2
transcript_11144	10	10	11	22	11	17	5	2	8	15	0	0	0	0
transcript_11145	216	233	199	138	230	234	213	243	206	213	259	223	193	214
transcript_11146	45.28	84.24	103.9	50.17	95.2	118.7	88.34	83.25	124.75	86.31	118.13	94.55	51.89	92.87
transcript_11147	85	94	104	100	165	85	87	106	106	91	85	97	80	71
transcript_11148	1860.2	1755.03	1514.8	1543.53	2159.18	1582.94	954.88	1431.58	1484.56	1495.7	1664.59	1421.01	1500.5	1161.91
transcript_11149	26.24	42.81	27.37	18.45	0	34.22	11.98	26.87	18.72	4.96	34.55	18	43.44	49.06
transcript_1115	342.43	308.67	317.06	223.95	391.56	380.68	403.55	339.32	341.89	360.93	436.4	355.5	408.71	344.08
transcript_11150	3	4	8	9	8	7	12.35	4	9	4	20	14	6	12
transcript_11151	45.24	42.39	43.8	51.61	26.57	40.26	64.5	52.12	57.83	69.52	75.82	69.32	72.63	44.28
transcript_11152	54	41	1	5	8	21	6	11	5	6	0	0	0	0
transcript_11153	3	7	6	7	0	6	10	3	9	1	1	3	0	0
transcript_11154	735.31	671.96	595.17	525.18	904.3	636.86	570.7	607.99	593.37	586.88	785.94	726.43	633.92	684.71
transcript_11155	246.52	227.12	140.72	143.47	263.23	128.72	204.57	195.75	212.43	188.6	276.63	222	173.71	210.17
transcript_11156	387.79	364.9	478.77	387.7	479.26	375.56	322.39	261.92	385.94	323.66	433.77	201.9	350.71	360.19
transcript_11157	87	95	26	39	29	31	44	49	62	54	83	56	49	48
transcript_11158	0	0	0	0	0	0	6	2	0	0	2	0	7	2
transcript_11159	769.94	787.52	476.34	483.27	750.39	527.69	996.29	999.92	1172.34	1301.9	1734.9	1645.22	1538.43	1605.45
transcript_1116	40.25	58.85	31.5	122.57	83.97	41.03	86.39	158.94	88.76	48.7	121.34	82.38	71.52	61.66
transcript_11160	7.06	0	7.45	22.6	6.98	8.71	10.26	5.92	6.02	10.04	22.28	6.62	4.31	10.83
transcript_11161	44.14	54	29	25	33.62	34	64.13	59.05	70.91	87.41	129.55	84	97.4	92.84
transcript_11162	171.85	227.95	195.59	192.16	292.22	234.22	125.19	131.14	158.6	188.65	319.77	222.3	186.21	191.46
transcript_11163	0	0	0	0	0	0	2.52	0	0	0	0	0	0	0
transcript_11164	34	32	53	46	42	66	22	21	35	28	5	11	0	2
transcript_11165	692	618	692	491	972	652	802	869	996	1039	1098	855	994	936
transcript_11166	9	8	9	10	2	9	8	10	13	1	13	12	3	5
transcript_11167	297	268	141	143	209	221	282	354	416	291	314	366	388	295
transcript_11168	2977.84	2365.08	3327.93	2827.23	4239.76	3260.92	3729.1	3325.1	4247.27	4308.74	4363.76	4001.77	4099.16	4149.33
transcript_11169	478.04	504.46	1221.57	987.35	1258.4	1070.31	642.84	684.99	891.44	871.48	579.04	585.36	605	559.67
transcript_1117	2257.82	2228.94	1658.84	1365.82	2519.52	1863.79	1361.71	1541.12	1681.97	1569.4	1767.61	1565.29	1660.7	1607.92
transcript_11170	1	1	93	97	105	60	9	4	2	4	0	1	3	3
transcript_11171	6	10	19	19	51	50	59	36	63	51	46	44	21	20
transcript_11172	1.03	5	0	2	0	11.76	8.9	7	0	6	8	2.76	10	4.4
transcript_11173	120	105	111	76	131	110	114	114	137	141	122	115	124	122
transcript_11174	144.08	122	134	83	63	95	54	49	54	50.01	7	4	6	0
transcript_11175	52	30	11	3	4	20	14	11	2	9	0	0	0	0
transcript_11176	4306.03	4030.14	4840.41	4796.99	6606.06	5390.35	3891.54	4039.01	4772.49	4273.26	5452.7	4604.78	4380.05	4465.68
transcript_11177	2.33	47	0	25.57	57	43	40	40	53.95	38.41	74.72	37.37	48.21	71.98
transcript_11178	509.6	461.44	270.19	211.35	248.7	332.63	898.58	814.99	758.7	879.69	492.7	531.83	522.27	528.21
transcript_11179	314.76	351.73	123.56	515.91	616.67	337.98	0.09	453.94	442.17	163.33	496.77	97.9	132.74	475.45
transcript_1118	9.28	19.76	64.36	13.22	42.75	25.53	22.74	41.82	47.71	34	30.37	31.26	4.43	23.38
transcript_11180	177.22	178.3	131.81	145.02	271.28	200.63	173.53	183.77	248.35	157.42	210.34	215.66	260.31	211.92
transcript_11181	1.14	4.49	6.3	0	0	2.11	0	0	2.24	11.57	7.58	4.52	2.07	6.49
transcript_11182	0	4	2	3	3	8	1	0	0	2	0	0	0	0
transcript_11183	262.47	379.01	100.9	115.01	268.12	122.39	160.44	207.66	225.38	201.31	243.28	307.28	278.94	249.95
transcript_11184	301.15	220.83	100.13	187.71	323.2	352.36	291.24	276.07	345.17	322.68	304.85	376.41	325.09	323.67
transcript_11185	0	0	0	0	0	0	0	0	0	0	0	0	0	0
transcript_11186	2	2	0	0	0	8	3	0	9	0	0	0	0	0
transcript_11187	23.46	26.62	13.69	14.09	23.74	2.18	13.24	6.03	16.62	14.08	10.55	28.83	37.91	16.19
transcript_11188	0	5.91	0	4.84	8.85	0	1.93	5.93	9.8	2	0	1.87	10.89	1
transcript_11189	914.7	853.08	605.98	434.57	703.8	600.08	812.37	801.22	808.71	1020	1075.92	949.86	766.67	778.49
transcript_1119	11	19	0	0	0	0	0	0	0	0	0	0	0	0
transcript_11190	134	80	26	15	42	30	29	19	6	16	0	4	0	0
transcript_11191	642	635	1091	1204	1311	980	343	283	376	303	420	373	277	254
transcript_11192	171	170.46	108	112.01	164.64	179	152	157.66	269.93	208.23	234.46	255	217.81	236
transcript_11193	4694.88	4563.12	3104.18	3012.04	4561.99	4001.11	3964.77	4020.65	4381.63	4422.4	5436.53	4518.06	4213.58	4187.88
transcript_11194	85.25	52.55	2.71	10.23	13.45	20.94	7.75	9.8	6.72	12.19	1	0	0	0
transcript_11195	632	605	581	529	760	626	718	780	764	753	998	711	734	715
transcript_11196	18.48	12.94	101.63	144.48	278.55	134.22	0	10.76	7.38	0	18.63	22.84	7.71	0
transcript_11197	402	310	463	434	519	387	406	357	596	493	571	435	528	459
transcript_11198	0	0	3	0	0	2	0	2	1	2	0	0	0	0
transcript_11199	20	20	80	51	71.01	74	27	26	35.43	35	49	33.11	27.99	23.12
transcript_112	0	0	0	0	1	1	0	0	0	2	0	0	2	0
transcript_1120	1717.72	1906.38	1503.37	1564.01	2113.89	1850.34	956.97	1248.85	1552.95	1286.75	3249.82	2772.61	2738.77	2448.59
transcript_11200	44	17	1	0	4	2	5	2	3	3	0	0	0	0
transcript_11201	86.04	127.91	106.15	70.23	112.61	79.02	94.37	108.57	119.94	117.9	133.36	105.17	144.85	114.52
transcript_11202	45.61	72.12	127.02	181.49	276.34	241.8	68.61	45.42	44.4	54.83	181.21	76.04	81.71	86.44
transcript_11203	2	4	3	3	0	7	2	0	0	3	0	0	0	0
transcript_11204	26.99	21.78	658.57	794.77	847.03	608.44	8	12.64	14.79	1.84	16.05	19.03	5.98	8.44
transcript_11205	32.85	10.68	0.42	0	0	0	0	26.04	0	42.46	0	56.12	0	16.3
transcript_11206	0	7.82	3.51	4.77	0	1.2	4.05	2.46	9.89	2.2	1.26	8.61	0	4.59
transcript_11207	0	0	0.97	1	4	1.33	3	0	0	2.67	0	1	0	5
transcript_11208	2198.83	2175.58	1586.96	1613.4	1925.04	1797.97	1963.56	1777.32	1971.86	2178	2190.76	1948.44	2136.56	1897.88
transcript_11209	0	0.52	4.23	0	0	0	0	0	0	0	0	0.79	0	0
transcript_1121	476	426	342	293	238	314	91	53	98	84	6	7	1	11
transcript_11210	8.61	14.44	8	3	16	10.36	6	5.18	3	6	20.09	9	4	14.43
transcript_11211	239.83	202.24	242.46	123.36	237.16	192.45	247.68	291.68	317.52	271.26	296.3	232.57	284.94	246.5
transcript_11212	1	0	0	3	7	0	2	0	3	3	5	1.99	5	6
transcript_11213	127.14	152.71	121.61	100.36	200.98	145.09	132.37	112.78	164.97	138.18	166.12	137.73	159.44	160.17
transcript_11214	771	725	766	752	1046	834	728	720	867	905	960	799	732	825
transcript_11215	152.05	175.84	602.73	545.35	664.72	371.67	163.85	175	211.29	197.32	230.48	220.23	234.09	251.45
transcript_11216	5.18	3.11	0	0	7.18	8.19	8.24	5.16	2.06	2.05	14.47	4.13	6.22	24.73
transcript_11217	47.22	53.79	33.91	34.93	95.48	48.28	30.59	20.3	39.58	34.76	29.16	37.99	44.68	31.76
transcript_11218	530.71	492.83	205.04	246.96	427.61	263.81	297.72	260.53	215.98	260.06	335.06	280.76	282	224
transcript_11219	0	0	0	0	0	0	1	0	0	0	2	0	0	0
transcript_1122	9	11	4	6	0	1	5	2	0	6	3	0	0	0
transcript_11220	177.84	215.38	100.09	70.58	184.27	166.33	71.53	99.87	132.98	101.27	170.62	152.66	228.91	184.54
transcript_11221	84.93	115.43	76.5	82.19	119.9	139	83.11	97.03	81.47	73.31	147.05	118.97	140.86	151.21
transcript_11222	141	100	26	26	24	57	27	34	12	7	0	0	0	0
transcript_11223	208.89	205.12	617.87	624.82	1038.04	629.36	245.41	213.83	316.69	300.17	245.91	228.79	281.41	195.44
transcript_11224	174	156	132	162	305	235	148	183	125	152	229	191	174	222
transcript_11225	359.35	273.02	1247.75	1258.17	2442.51	1184.47	925.01	581.72	641.96	341.58	337.65	234	274	434.26
transcript_11226	0	5	2	1	10	0	4	0	8	0	0	3	13	0
transcript_11227	8	15	0	0	0	0	0	0	0	0	0	0	0	0
transcript_11228	0	0	0	0	0	0	0	0	2	0	0	0	0	0
transcript_11229	2.99	2.98	13.82	13.91	15.86	12.92	3.92	7.96	10.86	3.88	3.94	8.96	4.94	1.92
transcript_1123	20	17	170	163	151	125	21	10	22	40	15	20	34	23
transcript_11230	18	22	17	8	27	23	9	2	1	7	0	0	0	0
transcript_11231	567.26	652.93	512.91	467.81	699.49	600.97	687.81	755.93	723.72	668.68	823.19	692.36	644.03	600.22
transcript_11232	329	385	174	179	229	231	256	246	313	261	375	286	312	285
transcript_11233	234	202	1505	1626.97	2149	2121.96	479	490	483	562	245	220	242	289
transcript_11234	1.03	5.37	33.77	5.45	18.58	3.87	8.47	13.01	3.5	10.9	8.29	4.24	0	2.28
transcript_11235	38.35	108.31	63.57	0	63.13	77.84	18.07	304.1	19.54	0	0	90.96	74.29	47.5
transcript_11236	219.56	262.8	219.7	147.65	300.9	272.4	172.31	214.75	296.06	357.37	275.88	220.58	208.77	186.19
transcript_11237	38.69	18	10	20.99	18.28	17	6.79	1	9	6	0	0	0	2
transcript_11238	449.24	518.92	360.42	179.31	428.57	252.22	374.35	205.26	334.37	482.1	407.38	400.82	330.32	222.29
transcript_11239	266.05	227.74	120.82	179.16	326.43	158.76	144.93	206.97	195.01	156.38	346.9	345.13	289.54	253.98
transcript_1124	21	6	0	0	3	1	0	1	0	5	0	0	0	0
transcript_11240	294	307	211	215	231	226	286	372	363	399	470	371	399	362
transcript_11241	31.95	41.78	16.77	12.01	15.44	5.18	31.72	16.38	10.9	5.31	11.47	54.42	21.05	49.08
transcript_11242	682.21	590.27	598.14	449.82	917.9	744.26	782.13	974.33	1063.12	935.96	911.07	877.84	832.54	722.77
transcript_11243	800.67	786.42	1690.54	1530.97	1878.72	1502.88	996.41	1128.1	1285.39	1174.66	910.84	882.29	691.55	660.99
transcript_11244	40.42	100.2	0	526.78	520	0	0	72.12	161	17.06	0	28.96	14.56	74.83
transcript_11245	3	0	16	9	23	10	0	5	0	0	0	4	6	0
transcript_11246	2369.6	2148.04	874.76	715.66	1122.96	1133.63	1108.6	1148.99	1370.6	1217.95	1708.6	1883.96	1524.01	1605.87
transcript_11247	1	0	0	0	0	0	0	0	4	2	0	0	0	0
transcript_11248	180.7	184.03	135.57	143.6	156.38	179.09	129.05	187.05	205.16	181.45	144.37	167.48	175.62	170.52
transcript_11249	6.37	10.18	99.74	101.11	100.69	61.77	9.5	8.93	2.58	7.2	0	3.58	1.09	2
transcript_1125	72	81	47	93	101	87	77	102	86	85	113	74	113	78
transcript_11250	46	40	22	6	26	25	59	38	75	45	34	25	21	25
transcript_11251	9	24	7.45	22	5	11	9	9	2	5	3	0	0	0
transcript_11252	0	0	0	0	0	0	0	3.32	0	0	0	1.53	0	6.28
transcript_11253	3.91	0	5	0.84	0	1.69	0	1.84	0	0	0	1	0	0
transcript_11254	264.41	313.76	263.55	259.06	362.09	333.62	264.73	290.87	304.38	227.39	307.24	336.29	301.76	278.36
transcript_11255	575.71	554.69	410.51	421.4	731.86	496.74	455.03	568.37	661.02	576.87	822.48	722.71	615.66	723.33
transcript_11256	1896.22	1109.03	1428.99	1554.28	755.76	1750.76	2189.33	2591.02	1909.63	3526.16	1791.25	1797.87	1738.66	1364.69
transcript_11257	0	0	0	0	0	3	0	0	0	0	0	0	0	0
transcript_11258	2	0	17	10	6	2	0	6	0	6	0	1	0	0
transcript_11259	3795.3	3351.21	5903.5	5320.28	6753.51	7318.2	5886.14	5677.5	7099.73	6242.33	6497.55	5746.33	5446.66	5489.82
transcript_1126	152.22	271.2	325.69	312.94	480.88	238.77	342.84	149.34	217.9	322.24	243.66	303.81	164.58	288.86
transcript_11260	348.75	258.13	171.34	130.97	280.2	189.52	286.05	255.97	295.09	369.85	389.06	368.76	300.54	257.96
transcript_11261	90	48	3	5	25	7	3	12	10	3	0	0	0	0
transcript_11262	41.11	135.07	20.64	47.98	7.09	63.83	16.83	22.17	15.96	0	20.02	45.43	40.35	7.36
transcript_11263	8.05	3.98	223.59	278.02	299.3	157.07	20	9.74	0	5.54	5.05	17	9	8
transcript_11264	214.2	225.79	250.45	211.91	326.88	290.98	243.75	227.55	214.36	277.48	222.46	185.28	180	260.85
transcript_11265	2.78	0	7.02	2.14	0	3.29	8.01	5.03	0	5.67	1	9.22	11	8.02
transcript_11266	251.38	243.32	154.63	169.21	299.71	209.62	203.08	175.97	217.82	317.59	192.02	182.99	229.91	183.84
transcript_11267	148.87	149.6	185.83	96.72	201	183.26	125.3	129.06	111.99	99.94	201.99	177	154.54	112.26
transcript_11268	196.9	266.13	6.65	96.91	279.33	130.37	177.8	247.39	127.55	170.35	85.99	130.51	120.17	115.28
transcript_11269	158	152	119	89	189	134	130	132	151	137	162	153	143	133
transcript_1127	154	112	146	138	209	208	129	162	151	106	158	168	154	177
transcript_11270	25	20.5	11	6.54	0	6.56	7	0	4	0	1	0	0	0
transcript_11271	4502.86	4230.32	3790.57	3318.21	4577.66	4420.41	4602.24	4772.56	5240.3	4746.68	5901.28	4990.28	4797.21	4722.18
transcript_11272	138	106	289	221	356	279	123	127	226	185	171	191	140	144
transcript_11273	24	31	18	24	15	46	3	11	8	21	0	0	0	0
transcript_11274	1.88	0	0	17.17	6.86	6.22	0	8.61	0	0	5.82	0	0	9.34
transcript_11275	12.3	15	18	19.24	9	16.47	14	19.61	23.01	22.99	21.14	31.54	18.34	30.05
transcript_11276	114	119	100	120	180	172	134	168	153	131	141	158	198	117
transcript_11277	487.76	596.63	501.53	367.68	655.49	586.85	569.94	643.21	633.26	645.96	565.42	570.71	578.41	550.47
transcript_11278	31.22	37.41	102.16	125	185.76	198.11	54.43	30.41	47.49	58.4	76.96	96.31	80.16	75.95
transcript_11279	562.91	606.56	683.93	590.38	857.76	882.9	286.51	393.39	318.07	349.13	340.39	234.84	118.97	151.29
transcript_1128	57.9	92.86	17.99	46.98	17.55	37.86	16.39	46.19	47.99	40.57	59.75	42.63	55.27	76.01
transcript_11280	52	50	840	1062	952	748	82	60	69	49	67	57	49	51
transcript_11281	91	139	0	0	0	0	8	4	10	6	0	0	0	0
transcript_11282	24	26	27	13	15	24	3	0	0	0	0	0	0	1
transcript_11283	49	65	36	28	59	26	66	57	77	108	76	50	80	40
transcript_11284	423	384	412	443	522	439	254	301	352	369	458	365	353	370
transcript_11285	210.38	205.63	92.86	80.4	106.27	106.49	205.47	233.05	278.78	270.64	238.04	221.95	198.67	159.91
transcript_11286	76	60	37	43	91	67	74	69	81	61	112	45	100	85
transcript_11287	77.56	95.49	149.99	143.38	98.75	119.28	59.97	41	39	69	1	10.62	1	1
transcript_11288	273.77	268.25	257.84	247.52	447.53	382.08	295.19	298.21	348.45	344.09	401.24	375.62	304.06	337.64
transcript_11289	6	3.51	0	7	1	4	3	4.21	7	5.95	3	1	2	3
transcript_1129	13.02	9.03	42.17	39.32	0	59	61.94	45.93	45.14	17.53	21.52	46.86	17.43	17.36
transcript_11290	327.03	386.33	133.91	177.84	322.27	285.24	433.11	337.55	285.34	384.27	231.99	284.72	289.14	184.69
transcript_11291	0	0	9	3	0	0	0	0	2	0	0	0	0	0
transcript_11292	300.08	259.2	99.85	151.16	187.64	199.81	248.26	308.05	295.03	248.79	309.2	202.83	168.56	206.97
transcript_11293	1	4	2	3	3	3	3	0	7	3	0	0	0	0
transcript_11294	411	310	290	339	427	353	341	275	347	372	446	354	343	307
transcript_11295	474.55	483.38	1355.68	1643.58	2084.15	1632.79	736.15	660.68	659.41	726.09	930.7	698.17	600.58	696.2
transcript_11296	71.39	103.82	90.76	141.66	262.75	125.68	38.39	90.2	122.17	65.2	59.94	21.58	35.35	51.2
transcript_11297	51	40	56	24	24	32	15	9	9	15	0	3	0	0
transcript_11298	13	8	6	10	10	11	20	13	4	16.03	11	9	10	9
transcript_11299	28	24	54	57	66	44	6	5	4	0	0	0	0	0
transcript_113	1150.05	999.37	755.07	869.55	943.65	915.61	867.77	989.82	784.99	888.43	1141.12	653.83	762.2	580.84
transcript_1130	2	5	0	0	0	1	0	0	0	2	0	0	0	0
transcript_11300	41	28	12	9	6	14	2	0	5	7	4	0	0	0
transcript_11301	292	315	169	193	300	281	285	250	346	329	420	372	336	347
transcript_11302	100	71	28	51	33	23.06	71	79	74	59	74	60	73	54
transcript_11303	28	20	383	320	617	407	61	57	35	58	210	180	207	170
transcript_11304	25	29.74	24.73	33.58	84.58	77.84	46.4	62.78	57.99	60.01	101.77	80.13	66.76	79.73
transcript_11305	48	27	15	26	23	13	2	3	1	18	2	0	5	0
transcript_11306	18	6	9	16	0	3	0	1	6	4	0	0	0	0
transcript_11307	146.99	173	141	160	222.99	144.99	122.99	148	162	145	180.97	131.97	135.93	124
transcript_11308	0	0	0	0	0	0	0	0	0	0	0	0	0	0
transcript_11309	1959.59	1985.34	2124.83	1918.36	3051.66	2287.66	2587.11	2846.74	3527.13	2980.3	2768.17	2373.19	2235.81	2096.92
transcript_1131	0	3	2	0	0	2	0	0	5	0	0	0	3	5
transcript_11310	93	80	513	592	930	770	81	103	104	108	158	122	114	79
transcript_11311	16	11	18	11	0	5	5	4	4	2	0	0	0	0
transcript_11312	247	299	152	228	414	341	237	251	378	398	513	505	485	541
transcript_11313	20	30.54	50.99	33.19	34.67	46.87	33.99	38.77	27.01	39.58	21.91	23.02	15	29.03
transcript_11314	0	0	0	0	0	0	0	0	0	0	0	0	0	0
transcript_11315	0	0	6	4	4	0	1	0	0	3	0	0	0	2
transcript_11316	113.05	136.53	174.84	105	218.44	160.55	163.26	195.03	165.85	200.01	102.13	145.42	113	84.36
transcript_11317	0	0	127.04	175.83	188.11	116.13	0	0	0	0	0	0	2	0
transcript_11318	223	190	168	155	251	172	264	285	276	252	250	220	215	210
transcript_11319	5.36	6.3	4.26	9.51	6.48	2.12	3.28	8.98	14.32	8.62	14.29	13	27.42	5.5
transcript_1132	129	111	79	70	122	54	127	156	135	123	100	95	75	78
transcript_11320	5.28	12.6	10.66	2	9.71	2	1.21	8.32	15.22	12.36	2	0	5.13	7.66
transcript_11321	127.32	65.01	36.07	67.53	103.43	55.35	101.72	142.13	0	86.1	139.24	110.71	112.66	115.73
transcript_11322	0	0	0	0	0	0	0	0	0	0	0	0	0	0
transcript_11323	0	0	0	0	0	0	0	0	0	0	0	0	0	0
transcript_11324	17	28	26	23	40	31	38	12	45	20	36	36	28	32
transcript_11325	145.32	164.06	234.76	249.28	375.17	143.01	133.23	148.29	139.46	129.6	113.46	164.08	96.77	83.45
transcript_11326	29.84	44.19	27.76	18.57	38.98	57.09	40.49	32.67	51.22	47.68	43.45	63.86	55.07	51.96
transcript_11327	8	9	0	0	4	0	0	4	0	0	0	0	0	0
transcript_11328	1	1	0	0	0	3	0	0	0	0	0	1	0	0
transcript_11329	470.5	427	227.77	368.48	532.77	348.13	391.48	508.96	555.78	432.03	448.23	662.94	470.59	509.97
transcript_1133	70.57	117.11	83.56	62.59	75.64	66.73	27.81	71.18	86.86	19.71	84.92	175.29	57.51	46.49
transcript_11330	6	9.01	50.09	76.59	86.12	41.03	13	12.97	6.78	15.55	3.13	11.99	2.93	6.76
transcript_11331	12	9	0	12.71	19	11.24	12	2	17	29	9.81	13.9	8	14
transcript_11332	40.87	28.08	18.58	0.01	31.99	47.72	35.07	5.06	52.46	43.4	29.18	9.96	39.13	0
transcript_11333	120.13	153.03	69.98	70.95	113.18	73.52	143.9	185.58	182.86	170.97	222.47	135.64	190.15	232.65
transcript_11334	156	142	115	146	236	135	135	141	140	157	119	124	75	78
transcript_11335	11350.6	11660.1	5618.27	5428.54	7806.31	6805.76	5379.45	5871.56	6730.96	7615.75	13714.3	13339.9	12316.6	11284.3
transcript_11336	56.4	71.7	84.1	77.66	65	69.48	85.22	113.66	143.72	73.08	101.01	72.81	86.88	69.01
transcript_11337	375.58	411.67	284.48	302.06	426.71	272.81	348.43	387.37	393.05	403.51	440.43	385.56	429.24	362.64
transcript_11338	33.33	30.76	18.91	32.53	32.23	34.37	36.05	26.08	60.63	56.83	51.24	31.86	26.39	40.45
transcript_11339	930.05	1200.82	458.53	523.01	744.17	558.91	412.79	553.6	554.28	752.39	1704.6	1454.06	1666.96	1526.66
transcript_1134	1972	2076	2791	2853	4071	3417	1580	1525	2017	1819	2601	2276	1983	2069
transcript_11340	11	24	2	10	6	5	3	2	3	0	0	0	0	0
transcript_11341	372.08	383.81	119.6	159.14	192.61	134.36	184.61	185.24	143.31	161.7	424.5	340.18	261.16	294.08
transcript_11342	715.56	626.26	584.78	498.63	644.48	579.84	789.13	881.83	882.07	831.4	933.08	694.07	711.84	707.55
transcript_11343	228	212	177	163	248	218	270	335	297	302	338	253	295	265
transcript_11344	16.01	23.78	44.41	32.99	16.85	24.83	37.01	41.12	35.65	26.92	42.7	22.53	27.32	22.21
transcript_11345	809	888	595	449	834	603	644	593.76	711.79	605	773	689.89	684	659.93
transcript_11346	187.64	143.13	214.69	135.24	207.24	160.85	197.33	160.73	141.32	135.73	233.78	208.68	119.39	184.29
transcript_11347	39	42	25	15	8	26	51	53	55	26	90	42	73	51
transcript_11348	16657.6	15822.1	7590.85	7449.08	12307.5	10569.1	7944.77	9551.66	9490.16	10045.3	8383.01	7629.49	7442.07	7494.68
transcript_11349	29.11	16.66	164.17	138.42	135.11	118.66	70	81.04	133.26	95.21	68.4	62.71	63.65	67.55
transcript_1135	165	129	24	18	35	28	33	27	10	21	3	0	0	0
transcript_11350	767.51	813.87	2142.07	2324.24	3121.67	2407.34	617.79	711.95	619.39	655.53	558.81	496.62	367.25	384.18
transcript_11351	50	61	62	40	27	23	5	1	4	6	0	0	0	0
transcript_11352	135.12	231.97	104.89	68.46	64.3	93.86	88.28	27.62	144.25	174.61	166.05	164.92	189.95	207.25
transcript_11353	363.08	387.71	315.27	326.94	432.93	383.1	308.1	306.13	355.34	351.16	487.96	439.34	377.83	333.13
transcript_11354	0	2.18	0	3.2	0	0	0	1.07	0	0	0	0	1.02	1.08
transcript_11355	2857.07	3096.17	3481.72	3237.95	4604.35	3831.2	3386.66	3581.35	4158.39	3654.77	2803.79	2562.25	2545.13	2342.19
transcript_11356	37.39	53	28.69	61.67	117.2	63.24	24.04	18.07	55.35	23.8	47.53	28.4	23.61	47.19
transcript_11357	29	25	20	15	9	13	0	2	6	9	0	2	2	0
transcript_11358	2222.17	1775.63	1866.68	2011.85	2780.79	2313.77	1518.07	1614.47	1847.89	1765.29	2101.96	1813.47	1525.04	1710.86
transcript_11359	187.78	203.08	135.95	104.71	208.87	142.39	120.09	203.32	196.71	185.28	211.39	172.88	112.29	167.18
transcript_1136	374	377	425	352	543	479	449	471	490	447	521	425	454	408
transcript_11360	1025.43	894.76	702.68	603.22	1074.33	899.26	1050.94	1036.22	1228.87	1103.31	1243.85	1067.26	1023.73	942.29
transcript_11361	101.38	123	77.41	95.73	200	109	174	140.39	184	172.91	133.65	147	113	93.62
transcript_11362	159.16	172.31	151.88	157.39	231.93	216.75	224.54	199.52	201.44	182.41	312.6	207.81	217.48	203.93
transcript_11363	505.44	540.75	398.24	356.77	550.09	541.37	645.21	632.12	863.5	699.89	614.92	589.94	633.98	574.64
transcript_11364	43.16	28.37	27.93	10.99	0	18.93	20	14.6	18.8	45.92	33.06	26.81	11.83	5.27
transcript_11365	948.88	1027.28	584.82	375.52	937.22	725.44	922.01	1078.2	1174.43	964.26	891	943.06	1053.31	919.49
transcript_11366	508	404	163	140	208	159	199	291	307	197	782	731	590	645
transcript_11367	101.85	76.03	41.93	32.47	55.82	51.13	118.5	82.29	75.07	108.14	106.77	122.62	62.35	80.55
transcript_11368	0	1	4	2	13	1	0	1	5	0	2	0	8	2
transcript_11369	415.7	361.49	310.07	337.73	395.4	477.22	289.59	251.47	335.85	275.14	410.23	395.26	332.53	327.28
transcript_1137	76	85	55	25	44	39	136	106	118	110	76	53	66	74
transcript_11370	14	8	13	4	4	4	4	1	5	8	1	14	6	8
transcript_11371	3	4	0	0	0	0	0	0	0	0	0	0	0	0
transcript_11372	992.36	814.46	1342.29	1432.1	1766.15	1383.95	946.92	944.63	952.17	987.61	1081.62	924.01	850.83	816.1
transcript_11373	48	59.96	36.17	13.97	44.08	48.79	78.27	46.64	102.94	99.99	94.54	77.66	75.45	52.5
transcript_11374	127.03	164.59	112.24	127.75	216.07	155.68	80.58	88.25	109.51	97.54	178.97	144.62	141.28	126.67
transcript_11375	2	5	8	11	12	13	6	2	11	6	5	6	4	1
transcript_11376	90	95	128	154	169	143	120	141	186	191	199	172	174	201
transcript_11377	0	0	3	1	6	1	1	0	0	0	2	2	0	3
transcript_11378	1937.4	1998.33	1075.61	1075.15	1419.72	1317.01	1007.41	1033.7	1054.01	1119.8	1753.66	1626.56	1690.46	1702.64
transcript_11379	50.51	58.46	32.31	20.47	61.43	25.88	40.78	47.09	54.47	11.46	53.38	71.96	66.61	56.73
transcript_1138	155	113	139	171	195	168	144	154	207	174	171	141	172	175
transcript_11380	0	0	1	1	0	4	0	0	6	6	6	0	8	0
transcript_11381	235.41	240.14	138.42	125.87	289.14	175.59	178.96	215.52	280.06	150.04	240.73	181.58	247.84	191.35
transcript_11382	306	364.27	178	177	261	171	121	196	110	156	187.3	120	163.16	123
transcript_11383	16	17.41	23	37	8	16	6	4	5	2	0	3	5	3
transcript_11384	1662	1662.76	1123.83	1040.21	1958.64	1437.04	1190.71	1066.43	1568.43	1507.39	1674.01	1345.33	885.08	1218.76
transcript_11385	117.53	88.09	104.75	115.81	247.89	130.95	84.12	83.23	69.36	70.07	90.06	82.21	74.69	68.34
transcript_11386	1595.76	1666.33	2008.36	1963.34	3098.8	2302.64	1551.62	1686.47	1754.42	1754.87	1796.06	1413.12	1604.31	1437.77
transcript_11387	58	32	2	7	1	13	10	10	10	11	0	0	0	0
transcript_11388	2	3	8.01	1	17.01	30.02	10.01	17.01	21.04	5	5.01	20.02	4.01	13.01
transcript_11389	539.75	571.95	722.59	851.51	966.88	590.39	38.41	0	22.82	41.37	558.76	322.3	366.58	303.18
transcript_1139	398.2	427.04	742.56	744.58	920.19	748.28	373.86	393.41	412.78	445.24	405.42	405.9	354.25	378.78
transcript_11390	0	0	0	0	0	1.08	1.04	0	0	0	0	0	5.79	0
transcript_11391	6	7	0	3	5	10	0	3	0	3	0	0	0	0
transcript_11392	585.2	624.48	301.64	265.08	479.1	445.28	480.71	435.5	648.66	543.01	579.61	457.25	496.57	436.38
transcript_11393	460.65	501.94	394.05	334.44	509.93	403.95	416.91	399.78	559.14	550.44	682.6	566.23	484.22	497.83
transcript_11394	394.56	415.76	217.36	163.12	451	296.6	296.72	429.97	370.54	289.7	315.84	260.37	262.51	282.94
transcript_11395	40	27	3	6	7	11	5	3	3	3	0	0	0	0
transcript_11396	123.16	350.33	238.31	152.27	245.71	598.01	74.05	35.87	328.22	171.67	127.37	0	142.09	0
transcript_11397	15	36	0	0	0	0	1	3	1	0	0	0	0	0
transcript_11398	7.33	1.68	0.72	1.75	18.48	8.27	2.88	2.73	1.78	6.84	12.99	3.8	0.65	1.79
transcript_11399	21.59	10.22	12.16	33.92	15.7	27.23	21	10.69	30.03	24.96	24.64	13.98	15.36	14.23
transcript_114	656.93	763.42	494.43	463.15	746.97	758.83	650.07	545.69	745.9	679.95	1093.2	924.96	880.65	850.31
transcript_1140	374.63	339.93	340.1	271.42	459.81	420.89	483.23	464.99	587.85	406.14	589.48	421.62	450.72	542.43
transcript_11400	218.33	203.68	213.81	245.06	383.02	235.63	191.68	167.33	187.99	239.24	171.06	189.85	117.93	169.67
transcript_11401	0	0	0	0	0	0	0	0	0	0	0	3.04	0	0
transcript_11402	30	18	17	32	25	11	11	4	14	4	0	0	0	0
transcript_11403	41	26	21	32	8	30	18	16	18	24	0	1	0	0
transcript_11404	25	14	5	2	4	4	3	2	1	6	0	1	0	0
transcript_11405	900	849	574	613	978	707	777	813	906	914	942	910	827	823
transcript_11406	1	0	0	0	8	0	0	0	0	0	1	0	0	0
transcript_11407	71.62	69	51.01	42	40	79	105.9	86.91	57.62	62	53	38	44	49
transcript_11408	162.31	64.75	71.52	68.33	125.63	113.74	84.42	72.79	12.36	76.73	64.95	46.43	39.18	33.09
transcript_11409	2011.79	2095.62	1297	1051.03	1911.99	1720.43	2515.98	2340	2728	2495.18	2730	2428.99	2112.51	1913.22
transcript_1141	357	223	39	63	92	133	54	81	69	64	0	0	5	6
transcript_11410	297.74	340.58	1109.44	1318.31	2191.59	1543.07	316.38	410.25	359.75	380.29	244.39	311.02	356.72	321.79
transcript_11411	19.23	30.82	54.63	75.18	97.1	65.54	27.78	42.72	59.85	43.21	23.9	34.35	41.07	12.22
transcript_11412	0	2	4	7	7.63	8	3	10	1	0	4.51	3	3	3
transcript_11413	1196.57	1181.85	1088	1145.45	1639.38	1199.21	1027.86	1151.9	1212.01	1186.26	1478.38	1263.36	1219.79	1125.99
transcript_11414	1075.21	1060	860.03	868	1310	1113.29	1051.18	1135.29	1413.6	1236.38	1261.36	1167	1019	1119.2
transcript_11415	15.05	5.81	15.77	6.41	17.09	34.58	32.04	20.06	35.15	25.9	8.48	8.78	56.41	14.5
transcript_11416	11.54	7.94	0	16.56	5.66	13.33	11.28	27.21	3.51	13.46	2.23	15.23	13.7	11.31
transcript_11417	336.47	603.22	135.32	126.54	236.25	193.24	303.64	320.83	364.25	194.67	312.25	375.85	241.12	361.42
transcript_11418	14.06	13.85	18.03	23.62	4.6	1.71	6.78	12.75	18.72	9.47	14.82	17.98	9.66	7.2
transcript_11419	15.83	33.89	11.62	19.72	17	26.12	17.7	17.66	58.07	31.35	42.15	29	35.15	17.27
transcript_1142	263.52	201.75	233.22	211.27	310.29	267.07	228.61	240.92	215.79	212.97	269.34	238.42	263.97	215.66
transcript_11420	62	62.99	62	78	114.18	85	75	56.13	74	57	110.33	66	74.12	54
transcript_11421	43.61	29.45	44.07	33.38	14.12	5.35	77.37	100.45	76.61	68.6	54.29	68.46	94.26	91.94
transcript_11422	13	10	34	32	33	16	21	5	11	15	17	15	4	11
transcript_11423	261.55	141.33	734.87	674.45	904.09	653.39	138.22	185.12	213.73	149.61	301.19	175.34	195.22	183.98
transcript_11424	3003.27	3079.49	2283.19	2067.33	3229.43	2767.85	3459.09	3464.17	3910.16	3724.72	3804.49	3362.79	3374.62	3100.33
transcript_11425	116	36	3	1	11	2	13	8	4	16	0	0	0	0
transcript_11426	2	6	0	0	0	1	8	15	14	16	0	0	0	1
transcript_11427	83.55	77.7	58.61	98.79	130.7	270.3	107.89	38.98	89.2	85.05	84.69	67.11	175.82	33.38
transcript_11428	340.96	337.55	219.5	271.69	411.4	289.29	280.8	343.81	369.37	381.48	582.85	401.34	369.1	410.45
transcript_11429	1928.74	1866.2	691.28	707.49	1172.05	955.66	860.37	1016.35	1286.01	1169.31	2023.37	1660.35	1370.48	1224.97
transcript_1143	35	19	22	50.1	60	42	38	76	85	66	80	43	38	57
transcript_11430	0	0	13	0	0	3	0	1	0	0	0	0	0	0
transcript_11431	0	0	0	0	0	0	0	0	0	0	0	0	0	1
transcript_11432	3	1	0	0	0	7	1	4	0	1	0	0	0	6
transcript_11433	153	121	131	92	136	162	173	184	213	229	201	161	164	159
transcript_11434	1161	1054	983	977	1374.32	1175	866	916	1023	1106	1223	1078	949	1019
transcript_11435	166	126	135	163	220	185	217	211	244	193	180	215	215	196
transcript_11436	329	319	288	290	344	323	245	284	391	355	444	346	278	317
transcript_11437	196.97	324.08	261.09	184.58	231.87	460.05	193.31	555.57	423.08	486.08	423.1	246.51	558.26	433.03
transcript_11438	41	21	50	12	36	23	11	7	14	21	3	6	0	0
transcript_11439	254	229	311.45	252.76	306.14	258.99	245.87	223	286	271	355.65	264	275.51	269
transcript_1144	1757	1709	927	924	1329	1102	1681	1703	1910	1896	1905	1704	1681	1490
transcript_11440	518.98	513.63	209.72	326.98	447.25	445.01	143.81	609.2	262.37	328.77	498.86	442.43	390.3	190.83
transcript_11441	174.85	207.72	168.05	183.79	234.6	272.75	237.65	260.51	286.92	264.62	295.95	209.82	194.9	300.93
transcript_11442	60.05	81.96	12.63	50.18	44.93	84.21	104.25	95.12	143.16	122.4	121.31	104.92	124.16	75.37
transcript_11443	2335	2285	2814	2507	3830	2898.01	2541	2440	2951	2866	2496	2287	2055	2201.01
transcript_11444	12	11	0	0	0	0	0	0	0	0	0	0	0	0
transcript_11445	432	430	655	553	970	861	374	413	502	434	645	578	518	479
transcript_11446	14.53	7.72	114.56	182.49	97.93	172.93	13.65	5.91	23.88	8.33	0	10.44	6.01	6.71
transcript_11447	33	23	25	17	5	16	6	9	13	8	1	0	0	0
transcript_11448	165	153	96	112	142	123	187	190	228	197	239	210	228	206
transcript_11449	52	36	35	25	50	36	79.39	57	49	45	83	50	55.98	55.91
transcript_1145	88	116	117	93	95	118	66	89	101	61	172	115	89	108
transcript_11450	1658.06	1763.88	3038.21	3418.8	4515.09	3730.49	2003.14	1688.03	2024.05	2014.44	2236.62	1911.83	2032	1800.72
transcript_11451	653.63	730.18	570.44	496.51	807.84	695.56	602.18	611.68	764.96	669.64	869.23	782.12	749.98	747.95
transcript_11452	17.52	29.12	5.97	9.21	14.91	15.95	9.61	17.82	10.48	27.86	39.17	23.41	25.48	17.15
transcript_11453	1	3	0	7	2	2	3	6	2	3	0	4	2	3
transcript_11454	23.54	38	218	225.18	377.76	238.05	46	59.98	69.12	57	49.22	36	72.75	55
transcript_11455	0	0	0	8.57	0	13.8	2.44	6.77	0	0	0	0	0	16.28
transcript_11456	0	0	0	0	0	0	0	3	4	0	0	0	1	1
transcript_11457	1576.18	1204.73	948.18	1028.95	1501.8	997.65	1302.1	1337.14	1709.45	1485.44	1722.88	1373.53	1433.56	1362.59
transcript_11458	17	17	10	3	18	8	3	6	8	4	9	6	4	9
transcript_11459	1	2	1	5	6	3	0	1	0	0	0	0	0	0
transcript_1146	85	36	3	2	19	22	3	19	0	3	0	0	0	0
transcript_11460	8.33	4.16	4.34	1.14	11.32	5.13	14.44	18.46	24.3	13.06	13.08	7.31	25.29	16.54
transcript_11461	0	0	0	0	0	1	0	0	2	0	0	0	0	0
transcript_11462	21.92	22.01	62.6	41.95	43.12	31.85	48.6	48.07	54.67	59.01	38.2	39	36.96	31
transcript_11463	91.83	64.22	31.71	63.93	91.92	58.83	94.5	87.23	129.83	87.68	78.46	34.95	66.11	34.39
transcript_11464	1488	1558.99	1615.99	1483	2392	2128	1641	1642	2064	1867	2028.97	1712	1875	1710
transcript_11465	1453.56	1397.93	983.74	864.35	1512.89	1247.86	1435.78	1262.1	1400.5	1448.51	1627.03	1355.52	1280.27	1235.11
transcript_11466	184.21	212.83	192.54	233.21	312.36	306.07	228.84	242.49	253.21	196.29	333.97	259.37	262.64	252.57
transcript_11467	159.47	170.94	163.12	224.94	208.21	248.83	163.15	121.24	158.38	176.75	236.5	215.09	153.23	139.31
transcript_11468	0	0	0	0	0	0	0	0	0	0	0	0	0	0
transcript_11469	1.64	0	6.3	10.22	3.84	6.45	0	7.98	5.36	2.83	6.43	9.69	2.77	1.39
transcript_1147	0	0	0	0	0	0	0	0	0	0	0	0	0	0
transcript_11470	0	0	0	0	2	0	0	0	0	0	0	0	0	2
transcript_11471	169.29	172.11	228.12	241.1	307.1	200.9	185.45	184.24	200.77	230.11	206.01	138.75	143.91	161.16
transcript_11472	46.92	41.13	45.7	38.69	40.53	46.97	48.06	30.82	60.18	33.67	60.06	56.13	37.25	34.12
transcript_11473	23.93	37.5	5.81	3.36	8.1	6	3	2.67	7	3	0	0	0	0
transcript_11474	106	141	113	54	77.01	83	87	105	74	104	144	101	153	88
transcript_11475	13	16	14	18	0	3	7	5	3	10	2	1	0	0
transcript_11476	3.34	7.74	2.22	4.46	11.07	13.15	3.32	1.08	3.24	2.19	7.7	5.55	1.12	3.3
transcript_11477	1	3	1	0	0	4	0	4	0	0	10	6	16	1
transcript_11478	238.84	183.31	181.97	129.47	334.47	214.74	212.73	212.24	152.26	285.39	237.74	250.69	197.01	187.98
transcript_11479	365.04	391.95	257.09	292.02	436.01	354.84	405.5	358.78	342.01	404.79	487.19	486.76	414.96	400.87
transcript_1148	155.01	153.02	104.87	39	123.02	103.38	117.86	121.95	97.33	104.22	81	93.87	60.86	74.92
transcript_11480	35	52	40	38	43	31	15	24	8	11	5	4	0	3
transcript_11481	0	0	0	0	0	0	0	0	0	0	0	0	0	0
transcript_11482	140	156	143	97	220	143	158	142	200	196	195	149	162	151
transcript_11483	185.82	98.42	141.5	139.06	220.23	187.48	141.99	120.58	171.24	195.42	183.5	203.05	161.02	112.4
transcript_11484	2	2	7	3	5	7	0	3	2	7	7	0	3	1
transcript_11485	116.97	89.23	30.23	36.99	142.95	97.71	110.81	97.49	183.51	136.87	140.24	144.63	116.78	96.74
transcript_11486	8.67	4.2	0	0	8.16	3.16	4.2	4.23	6.27	2.14	2.13	1.05	4.3	4.25
transcript_11487	0	3.76	0	0	0	0	0	0	6.39	0	1.27	0	0	0
transcript_11488	258.3	169.77	71.36	79.81	54.74	94.67	72.65	137.25	143.78	84.39	69.85	148.34	108.11	166.49
transcript_11489	0	0	0	0	0	0	0	0	0	0	0	0	0	0
transcript_1149	81	63	15	12	25	43	15	25	12	13	0	0	0	1
transcript_11490	48	54.31	52.23	129.78	117.29	61.46	95.33	91.2	64.11	74.54	47.09	83.84	82.09	72.25
transcript_11491	0	2.48	0	0	0	3.56	2.46	0	2.58	1.12	6.4	0	1.33	2.46
transcript_11492	9	9	11	25	15	5	10	3	4	2	0	0	0	7
transcript_11493	5	7	10	63	19	15	1	4	0	0	0	1	2	0
transcript_11494	158	188	192	136	314	237	202	211	255	275	204	186	209	219
transcript_11495	698.81	562.85	577.9	598.6	796.1	740.71	449.93	539.51	606.45	608.88	716.86	689.86	610.93	603.98
transcript_11496	2.39	0	0	10.7	0	3.08	8.18	1.2	4.86	0	6.08	1.15	8.84	3.5
transcript_11497	0	0	20.83	18.47	29.42	3.01	0	0	14.39	11.24	3.23	0	0	0
transcript_11498	303	343	206	156	285	203	174	209	188	214	666	459	344	314
transcript_11499	0	0	2	10	9	0	0	0	0	0	0	0	0	0
transcript_115	0	0	0	0	0	0	0	0	0	0	0	0	0	1
transcript_1150	25	19	12	8	16	22	3	5	8	1	0	0	0	0
transcript_11500	820	819	1128	1032	1404	1322	1032	933	1266	1221	1016	998	1306	1194
transcript_11501	0	0	0	0	0	0	0	0	0	0	0	0	0	0
transcript_11502	155.85	106.92	136.6	162.12	111.56	156.45	165.45	185.05	167.03	197.65	213.64	184.61	129.79	214.05
transcript_11503	2238	2234	1608	1396	2127	1685	1223	1388	1506	1733	1754	1475	1504	1569
transcript_11504	35	34	27	26	21	27	40	41	37	45	61	57	51	50
transcript_11505	217.06	210.35	204.14	137.22	261.21	229.08	227.22	227.32	194.43	251.8	251.55	181.84	207.8	160.68
transcript_11506	0	0	0	0	0	0	0	0	0	0	0	3.71	0	1.88
transcript_11507	204	132	15	18	22	48	41	19	18	31	1	0	0	0
transcript_11508	56	57	47	24	55	50	66	74	48	61	51	40	30	33
transcript_11509	182.86	170.57	211.19	145.11	252.56	268.17	197.75	189.42	222.15	156.68	294.66	244.17	303.91	249.37
transcript_1151	3	3	0	0	0	0	0	0	0	0	0	1	0	3
transcript_11510	241.22	269.63	176.63	165.99	208.27	187.2	208.3	348.53	372.81	276.81	390.69	208.33	301.09	395.17
transcript_11511	479	471	366	336	242	288	99	90	86	95	29	20	12	12
transcript_11512	177	176	178.77	142	92	126	79	58	60	66	11	23	7	5
transcript_11513	1051.49	964.56	1541.4	1042.66	1665.57	2005	1477.54	1377.44	1204.7	1259.03	608.79	552.29	539.23	388.17
transcript_11514	184	177	175	157	243	225	187	153	210	178	181	160	194	156
transcript_11515	5	0	0	0	0	1	0	4	0	0	0	0	0	3
transcript_11516	271.41	240.12	117.28	162.6	256.2	266.36	184.35	197.67	166.91	254.08	255.43	278.54	298.62	164.95
transcript_11517	88	78.82	29.17	52.78	40.98	47.47	72.24	106.35	118.31	110.12	132.19	115.99	153.71	115.53
transcript_11518	431.63	358.29	332.34	313.47	457.73	412.32	441.36	447.58	568.59	438.03	516.35	449.54	498.66	473.77
transcript_11519	1772.27	1639.37	976.57	883	1308.84	1071.44	1854.62	1676.39	2183.94	2279.6	1634.31	1611.12	1763.62	1881.68
transcript_1152	50	37	21	21	19	13	8	1	0	9	0	1	0	3
transcript_11520	36.18	112.57	57.08	44.69	176.57	177.73	102.48	123.25	96.76	151.38	82.67	121.25	139.85	82.34
transcript_11521	109.26	115.96	339.55	307.61	445.37	295.23	214.07	231.27	211.76	195.4	268.02	181.79	171.44	189.23
transcript_11522	1224.87	1513.08	1934.14	1744.65	2248.1	2087.96	1578.79	1650.24	1597.97	1649.15	1529.16	1356.59	1334.83	1198.46
transcript_11523	111.61	120.62	102.23	81.23	106.37	101.97	150.22	129.78	136.48	133.88	110.16	185.88	131.45	145.96
transcript_11524	41	66	0	0	0	0	5	6	2	0	0	0	0	0
transcript_11525	39.98	57	55.16	61.55	79.77	100.35	37.7	24.24	38.99	35.45	46.65	45.24	44.7	30.38
transcript_11526	46.07	42.16	23.45	28.32	52.91	24.92	34.78	30.32	65.59	33.94	41.61	59.79	34.09	71.19
transcript_11527	281.68	381.18	329.85	314.6	435.2	514.99	395.88	201.51	288.54	463.5	282.67	428.33	335.84	347.83
transcript_11528	186.42	281.69	105.94	23.17	146.84	127.43	146.34	174.98	287.26	193.75	162.29	207.14	278.78	202.03
transcript_11529	2	12	1	7	2	3	2	0	0	3	0	0	0	1
transcript_1153	238	249	55	30	65	67	26	67	20	46	69	64	64	44
transcript_11530	94	104	5	44	82	46	66	72	88	66	62	55	54	41
transcript_11531	160.68	139.23	311.92	198.52	318.04	325.32	170.3	214.41	224.95	252.96	217.28	202.43	245.69	166.28
transcript_11532	958.92	922.65	1437.72	1355.71	1775.52	1609.44	1718.5	1758.86	1895.92	1874.19	1377.47	1234.99	1017.71	958.75
transcript_11533	0	6	0	2	0	3	0	2.07	0	1.02	0	0	2	0
transcript_11534	269	293	272	264	343	308	249	214	275	307	395	371	330	349
transcript_11535	176	211	58	49	78	76	71	79	62	59	0	4	1	0
transcript_11536	31.69	33.93	8.91	9.45	32.98	13.55	23.45	28.03	26.16	9.08	33.2	28.87	21.89	15.76
transcript_11537	216	226	111	141	184	175	177	195	222	229	266	216	186	196
transcript_11538	0	0	0	0	0	0	0	0	0	0	0	0	0	0
transcript_11539	92.58	56.5	78.64	61.06	122.15	67.16	96.42	65.53	117.74	91.1	159.96	109.41	121.3	118.56
transcript_1154	1688.01	1637.37	1761.53	1527.94	2461.4	2300.3	1306.86	1324.58	1421.02	1281.29	1749.72	1574.22	1203.79	1125.84
transcript_11540	118	132	76	76	171	115	67	97	62	84	96	115	120	119
transcript_11541	207	196	157	141	262	138	200	229	275	212	284	208	215	187
transcript_11542	10.97	14.22	312.46	249.85	442.21	288.95	10.91	16.94	1.19	4.04	15	7.86	11.44	11.32
transcript_11543	1117.98	985.5	506.27	447.96	594	529.44	375.52	441.42	512.26	423.52	709.32	638.73	582.19	585.93
transcript_11544	23	33.24	10.49	9.31	33	7	20.13	24.12	14.15	33	22.21	8	18	11.17
transcript_11545	746.78	665.44	318.08	381.97	684.66	457.35	585.08	505.33	862.06	651.68	570.74	766.98	462.3	551.81
transcript_11546	1	1	0	0	4	3	1	0	0	0	0	0	0	3
transcript_11547	513	502	332	318	547	397	411	543	508	424	614	492	557	483
transcript_11548	15.24	22.91	0	4.23	16.23	21.96	26.28	31.34	13.12	15.42	33.99	35.23	24.02	14.5
transcript_11549	206.6	201.28	223.72	254.14	344.63	350.44	126.19	154.95	254.72	168.69	230.01	327.39	249.07	246.96
transcript_1155	367.87	399.74	378.1	391.03	689.7	402.45	232.51	322.82	407.52	316.48	438.07	355.53	311.42	311.56
transcript_11550	1290	1349.51	667.47	524.2	511.53	764.66	714.01	962.17	922.19	757.23	1054.71	1088.98	1004.96	708.69
transcript_11551	0	0	0	0	0	0	0	0	1	0	0	2	0	1
transcript_11552	214.33	157.53	604.79	645.97	852.79	572.73	390.7	433.45	560.34	424.32	373.28	340.27	362.73	396.12
transcript_11553	100.57	98.87	117.65	142.24	263.07	91.13	145.38	171.99	268.55	157.37	158.94	150.04	127.4	158.03
transcript_11554	5	6	9	9	9.03	8	11.04	10	8	16	16	7	7.06	9.25
transcript_11555	18	24	19	11	16	14	12	6	8	22	1	0	0	0
transcript_11556	185	158	164	205	211	270	158	181	214	177	266	207	242	247
transcript_11557	2064.12	1693.15	1550.62	1616.4	2653.77	1950.13	1973.13	2000.33	2254	2383.86	2188.01	2164.93	2049.49	1817.99
transcript_11558	0	0	0	0	0	0	0	0	3	0	0	0	0	0
transcript_11559	268	236	234	214	368	293	183	215	221	204	267	279	220	235
transcript_1156	5739.44	5089.19	5670.05	6076.33	8736.43	6186.01	6030.2	5296.13	6789.09	6486.1	9307.21	8609.26	7707.79	7346.57
transcript_11560	180.95	191.9	333.04	315.66	509.31	314.69	294.41	396.5	345.68	416.99	338.09	287.34	306.76	315.48
transcript_11561	1657.14	1355.47	177.96	104.65	103.91	149.93	163.52	77.9	145.48	91.34	28.15	197.83	98.68	320.6
transcript_11562	2.03	4	0	2	1	5	0	0	3	0	0	0	0	0
transcript_11563	181.4	216.4	170.04	143.22	224.67	163.34	172.02	114.83	181.3	167.42	169.06	125.02	186.5	153.56
transcript_11564	0	0	6	4	2	4	3	2	0	4	2.2	0	0	0
transcript_11565	16.02	40.38	23	18.13	27	36.03	46	24	47.43	34	25	30.99	30.48	36.17
transcript_11566	23	23	8	6	4	5	0	1	0	0	6	0	0	0
transcript_11567	0	0	0	0	0	0	0	0	0	0	0	0	0	0
transcript_11568	0	0	0	0	0	0	0	0	0	0	0	0	0	0
transcript_11569	335	362	217	233	299	187	246	268	329	304	473	321	296	337
transcript_1157	81.56	47.97	184.37	114.58	204.24	152.23	126.91	87.47	182.71	146.05	174.19	129.01	121.98	153.15
transcript_11570	0	103.97	1293.91	1820.17	2084.47	1346.42	33.26	61.96	47.38	0	42.01	6.84	17.4	48.41
transcript_11571	25	37	32	22	16	34	7	10	5	14	0	5	0	1
transcript_11572	131.92	209.77	46.9	22.26	55.41	147.35	48.25	10.05	48.83	73.64	38.16	37.86	22.04	16.98
transcript_11573	77.2	69.33	63.53	34.77	70.26	33.17	66.16	76.75	98.89	79.51	79.88	66.51	84.77	79.1
transcript_11574	134.86	154	135	107	175.01	135	165	165	201	160	196	180	151	162
transcript_11575	1632.18	1309.81	9532.62	9648.91	13506.5	10190.1	1365.77	1419.45	1320.15	1247.51	1350.17	1064.87	764.19	786.16
transcript_11576	703.69	655.94	509.4	443.92	879.52	651.21	667.7	731.64	750.77	717.92	892	761.8	719.44	686.42
transcript_11577	759	753	700	578	1003	763	879	837	1127	1006	1108	939	975	990
transcript_11578	223.56	163.55	165.95	161.74	219.36	233.58	169.82	297.2	260.18	191.66	318.35	216.37	257.94	225.35
transcript_11579	0	2.05	0	10	0	3	2	2	14	10	0.99	3.08	8	4
transcript_1158	71.78	54.73	80.19	76.72	77.16	92.29	98.64	73.37	127.57	84.82	65.88	76.34	73.12	89.01
transcript_11580	1592.15	1820.72	873.3	877.68	1683.65	1311.09	1188.79	1121.92	1427.8	1195.19	1573.45	1562.64	1503.75	1239.25
transcript_11581	0	0	0	0	0	0	0	0	0	0	0	0	0	0
transcript_11582	2	1	0	0	0	4	3	3	6	5	3	2	0	3
transcript_11583	26	12	29	13	46	27	27	36	26	33	21	22	29	30
transcript_11584	3	2.11	6	2	3	3	3	1	5	0	5	0	1.05	7
transcript_11585	37.28	36.14	29.62	34.6	101.84	56.65	67.19	69.07	76	64.77	65.35	50.22	47.89	80.55
transcript_11586	22	31	25	16	27	33	8	4	23	4	3	0	0	0
transcript_11587	69.3	13.92	189.91	312.7	326.79	271.61	96.67	56.17	90.3	0	83.13	45.16	82.96	50.17
transcript_11588	5188.33	4510.14	5235.77	4570.99	6524.64	5795.23	4737	5079.35	5902.59	5536.16	7360.4	5868.85	5819.79	6008.57
transcript_11589	180	190	96	110	137	148	159	135	169	186	156	144	138	141
transcript_1159	286.8	395.69	692.62	765.74	1517.72	912.81	120.44	169.25	84.92	173.75	194.03	116.11	268.13	153.91
transcript_11590	12.99	0	8.36	3.61	0.97	11.27	3.85	1.46	2.45	7.59	27.5	9.72	11.02	0.86
transcript_11591	705.4	626.3	431.96	359.96	627.62	491.01	638.54	718.92	690.92	726.65	852.89	660.69	572.99	492.91
transcript_11592	10.08	6.81	17.32	3.27	0	0	9.39	0	0	12.02	0	5.03	4.68	0
transcript_11593	707	608	2360	2427	3484	2613	489	584	560	605	750	601	509	497
transcript_11594	383.69	352.85	290.86	308.54	410.56	391.13	358.63	452.13	463.42	370.13	498.57	434.25	433.69	431.01
transcript_11595	529	441	575	608	839	805	400	499	442	571	512	438	418	476
transcript_11596	59	28	11	0	17	6	9	10	1	5	2	0	0	0
transcript_11597	227.13	222.79	140.69	205.37	258.29	251.65	319.03	314.16	378.14	267.53	353.9	343.98	362.58	308.39
transcript_11598	10	2.01	4	5	11	0	1	5	5.75	3	8	2.74	7	6.1
transcript_11599	743	775	585	522	841	789	567	486	706	766	726	680	560	662
transcript_116	263	245	144	210	356	196	247	230	202	251	268	237	248	273
transcript_1160	361	324	33	74	98	88	50	69	81	88	222	193	149	123
transcript_11600	14	19	16	10	16	6	4	2	5	4	0	0	0	0
transcript_11601	0	0	5.17	1.3	0	3.84	10.29	2.64	8.82	14	1.26	1.3	0	2.56
transcript_11602	18	24	52	39	31	57	23	14	21	26	16	6	12	4
transcript_11603	9	7	6	5	14	26	4	6	12	11	0	0	0	0
transcript_11604	307.45	310.02	326.5	346.29	384.74	312.27	281.67	254.67	261.6	363.46	426.73	335.62	349.18	332.51
transcript_11605	139.5	104.31	101.79	148.69	176.34	212.91	147.02	113.04	155.73	152.04	135.36	153.48	130.63	128.98
transcript_11606	559.74	542.47	361.21	386.41	471.52	577.12	457.3	389.15	413.52	369.37	574.8	540.43	580.28	533.83
transcript_11607	246.59	249.47	165.99	184.25	210.01	160.02	188.71	237.48	258.76	202	284.8	235.01	206.97	230.01
transcript_11608	67.71	72.34	123.52	113.22	135.09	102.68	57.07	57.96	86.27	57.92	142.59	59.87	93.63	69.82
transcript_11609	108.9	153.55	101.28	92.98	186.33	112.48	93.46	68.32	104.34	63.77	94.5	116.56	110.16	80.34
transcript_1161	674.86	630.71	554.39	501.29	747.96	712.36	605.08	656.1	806.2	642.16	748.89	687.13	618.43	526.63
transcript_11610	129.57	163.41	1336.75	1301.82	1670.78	1315.98	519.78	549.42	612.03	674.75	390.35	256.64	224.26	187.37
transcript_11611	122.66	78.68	61.37	90.75	74.97	83.54	175.73	133.04	172.38	170.74	60.52	199.05	117.26	119.98
transcript_11612	183.15	59.82	614.12	845.98	586.52	362.38	186.39	298.83	207.5	216.53	324.32	310.94	83.44	117.57
transcript_11613	0	0	0	0	0	0	0	0	0	0	0	0	0	0
transcript_11614	71	86	22	29	6	27	9	4	8	8	2	3	4	0
transcript_11615	72	37	1	8	8	12	17	9	15	8	0	0	0	0
transcript_11616	60	71	45	45	24	30	39	29	52	25	4	1	1	0
transcript_11617	71.25	100.56	564.81	541.27	681.84	544.52	75.87	45.34	49.88	65.57	54.78	106.35	87.14	67.09
transcript_11618	2.75	22.79	73.08	51.42	125.79	75.54	15.89	14.14	9.6	5.23	13.93	7.06	0	17.91
transcript_11619	800.77	774.84	617.09	541.48	943.89	790.03	776.8	804.13	709.85	819.31	916.48	816.73	637.18	621.13
transcript_1162	31	23	37	36	58	48	34	40	41	44	25	20	26	23
transcript_11620	246.18	415.76	239.63	123.23	353.57	242.73	450.68	522.32	582.74	583.64	409.59	540.73	526.14	393.62
transcript_11621	52.02	32.94	39.37	21.06	49.6	53.5	39.78	32.65	45.98	52.56	24.12	43.97	31.75	39.96
transcript_11622	0	1.17	1.13	0	13.83	5.79	4.5	0	3.36	4.56	4.64	10.09	1.13	3.31
transcript_11623	127.51	191.75	91.15	94.54	145.01	115.83	136.32	71.31	99.24	111.52	156.88	163.41	102.75	110.64
transcript_11624	47	67	89	80	91	78	80	52	112	71	111	104	76	116
transcript_11625	1458	1398.41	1124.33	1030.88	1379.47	1230.84	1500.71	1529.89	1900.46	1657.46	1650	1407.5	1516.22	1348.06
transcript_11626	1116.56	1031.06	394.35	408.71	605.43	511.9	285.21	475.94	450.5	441.66	344.93	285.81	342.16	279.46
transcript_11627	48.9	76.01	0	25.4	91.5	0	0	0	28.9	5.52	21.57	14.28	43.63	67.76
transcript_11628	10	12	5	1	1	1	6	2	8	21	16	4	13	8
transcript_11629	3.02	0	2	11	0	0	3	0	4	5	0	0	0	0
transcript_1163	1313.27	1066.5	796.02	851.11	1358.22	1096.53	612.07	993.45	726.43	927.27	1087.98	1200.57	1150.51	1023.33
transcript_11630	0	4	0	6	13.13	3	14.01	2	11	3	3.68	3.21	6	7.98
transcript_11631	84.6	131.41	69.42	72.76	74.49	64.64	36.68	88.69	110.34	54.97	64.61	52.99	57.71	25.74
transcript_11632	33.31	53.46	110.98	144.05	174.83	150.52	24.95	74.18	37.51	12.61	17.41	21.51	55.22	7.44
transcript_11633	949.3	930.26	745.3	616.52	934.19	886.23	874.93	971.7	990.61	907.02	1123.87	967.01	970.11	860.93
transcript_11634	1455	1361	2975	2625	3088	2770	856	1023	982	914	1146	1031	846	885
transcript_11635	56.6	40.57	8.54	0	12.32	71.42	23.81	0	64.1	0	11.77	91.28	24.03	23.69
transcript_11636	16.99	33.1	80.47	44.82	74.69	0	70.58	111.4	106.37	9.21	151.7	10.13	30.51	76.65
transcript_11637	9.23	8.48	7.7	7.02	28.9	54.95	31.89	22.74	22.77	23.52	12.47	28.21	41.91	9.62
transcript_11638	68.12	84.77	66.06	193.4	172.49	138.46	152.32	117.68	156.31	214.1	184.32	104.34	85.11	106.06
transcript_11639	173	178	216	224	226	214	331	353	312	323	361	286	289	241
transcript_1164	902.94	916.59	631.66	607.79	1182.9	798.94	749.39	910.23	1051.07	822.15	717.36	747.8	958.6	891.28
transcript_11640	5	4	0	2	3	0	0	0	0	2.03	0	0	6	4.01
transcript_11641	257.28	225.83	186.36	138.24	211.16	232.11	219.23	244.02	256.01	257.06	274.19	224.03	236.23	212.84
transcript_11642	859	846	530	549	822	716	752	856	1039	1150	1277	1170	1159	1162
transcript_11643	5491.41	4969.62	6470.15	6450.36	8180.81	6939	4410.36	4484.55	5456.62	5920.52	7040.47	6941.52	5718.37	6157.67
transcript_11644	7.74	4	530.01	596.55	529.71	329.99	4	5	0	2	5	5	4	0
transcript_11645	93	51	89	75	149	108	169	168	215	148	129	140	176	100
transcript_11646	1313	540	57	62	126	97	132	131	96	81	12	1	0	1
transcript_11647	259.89	277.85	136.31	124.61	185.44	179.69	188.12	156.95	177.2	225.38	239.54	197.81	173.81	104.63
transcript_11648	88.92	100.75	78.94	32.63	74.52	73.83	70.56	77.99	63.58	80.68	114.64	84.04	97.35	71.05
transcript_11649	0	0	0	0	0	0	0	0	0	0	0	0	0	0
transcript_1165	1525.75	1531.4	1261.3	1241.17	1763.56	1500.96	1162.65	1422.72	1640.76	1674.82	1970.35	1568.15	1799.82	1625.83
transcript_11650	169.46	304.91	210.16	220.39	319.6	214.18	215.73	194.76	204.55	253.22	196.34	197.5	262.57	214.06
transcript_11651	922.29	846.28	608.88	534.74	751.72	739.67	1002.31	1076.28	1235.8	959.87	1308.66	1140.47	1100.91	1195.93
transcript_11652	68.27	31.71	17	46.08	72.27	13.24	74.86	35.21	59.12	23.78	73.65	54.38	19.4	35.78
transcript_11653	18	6	28	24	11	6	1	2	1.29	11	0	0	2	0
transcript_11654	80	59	101	58	197	133	80	60	119	136	101	78	97	63
transcript_11655	49	46	43	27	28	40	24	12	17	11	5	0	0	0
transcript_11656	342.52	326.37	227.09	243.81	311.6	331.18	298.36	337.94	382.98	396.92	357.03	349.52	372.76	335.25
transcript_11657	48	40	42	47	38	58	12	13	38	51	4	1	0	2
transcript_11658	60	42	158	158	239	185	63	74	54	61	93	68	64	48
transcript_11659	7.5	128.28	128.03	158.06	158.15	303.92	81.7	59.92	252.27	80.67	237.64	139.81	31.35	21.18
transcript_1166	2706.42	2107.17	2656.8	2508.14	3351.59	2879.47	2963.58	3166.05	3783.63	3716.13	4279.31	3358.89	3284.81	3403.31
transcript_11660	552.15	464.79	337.34	318.98	445.74	331.15	511.91	545.18	630.21	507.95	723.33	543.9	530.33	485.66
transcript_11661	173	147	141	85	272	130	151	144	142	152	172	117	129	137
transcript_11662	51	21	38	27	7	37	14	19	32	45	0	0	2	0
transcript_11663	0	0	0	0	0	0	0	0	0	0	0	0	0	3
transcript_11664	1366	1298	1090	994	1323	1172	1217	1190	1455	1399	1723	1336	1350	1331
transcript_11665	32	30	19	22	6	11	21	17	25	25	19	29	28	14
transcript_11666	0	0	2	0	0	0	0	0	0	0	0	0	0	0
transcript_11667	48	69	82	74	117	72	91	111	117	107	107	107	94	90
transcript_11668	202	176	207	182	275	189	206	165	243	237	221	183	237	167
transcript_11669	75.41	73.01	71.93	86.72	176.34	103.54	59.09	94.87	90.9	148.2	132.9	85.6	126.2	108.98
transcript_1167	1332.53	1115.75	1096.81	910.49	1481.53	1255.34	947.46	1062.18	1207.36	1190.77	1334.42	1110.32	1104.43	1063.77
transcript_11670	2	16	9	9	8	6	14	11	1	8	0	8	7	24
transcript_11671	14.87	10.96	35.04	29.55	41.6	33.19	38.7	41.93	14.92	26.19	20.08	27.57	32.96	37
transcript_11672	2.05	0	1.04	0	0	0	0	0	0	0	0	0	0	0
transcript_11673	1080.78	996.31	862.14	845.37	1290.11	971.94	1058.67	1040.96	1151.97	1245.38	1327.56	1153.99	1150.34	994.3
transcript_11674	5.23	3.13	0	0	0	0	0	0	3.12	1.31	1.03	0	0	1.04
transcript_11675	1370.65	1129.74	1018.94	850.01	1144.32	1195.08	1369.29	1309.36	1423.71	1315.57	1595.29	1131.04	1202.39	1155.7
transcript_11676	55.89	36.76	38.01	41.11	50.73	59.59	52.6	61.04	46.58	36.1	75.46	30.62	45.23	21.53
transcript_11677	316.55	302.96	217.42	261.5	378.63	332.25	204.26	353.51	310.64	338.28	352.55	284.96	322.75	308.94
transcript_11678	255.89	229.1	203.52	152.95	315.09	241.11	220.2	229.1	224.55	248.98	284.64	216.11	117	210.4
transcript_11679	259.75	108.31	233.08	149.79	307.26	269.97	227.64	272.38	234.04	277.19	254.12	254.84	170.73	325.39
transcript_1168	437	417	217	213	267	247	266	287	260	266	446	354	324	373
transcript_11680	0	1	0	0	0	0	3	0	3	0	0	0	0	0
transcript_11681	0	2	4	0	10	10	3	9	6	3	3	3	1	5
transcript_11682	427.1	401.39	268.25	307.72	459.45	408.98	401.63	417.11	481.96	379.25	464.6	389.38	371.6	406.35
transcript_11683	1	1	2	0	0	2	0	0	3	0	4	4	2	2
transcript_11684	211.73	283.69	124.14	101.18	107.59	138.53	122.39	107.71	107.56	143.29	127.29	107.03	112.51	95.51
transcript_11685	180	193	124	165	225	165	206	204	210	246	274	218	193	221
transcript_11686	735	663	412	416	716	542	392	420	469	543	612	574	493	507
transcript_11687	4.86	2.91	0	2.06	14.82	6.94	5.05	0	13.43	0	10.51	0	7.46	5.01
transcript_11688	36	59	19	21	26	33	20	31	30	37	68	88	49	59
transcript_11689	242.21	161.09	186.32	172.58	265.62	195.6	167.8	182.84	218.64	181.88	193.96	227.72	191.82	173.31
transcript_1169	84	52	27	30	21	31	11	6	11	9	0	0	0	0
transcript_11690	1127.65	1089.02	882.26	800.16	1243.51	1078.39	1074.14	1119.79	1404.65	1169.89	1286.23	1192.46	1057.18	1188.48
transcript_11691	220	177	155	162	268	198	158	155	156	126	271	252	191	185
transcript_11692	9.44	16.93	11.78	15.66	30.37	17.21	11.41	12.19	14.43	0	12.08	16.2	0	8.63
transcript_11693	77.59	73.47	125.26	37.49	229.66	93.05	121.35	134.81	63.03	114.82	94.04	36.61	181.43	65.99
transcript_11694	635.51	592.76	559.93	617.81	1154.56	962.04	837.89	1152.17	916.52	952.14	788.7	989.93	683.34	824.33
transcript_11695	337	338	306	326	376.37	479	397	378	471	396	591	478	462	425
transcript_11696	79.32	56.71	106.94	100.92	129.1	113	86.83	105.94	89.11	111.91	103.26	85.69	82.2	60.09
transcript_11697	1121.06	1052.05	3990.78	4093.5	4729.89	3739.06	1705.14	1832.84	2156.9	1965.71	1949.18	1551.52	1669.22	1530.9
transcript_11698	62	76	13	16	18	21	10	8	19	17	3	3	0	0
transcript_11699	44	40	59	33	50	67	34	41	80	43	48	44	50	42
transcript_117	177.91	163.82	88.14	87.24	150.59	162.26	116.61	138.19	121.34	266.12	104.12	77.35	67	142.14
transcript_1170	55	71	63	73	68	62	21	27	36	5	0	3	2	0
transcript_11700	51	47	459	543.47	473	440	17	22	24	57	56	51	58	39
transcript_11701	117	92	173	121	122	149	64	66	63	121	18	10	8	16
transcript_11702	71.52	63.22	28.29	40.21	75.96	70.86	59.06	60.07	79.61	24.35	76.67	74.88	70.89	71.31
transcript_11703	224	199	156	182	240	166	216	244	268	275	304	274	280	243
transcript_11704	7	10	0	4	4	1	11	6	2	1	7.81	9	0	4.25
transcript_11705	10.15	18.75	33.94	50.2	46.1	32.64	3.52	0	16.57	16.83	9.02	4.15	16.48	14.42
transcript_11706	28.16	8.74	2.06	19.55	12.87	11.36	20.42	32.14	26.99	13.74	24.36	16.72	40.43	20.42
transcript_11707	538.19	487.03	538.58	622.71	885.69	643.21	516.52	542.89	567.13	552.79	724.93	530.84	564.75	576.87
transcript_11708	42	38	15	27	7	17	10	6	12	13	0	6	1	0
transcript_11709	41.9	21.23	4.71	14.97	33.89	15.65	22.4	21.31	36.38	11.13	14.18	41.34	29.8	25.79
transcript_1171	113	94	123	117	96	108	108	119	121	119	124	130	116	106
transcript_11710	139.39	191.88	396.68	143.18	267.06	143.37	89.09	193.32	253.71	114.06	182.88	66.91	123.84	103.12
transcript_11711	49.22	50.39	44.71	16.01	48.89	48.91	50.18	39.9	46.32	56.9	51.97	47	47.9	47.74
transcript_11712	146.02	149.57	439.2	430.27	561.66	424.44	199.3	231.56	198.25	194.91	292.05	194.22	180.65	182.83
transcript_11713	0	0	0	0	0	0	0	0	0	0	0	0	0	0
transcript_11714	350	346	521	380	668	486	414	466	544	417	528	491	482	481
transcript_11715	175	216	262	229	291	238	222	249	243	256	297	279	246	225
transcript_11716	79	94	0	0	0	0	6	0	5	17	0	0	0	0
transcript_11717	14	12	13	20	8	10	14	13	10	7	4	4	0	3
transcript_11718	1.5	9.09	2.98	2.64	0	0	0	8.51	11.48	6.12	16.98	4.53	21.04	3.29
transcript_11719	114.11	216.8	452.37	497.76	11.09	176.91	0.01	0	205.43	127.1	41.85	0	0	0
transcript_1172	2.92	5.43	164.96	199.88	192.37	123.7	32.21	56.96	17.69	15.52	7.1	15.44	4.23	7.89
transcript_11720	191	180	420	389	472	333	123	113	130	92	170	150	139	133
transcript_11721	415.45	392.33	209.83	188.13	218.38	457.71	254.62	257.65	380.62	447.71	432.02	422.44	446.13	528.85
transcript_11722	485.44	502.58	380.34	338.05	571.89	515.77	303.12	382.85	315.28	357.16	514.16	483.83	356.98	354
transcript_11723	8.07	9.08	8.75	16.44	30.95	12.2	9.86	8.8	8.93	8.92	14.49	6.71	8.86	11.01
transcript_11724	50	64	0	0	0	0	3	2	1	8	1	0	0	0
transcript_11725	151	144	132	90	101	128	170	169	220	165	189	186	167	182
transcript_11726	225	265	174	191	299.94	231	228	217	341	313	302	255	264	275
transcript_11727	327.01	312.12	156.28	109.57	318.81	234.09	360.38	314.91	339.03	361.71	342.99	264.11	343.03	302.12
transcript_11728	0	2	1	0	0	2	4	0	0	0	7	0	0	1
transcript_11729	1181.61	1213.37	2191.16	2075.71	2344.83	1672.36	973.69	775	1204.43	947.97	1257.03	1064.22	1192.64	1084.36
transcript_1173	316	288	68	70	78	129	143	177	144	174	140	104	135	121
transcript_11730	235	231	105	136	197	184	203	170	198	191	346	269	221	312
transcript_11731	1915.45	1949.64	1325.67	1466.81	1927.54	1850.43	2062	2270.09	1987.61	2050.69	2653.31	2368.8	2147.61	1945.51
transcript_11732	0	0	1	0	0	0	0	0	0	0	0	0	0	0
transcript_11733	24	9	0	0	0	1	3	9	1	2	0	0	0	0
transcript_11734	575.04	567.45	675.71	635.91	906.99	707.06	540.21	472.34	526.9	634.85	234.66	337.52	236.16	349.85
transcript_11735	65.76	52.76	64.34	79.36	61.02	88.49	86.93	69.98	64.87	78.7	77.18	62.24	80.68	84.81
transcript_11736	555.05	672.59	211.62	162.04	215.96	263.44	570.6	586.39	551.96	678.89	892.08	664.5	698.26	628.01
transcript_11737	3	2	0	4	4	0	1	2	8	8	9	5	0	4
transcript_11738	58.85	47.6	69.64	139.19	125.61	112.69	54.61	140.32	107	75.74	78.1	88.51	62.74	109.63
transcript_11739	301.97	267	109	109	152	185	36	11	24	34	3	10	7	1
transcript_1174	28.31	16.06	376.97	374.69	436.47	243.6	2	0	0	0	4.98	0	1.01	4.14
transcript_11740	487.79	555.8	373.95	396.09	576.28	426.54	416.42	403.68	451.3	439.29	622.5	520.22	489.78	462.98
transcript_11741	4464.81	4241.45	4269.43	4512.93	5513.53	4802.34	2365.58	2623.45	2567.1	2353.97	3969.01	3703.91	2969.38	2966.93
transcript_11742	21	34	4	4	4	16	3	0	0	0	0	0	0	0
transcript_11743	300	301	240	278	454	330	362	371	368	339	415	403	315	331
transcript_11744	238.56	255.37	216.46	194.86	294.64	344.11	234.07	208.42	291.32	313.47	297.38	192.15	236.45	218.11
transcript_11745	164.18	147.74	144.19	124.1	114.8	94.31	125.61	122.99	122.95	178.08	189.16	167.99	153.54	168.47
transcript_11746	14	17	7	21	8	10	1	17	2	6	2	0	0	0
transcript_11747	94	90	18	25	29	31	40	56	60	55	157	163	137	132
transcript_11748	431	395	434	397	696	574	325	341	379	376	706	586	466	430
transcript_11749	40	56	22	26	49	48	38	44	68	60	30	32	42	34
transcript_1175	403	400	167	151	324	337	312	293	346	411	452	437	398	456
transcript_11750	2	11	5	9	4	2	0	6	3	0	0	0	0	0
transcript_11751	856	1090	225	266	353	294	152	246	233	280	855	742	673	693
transcript_11752	181	200	115	121	140	165	194	206	277	228	276	250	327	298
transcript_11753	185	97.68	277.37	272.01	334.01	220	194	196.04	245.9	215.46	257.4	211.78	210.18	198.88
transcript_11754	90	121	47	43	89	135	63	100	85	60	129	134	57	94
transcript_11755	0	0	0	0	0	0	0	0	0	0	0	0	0	0
transcript_11756	8.61	9.99	6.41	0	0	0	5.45	0	1.9	0	0	0	0	8.8
transcript_11757	10.4	7.81	0	0	15.46	0	24.45	2.92	0.8	12.79	4.6	4.28	0	8.74
transcript_11758	31.28	61.14	52.48	26.43	18.33	20.22	13.56	41.5	43.91	42.19	17.06	16.09	41.34	49.31
transcript_11759	181	145	120	133	181	193	160	158	209	171	137	129	124	134
transcript_1176	185.06	172.84	226.66	133.94	338.04	262.02	156.68	135.69	221.84	214.69	247.65	197.06	219.81	204.64
transcript_11760	649	566	499	475	640	512	612	598	547	556	731	617	489	495
transcript_11761	1	0	1.36	0	0	0	0	0	0	0	0	0	3	0
transcript_11762	478.5	603.44	662.61	551.88	1102.92	687.29	645.46	843.3	1057.15	968.38	610.34	498.97	588.5	315.7
transcript_11763	137.27	150.97	89.3	94.87	136.82	128.4	114.17	142.27	136.97	133.09	84.02	131.42	135.56	101.71
transcript_11764	1405.07	1136.68	1321.35	1344.64	1945.25	1653.19	1321.16	1474.5	1688.29	1535.73	1757.03	1489.64	1419.69	1564.34
transcript_11765	7	31	5	4	5	20	7	5	0	4	0	1	3	1
transcript_11766	2029.16	2833.11	956.3	870.49	1598.26	1093.44	781.5	1078.47	1106.7	1165.44	2880.29	2923.54	3526.11	3268.19
transcript_11767	686.47	768.05	545.05	563.95	743.05	622	623.04	625.01	707.89	780	824.67	734.93	747.01	637.01
transcript_11768	2	5	0	3.87	6	5	3.07	10	2	12	6	4	2	1.02
transcript_11769	906.94	1060.07	785.55	769.78	1100.13	979.44	985.06	990.83	1213.56	947.14	1197.37	1064.96	1031.09	1072.97
transcript_1177	434.07	560.99	1525.79	1614.78	2212.47	1606.48	579.14	837.69	1352.11	872.76	536.2	596.29	465.32	481.27
transcript_11770	2270.64	2141.47	1731.78	1601.7	2220.67	1944.25	2106.62	2350.19	2367.14	2481.09	2229.36	2038.11	2131.5	2089.53
transcript_11771	149.72	159.98	1124.13	954.48	315.78	657.44	25.07	147.29	135.54	110.31	140.77	65.08	39.93	98.56
transcript_11772	116	114	118	72	119	172	194	162	213	101	72	63	97	59
transcript_11773	1	0	0	2	1	0	1	9	1	0	2	0	0	3
transcript_11774	6.11	7.51	3.81	0	0	1.1	4.42	5.18	14.62	2.12	15.18	19.01	12.81	23.49
transcript_11775	100.01	102.94	118.36	60.76	107.94	85.56	113.53	153.3	177.59	129.48	168	130.88	138.1	135.91
transcript_11776	141	102	12	8	71	14	26	18	17	13	0	1	0	0
transcript_11777	167.41	149.66	160.36	158.3	232.73	219.36	132.13	159.82	184.43	227.91	228.88	161.13	180.73	195.56
transcript_11778	14	22	13	20	14	19	8	0	9	7	2	0	0	0
transcript_11779	24.4	26.82	173.24	122.18	117.66	182.05	25	22.38	41.81	26.94	13.58	24.58	11.21	12.75
transcript_1178	27	33	13	21	36	19	7	0	3	7	0	0	0	0
transcript_11780	56.53	49.9	76.77	38.12	106.44	63.12	54.67	60.7	77.87	39.11	73.56	51.59	100.52	67.26
transcript_11781	1605.61	1277.15	1308.34	1555.66	1797.66	1419.9	1259.11	1135.68	1478.09	1391.33	1782.55	1703.35	1455.24	1387.72
transcript_11782	56	75	0	0	0	0	2	14	1	15	0	0	0	1
transcript_11783	5	0	1	3	8	0	0	7	0	2	0	0	5	0
transcript_11784	1221	1164.5	1130.24	1090.33	1597.24	1571.71	1365.44	1408	1560	1430.89	1660.31	1394.88	1209.53	1280.75
transcript_11785	301	308	255	291	395	291	187	254	278	331	441	391	399	343
transcript_11786	55.32	43.67	110.58	106.5	178.1	142.08	59.06	70.5	92.55	39.86	89.15	75.72	94.74	99.95
transcript_11787	18.33	4.78	12.59	42.57	49.9	64.63	39.25	7.55	22.82	6.09	61.17	25.25	40.15	54.24
transcript_11788	119	113	66	27	95	45	84	60	119	112	128	141	133	91
transcript_11789	224.21	316.78	146.39	125.21	198.15	154.12	261.18	251.45	242.01	254.74	390.72	264.8	201.25	177.99
transcript_1179	0.53	0	0.69	0	4.18	1.59	0	0	0	1.03	0	0	0	0
transcript_11790	1120.76	715.47	2724.8	2453.28	3669.64	2752.16	1524.04	2373.04	2730.5	2477.88	2993.49	2600.39	2440.75	2394.06
transcript_11791	1175	1012	921	768	1255	1009	912	857	951	1018	1255	1217	1019	979
transcript_11792	23	24	6	1	12	7	9	4	5	6	0	0	0	0
transcript_11793	7.79	1	13.91	11.77	31.99	10.15	26.74	16.74	6.41	16.74	12.59	15.9	11.33	22.56
transcript_11794	304.98	343.09	263	173.95	394.53	245	250.93	217.97	396.88	318.52	321	287.06	286.46	273.96
transcript_11795	154	175	133	147	218	198	171	201	226	278	237	200	169	172
transcript_11796	60	108	106	80	38	65	12	12	12	11	2	0	0	0
transcript_11797	104	66	10	10	31	26	24	13	9	24	2	0	1	0
[truncated: 39,254 more rows]

## Sheet: tpm
UnigeneID	Cla-CK-Rep1	Cla-CK-Rep2	Cla-2h-CW-Rep1	Cla-2h-CW-Rep2	Cla-2h-OW-Rep1	Cla-2h-OW-Rep2	Cla-26h-CW-Rep1	Cla-26h-CW-Rep2	Cla-26h-OW-Rep1	Cla-26h-OW-Rep2	Cla-74h-CW-Rep1	Cla-74h-CW-Rep2	Cla-74h-OW-Rep1	Cla-74h-OW-Rep2
transcript_1	8.08	9.37	8.71	8.01	8.36	8.27	11.25	10.52	9.24	9.82	9.01	9.12	9.12	7.53
transcript_10	7.55	5.4	4.99	6.05	4.88	4.46	6.61	7.02	6.91	7.35	5.56	6.77	5.4	5.16
transcript_100	0.08	0.18	0	0	0.1	0.08	0	0	0.13	0	0.27	0.04	0	0
transcript_1000	105.75	103.33	59.79	55.63	75.29	73.49	131.04	141.01	118.62	121.21	108.84	112.27	115.21	109.99
transcript_10000	3.75	4.96	2.69	1.31	2.05	2	5.77	5.17	4.38	4.53	3.91	3.85	4.96	4.23
transcript_10001	190.25	202.45	132.38	145.35	108.37	148.28	137.49	128.37	148.16	158.71	175.68	181.76	171.43	167.37
transcript_10002	2.5	4.89	1.19	1.43	0.97	1.34	1.37	2.45	1.97	1.89	2.43	3.36	2.02	1.61
transcript_10003	14.71	16.01	8.82	9.2	9.08	8.37	11.84	12.37	12.75	11.88	15.28	13.78	15.01	14.71
transcript_10004	5.07	4.86	5.39	5.35	4.51	5.72	7.37	6.63	7.33	7.19	7.74	6.07	6.88	7.12
transcript_10005	5.16	5.05	2.34	4.45	2.8	4.63	4.91	4	3.13	4.54	3.74	6.46	4.59	3.88
transcript_10006	20.29	18.93	19.95	22.36	20.85	23.2	20.99	19.86	17.52	21.49	26.98	19.82	17.02	17.55
transcript_10007	9.36	9.94	5.72	7.9	7.86	8.76	7.17	7.92	7.91	7.85	5.53	5.05	5.19	4.67
transcript_10008	5.2	5.9	4.51	4.13	3.14	4.73	4.87	5.64	6.06	5.7	7.87	5.51	8.91	5.89
transcript_10009	0.06	0.06	0.05	0	0.1	0	0.17	0.23	0.2	0.04	0	0.14	0.2	0.06
transcript_1001	3.76	4.14	7.38	6.52	6.97	5.92	7.81	5.3	6.66	5.47	3.48	4.71	4.35	3.59
transcript_10010	6.01	6.53	7.32	7.4	9.75	9.1	17.93	15.23	18.28	16.56	9.23	11.85	13.32	13.93
transcript_10011	0.44	0.34	0	0.06	0.68	0.13	0.26	0.33	0.65	0.21	0.21	0.18	0.65	0.83
transcript_10012	4.58	6.34	4.53	2.26	0.64	2.38	1.47	1.12	0.65	0.6	0.29	0	0.67	0.08
transcript_10013	2.36	1.61	0	0.04	0.25	0.87	0.23	0.11	0.29	0.3	0	0	0	0
transcript_10014	1.53	4.89	0	4.1	0	6.07	5.38	4.54	0	3.07	5.87	5.76	6.5	2.67
transcript_10015	0	0	0	0	0	0	0	0	0	0	0	0	0	0
transcript_10016	0	0	0	0	0	0	0	0	0.33	0	0	0	0	0
transcript_10017	3.48	4.44	3.71	2.8	4.5	3.85	4.07	6.19	4.27	4.82	4.02	3.28	3.84	2.75
transcript_10018	22.26	33.56	28.01	38.28	28.43	24.03	47.9	41.78	26.47	44.48	29.56	29.24	31.15	33.64
transcript_10019	0.68	0.83	0.95	0	0	0.26	0.34	0.07	0.25	0.19	0.91	0.25	0.5	0.98
transcript_1002	2.58	3.1	2.05	0.4	0.72	1.85	0.14	0.13	0.11	1.09	0	0	0	0
transcript_10020	19.71	22.18	15.66	20.06	21.16	23.13	27.49	22	23.71	24.33	25.36	24.5	22.88	18.57
transcript_10021	6.84	9.4	5.35	5.78	5.97	5.33	11.07	11.27	10.03	9.66	13.58	10.5	7.38	14.4
transcript_10022	14.57	16.28	9.48	11.24	13.94	11.68	13.77	17.32	14.65	15.85	10.92	13.86	12.16	15.61
transcript_10023	10.48	11.58	6.27	5.16	6.44	7.5	7.28	5.97	5.05	7.82	6.83	9.14	9.09	7.44
transcript_10024	0	0.18	0.55	0.08	0.06	0.21	0	0.47	0	0.08	0.28	0	0.62	0.15
transcript_10025	3.77	2.09	4.43	4.79	5.25	6.28	5.63	5.2	3.72	8.5	4.39	5.07	5.35	3.35
transcript_10026	0.05	0	0	0.09	0.22	0	0	0	0.08	0.17	0.05	0.03	0	0.06
transcript_10027	8.91	9.83	6.98	7.17	6.48	6.22	11.51	8.03	8.6	10.37	10.64	9.97	10.43	8.49
transcript_10028	5.16	5.19	5.77	5.04	5.64	5.3	5.65	5.79	7.16	7.41	4.49	5.94	5.7	5.03
transcript_10029	58.19	54.32	43.14	40.63	40.57	43.7	65.12	61.55	59.51	61.43	60.78	56.97	65.27	52.76
transcript_1003	54.79	49.28	46.22	41.17	30.45	27.35	31.26	51.37	37.15	43.06	28.17	25.84	32.81	28.78
transcript_10030	0.58	0.07	0.16	0.29	0.34	0.41	0.84	0.26	0.29	0.54	0.69	0.33	0.22	0.23
transcript_10031	0	0.04	0	0.04	0.06	0.11	0	0.07	0.06	0	0.07	0.06	0.08	0
transcript_10032	5.84	7.1	10.28	6.33	9.69	1.39	3.2	10.87	5.48	9.81	7.58	5.49	12.53	9.97
transcript_10033	0.31	0.72	0.33	0.44	0.21	0.39	0.21	0.51	0.3	0.72	0.34	0.56	0.77	0.28
transcript_10034	0	0.08	0.26	0.12	0.04	0.14	0	0	0.08	0	0	0.08	0	0.03
transcript_10035	2.69	2.02	2.44	2.39	2.17	2.41	2.42	2.14	2.2	1.9	2.03	2.15	1.79	1.73
transcript_10036	9.12	9.53	5.83	5.79	5.85	5.49	10.91	10.18	8.53	10.42	8.26	9.92	10.43	8.03
transcript_10037	129.32	127.44	170.24	173.9	145.35	143.55	43.91	45.16	49.6	43.29	62.91	57.88	51.69	53.18
transcript_10038	0.07	0.03	0.19	0	0.21	0.03	0	0.04	0.07	0.04	0	0	0.14	0.04
transcript_10039	75.4	67.25	74.18	91.24	85.53	87.45	78.33	77.06	74.83	86.3	77.21	83.95	87.47	81.06
transcript_1004	6.21	8.99	5.38	3.42	6.8	5.93	4.99	4.54	4.4	6	5.44	4.34	4.94	5.76
transcript_10040	7.69	9.41	9.45	9.1	8.32	8.37	12.63	13.11	11.43	13.58	12.11	16.76	14.09	14.62
transcript_10041	3.18	3.34	0.77	2.47	4.38	4.57	3.23	3.05	4.74	2.78	3.3	3.43	0.65	4.53
transcript_10042	39.19	34.68	43.07	46.28	42.77	41.91	24.74	23.82	19.45	21.37	27.71	31.92	24.23	24.52
transcript_10043	0.08	0.03	0.13	0	0.06	0.04	0	0.19	0.04	0.04	0	0.04	0	0
transcript_10044	0.57	1.81	1.82	1.25	0.83	1.06	1.31	0.12	1.33	1.8	0.19	0.4	1.82	0.81
transcript_10045	374.28	415.38	214.92	197.29	224.93	203.82	266.11	296.82	264.98	285.12	452.54	497.47	463.8	455.35
transcript_10046	6.5	3.73	0.05	0.85	1.29	1.73	1.72	0.69	0.5	1.41	0	0	0	0
transcript_10047	0	0.14	0.3	0.36	0.61	0.88	0.4	0.5	1.09	1.03	0	0.6	0	0.14
transcript_10048	0.15	0.43	0	0.19	0	0.1	0	0.61	0.16	0.06	0.47	0.21	0.55	0.28
transcript_10049	6.27	5.1	5.77	2.74	3.67	2.9	6.11	5.9	3.63	5.93	4.37	4.25	6.05	3.87
transcript_1005	13.44	11.84	13.48	12.84	15.71	15.29	14.4	11.24	10.4	13.64	11.22	11.81	10.13	9.15
transcript_10050	0.78	0.65	0.18	0.19	0.41	0.61	0.54	0.33	0.08	0.13	0	0	0	0
transcript_10051	3.33	2.89	6.64	7.41	5.56	4.94	3.8	4.64	4.63	3.74	4.03	3.83	3.74	4.14
transcript_10052	0.53	0.89	0.5	0	0.16	0.07	0.93	0.74	0.29	0.54	0.67	1.01	0.28	0.09
transcript_10053	16.11	11.92	15.14	18.33	23.38	16.74	7.59	17.5	17.1	14.24	11	4.18	12.73	9.77
transcript_10054	0	0.12	0.53	0	0.23	0	0	0	0.06	0	0.11	0.12	0.19	0.06
transcript_10055	2.02	3.74	33.76	40.76	31.19	27.96	4.18	5.07	5.31	4.36	5.31	7.06	5.17	3.69
transcript_10056	0.05	0.05	0	0	0	0.18	0	0	0.05	0	0	0	0	0
transcript_10057	54.22	51.39	134.31	148.87	130.57	130.57	82.34	82.63	76.01	82.45	73.21	73.94	73.53	71.88
transcript_10058	1.73	1.57	24.1	25.75	14.38	14.74	2.67	1.37	1.02	1.88	1.87	0.94	0.88	2.11
transcript_10059	0.27	0.21	0.48	0.81	0.59	0.46	0.33	0.22	0.4	0.32	0.32	0.29	0.2	0.12
transcript_1006	0	0	0.03	0	0	0	0	0	0	0	0	0	0.03	0
transcript_10060	0.08	0.06	0.29	0.13	0.05	0.16	0.35	0.03	0.2	0.15	0.18	0.23	0	0.33
transcript_10061	0	0	0	0	0.05	0	0	0	0	0	0	0	0.15	0
transcript_10062	0.33	0.23	0.64	0.12	0.23	0.41	0.44	0.32	0.22	0.67	0.17	0.15	0.38	0.39
transcript_10063	3.34	3.67	4.55	2.14	4.73	1.17	7.26	5.38	6.37	4.39	4.94	2.11	3.85	5.52
transcript_10064	10.88	12.06	10.22	9.78	11.81	11.04	13.53	14.94	15.29	11.39	11.33	12.86	13.47	13.48
transcript_10065	4.83	5.01	9.7	10.19	9.6	9.12	8.2	7.24	5.33	6.7	4.01	3.99	4.83	3.48
transcript_10066	0.32	0	0	0.17	0.43	0	0	0.68	0.55	0.58	0.58	0.15	0.34	0
transcript_10067	0	0	0	0	0	0	0	0	0	0	0	0	0	0
transcript_10068	0	0.06	8.76	10.04	10.57	10.49	6.06	5.03	5.24	5.48	0.43	0.33	0.4	0.51
transcript_10069	24.07	25.06	22.54	20.83	23.14	21.06	28.95	28.35	28.49	28.16	29.64	27.68	29.15	27.01
transcript_1007	0.44	0.73	0.51	0.98	0.1	0.61	0.55	0.37	0.26	0.21	0	0.07	0	0
transcript_10070	0.12	0.3	0.45	0.5	0.2	0.44	0.7	0.38	0.57	0.33	0.42	0.49	0.14	0.41
transcript_10071	4.01	4.38	4.04	4.02	4.36	4.64	4.89	4.98	5.48	6.11	4.77	5.12	5.49	5.72
transcript_10072	0.07	0.05	0	0.01	0.02	0.05	0.01	0.01	0.09	0.28	0.1	0.08	0.14	0.29
transcript_10073	0.32	0.26	0	0.1	0.25	0.06	0	0	0.25	0.17	0	0	0	0
transcript_10074	29.15	28.71	35.25	36.51	31.93	32.87	27.45	26.77	23.85	30.73	34.87	27.97	29.94	25.33
transcript_10075	11.85	14.73	14.45	13.46	16.28	16.2	17.8	17.68	15.67	17.57	11.36	10.7	10	8.26
transcript_10076	13.13	17.15	10.72	12.63	11.82	11.64	18.14	16.06	16.77	16.75	15.35	18.23	13.57	17.27
transcript_10077	2.43	2.28	1.06	0.88	1.3	0.84	2.3	2.69	3.46	4.47	3.23	1.98	2.18	2.55
transcript_10078	1.99	1.61	0.53	0.11	0.27	0.51	0.54	0.22	0.03	0.27	0	0	0	0
transcript_10079	2.98	3.01	1.38	1.12	2.11	1.87	4.11	4.28	3.89	4.63	4.45	5.14	3.81	4.12
transcript_1008	10.93	8.83	13.73	13.09	12.62	11.94	20.25	18.31	18.78	16.54	16.45	16.56	15.83	15.27
transcript_10080	54.99	52.71	88.77	85.94	90.27	85.98	59.04	57.29	53.03	57.41	56.14	58.39	53.68	55.88
transcript_10081	2.73	3.6	8.73	9.34	7.45	7.12	4.46	3.39	4.29	3.26	5.5	4.05	3.05	3.52
transcript_10082	4.32	4.76	43.83	55.41	40.04	29.59	2	3	5.47	3.38	1.31	1.93	0.2	1.89
transcript_10083	14.59	13.06	9.24	7.98	5.92	10.63	16.13	17.86	11.98	13.72	7.72	8.77	12.91	14.98
transcript_10084	28.63	30.9	29.73	19.85	23.81	30.94	35.19	40.62	35.54	39.35	29.57	26.24	27.78	25.2
transcript_10085	31.89	23.54	27.42	27.18	31.77	31.87	26.51	30.99	24.44	24.89	26.81	28.29	22.72	26.13
transcript_10086	14.33	15.39	15.29	13.23	14.53	14.91	24.96	23.07	22.21	20.7	20.04	17.61	17.04	19.04
transcript_10087	1.88	2.21	3.93	7.74	8.02	4.41	2.01	3.27	3.09	1.05	0.94	2.53	2.38	3.05
transcript_10088	0.99	0.58	0.04	0.27	0.36	0.18	0.14	0.26	0.15	0	0	0	0	0
transcript_10089	11.69	9.61	7.02	8.29	9	10.67	11.77	9.96	18.27	11.76	9.44	11.52	7.82	9.65
transcript_1009	376.95	346.61	536.42	513.57	698.92	626.94	484.14	458.13	612.46	609.27	599.77	709.51	998.9	1196.08
transcript_10090	11.31	13.19	11.01	10.2	13	10.99	19.44	18.37	18.35	19.13	15.4	14.35	17.93	16.11
transcript_10091	0.51	0.18	0.89	0.2	0.73	0.58	0.27	0.51	0.44	0.37	0.55	0.13	0.28	0.78
transcript_10092	2.09	2.08	2.69	1.95	2.55	1.85	2.03	3.2	3.35	3.22	1.94	2.29	2.17	1.71
transcript_10093	12.33	10.88	29.33	31.38	24.54	23.22	13.03	14.57	12.37	13.62	15.06	13.43	13.9	15.99
transcript_10094	0.82	0.43	0.79	0.63	0.89	0.4	0.34	0.43	0.36	0.95	0.16	0.57	0.64	1.17
transcript_10095	1.91	2.45	1.9	1.53	2.7	1.77	3.28	2.58	0.97	3.34	1.82	2.34	0.58	1.22
transcript_10096	12.07	15.69	11.02	13.38	13.46	11.64	13.57	13.62	12.89	15.98	14.13	11.56	9.47	10.77
transcript_10097	0.55	0.6	0.67	0.56	0.48	0.55	0.11	0.33	0.42	0.77	0.87	0.57	0.6	0.56
transcript_10098	13.63	10.43	8.05	6.46	8	8.23	13.37	12.05	12.15	12.96	11.58	13.24	12.62	10.57
transcript_10099	0.58	0.45	0.44	0.27	0.59	0.5	0.1	0.8	0.44	0.44	0.52	0.46	0.56	0.4
transcript_101	2.39	1.38	0.27	0.28	0.46	0.27	0.29	0.11	0.63	0.67	0	0	0	0
transcript_1010	4.04	2.9	1.15	0.72	1.18	0.83	0.62	1.31	0.67	1.15	0	0	0	0
transcript_10100	1.96	1.23	0.14	0.29	0.4	0.66	0.31	0.74	0.54	0.27	0	0	0	0
transcript_10101	4.95	4.24	3.86	4.19	1.24	2.79	2.07	1.05	1.47	1.35	0.1	0.16	0.12	0
transcript_10102	3.73	5.37	5.28	4.62	3.35	4.98	4.52	4.71	6.03	3.91	5.16	3.99	5.36	4.31
transcript_10103	107.24	89.94	44.1	45.31	41.07	37.53	56.19	55.63	58.12	54.12	94.4	105.21	86.81	98.41
transcript_10104	14.04	28.25	0	0	0	0	0.9	0.43	0.27	1.02	0	0.11	0	0.11
transcript_10105	0	0	0	0	0	0	0	0	0	0	0	0.09	0	0
transcript_10106	71.11	82.73	48.81	39.27	62.93	54.91	84.28	95.09	99.07	89.43	177.93	166.17	197.23	165.14
transcript_10107	0.82	0.96	0.53	1.68	0.72	0.76	1.12	2.02	1.4	2.95	0.29	0.83	1.46	0.81
transcript_10108	6.14	4.5	1.01	0.93	1.3	1.79	1.38	1.42	0.67	1	0.04	0	0	0
transcript_10109	8.87	7.61	8.31	8.26	9.3	8.29	12.19	11.78	13.85	13.81	11.62	11.05	13.96	12.55
transcript_1011	6.85	4.64	1.15	0.53	1.17	3.58	1.39	2.11	0.8	1.09	0.1	0	0	0
transcript_10110	6.8	4.94	4.97	3.04	7.03	4.43	6.31	5.97	5.4	4.88	6.41	6.24	5.49	5.93
transcript_10111	0	0.13	0	0	0	0.02	0	0.03	0	0	0	0	0.21	0.03
transcript_10112	12.15	9.43	11.51	12.1	11.07	12.09	13.29	16.62	15.12	13.47	12.17	13.34	12.19	11.53
transcript_10113	0.16	0.17	0.12	0	0.09	0.36	0	0	0.17	0.41	0.24	0.22	1.2	0.4
transcript_10114	1.03	0.92	0.36	0.39	0.59	0.7	0.75	0.4	0.47	0.88	1.14	1.2	1.05	1.19
transcript_10115	16.17	15.94	22	18.87	20.77	16.89	27.89	25.98	29.55	28.45	27.41	27.82	24.85	21.82
transcript_10116	14.81	15.22	18.1	16.49	18.79	18.17	16.88	18.71	16.56	16.03	21.56	21.89	19.88	17.27
transcript_10117	10.54	9.78	2.95	2.69	3.32	2.97	7.04	6.51	6.87	6.28	5.94	6.35	6.55	6.54
transcript_10118	2.06	2.05	1.19	1.38	1.43	1.66	2.51	2.19	2.49	2.17	2.39	1.98	2.2	2.24
transcript_10119	1.58	1.8	2.79	2.34	1.47	2.42	0.88	2.31	2.01	1.78	2.96	2.38	1.24	2.41
transcript_1012	16.79	20.63	24.71	23.57	22.5	21.89	23.56	18.63	23.18	25.36	14.09	14.76	17.86	17.38
transcript_10120	38.29	37.92	42.96	51.4	38.12	38.06	43.12	48.62	45.11	45.13	39.71	35.92	35.61	41.73
transcript_10121	6.46	7.91	5.38	7.48	5.87	5.31	7.68	7.12	8.34	7.99	6.96	7.16	6.05	6.77
transcript_10122	0	0	0.21	0	0	0.22	0.52	0	0	0.5	0	0	0	0
transcript_10123	1.37	1.06	1.03	0.24	0.21	0.4	1.46	1.96	0.8	1.75	1.32	0.71	0.8	0.55
transcript_10124	1.92	1.31	2.31	1.59	1.82	2.62	1.79	2.09	1.99	2.17	1.58	2.69	3.18	3.24
transcript_10125	0.02	0.13	0.09	0.06	0.32	0.07	0.06	0.06	0.48	0.08	0.52	0.25	0.18	0.21
transcript_10126	61.76	63.85	210.74	227.17	186.49	192.21	60.38	65.45	62.15	67.36	58.08	57.92	55.1	61.78
transcript_10127	55.84	54.72	53.23	47.39	49.68	52.3	69.24	71.31	66.77	66.6	83.45	73.47	70.52	71.53
transcript_10128	41.09	38.65	129.1	152.33	169.12	162.42	62.98	54.01	56.08	69.32	101.86	103.34	82.83	87.05
transcript_10129	0.04	0.12	0.09	0	0.06	0.71	0.1	0.14	0.08	0	0.21	0.04	0	0.12
transcript_1013	13.69	15.69	21.37	20.7	13.03	16.98	41.16	47.8	34.87	49.88	10.73	9.57	11.11	13.54
transcript_10130	31.77	26.31	30.46	26.76	28.69	31.28	35.45	42.15	42.54	42.84	32.9	38.91	33.86	32.09
transcript_10131	3.93	2.58	0.7	0.56	0.28	1.02	0.91	0.76	0.72	0.19	0.03	0	0	0
transcript_10132	15.74	15.79	12.11	11.68	14.94	16.36	15.54	16.95	19.59	17.55	18.1	15.31	14.61	15.23
transcript_10133	3.2	2.33	1.5	1.01	0.43	1.34	0.57	0.32	0.28	0.21	0	0.08	0	0
transcript_10134	1.45	1.05	1.54	0.66	2.27	2.4	0.56	2.25	2.39	2.64	2.08	2	1.49	1.42
transcript_10135	2.41	2.97	1.59	1.37	1.38	1.63	2.37	2.86	2.87	2.86	2.71	3.32	2.23	2.57
transcript_10136	8.07	6.96	9.07	11.08	6.27	8.69	5.94	6.85	7.15	9.23	5.36	6.21	8.73	1.97
transcript_10137	0	0	0	0	0	0	0	0	0	0	0	0	0	0
transcript_10138	1.25	1.45	3.32	3.01	2.86	2.94	1.66	1.08	0.97	0.97	1.26	1.65	1.25	0.94
transcript_10139	46.2	50.66	32.31	37.07	28.62	36.32	46.75	59.83	46.98	46.28	36.46	43.57	38.96	54.51
transcript_1014	0.87	0.35	0.4	0.64	0.21	0.65	0.64	0.67	0.24	1.18	0.31	0.74	0.1	0.77
transcript_10140	1.73	1.35	1.19	0.69	0	0.83	0	0.45	0	1.91	2.33	1.13	1.28	0.5
transcript_10141	0.99	1.15	0.7	0.56	0.94	0.67	1.31	0.38	1.06	1.04	0.79	0.45	0.87	0.84
transcript_10142	2.07	2.74	3.14	2.89	0.49	2.38	2.52	3.62	3.58	4.31	3.98	2.44	2.75	3.25
transcript_10143	0.32	0	0.91	0.49	0.69	0.54	0.5	0.37	0.88	0.09	0.3	0.06	0.53	0.46
transcript_10144	0.94	0.63	0.15	0.05	0	0.46	0.43	0	0.09	0.05	0	0	0	0
transcript_10145	9.49	10.77	12.29	16.13	10.89	8.91	11.06	15.28	13.77	12.38	15.32	12.17	14.65	12.33
transcript_10146	0	0	0	0	0	0	0	0	0	0	0	0	0	0
transcript_10147	5.85	5.21	6.44	8.01	2.16	4.66	3.89	4.83	7.76	2.01	2.54	5.64	2.99	7.51
transcript_10148	1.26	1.71	2.21	1.75	0.69	1.31	0.36	0.1	0.04	0	0.04	0.42	0	0.31
transcript_10149	0	0.06	0.17	0.19	0.13	0.12	0.11	0.06	0.15	0.16	0.18	0.18	0	0.11
transcript_1015	3.57	2.85	4.2	0.63	0.42	0.34	0.87	0.21	0.18	0.38	0	0	0	0
transcript_10150	1.13	0.58	0.04	0.15	0.27	0.27	0.12	0.44	0.26	0.4	0	0	0	0
transcript_10151	42.96	42.7	46.64	47.4	46.5	47.85	46.03	35.64	41.45	41.74	37.45	39.46	43.97	41.18
transcript_10152	4.31	5.06	2.43	1.39	5.6	3.94	5.9	5.72	3.05	1.86	4.43	2.43	4.85	3.76
transcript_10153	0.09	0.25	0.27	0	0.15	0	0.18	0.06	0.1	0.1	0.39	0	0.1	0.05
transcript_10154	9.39	5.72	0	0	0	0	0.75	0.72	0.19	0.85	0	0	0	0.13
transcript_10155	6.13	6.1	5.44	5.75	3.05	4.97	6.1	5.39	4.3	7.7	6.98	4.75	3.67	3.85
transcript_10156	0.11	0.08	0	0	0.06	0.07	0.14	0.32	0	0	0.42	0.24	0	0.33
transcript_10157	2.37	2.77	2.87	3.29	2.95	3.87	2.04	2.93	3.23	3.5	4.37	3.96	3.83	4.3
transcript_10158	37.22	40.22	28.67	36.4	33.49	27.29	11.01	14.44	12.2	11.41	7.55	7.99	6.9	7.21
transcript_10159	0.18	0	0	0.19	0	0	0	0	0	0.17	0	0	0	0
transcript_1016	8.51	8.69	13.41	14.64	14.55	12.02	9.06	6.95	10.36	8.29	9.59	8.3	5.61	7.68
transcript_10160	38.8	41.43	58.83	55.22	62.5	58.51	42.27	37.82	41.41	45.51	39.1	45.01	44.87	41.93
transcript_10161	34.87	37.01	25.35	26.91	29.99	25.51	36.3	37.04	34.43	32.22	29.8	34.53	33.86	29.13
transcript_10162	4.28	5.23	5.06	4.49	4.04	4.25	4.04	4.4	3.66	3.91	3.72	4.06	3.83	3.42
transcript_10163	0.72	0.58	0.49	0.1	0.28	0.29	0.48	0.15	0.4	0.75	0	0	0	0
transcript_10164	2.09	2.63	2.08	2.38	2.17	2.43	2.83	3.64	1.61	2.45	2.17	3.03	2.42	1.8
transcript_10165	79.92	91.14	80.81	83.62	83.01	82.83	92.59	106.61	103.08	108.41	99.11	92.9	101.7	102.98
transcript_10166	0.44	0.54	0.42	0.09	0.15	0.18	0.14	0	0.19	0.2	0	0	0	0
transcript_10167	6.17	6.01	11.69	7.81	12.46	10	6.52	4.17	5.27	5.77	3.89	3.33	3.37	3.49
transcript_10168	14.84	14.9	10.85	8.8	10.74	10.37	14.84	13.73	16.06	17.96	15.21	16.96	16.97	17.67
transcript_10169	4.77	3.33	2.81	3.74	1.3	2.02	1.15	1.59	1.14	1.66	0	0.48	0	0.1
transcript_1017	0.48	0.57	0.28	0.14	0.24	0.65	0.08	0	0	0.07	0.05	0	0	0
transcript_10170	28.05	25.06	24.17	25.62	30.54	34.18	40.49	36.71	36.05	36.08	33.95	29.56	36.57	37.47
transcript_10171	0	0	0.46	0.72	0	0	0	0	0	0.22	0	0	0.43	0
transcript_10172	9.44	18.68	6.79	5.3	7.91	10.38	16.27	21.37	20.62	8.48	10.53	11.67	16.53	16.28
transcript_10173	21.37	21.58	30.28	27.16	29.2	33.84	51.14	44.59	41	45.55	35.06	35.28	35.79	33.33
transcript_10174	0.76	1.82	0.66	0.65	0.51	0.53	0.48	0.59	0.71	0.27	0.02	0	0.06	0
transcript_10175	124.4	135.47	160.33	182.41	154.65	146.19	89.11	91.59	86.82	88.05	89.88	90.62	82.69	80.56
transcript_10176	0	0.18	0	0	0	0	0	0.2	0	0	0	0	0	0.06
transcript_10177	0.35	0	49.12	58.78	40.67	28.99	1.06	1	0.17	0.37	0.15	0	0	0
transcript_10178	0.38	0.98	0.02	0	0	1.25	0	0.42	0.08	1.29	0	0.8	0	0.91
transcript_10179	7.13	8.66	7.27	6.81	5.74	7.1	6.56	6.44	6.71	6.33	5.08	3.63	4.16	3.96
transcript_1018	546.57	492.17	246.72	225.92	308.69	268.38	422.28	394.4	417.44	462.81	629.86	643.51	551.44	557.76
transcript_10180	0.03	0.16	0.11	0.18	0.09	0.03	0	0.14	0.06	0.05	0.27	0.12	0.13	0.22
transcript_10181	208.22	195.16	488.51	575.06	457.42	433.55	204.43	208.93	203.15	212.23	261.37	262.94	251.76	242.96
transcript_10182	2.43	1.98	2.12	1.2	2	1.57	2.76	3.17	4.22	4.72	3.27	2.85	2.52	4.25
transcript_10183	1.54	0.83	0.26	0.32	0.28	0.43	0.25	0.27	0.17	0.37	0.01	0.01	0	0
transcript_10184	0.04	0.4	0.71	1.65	1.41	1.91	0.22	0.35	0.16	0.05	0.18	0.7	0.35	0.1
transcript_10185	28.75	28.3	22.34	18.65	21.9	22.03	30.02	35.19	32.71	29.95	31.19	31.12	32.24	28.7
transcript_10186	27.62	28.27	21.63	20	19.41	20.31	28.48	29.4	31.83	26.57	26.08	28.59	29.95	31.7
transcript_10187	4.4	3.35	4.52	1.71	5.15	1.54	5.29	4.1	3.64	5.07	4.08	5.95	3.35	4.2
transcript_10188	6	7.77	7.61	11.17	8.25	11.07	3.75	3.77	2.24	4.17	3.27	2.09	1.49	3.94
transcript_10189	1.12	0.9	0.87	0.41	0.64	1.03	1.28	1.39	0.43	1.05	1.12	1.49	0.92	0.88
transcript_1019	0.07	0.45	2.84	5.75	2.91	5.5	0.95	0.22	0.59	0.89	0.56	0.4	0.76	0.82
transcript_10190	0	0	0	0.21	0	0	0	0	0	0	0	0	0	0
transcript_10191	0.02	0.01	0.1	0.11	0.01	0.02	0.14	0	0.05	0.1	0.06	0.09	0.04	0.09
transcript_10192	9.56	8.42	7.02	6.31	2.6	5.56	2.85	1.3	0.56	0.65	0.74	0.34	0.12	0.06
transcript_10193	0.02	0.02	0.06	0	0.18	0.07	0.09	0	0	0	0	0	0	0
transcript_10194	5.3	6.01	3.85	4.48	3.47	4.34	8.3	8.82	7.41	7.8	5.67	5.79	5.85	5.71
transcript_10195	41.35	45.07	38.29	32.36	36.56	38.59	49.49	45.91	45.01	42.13	49.67	50.13	44.05	45.35
transcript_10196	0.66	0.89	0.51	0.18	0.12	0.22	0.23	0.22	0.23	0.12	0	0	0.12	0
transcript_10197	6.94	7.87	26.88	22.79	18.62	18.25	13.21	13.22	11.9	11.51	8.6	9.73	10.76	12.31
transcript_10198	0	0	0	0	0	0.27	0	0.11	0	0	0.21	0	0	0
transcript_10199	46.35	50.1	34.92	32.73	31.03	33.48	43.32	44.77	45.35	45.66	40.55	37.99	38.55	43.32
transcript_102	0.83	3.12	3.13	4.1	3.2	1.75	1.96	1.07	1.35	0.66	0	2.84	3.12	1.8
transcript_1020	19.66	19.12	18.78	22.7	20.38	20.47	20.36	23.39	20.85	21.54	26.77	24.91	23.16	21.37
transcript_10200	0.11	0.38	0.06	0.06	0.49	0.44	0.12	0.19	0.35	0.25	0.55	0.28	0.37	0.85
transcript_10201	0.05	0.11	0.49	0.44	0.17	0.38	0.09	0.03	0.1	0.13	0.12	0.13	0.1	0
transcript_10202	4.32	2.69	0.23	0.18	0.72	0.43	1.47	0.53	0.56	0.27	0	0.15	0	0
transcript_10203	1.45	0.87	0.36	0.12	0.96	0.2	1.1	2.09	2.14	0.9	1.08	0.97	1.16	1.38
transcript_10204	0	0.09	0	0	0.07	0	0	0	0	0.14	0.12	0	0.05	0
transcript_10205	1.13	1.78	1.62	2.79	1.69	1.54	2.8	2.53	2.6	2.94	1.56	1.72	2	1.61
transcript_10206	407.82	334.6	363.5	353.16	341.13	361.46	417.13	405.74	386.67	385.61	312.2	350.4	310.67	324.62
transcript_10207	236.93	243.53	216.23	209.88	212.34	226.66	236.95	241.46	280.42	290.21	266.25	263.04	231.96	242.68
transcript_10208	9.95	12.47	9.32	10.06	9.78	11.28	16.94	14.01	12.06	14.74	15.69	16.69	17.5	14.11
transcript_10209	0.4	0.84	1.37	2.05	3.67	1.72	1.66	2.11	1.4	1.17	1.23	0.71	0.59	0.61
transcript_1021	0.19	0.38	0.34	0.7	0.05	0.45	0.37	0	0.24	0.11	0	0.03	0	0
transcript_10210	4.84	6.07	3.91	4.38	5.9	4.88	6.72	7.38	8.13	5.53	7.12	4.86	5.08	7.03
transcript_10211	0.16	0.18	0	0.02	0	0	0	0	0	0	0	0	0	0
transcript_10212	1.3	2.41	49.66	65.21	55.18	49.76	4.49	8.42	3.94	3.55	1.82	2.07	0.56	0.79
transcript_10213	26.88	34.92	17.33	16.38	14.97	14.52	70.7	61.45	51.23	61.42	62.86	46.78	53.53	53.7
transcript_10214	8.93	7.9	6.36	5.91	7.99	6.91	9.35	9.04	8.48	9.28	8.82	9.65	8.33	7.74
transcript_10215	13.66	17.53	8.6	7.94	9.99	10.54	17.12	16.68	17.53	16.78	12.61	12.23	12.98	12.16
transcript_10216	75.79	80.29	83.79	78.51	78.68	76.26	106.76	102.65	105.89	117.89	90.38	93.81	92.65	94.3
transcript_10217	0	0.06	0	0	0.23	0.44	0.07	0	0	0	0	0	0	0
transcript_10218	60.32	54.45	81.89	90.81	99.79	107.02	82.48	75.26	87.62	89.55	67.28	83.51	97.79	95.42
transcript_10219	2.84	1.56	1.48	1.1	2.2	1.43	1.9	3.08	2.34	2.94	3.06	1.88	2.97	2.34
transcript_1022	26.57	38.17	28.15	30.01	31.98	28.13	33.43	34.71	27.17	32.81	31.79	28.5	29.88	30.05
transcript_10220	4.44	2.89	1.55	1.36	1.89	3.48	1.03	1.17	0.86	0.51	0	0.11	0	0.33
transcript_10221	0	0	0	0	0	0	0	0	0	0	0	0.09	0	0
transcript_10222	0.39	0.92	0.54	0.65	1.19	0.46	0.94	1.12	0.59	0.93	0.52	1.47	1.52	0.56
transcript_10223	0	0	0	0	0	0	0.16	0.05	0	0	0.11	0	0.13	0.05
transcript_10224	1.06	1.11	0.79	0.41	0.35	0.48	0.61	0.65	0.77	0.44	0.08	0.09	0.03	0
transcript_10225	1.47	1.89	5.45	7.23	3.65	3.51	4.18	1.67	2.58	1.35	2.7	1.47	1.73	3.16
transcript_10226	7.44	7.22	6.86	5.58	6.07	7.19	11.27	7.94	9.01	7.98	9	9.38	8.19	7.69
transcript_10227	27.95	27.35	31.7	30.02	31.98	29.35	32.81	32.82	31.91	33.23	31.48	31.13	31.34	30.04
transcript_10228	0	0.02	0	0	0	0	0	0	0	0	0.02	0	0.06	0.04
transcript_10229	4.83	4.94	6.89	4.63	9.73	5.75	8.6	6.67	8.47	8.06	4.57	4.11	6.87	5.97
transcript_1023	5.26	4.52	2.45	2.27	1.75	0.93	2.38	1.49	3.24	2.91	4.94	5.99	4.08	4.76
transcript_10230	0.03	0.1	0	0.15	0	0.03	0	0	0.03	0	0	0	0	0
transcript_10231	15.56	15.62	18.45	18.98	17.61	17.82	19.66	18.87	19.16	19.49	21	19.01	18.27	17.65
transcript_10232	55.08	62.51	29.94	28.45	32.38	30.16	44.53	44.15	42.26	42.06	47.24	46.7	47.59	42.53
transcript_10233	0	0	0.06	0.02	0	0.16	0.04	0.13	0	0	0.04	0.05	0	0.05
transcript_10234	0.36	4.14	1.36	0.62	5.95	4.05	0	0	4.35	5.05	7.31	3.64	1.06	6.09
transcript_10235	0.39	0.58	0.76	1	0.63	1.48	1.23	1.22	1.4	0.78	1.1	1.09	1.05	1.42
transcript_10236	15.61	11.03	10.66	11.41	7.02	8.96	10.75	11.73	9.56	10.44	9.47	8.88	8.65	7.85
transcript_10237	16.55	12.65	8.14	9.38	9.53	13.73	12.9	12.74	9.92	9.54	18.16	14.39	12.39	15.9
transcript_10238	6.9	6.36	7.83	8.35	6.2	8.25	8.31	8.98	8.15	8.64	8.08	5.24	5.56	7.44
transcript_10239	5.98	7.71	7.06	5.77	6.51	7.44	12.77	11.31	10.52	14.14	11.68	9.26	10.83	9.75
transcript_1024	0	0.93	1.91	0.4	1.22	0	5.55	0.31	1.6	0.69	1.41	2.32	1.23	4.62
transcript_10240	19.71	18.75	14.6	14.02	15.02	15.19	21.69	19.95	21.25	19.38	20.1	16.96	18.89	15.86
transcript_10241	0.44	0.7	0	0	0	0	0.09	0	0.04	0	0	0	0.04	0
transcript_10242	23.6	26.72	23.99	25.79	14.03	19.87	10.13	8.75	7.41	11.93	1.74	1.52	0.62	0.09
transcript_10243	1.1	0.11	10.38	7.14	8.91	9.09	1.17	1.41	1.05	0.67	2.4	1.57	1.39	0.84
transcript_10244	8.71	8.74	6.06	5.37	6.13	5.97	10.52	9.99	8.54	9.25	9.63	10.79	11.31	9.61
transcript_10245	7.06	6.89	7.47	5.44	6.03	8.84	8.48	9.66	9.36	7.22	8.18	7.7	6.14	6.37
transcript_10246	3.42	3.6	7.16	4.93	6.42	2.75	2.49	2.48	2.01	2.23	3.84	4.8	2.53	3.77
transcript_10247	12.89	13.83	9.61	9.98	10.11	10.09	18.08	17.16	15.37	16.9	15.13	15.03	13.13	12.69
transcript_10248	27.76	27.27	25.85	26.74	26.37	24.59	31.24	25.76	25.76	25.83	27.91	29.36	26.76	25.28
transcript_10249	237.91	252.11	112	116.36	129.54	122.53	146.07	170.75	165.11	170.98	221.13	228.38	191.96	169.68
transcript_1025	1.42	1.65	2.77	2.62	1.09	2.48	2.91	1.01	1.9	1.93	1.03	2.2	1.52	1.51
transcript_10250	0.17	0.06	0.35	0.38	0.09	0.44	0.54	0.29	0.43	0.43	0.26	0.19	0.2	0.14
transcript_10251	0.2	0.05	0	0	0	0	0	0.17	0	0.1	0	0.06	0	0.12
transcript_10252	0.09	0.11	0	0	0.02	0.03	0.03	0	0.06	0.06	0	0	0	0
transcript_10253	0.18	0	48.73	43.83	31.56	25.09	0.43	0	0.53	0	0	0	0	0
transcript_10254	31.64	25.53	21.92	22.16	16.27	22.79	33.8	29.45	25.8	29.73	22.21	36.12	29.43	28.58
transcript_10255	250.76	247.17	264.29	250.07	233.23	246.28	251.5	258.9	234.03	248.74	276.4	252.74	263.59	252.02
transcript_10256	1.03	0.69	0.94	0.78	1.02	1.01	0.14	0	0.11	0.18	0	0	0	0
transcript_10257	21.56	23.95	17.84	15.08	20.01	20.57	27.06	28.28	24.96	25.44	24.83	23.84	24.03	22.15
transcript_10258	1.75	1.68	15.59	16.26	14.68	13.59	1.36	1.04	1.35	1.58	1.8	2.08	1.88	1.39
transcript_10259	31.68	31.48	31.34	31.25	33.25	34.66	38.29	36.72	37.79	39.3	32.14	32.44	31.95	31.79
transcript_1026	9.62	11.48	7.32	8.2	9.04	8.61	15.46	13.64	16.17	13.41	14.94	15.11	11.76	14.83
transcript_10260	12.74	16.26	15.31	11.01	13.9	12.41	15.51	19.88	14.17	10.6	12.22	11.94	12.83	10.5
transcript_10261	2.88	3.22	8.61	11.01	4.05	9.15	6.61	5.49	8.83	6.03	3.72	2.12	5.27	6.13
transcript_10262	49.76	34.38	17.08	10.61	12.67	21.23	11.19	12.31	11.91	6.42	0.59	1.02	0	0.23
transcript_10263	1.75	3.18	0.61	0.78	0.7	0.88	1.18	1.81	1.69	1.03	0.71	0.59	0.7	0.66
transcript_10264	0.04	0.08	0	0.35	0	0.11	0	0.04	0	0	0.07	0.2	0	0
transcript_10265	4.68	5.15	5.79	5.29	5.86	4.31	6.13	5.04	5.23	5.76	4.74	5.3	5.12	5.37
transcript_10266	35.74	37.27	35.77	36.26	40.31	42.35	43.7	37.02	32.49	41.63	33.7	31.05	35.02	31.63
transcript_10267	0.18	0.08	0	0	0	0	0.05	0.13	0.19	0	0.07	0.15	0.16	0.04
transcript_10268	5.74	6.45	4.4	4.58	3.36	4.51	6.19	5.57	5.12	5.9	5.83	6.47	6.7	5.15
transcript_10269	5.26	5.22	1.06	0.96	1.37	2.31	1.1	0.64	1.11	1.01	0	0	0	0
transcript_1027	0	0	0	0	0	0	0	0	0	0	0	0	0	0
transcript_10270	59.33	68.08	156.09	156.78	154.48	155.71	73.63	54.05	43.3	58.47	98.37	100.03	89.48	103.3
transcript_10271	15.55	18.71	6.45	8.44	14.8	10.61	19.7	16.74	17.9	12.27	16.41	14.5	13.76	16.65
transcript_10272	1.17	2.14	2.22	1.98	0.95	1.56	1.27	0.13	0.94	1.28	0.1	0	0	0
transcript_10273	21.52	21.92	17.53	14.44	19.26	19.75	20.05	20.93	21.34	22.27	21.17	22.89	21.16	19.86
transcript_10274	22.78	22.16	17.5	15.88	16.75	17.84	56.57	50.01	50.66	49.77	32.25	34.79	34.92	29.74
transcript_10275	1.96	2.01	1.48	1.8	1.31	1.03	2.79	2.93	2.34	1.97	2.48	2	2.28	1.8
transcript_10276	6.31	7.99	5.64	4.34	6.46	3.98	1.94	2.88	3.07	4.11	6.5	8.25	11.54	9.94
transcript_10277	0.47	0.63	0.59	0.26	0.17	0.21	0.21	0	0	0.05	0.04	0	0	0
transcript_10278	11.59	10.86	66.58	88.85	42.71	43.18	2.98	2.75	1.83	2.35	2.38	2.08	3.96	2.8
transcript_10279	8.61	7.26	9.62	9.8	10.41	8.87	10.65	11.83	9.32	11.22	8.04	8.55	8.07	8.52
transcript_1028	8.43	9.69	8.15	6.88	6.18	8.53	7.66	7.91	10.02	11.68	8.82	9.23	9.19	8.93
transcript_10280	5.22	2.9	11.18	6.4	2.65	5.28	10.03	9.79	0.97	6.07	0	1.65	0	1.08
transcript_10281	0.18	0.21	0.29	0.33	0.1	0.35	0.14	0.3	0.28	0.1	0	0	0	0.02
transcript_10282	27.27	27.27	21.66	21.39	24.75	21.63	28.21	30.14	26.08	26.98	30.32	30.71	29.38	28.32
transcript_10283	50.29	72.65	35.68	27.44	37.24	32.6	43.62	52.12	50.16	44.78	78.18	76.82	73.6	70.93
transcript_10284	2.26	1.57	1.24	2.85	0.68	0.81	0.37	0	0.18	0.13	0	0	0	0
transcript_10285	1.93	1.5	1.61	1.59	1.25	0.94	2.29	1.84	0.92	2.09	2.37	2.23	1.61	1.73
transcript_10286	0.13	0.18	0.59	0.05	0.17	0.21	0.11	0.26	0.4	0	0.12	0.13	0.32	0.05
transcript_10287	1.18	1.3	3.17	3.69	1.92	1.39	1.54	0.85	0.64	1.14	0.09	0.1	0	0.1
transcript_10288	0.24	0.56	0.61	0.15	0.23	0.44	0.56	0	0.13	0.09	0	0	0	0
transcript_10289	3.51	3.52	0.5	0.21	1.29	1.05	0.91	0.15	0.27	0.14	0.04	0.31	0	0
transcript_1029	10.24	9.66	21	27.01	21.32	27.12	10.3	13.71	10.17	9.57	6.12	6.24	6.31	7.25
transcript_10290	15.95	16.39	15.71	8.28	10.82	10.52	13.33	15.41	13.96	14.85	10.28	9.92	9.83	8.48
transcript_10291	58.05	63.56	91.22	96.99	99.27	88.25	65.52	69.58	63.82	56.2	55.13	51.84	46.59	42.73
transcript_10292	5.22	4.45	18.53	19.9	22.97	22	2.76	2.93	2.47	4.05	5.52	4.97	3.74	4.33
transcript_10293	8.8	9.54	6.93	8.01	9.69	7.47	10.23	8.49	9.16	6.85	7.56	8.04	7.38	8.59
transcript_10294	8.27	8.05	2.18	2.67	2.69	2.52	3.96	4.14	3.94	3.27	6.57	6.87	5.19	5.49
transcript_10295	31.97	31.01	29.61	29.18	26.59	27.08	31.91	36.63	31.03	33.12	29.09	31.67	30.79	29.21
transcript_10296	0.65	0.26	0.42	0.34	0	0.24	0.41	0	0.04	0	0	0	0	0
transcript_10297	0.22	0.34	0.31	0.78	0.62	0.26	0.95	0.78	1.24	0.59	1.24	0.45	0.7	0.47
transcript_10298	1.22	1.52	3.52	5.25	2.66	4.49	0.96	3.12	1.46	0.36	3.18	2.05	0.23	1.29
transcript_10299	2.23	3.56	2.05	0.9	1.89	2.24	3.37	4.7	4.43	2.94	2.79	2.99	2.92	3.3
transcript_103	0.48	0.62	1.76	2.03	0.87	0.44	0	0.04	0	0.23	0.13	0.07	0	0.11
transcript_1030	0.91	0.89	2.49	1.75	2.01	2.18	2.22	1.99	1.78	3.58	1.25	1.26	1.79	1.25
transcript_10300	4.83	5.25	2.87	3	2.12	2.41	3.44	3.34	3.46	4.27	3.78	4.12	3	4.1
transcript_10301	0	0.06	0.14	0.13	0.43	0.17	0.06	0.01	0.04	0.2	0.11	0.05	0.09	0.18
transcript_10302	9.63	9.1	9.56	7.82	8.44	7.25	11.38	8.52	6.92	8.36	6.92	8.62	9.52	6.03
transcript_10303	0	0.19	0	0	0.16	0	0.03	0	0.28	0.08	0.09	0.1	0	0.19
transcript_10304	1.15	0.87	1.01	1.58	0.71	0.8	0.76	0	0.17	0	0.15	0.11	0.06	0.06
transcript_10305	5.54	6.13	8.49	6.88	4.68	5.74	7.74	5.84	8.37	6.81	7.08	7.31	4.91	5.21
transcript_10306	1.05	0.51	0.54	0.49	0.14	0.38	0.27	0.05	0.1	0.67	0	0.1	0	0
transcript_10307	0.03	0	0	0	0	0.06	0	0.03	0.04	0	0.02	0	0.14	0
transcript_10308	1.57	2.45	1.82	1.87	1.35	3.92	2.86	1.18	2.06	1.1	1.15	1.72	1.7	1.7
transcript_10309	19.54	18.18	15.49	22.04	17.94	17.95	24.96	26.47	20.97	23.63	21.18	18.58	16.42	19.65
transcript_1031	104.24	100.18	43.47	47.22	51.34	58.49	66.6	71.67	66.48	61.08	56.5	52.25	60.37	55.79
transcript_10310	108.83	108.58	121.79	127.58	125.24	122.06	135.63	130.01	119.45	131.93	118.78	123.87	127.38	123.08
transcript_10311	16.72	15.4	14.9	17.52	17.49	15.48	19.3	21.31	19.1	17.39	34.35	27.63	25.61	21.7
transcript_10312	1.22	1.12	0.52	0.83	0.46	0.8	0.41	0.83	0.21	0.09	0	0	0.13	0
transcript_10313	0	0	0	0	0	0	0	0	0	0	0	0	0	0
transcript_10314	0.05	0.06	0.8	0.58	0.91	0.21	0.4	0.32	0.5	0.06	0.15	0	0	0.11
transcript_10315	0.94	0.73	1.31	2.12	0.64	1.23	0.24	0.3	0.23	0.28	0	0	0.03	0
transcript_10316	63.25	68.47	51.17	41.85	52.68	53.87	56.66	62.66	62.18	55.81	63.52	62.93	57.76	52.76
transcript_10317	187.76	195.18	182.21	162.14	189.67	163.08	172.18	185.28	153.59	204.28	216.85	197.01	180.83	195.16
transcript_10318	0.03	0.07	0.23	0.22	0.33	0.18	0.57	0.12	0.42	0.35	0.46	0.43	0.31	0.56
transcript_10319	62.59	67.69	29.42	25.13	39.34	40.5	48	60.1	46.21	55.96	94.05	93.42	105.55	86.73
transcript_1032	10.93	12.85	10.02	9.27	9.18	9.08	12.24	12.48	13.43	12.65	11.46	13.09	13.21	11.9
transcript_10320	6.71	5.62	6.03	3.69	4.26	3.57	2.3	0.65	1.5	0.65	0.42	0.05	0.2	0.35
transcript_10321	0.96	0.72	1.5	1.55	1.56	1.91	2.91	2.48	1.99	1.83	2.35	1.86	2.11	1.63
transcript_10322	0.08	0	0	0	0.33	0.16	0.3	0	0.17	0	0	0	0	0
transcript_10323	10.8	10.31	102.96	111.25	91.33	72.58	15.6	15.11	15.61	15.55	15.94	16.53	14.42	13.82
transcript_10324	0.06	0.06	0	0.14	0.1	0.17	0	0	0.25	0	0.16	0.18	0	0
transcript_10325	8.68	9.72	10.08	9.04	10.09	11.55	11.38	10.42	11.14	11.49	11.93	10.52	9.09	10.51
transcript_10326	0	0	19.47	17.55	10.28	9.71	0.41	0	0	0	0	0	0	0
transcript_10327	19.48	19.83	13.53	15.78	13.36	14.49	22.73	20.96	21.19	20.04	19.13	20.74	23.22	19.54
transcript_10328	0.27	0.16	0	0	0	0.13	0	0.14	0	0.04	0	0	0	0
transcript_10329	8.02	8.44	7.24	19	16.47	16.71	13.74	8.2	16.1	10.19	12.16	23.64	27.21	27.75
transcript_1033	14.16	18.85	11.86	9.85	14.58	14.51	23.58	16.8	21.7	23.14	22.94	21.61	15.96	19.43
transcript_10330	0.09	0	0	0	0	0	0	0	0	0	0	0	0	0
transcript_10331	0.09	0.09	0.21	0.07	0.17	0.15	0.09	0.2	0.23	0.2	0.04	0.02	0.1	0.24
transcript_10332	5.15	5.58	3.8	4.34	5.7	3.31	5.19	6.27	7.36	4.39	5.19	5.05	5.69	6.75
transcript_10333	3.02	4.66	3.84	4.21	1.53	2.94	0.5	0.53	0.4	0.74	0	0.03	0.19	0
transcript_10334	24.22	20.97	16.71	16.23	15.55	17.37	22.88	20.45	18.7	21.21	18.17	19.95	21.15	16.44
transcript_10335	18.46	18.98	18.75	14.3	6.04	14.1	12.44	8.05	8.33	13.46	1.59	0.91	0.12	0.94
transcript_10336	3.69	2.28	3.18	4.45	4.31	3.75	2.49	1.21	3.6	2.29	2.22	2.64	3.47	1.88
transcript_10337	0.7	0.43	0.52	0.05	0.1	0.2	0.4	0.81	0.73	0.27	0.07	0.18	0.26	0.43
transcript_10338	0.09	0	0.22	0.34	0	0.51	0	0.34	0	0	0.04	0	0	0
transcript_10339	15.17	16.35	17.52	17.68	20.51	17.34	10.34	11.69	10.89	9.99	11.14	10.86	11.18	10.73
transcript_1034	21.11	19.82	22.29	18.96	21.35	24.11	38.68	26.6	28.75	28.17	22.4	21.13	27.98	23.15
transcript_10340	0.71	0.85	0.75	1.05	0.42	0.82	1.2	1.36	0.61	0.15	1.68	0.9	1.89	0.32
transcript_10341	3.54	4.8	11.2	8.53	7.72	8.87	6.15	5.32	3.6	7.15	6.16	6.5	5.62	5.73
transcript_10342	0	0	0	0	0	0	0	0	0	0	0.51	0	0	0.26
transcript_10343	24.27	20.24	22.85	25.76	27.02	24.59	18.14	18.23	19.81	19	20.71	23.09	22.46	22.07
transcript_10344	19.27	16.97	9.54	11.16	10.63	8.69	14.61	11.95	12.15	13.28	12.87	16.08	12.4	12.79
transcript_10345	2.34	3.1	12.29	15.85	10.1	7.04	5.02	5.39	5.06	4.06	4.3	4.21	3.55	3.76
transcript_10346	1.39	1.37	5.68	8.33	9.15	8.36	4.57	2.75	2.97	2.29	5.25	6.19	3.13	4.85
transcript_10347	1.52	1.26	0.35	0.13	0.24	0.35	0.48	0.2	0.08	0.27	0.02	0	0	0
transcript_10348	55.33	54.98	82.26	67.17	63.64	65.49	79.83	75.08	71.8	70.17	65.63	70.4	67.03	77.06
transcript_10349	126.92	129.42	71.74	73.52	84.12	86.67	150.26	170.29	169.35	156.24	153.29	162.34	155.89	155.51
transcript_1035	15.69	18.91	17.25	8.97	15.88	13.59	20.18	25.9	23.47	22.14	25.13	25.4	25.46	23.08
transcript_10350	1.32	1.17	0.32	0.17	0.57	0.58	0.17	0.62	0.18	0.19	0	0	0	0
transcript_10351	7.96	8.93	14.66	12.26	9.78	10.88	16.16	16.8	15.11	11.46	12.44	13.02	15.6	12.99
transcript_10352	2.22	2.98	2.45	2.83	2	2.71	4.15	3.85	3.87	3.68	3.51	3.27	3.06	3.64
transcript_10353	4.43	4.59	3.75	6.67	1.91	2.72	1.21	1.26	2.41	2.33	3.62	3.54	3.1	2.11
transcript_10354	3.74	3.27	2.68	3.52	3.07	3.24	3.37	4.29	4.68	3.04	4.06	4.53	3.51	3.09
transcript_10355	1.74	2.46	3.12	1.59	0.86	1.34	1.78	2.19	1.66	2.61	0.08	0	0.2	0.15
transcript_10356	1.83	1.57	1.33	0.98	1.09	1.26	1.91	1.86	1.57	1.79	2.01	1.7	1.96	1.42
transcript_10357	0	0	0	0	0	0	0	0	0	0	0	0	0	0
transcript_10358	0.3	0.06	0	0.21	0	0.23	0.07	0	0	0	0.19	0.06	0.13	0.61
transcript_10359	0.06	0.03	0.04	0.06	0.03	0.11	0.02	0.05	0.11	0.15	0.05	0.12	0.15	0.19
transcript_1036	6.71	3.05	5.41	7.76	7.58	3.39	5.44	8.37	12.74	11.59	2.7	10.35	16.12	12.86
transcript_10360	10.29	13.42	17.02	14.91	15.02	14.67	15.76	18.68	12.35	14.35	11.2	12.7	11.74	12.5
transcript_10361	0.66	3.87	5.92	3.81	5.6	6.64	5.07	6.89	3.83	4.53	3.38	2.4	4.93	3.28
transcript_10362	336.05	312.21	241.56	262.36	227.03	222.93	294.62	292.25	261.22	295.02	262.99	246.87	213.24	233.75
transcript_10363	0.77	0.63	0.2	0.15	0.14	0.13	1.07	0.05	0.27	0.09	0	0	0	0
transcript_10364	85.22	77.8	629.56	685.91	642.2	569.37	77.73	76.9	72.26	65.91	59.45	50.75	37.97	35.48
transcript_10365	0.75	1.09	1.34	0.48	0.24	0.93	0.57	1.08	0.38	0	1.71	0.23	1.41	0.86
transcript_10366	2.03	2.34	3.7	3.03	3.29	3.82	4.08	3.89	4.19	4.06	3.32	2.8	3.7	2.84
transcript_10367	1.94	1.09	5.06	10.41	5.57	7.22	2.03	1.62	2.55	1.97	2.06	2.13	1.42	1.22
transcript_10368	70.05	66.48	50.95	48.26	44.96	48.22	58.26	56.43	52.37	50.98	34.77	42.22	34.92	32.51
transcript_10369	0.95	0.83	0.82	0.16	0.29	0.59	0.07	0.1	0.34	0	0	0.11	0	0
transcript_1037	9.44	11.72	9.5	11.69	12.38	9.73	10.75	13.36	14.77	12.54	10.98	12.87	10.52	13.33
transcript_10370	0.31	0.36	0.29	0.08	0.36	0.12	0.95	0.49	0.69	0.59	0.55	0.46	0.03	0.71
transcript_10371	1.52	2.35	0.33	0.28	0.73	1.16	0.53	0.23	0.25	0.31	0	0	0	0
transcript_10372	20.33	25.01	10.79	10.24	15.42	9.83	9.26	7.48	9.5	8.97	14.81	18.48	19.47	16.92
transcript_10373	12.62	12.31	54.95	61.51	56.94	54.4	30.87	29.05	28.77	30.66	31.13	29.79	27.01	29.75
transcript_10374	0.64	0.34	0.06	0.06	0.08	0.1	0.09	0.24	0.23	0.19	0	0	0.03	0
transcript_10375	4.48	5.25	3.84	3.36	3.15	2.88	5.55	5.56	5.77	5.81	4.96	4.74	5.16	4.41
transcript_10376	0	0.36	0	0	0	0	0	0.39	0	0	0	0	0	0.53
transcript_10377	12.15	12.14	8.18	5.83	8.61	7.77	9.13	7.76	6.62	8.48	11.07	10.87	8.8	7.88
transcript_10378	0.28	0.8	0.51	1.81	1.38	2.09	0.2	0	0.88	0.27	0.46	0.19	0.45	0
transcript_10379	1.23	0.57	0.47	0.28	0.49	0.38	0.6	0.76	0.85	0.82	0.89	0.68	0	0.3
transcript_1038	122.62	122.05	202.53	217.24	215.45	204.83	174.67	173.75	173.58	174.46	183.68	181.53	179.61	173.64
transcript_10380	0.14	0.4	0.61	0.57	0.66	0.98	0.3	0	0.05	0.1	0.04	0.15	0	0.05
transcript_10381	110.34	92.19	84.47	79.92	72.49	94.36	140.63	137.46	147.16	130.83	104.99	108.98	109.63	109.64
transcript_10382	17.14	16.59	14.35	11.33	15.53	14.15	19.57	19.59	18.35	19.47	18.82	16.9	18.02	16.57
transcript_10383	3.26	2.01	1.78	2.07	0.55	0.92	0.66	1.48	0.7	1.24	0.17	0.04	0.32	0.12
transcript_10384	0	0.35	0	0	0	0	0	0	0	0	0	0	0	0
transcript_10385	0.31	0.82	1.88	2.41	3.46	2.5	0.58	0.92	0.32	0	0.28	0	0.25	0.66
transcript_10386	4.85	6.05	6.06	5.78	5.73	5.79	6.73	6.81	7.53	5.71	7.21	6.96	8.1	6.82
transcript_10387	40.25	34.59	43.34	39.79	39.5	40.02	48.26	44.32	49.13	40.77	44.09	47.28	43.16	42.56
transcript_10388	19.86	8.18	6.55	6.37	3.97	4.57	0.89	0.69	1.18	1.54	0	0	0	0
transcript_10389	16.85	15.62	16.46	13.46	15.88	16.28	16.92	16.51	13.55	13.16	14.2	12.63	17.26	14.76
transcript_1039	8.07	6.18	34.62	43.75	29.68	24.65	12.15	9.96	9.9	13.38	13.09	11.58	11.26	7.2
transcript_10390	7.01	8	5.39	5.14	5.34	6.12	9.07	7.8	8.32	9.19	7.85	8.58	8.84	9.22
transcript_10391	3.52	3.34	3.56	2.45	4.75	4.47	7.68	7.14	7.23	8.24	5.63	4.62	4.6	4.65
transcript_10392	17.3	17.37	14.42	13.43	14.05	14.59	24.59	20.25	18	19.85	15.25	19.06	17.5	14.85
transcript_10393	0	0.04	0.04	0	0	0	0	0	0	0	0.11	0	0	0
transcript_10394	0.65	0	0	0	0	0.12	0.12	0.11	0	0.07	0.03	0	0	0
transcript_10395	11.02	10.32	22.46	20.21	17.42	25.34	16.09	20.14	15.1	17.18	11.35	9.86	11.27	11.79
transcript_10396	3.3	4.51	4.67	3.44	3.27	3.43	7.02	5.59	3.47	4.21	3.65	3.7	2.04	2.93
transcript_10397	0	1.28	0.77	0.33	0.95	0.41	1.14	1.84	1.35	1.85	0.67	1.12	1.92	0.79
transcript_10398	0.21	0.11	0.15	0.15	0.02	0	0.09	0.12	0.04	0.22	0	0.1	0.02	0.03
transcript_10399	9.84	12.51	8.94	13.52	7.01	18.2	18.33	11.01	9.53	10.48	13.96	12.91	8.03	13.55
transcript_104	1.22	3.53	1.42	1.77	3.26	1.28	2.8	1.99	4.78	4.41	2.94	3.53	3.22	2.38
transcript_1040	0	0	0	0	0	0	0	0	0	0.39	0	0	0	0
transcript_10400	0.01	0.12	0	0.03	0.02	0	0.04	0	0.01	0	0	0.03	0	0
transcript_10401	0.39	0.45	0.41	0.02	0.19	0.08	0.05	0	0.06	0.17	0	0	0	0
transcript_10402	2.44	4.3	5.58	4.95	3.21	3.94	5.7	6.58	9.19	11.34	5.19	2.14	3.02	4.42
transcript_10403	3.08	4.42	3.64	4.11	3.66	3.41	4.11	3.7	3.74	5.2	5.57	6.8	5.71	5.05
transcript_10404	0	0	0.26	0	0	0.04	0.14	0.08	0.07	0.13	0	0	0	0.04
transcript_10405	1.86	2.4	2.71	2.2	1.14	3.86	5.21	5.51	4.94	4.18	3.31	4.32	3.51	3.41
transcript_10406	210.69	202.57	229.19	252.33	261.94	239.85	252.13	247.75	260.72	246.58	237.91	231.37	220.85	234.53
transcript_10407	1.23	1.2	0.29	0.22	0.73	0.21	0.19	0	0.13	0	0.14	0	0	0
transcript_10408	0	0	0	0	0	0	1.05	0	0	1.2	0.75	0	0.6	0
transcript_10409	2.65	1.58	42.34	57.48	55.57	54.53	0.9	2.81	2.98	1.78	1.35	1.75	0.58	1.39
transcript_1041	5.9	3.05	0.96	1.4	1.04	1.68	1.11	1.99	0.29	1.16	0	0	0.06	0
transcript_10410	17.3	17.46	16.83	14.16	14.81	14.22	19.25	19.51	21.21	19.74	14.76	17.03	16.02	14.53
transcript_10411	0	0	0.08	0.04	0	0	0.05	0	0	0	0.02	0	0	0.04
transcript_10412	17.56	15.26	10.54	9.51	8.92	12.75	16.02	16.64	16.64	18.5	16.5	13.29	14.94	11.33
transcript_10413	2.23	1.84	12.48	14.63	9.59	11.49	3.39	2.15	2.77	1.09	2.1	2.53	0.91	2.04
transcript_10414	3.81	3.55	2.36	2.54	1.88	2.3	2.86	3.07	2.37	3.27	3.34	2.16	5.24	2.66
transcript_10415	208.93	183.91	87.42	83.47	95.1	88.83	133.61	118.08	91.19	91.88	117.29	130.97	119.36	130.14
transcript_10416	5.51	5.48	25.11	40.1	34.39	28.29	11.87	13.55	12.84	11.84	12.15	8.73	9.77	8.42
transcript_10417	0.44	0.38	0.89	0.95	0.19	0.29	0.66	0.72	0	0.52	0.64	0.64	0.31	0.5
transcript_10418	0.59	0.49	0.64	0.42	0.22	0.65	1.05	0.65	0.64	0.65	0.63	0.61	0.51	0.5
transcript_10419	332.21	338.86	284.4	241.92	286.3	299.24	423.17	399.28	410.49	435.01	525.6	585.87	588.2	574.53
transcript_1042	35.93	34.52	23.71	23.31	22.21	20.31	23.24	30.01	24.28	28.15	24.3	31.66	30.14	34.68
transcript_10420	26.62	21.95	34.01	18.86	32.17	36.9	25.67	26.88	36.44	28.87	37.96	31.13	44.27	42.71
transcript_10421	6.24	6.43	5.08	4.51	5.48	5.21	10.15	8.61	9.88	6.42	8.6	8.5	9.81	6.59
transcript_10422	0	0.16	0	0.25	0	0.25	0	0	0	0	0	0	0	0
transcript_10423	6.15	6.2	4.39	6.11	7.5	5.6	7.95	7.09	7.48	6	6.19	6.08	6.29	6.75
transcript_10424	2.95	1.45	0.13	0	0.47	1.27	0.72	0.73	0.76	0.21	0	0	0	0
transcript_10425	0.5	1.26	22.82	28.42	21.49	17.78	2.14	2.09	1.92	1.82	0.95	1.4	0.65	1.13
transcript_10426	0.23	0.08	0.18	0.56	0.38	0.3	0	0.19	0.08	0	0	0.32	0.17	0
transcript_10427	95.89	98.25	61.67	63.83	76.92	68.32	96.84	93.61	96.12	92.18	96.41	97.81	108.34	97.83
transcript_10428	22	17.35	54.18	70.26	62.38	46.09	7.44	12.99	9.23	10.15	14.82	9.08	9.63	10.97
transcript_10429	10.42	9.85	12.28	10.84	11.8	10.33	11.35	9.17	11.28	9.5	12.41	11.63	11.6	11.68
transcript_1043	6.33	7.67	8.86	8	7.03	10.11	5.16	6.42	6.45	7.06	6.4	5.44	5.71	7.9
transcript_10430	7.82	5.54	3.62	3.17	1.48	1.62	4.24	3.94	2.31	2.62	0	0.6	0	0.44
transcript_10431	2.63	0.87	2.56	2.22	1.62	3.72	1.31	5.2	5.58	2.71	1.69	4.17	3.05	1.57
transcript_10432	0	0	0	0	0	0	0	0	0	0	0	0	0	0
transcript_10433	18.85	20.46	41.72	43.16	41.15	41.87	19.04	18	21.17	19.68	24.49	27.25	26.68	27.75
transcript_10434	24.31	21.3	18.78	18.17	16.86	20.72	33.21	31.74	31.06	30.65	27.42	30.78	24.34	27.34
transcript_10435	4.5	2.79	4.16	4.77	3.93	4.95	5.1	6.11	3.93	3.89	4.8	4.58	3.92	4.83
transcript_10436	0.17	0.23	11.07	11.02	7.34	6.4	1.79	5.46	1.48	0.72	0.8	1.6	1.24	0.47
transcript_10437	0.65	0.68	0.93	0.14	0.65	1.27	1.82	1.19	0.67	1.38	0.31	0.32	0.33	0.25
transcript_10438	11.12	11.51	47.58	49.7	36.79	34.85	15.12	14.06	14.07	15.97	7	7.38	6.89	6.27
transcript_10439	0.33	0.11	0.14	0.31	0.02	0.22	0	0.35	0.43	0.56	0.37	0.39	0.51	0.18
transcript_1044	0	0	0	0	0	0	0	0	0	0	0	0	0	0
transcript_10440	14.11	12.57	25.71	24.57	26.15	23.67	20.32	17.02	20.05	17.29	15.72	15.39	15.99	15.34
transcript_10441	43.8	52.13	55.96	61.72	35.86	25.17	22.16	24.01	21.84	19.87	13.64	16.15	11.54	12.57
transcript_10442	16.04	13.79	14.79	16.65	19.08	18.12	16.31	15.41	16.63	14.71	12.75	13.94	17.89	13.21
transcript_10443	6.3	10.34	11.37	13.54	10.67	10.27	8.03	5.95	5.53	7.23	8.49	8.01	6.35	6.29
transcript_10444	0	0.12	0.03	0.63	0.29	0.09	0	0	0.03	0	0	0	0.03	0
transcript_10445	2.28	1.85	12.3	20.53	11.4	11.78	1.57	3.18	2.39	2.36	0.82	2.82	1.43	0
transcript_10446	6.54	4.61	6.48	7.03	6.13	7.37	4.12	2.87	3.15	1.93	4.9	5.52	5.26	5.94
transcript_10447	0.43	0.95	0.2	0.36	0.07	0.08	0.21	0.1	0.31	0.47	0.74	0.62	0.64	0.18
transcript_10448	0.07	0.05	0.22	0.1	0.4	0.14	0.46	0.12	0.23	0.19	0.24	0.13	0.11	0.16
transcript_10449	4.52	8.44	2.23	1.35	2.81	5.5	4.04	3.57	3.94	3.11	6.8	5.5	5.12	5.59
transcript_1045	8.7	6.92	7.43	6.88	6.7	7.64	6.78	8.58	8.29	7.77	9.12	7.58	7.23	7.04
transcript_10450	9.54	8.69	6	4.22	4.71	6.32	6.19	7.51	4.83	9.25	7.56	5.64	4.78	5.98
transcript_10451	0	0	0	0	0	0	0	0	0	0	0	0	0	0
transcript_10452	17.35	16.71	33.07	29.91	30.81	34.1	22.17	19.29	24.95	23.76	23.55	12.72	27.96	21.08
transcript_10453	1.74	1.74	2.82	1.53	2.18	1.85	1.83	2.1	1.94	1.8	1.6	3.02	2.7	2.34
transcript_10454	18.88	19.39	76.68	83.51	72.74	65.63	22.81	23.03	26.88	25.42	25.55	25	22.76	23.36
transcript_10455	40.09	39.68	39.26	46.48	39.41	32.66	58.74	70.67	53.39	56.65	61.36	69.8	53.92	59.4
transcript_10456	2.2	1.87	5.31	5.72	6.09	4.87	4.29	4.07	3.25	4.75	5.09	3.91	5.78	7.49
transcript_10457	2.45	3.99	17.18	17.48	11.14	7.37	3.15	2.38	4.92	3.71	1.57	0.99	3.57	1.11
transcript_10458	0.46	0.69	0.53	0.09	0.09	0.3	0.19	0.18	0	0.04	0	0	0	0
transcript_10459	19.84	21.49	18.55	22.38	21.85	23.1	26.85	24.97	25.89	25.01	24.55	25.14	22.6	25.57
transcript_1046	0.31	0.42	0.13	0.11	0.19	0.12	0.07	0.09	0	0	0	0	0	0
transcript_10460	17.84	17.42	9.45	9.02	8.94	7.07	11.15	10.51	12.26	12.78	19.56	20.09	18.07	18.3
transcript_10461	0	0.24	0.26	0	0.21	0.11	0	0	0.09	0.15	0.27	0.09	0	0
transcript_10462	1.66	1.57	1.9	1.51	1.64	1.56	2.53	2.92	2.25	2.42	1.75	1.78	2.33	2.24
transcript_10463	0.33	0.43	0.34	0.35	0.21	0.22	0.18	0	0.04	0.08	0	0.04	0	0.04
transcript_10464	0	1.2	1.89	0.59	0	0	0.66	0	0.42	0.61	0.63	0	0	0.37
transcript_10465	7.33	7.04	5.9	6.67	5.42	4.01	8.4	7.66	6.26	6.7	9.56	10.43	9.38	9.48
transcript_10466	2.75	3.03	3.67	3.73	2.91	3.82	2.97	3.38	1.97	2.78	2.26	2.36	2.55	2.46
transcript_10467	0	0.34	3.39	6.82	3.38	5.26	0	0	0	0	0	0	0	0
transcript_10468	18.31	18.74	26.17	30.5	24.48	28.44	22.41	27.31	24.76	24.09	24.67	23.98	21.87	27.72
transcript_10469	0.56	0.83	1.57	0.89	1.38	0.95	1.22	1.1	1.01	1.33	0.86	0.73	0.99	0.87
transcript_1047	4.33	5.45	5.15	4.68	4.67	4.96	6.65	7.57	7.06	6.46	5.62	5.82	6.33	6.19
transcript_10470	36.41	34.43	29.49	24.73	26.64	29.59	41.13	48.28	47.24	46.55	52.5	54.06	56.71	54.66
transcript_10471	0.95	3.94	0.59	1.36	1.87	2.28	1.7	3.69	2.08	2.94	1.91	1.85	1.82	2.5
transcript_10472	29.24	31.59	25.56	23.65	28.34	21.59	20.37	24.97	26.88	28.04	23.12	28.38	31.18	30
transcript_10473	18.95	17.73	11.71	11.58	13.1	14.12	16.33	20.55	12.34	17.87	21.07	21.88	15.95	13.62
transcript_10474	0	0	0.19	0	0.1	0	0.1	0.1	0.38	0	0	0	0	0.13
transcript_10475	2.57	2.36	2.22	1.29	3.05	3.79	5.06	4.17	4.84	3.97	3.61	3.92	4.17	5.21
transcript_10476	18.26	18.8	18.72	14.48	16.74	17.73	19.68	16.73	17.07	17.77	19.33	20.21	18.28	18.98
transcript_10477	4.31	5.58	2.77	1.93	2.61	2.76	3.19	3.41	2.53	2.47	3.12	3.04	3.63	3.54
transcript_10478	0	0	0	0	0	0	0	0	0	0	0	0.06	0	0.06
transcript_10479	5.19	4.39	1.69	3.15	3.5	2.4	4.2	3.77	5.48	5.21	4.8	5.06	4.91	4.71
transcript_1048	3.61	3.64	1.45	2.01	1.57	3.3	2.98	3.29	3.27	1.88	2.81	2.72	3.34	4.22
transcript_10480	168.07	157.77	142.36	171.75	177.95	160.24	152.5	107.03	181.47	156.47	148.27	137.69	120.68	152.94
transcript_10481	0.56	0.42	0.47	0.49	0.5	0.41	0.34	0.24	0.33	0.41	0	0.01	0.08	0
transcript_10482	2.13	1.35	0.49	0.31	0.41	0.28	0.66	0.27	0.13	0.16	0	0	0	0
transcript_10483	16.33	20.52	14.69	17.34	17.78	18.34	22.81	18.98	19.91	21.28	14.72	16.54	14.64	16.69
transcript_10484	0	0	0	0	0	0	0	0	0	0	0	0	0	0
transcript_10485	0	0	0	0	0.08	0	0	0	0.03	0.18	0.06	0	0	0.03
transcript_10486	34.7	32.39	31.37	24.77	25.67	26.42	36.68	35.7	37.15	38.76	35.92	36.21	34.39	38.29
transcript_10487	192.46	202.88	149.76	144.82	167.56	160.21	284.63	256.49	268.62	275.12	252.62	241.31	263.15	246.1
transcript_10488	1.67	1.38	0.11	0.04	0.61	0.61	0.29	0.35	0.03	0.07	0	0	0	0
transcript_10489	6.46	2.94	0	0	0	0	1.23	0	0	0.48	0	0	0	0
transcript_1049	16.5	13.39	13.37	12.25	14.07	16.12	18.02	16	17.63	17.92	12.87	14.76	14.2	14.22
transcript_10490	10.05	14.95	18.49	12.25	12.15	12.1	7.39	6.37	15.24	12.25	7.24	10.82	8.25	3.5
transcript_10491	0.8	0.66	0.28	0.28	0.52	0.31	0.75	0.65	0.55	0.51	0.9	0.63	0.51	0.54
transcript_10492	6.27	7.49	2.97	3.8	4.29	4.46	4.33	4.74	4.27	5.12	2.62	3.48	3.5	3.34
transcript_10493	0	0	0	0	0.29	0	0	0	0	0	0	0	0.19	0
transcript_10494	12.2	14.72	8	6.65	8.04	8.23	13.23	13.11	14.16	10.96	32.13	25.63	22.65	15.92
transcript_10495	23.27	16.96	43.52	49.61	40.95	27.64	26.65	18.46	26.36	29.54	28.95	25.88	24.71	29.97
transcript_10496	37.72	40.83	31.04	30.54	27.73	31.59	32.4	34.32	29.17	32.19	31.6	28.6	29.03	28.47
transcript_10497	0	0	0	0	0	0	0	0	0	0	0	0	0	0
transcript_10498	8.03	8.87	12.15	11.84	9.3	10.14	11.78	11.77	14.47	12.51	12.29	9.9	10.25	11.36
transcript_10499	0.34	0.3	0.36	0.27	0.24	0.13	0.62	0.39	0.58	0.45	0.27	0.28	0.62	0.49
transcript_105	384.64	345.52	400.23	400.08	402.83	408.06	446.35	414.04	436.79	430.91	404.43	429.58	382.49	412.33
transcript_1050	49.23	52.42	76.07	75.14	72.84	67.08	72.04	72.19	69.62	70.36	63.76	56.11	68.79	61.05
transcript_10500	0.38	0.29	1.27	0.27	0.87	0.15	0.42	0.88	0.32	0.87	0.04	0.26	0.4	0.32
transcript_10501	32.71	39.62	112.16	115.53	95.08	83.35	36.46	34.5	36.92	27.25	40.59	30.11	21.83	28.46
transcript_10502	26.65	27.14	30.48	32.41	36.23	36.44	30.59	30.97	30.92	28.57	28.98	35.03	32.35	35.34
transcript_10503	13.99	15.83	8.57	8.5	9.65	8.71	10.64	9.55	10.72	8.98	13.19	12.44	12.38	12.91
transcript_10504	0	0	0	0.09	0	0.19	0.05	0	0	0	0	0	0	0
transcript_10505	5.16	2.56	51.49	59.4	42.76	34.81	2.99	3.09	1.01	3.55	1.68	2.27	4.3	1.16
transcript_10506	3	3.13	1.85	2.14	2.5	1.16	2.79	3.27	3	1.72	1.12	1.53	1.42	0.74
transcript_10507	22.19	21.79	12.03	11.53	18.25	10.96	11.2	11.59	9.04	12.46	11.18	13.64	15.99	12.73
transcript_10508	2.59	1.96	0.08	0.08	0.84	0.78	0.65	0.54	0.65	0.11	0.09	0	0	0.07
transcript_10509	0.41	0.24	0	0	0	0	0	0	0	0.25	0	0	0	0
transcript_1051	2.81	3.84	4.89	3.61	4.98	8.19	5.22	3.81	4.05	3.49	2.58	1.45	1.36	2.18
transcript_10510	4.53	3.83	1.69	3.54	2.54	0.72	4.14	3.26	2.82	2.99	2.16	1.93	1.57	2.36
transcript_10511	0.84	0.71	0.6	0.06	0.33	0.67	1	2.12	0.77	0.35	2.13	2.74	2.05	1.55
transcript_10512	29.28	30.58	15.25	16.03	18.55	21.79	34.65	25.45	29.29	31.32	30.61	31.21	29.77	26.3
transcript_10513	0.14	0.23	0.08	0.02	0.25	0.1	0.23	0.08	0.13	0.1	0.2	0.26	0.1	0.04
transcript_10514	0.03	0.09	0.03	0.21	0.08	0.03	0.03	0.11	0.12	0.23	0.16	0.11	0.28	0.13
transcript_10515	0.04	0.06	0.11	0.76	0.37	0.27	0.15	0	0.2	0.09	0.11	0.18	0.13	0.19
transcript_10516	2.68	1.47	7.3	8.67	8.12	9.42	7.12	8.42	8.34	5.56	6.94	6.57	8.85	10.26
transcript_10517	0	0.05	0	0	0.26	0	0	0	0.04	0.19	0	0.18	0	0.3
transcript_10518	20.02	20.67	21.71	20.32	10.34	11.06	3.13	4.75	2.82	4.35	0.43	0.33	0.67	0.08
transcript_10519	12.86	13.23	13.91	5.06	4.62	9.56	9.79	4.71	9.7	11.42	12.1	6.76	12.67	7.21
transcript_1052	0.05	1.25	8.23	3.83	6.14	9.17	7.13	1.92	4.31	1.78	1.53	3.61	0	1.27
transcript_10520	9.53	8.81	10.96	8.17	7.8	6.3	7.98	7.44	8.55	7.21	8.46	7.48	5.03	6.1
transcript_10521	7.45	7.65	14.04	12.1	12.71	12.05	10.7	9	8.69	11.85	5.58	6.51	4.55	5.37
transcript_10522	8.18	5.34	2.62	2.94	4.18	1.89	2.44	4.42	3.6	3.02	6.29	5.45	4.64	3.94
transcript_10523	10.41	10.48	8.88	15.7	23.29	13.25	15.6	21.75	15.49	10.13	12.92	8.84	18.33	11.34
transcript_10524	8.66	8.26	5.41	1.91	3.08	5.6	7.12	5.17	7.04	10.17	4.24	6.37	6.72	7.74
transcript_10525	0	0	0	0	0	0	0	0	0	0	0.18	0.08	0	0
transcript_10526	46.29	46.59	44.66	42.73	41.31	42.89	55.48	62.66	53.92	55.15	64.23	55.69	47.03	51.65
transcript_10527	4.12	3.54	1.29	1.3	1.95	2.55	4.29	3.94	3.93	2.78	4.06	4.24	4.39	3.95
transcript_10528	0	0	0.18	0	0	0	0	0	0	0	0	0	0	0
transcript_10529	3.59	3.52	2.07	1.67	1.05	1.46	4.39	2.5	2.81	2.59	3.73	3.87	3.05	2.54
transcript_1053	6.98	5.29	5.24	6.83	5.08	10.21	8.48	5.1	7.79	6.25	8.3	7.59	6.68	10.96
transcript_10530	0.2	0.3	0	0.69	0.93	1.32	0.3	0.73	0.39	0.41	0	0.67	0.36	0.1
transcript_10531	2.86	5.41	3.2	3.84	4.06	4.24	6.42	5.74	7.03	4.5	5.92	4.17	3.72	5.07
transcript_10532	0.1	0.09	0	0.06	0	0.11	0.02	0.18	0.14	0.11	0.09	0.17	0.04	0
transcript_10533	0.07	0.2	0.26	0.43	0.13	0.7	0.15	0.7	0.48	0.29	0.36	0.39	0	0.33
transcript_10534	14.9	16.21	28.05	33.31	32.15	28.88	16.1	21.18	17.26	17.44	13.23	14.94	14.99	15.08
transcript_10535	0.02	0.11	0.07	0	0	0	0.08	0	0.11	0.09	0.1	0.02	0.14	0
transcript_10536	2.41	1.52	1.22	2.28	1.78	2.23	2.72	2.76	1.69	2.74	2.41	2.67	2.24	1.98
transcript_10537	16.91	16.03	18.64	14.59	13.98	14	15.38	14.34	16.18	16.74	15	13.17	13.92	12.32
transcript_10538	0.23	0.41	0	0	0	0	0	0	0.24	0	0	0.08	0	0.16
transcript_10539	6.16	6.42	5.26	4.85	5.06	5.09	6.4	6.59	7.82	6.08	8.34	7.34	6.07	7.36
transcript_1054	0	0	0	0	0	0	0	0	0	0	0	0	0	0
transcript_10540	5.02	3.19	4.12	2.29	1.01	2.76	0.83	0.89	0.6	1.36	0	0.09	0	0
transcript_10541	64.5	67.36	64.93	58.56	57.79	62.84	60.57	68.88	64.55	59.8	72.68	75.12	74.98	82.41
transcript_10542	0.13	0.13	0.17	0.15	0.07	0.12	0.16	0.07	0.06	0.06	0.23	0.11	0.43	0.37
transcript_10543	9.14	9.55	10.94	7.64	9.86	11.35	13	14.69	9.74	13.39	11.1	9.99	9.22	8.5
transcript_10544	0.99	1.15	1.08	1.37	0.51	0.35	0.26	0.19	0.81	0.28	0.05	0.05	0	0
transcript_10545	32.46	31.86	5.94	6.09	7.67	7.59	4.49	5.64	5.07	8.51	4.04	4.23	5.46	5.26
transcript_10546	5.19	3.9	0.8	0.54	1.16	2.3	1.56	0.83	0.76	1.48	0	0	0	0
transcript_10547	3.9	2.72	3.13	3.16	2.52	4.09	2.52	3.98	2.97	1.36	3.18	4.45	2.42	2.99
transcript_10548	29.27	23.6	32.08	22.3	50.76	32.39	30.84	31.01	33.9	39.8	47.08	57.08	60.59	52.75
transcript_10549	34.38	37.13	36.61	36.44	40.22	33.78	36	33.91	39.32	36.04	32.51	31.08	29.08	28.42
transcript_1055	55.6	55.79	62.88	65.64	69.48	67.46	65.71	72.3	75.29	69.24	79.02	79.08	76.12	77.16
transcript_10550	4.19	6.84	14.06	12.81	17.63	16.1	5.44	7.64	8.78	5.58	8.12	8.56	3.95	4.64
transcript_10551	0.01	0	0	0.09	0.04	0	0.02	0	0.09	0.01	0.11	0	0.04	0
transcript_10552	0.53	0.16	0.4	0.55	0.28	0.11	0.62	0.36	0.63	0.25	0.49	0.24	0.16	0.44
transcript_10553	1.07	1.32	0.1	0.53	0.54	0.65	0.28	0.05	0.51	0.1	0	0.14	0.05	0
transcript_10554	80.8	75.95	274.49	284.4	223.23	200.88	33.56	37.82	39.43	43.86	45.38	52.34	38.44	45.18
transcript_10555	30.02	27.4	96.4	101.54	77.34	76.51	33.41	40.4	35.28	35.95	23.14	28.15	28.01	23.45
transcript_10556	3.75	4.27	2.57	2.59	3.15	2.99	4.53	5.01	4.75	5.36	3.65	5.51	4.47	4.37
transcript_10557	1.4	1.64	1.74	0.71	1.22	0.26	1.07	0.06	0	0.59	0	0.06	0	0
transcript_10558	1.57	1.55	2.52	0.96	1.52	2.53	2.77	3.7	3.06	3.04	2.15	1.6	1.9	1.62
transcript_10559	0.43	0.25	0.28	0.57	0.46	0.33	0.83	0.06	0.49	0.26	0.17	0.15	0	0.77
transcript_1056	0.62	0.76	0.28	0.25	0.39	1.34	0.39	0.33	0.25	0.15	0	0	0	0
transcript_10560	3.35	2.96	4.39	4.44	3.67	2.96	2.07	1.62	1.91	2.72	2.56	2.94	2.23	1.69
transcript_10561	0.56	0.39	0.34	0.22	0.15	0.42	1.22	0.28	0.69	0.84	0.28	0.77	0.12	0.28
transcript_10562	1.26	2.05	1.28	1.17	1.21	1.05	1.54	0.86	2.77	1.85	1.55	1.79	1.5	2.48
transcript_10563	0.47	0.63	0.64	0.15	0.42	0.38	0.11	0.05	0	0.28	0	0	0	0
transcript_10564	9.93	9.8	8.95	8.94	13.17	9.55	8.94	16.39	8.09	6.66	20.81	11.72	11.83	15.09
transcript_10565	0.33	0.31	0.24	0.11	0	0.32	0.34	0.14	0.4	0.39	0.25	0.25	0.23	0.35
transcript_10566	2.31	3.18	2.82	1.84	2.29	2.73	2.03	3.41	2.52	3.47	2.76	1.99	2.15	2.29
transcript_10567	16.87	16.48	24.06	26.85	22.1	20.57	24.25	23.22	27.49	24.88	18.36	20.63	19.76	17.47
transcript_10568	1.7	0.83	0.77	2.94	0.27	0.87	0	1.19	0	0.12	0	0.23	0	0
transcript_10569	34	24.73	23.58	26.93	27.92	26.1	36.29	35.84	31.25	39.42	31.36	29.49	34.34	29.16
transcript_1057	7.07	11.31	5.59	10.7	14.68	9.09	3.39	9.85	11.31	16.79	7.16	7.03	5.16	5.74
transcript_10570	9.89	13.3	170.03	180.57	123.29	82.38	15.87	17.93	10.62	15.61	21.87	16.37	18.08	12.93
transcript_10571	9.14	10.91	13.04	15.16	12.56	13.53	10.8	11.39	12.76	11	12.02	11.39	10.89	11.23
transcript_10572	1.74	1.94	1.23	2.28	0.8	0.55	0.4	0.3	0.82	0.62	0	0	0	0.13
transcript_10573	21.26	30.42	0	0	0.16	0	7.59	6.34	6.19	3.51	0	0.2	0.21	0.15
transcript_10574	16.52	12.82	107	122.56	90.63	83.38	20.96	20.44	21.1	16.58	14.43	13.82	11.52	12.67
transcript_10575	0.08	0	0	0.14	0	0	0.05	0	0	0.04	0.11	0.04	0.12	0.08
transcript_10576	0.67	0.8	0.8	0.71	0.52	0.66	0.16	0.56	0.39	0	0.13	0.6	0.5	0.13
transcript_10577	12.28	13.43	9.88	9.3	10.06	10.21	12.44	14.23	14.55	12.77	13.56	12.76	12.46	11.29
transcript_10578	7.09	7.95	9.63	7.46	8.73	10.2	5.96	5.27	6.67	5.95	6.4	5.67	4.7	7.73
transcript_10579	56.59	58.93	17.66	13.62	21.41	24.37	18.56	21.47	23.16	11.25	0	0.39	0.59	0
transcript_1058	0	0	99.8	95.98	42.1	38.49	0	0	0	0	0	0	0	0
transcript_10580	11.1	10.03	12.86	12.83	9.37	10.35	10.63	10.19	10.47	11.88	11.27	11.4	11.33	10.03
transcript_10581	3.35	3.15	1.5	0.75	1.64	0.96	3.37	2.91	3.09	3.49	5.08	4.05	2.66	4.43
transcript_10582	26.45	26.96	38.29	20.94	38.67	37.63	28.01	27.52	26.37	22.42	29.32	29.03	29.07	26.76
transcript_10583	6.06	2.94	0.1	0.31	0.28	0.85	0.44	0.1	0.41	0.48	0	0	0	0
transcript_10584	0.22	0.15	0.29	0.6	0	0.18	0.32	0.3	0.29	0.45	0.23	0.27	0.47	0.31
transcript_10585	1.64	3	1.89	1.88	1.07	2.37	2	1.05	2.03	1.24	3.25	3.19	1.45	2.26
transcript_10586	10.01	11.7	6.81	5.06	8.13	3.52	9.29	8.27	10.36	8.72	11.37	15.83	15.46	12.8
transcript_10587	18.94	20.1	11.7	11.31	12.61	13.32	16.17	16.03	16.69	16.27	21.13	22.86	25.28	20.34
transcript_10588	17.76	18.63	13.16	15.08	17.14	13.94	16.75	18.53	18.34	15.94	16.33	19.71	18.15	14.7
transcript_10589	11.78	11.45	8.39	6.48	6.08	7.33	16.99	17.19	14.57	15.35	15.76	14.74	13.88	13.7
transcript_1059	36.18	32.68	29.38	19.97	11.14	12.75	12.09	5.07	4.98	4.53	0.71	0.82	0.72	0.24
transcript_10590	23.62	20.95	24.51	30.67	10.18	22.97	20.11	12.8	32	24.57	21.1	28.77	22.89	33.34
transcript_10591	0.16	0.09	0.08	0.22	0.11	0.21	0.18	0.2	0.38	0.08	0.04	0.07	0.15	0.12
transcript_10592	7.4	9.94	2.96	6.97	7.82	7.62	7.19	9.76	10.68	9.81	9.83	9.48	10.5	8.36
transcript_10593	5.23	7.08	5.39	3.36	5.37	4.8	6.66	5.18	4.08	4.58	5.64	5.73	6.57	5.32
transcript_10594	0.21	0.93	0.78	0.68	0.42	0.61	1.04	0.93	0.38	1.19	0.43	0.27	0.17	0.44
transcript_10595	42.17	45.29	47.48	56	57.55	47.24	57.91	51.05	47.62	45.56	50.89	52.09	49.51	55.29
transcript_10596	9.06	6.89	8.04	6.21	7.85	8.36	9.24	9.1	10.23	9.67	10.7	10.56	12.58	11.94
transcript_10597	0.41	0.25	0.52	0.17	0.26	0.33	0.07	0	0.06	0.06	0	0	0	0
transcript_10598	0.94	0.62	0	0	0.62	0.49	0.46	0.33	0.67	0.52	0.44	0.55	0.29	0.28
transcript_10599	0	0	0	0	0	0	0	0	0	0	0	0	0	0
transcript_106	6.61	4.85	4.41	4.42	4.92	5.48	3.62	7.46	5.08	0.38	3.93	5.77	8.7	4.61
transcript_1060	3.29	4.79	5.31	4.34	5.89	4.52	2.78	3	3.72	2.2	3.05	3.99	2.78	3.16
transcript_10600	5.63	4.58	5.4	3.88	3.66	3.88	5.8	4.81	3.37	4.82	3.91	5	3.01	5.51
transcript_10601	0	0	0	0	0.25	0.19	0.05	0	0.08	0	0.04	0.04	0.13	0.08
transcript_10602	16.12	15.93	15.86	17.83	15.21	17.91	22.89	21.6	17.15	20.48	17.14	16.34	16.89	16.27
transcript_10603	319.25	337.58	181.52	194.97	221.86	206.72	182.67	209.6	180.76	175.39	186.94	188.47	198.05	189.34
transcript_10604	0.51	0.3	0.36	0.42	0.23	0.44	0.83	0.49	0.15	0.1	0.21	0.44	0.57	0.65
transcript_10605	3.72	2.87	0.6	0.37	1.04	0.95	1.08	0.74	0.39	0.95	0	0	0.07	0.04
transcript_10606	1.36	1.43	1.62	0.53	1.53	2.12	2.12	1.72	1.57	2.34	3.07	2.83	2.97	3.36
transcript_10607	5.13	3.73	4.45	4.78	3.55	3.59	5.12	5.44	4.13	4.62	4.77	5.06	4.93	4.73
transcript_10608	78.55	107.85	45.55	41.08	42.33	45.01	51.71	61.56	46.88	57.57	54.31	57.51	63.22	59.7
transcript_10609	6.73	7.84	5.57	2.92	5.45	6.37	8.25	9.6	11.18	7.32	8.83	7.38	6.31	8.03
transcript_1061	1.02	0.25	7.49	4.36	4.6	3.87	0	0.7	0	0	0.03	0.25	0	0.15
transcript_10610	0.66	1.16	0.51	0.46	0.09	0	0.41	1.05	0.57	0.48	0	0	0	0
transcript_10611	10.31	10.36	4.98	3.25	2.18	3.31	4.2	3.53	4.76	2.88	19.8	16.79	20.71	24.67
transcript_10612	10.99	10.66	19.47	21.72	18.35	16.72	12.84	14.15	12.89	11.04	12.43	10.4	7.64	8.52
transcript_10613	0.33	0.47	0.74	0.32	0.35	0.78	0.08	0.41	0.47	0.59	0.52	0.47	0.58	0.71
transcript_10614	8.99	9.25	9.58	7.43	7.77	9.18	9.88	9.62	9.37	10.96	10.72	11.35	9.17	13.52
transcript_10615	2183.32	2037.85	2506.25	2462.47	2544.24	2470.14	2451.84	2284.46	2473.1	2632.1	2500.84	2674.63	2692.34	2756.66
transcript_10616	0.7	0.31	0.39	0.56	0.77	0.4	0.57	0.42	0.65	0.67	0.58	0.59	0.49	0.42
transcript_10617	0.8	0.12	0.08	0.34	0.08	0.28	0.09	0	0	0	0	0	0	0
transcript_10618	10.24	8.48	12.58	13.29	13.91	13.52	16.54	14.3	16.55	14.3	14.28	13.53	16.68	16.85
transcript_10619	0.47	0.62	3.33	2.99	3.04	2.63	0.99	0.92	0.6	0.58	0.56	0.36	0.74	0.44
transcript_1062	2.62	1.49	0.22	0.84	0.36	1.18	0.88	0.69	0.46	1.82	0	0	0	0
transcript_10620	39.64	41.88	37.53	36.46	30.44	34.85	37.52	36.51	38.64	41.68	42.42	36.12	37.19	37.81
transcript_10621	30.04	27.32	23.08	25.89	24.91	25.31	25.61	27.3	27.05	26.07	29.91	27.85	23.11	24.4
transcript_10622	4.67	6.36	5.66	3.73	4.97	5.45	5.18	4.95	4.93	5.22	5.31	4.86	4.29	5.18
transcript_10623	2.53	0.81	2.98	3.47	5.01	6.11	8.35	9.18	4.29	6.16	2.68	3.18	2.89	4.14
transcript_10624	24.81	28.79	22.52	21.99	22.43	22.08	25.27	26.96	29.91	28	31.44	28.34	33.05	32.11
transcript_10625	0.67	0.37	0.24	0.77	0.96	1.11	1.06	1.29	1.35	0.59	0.78	0.8	1.66	1.42
transcript_10626	7.73	9.87	26.3	31.73	20.95	16.61	5.96	7.01	6.76	6.6	5.53	7	5.57	5.69
transcript_10627	0	0	0	0	0	0.12	0	0	0.07	0	0	0	0	0
transcript_10628	1.25	3.3	0.65	1.28	0.95	0.66	2.71	3.58	4.02	2.77	1.54	0.79	3	1.57
transcript_10629	0.03	0.02	15.85	13.81	23.55	15.46	3.35	2.77	0.98	0.02	2.84	0	0.28	3.03
transcript_1063	3.7	3.74	1.86	2.3	2.43	2.44	3.56	3.44	3.51	4.08	2.52	1.91	3.04	1.53
transcript_10630	101.09	61.19	101.91	98.47	87.79	96.46	115.58	102.8	104.06	70.37	55.48	68.32	87.9	84.41
transcript_10631	9.31	11.81	24.73	27.55	25.32	23.57	16.04	17.64	18.44	18.49	19.37	17.92	22.02	20.22
transcript_10632	1.28	1.55	0.75	1.33	0.93	1.1	1.34	1.79	1.28	1.4	1.25	1.17	1.23	1.19
transcript_10633	0.21	0.25	0.03	0.57	0	0.05	0.4	0.28	0	0.31	0.17	0.35	0.36	0.04
transcript_10634	174.6	175.61	195.18	191.25	204.63	203.59	123.65	129.55	123.15	133.39	168.93	177.55	162.75	153.03
transcript_10635	0.73	0.43	1.31	0.71	0.09	0.77	1.19	2.2	1.78	0.95	0.49	2.13	0.73	0.12
transcript_10636	10.38	10.36	8.85	8.57	9.86	8.9	9.53	10.54	9.26	8.48	7.28	7.51	7.36	7.72
transcript_10637	13.67	14.66	7.2	8.06	9.89	9.13	8.72	12.06	10.14	8.98	7.32	8.65	9.3	9.48
transcript_10638	1.6	2.67	2.29	0.9	2.15	0.32	1.75	3.94	1.98	0.79	0.67	1.15	0.52	2.29
transcript_10639	0	0	0	0	0	0	0	0	0	0	0	0	0	0
transcript_1064	103.66	105.82	29.22	27.25	38.67	47.29	95.39	91.96	101.92	87.48	93.86	94.91	64.77	84.59
transcript_10640	0.02	0.02	0.48	0.22	0.32	0.21	0.02	0.05	0.24	0.2	0.44	0.22	0.17	0.28
transcript_10641	8.07	7.43	2.81	5.04	6.79	6.5	7.29	6.74	8.09	7.45	4.94	5	9.93	5.97
transcript_10642	25.02	18.41	23.37	16.04	13.69	19.31	22.67	19.98	19.32	19.43	19.93	19.72	21.01	23.42
transcript_10643	4.15	5.48	10.24	11.49	9.09	9.54	8.98	8.26	8.96	9.15	3.41	3	3.28	2.85
transcript_10644	22.47	22.11	36.4	31.67	28.18	30.22	43.68	42.72	44.96	48.38	28.85	29.86	29.73	36.5
transcript_10645	0.5	0.46	0.22	0.22	0.48	0.27	0.16	0	0	0.07	0	0	0.1	0.07
transcript_10646	9.51	10.04	28.28	28.17	18.66	20.6	14.38	11.03	11.43	13.76	10.63	16.71	9.02	14.27
transcript_10647	0.62	0.47	1.58	0.65	0.95	0.24	0.22	1	0.6	0.72	0	1.06	0.62	0.7
transcript_10648	4.17	1.49	0.25	0.52	0.35	0.48	0.61	0.26	0	0.18	0.1	0	0	0
transcript_10649	0.05	0	0.07	0	0	0	0.08	0.09	0.03	0	0	0	0	0.08
transcript_1065	0	0	0	0	0.01	0.16	0.09	0.17	0.15	0.31	0.13	0.04	0	0.06
transcript_10650	2.96	3.32	0	0	0	0	0	0.29	0.15	0	0	0	0.1	0.05
transcript_10651	1.14	1.32	2.98	3.16	3.21	2.36	1.59	2.38	2.22	1.33	2.36	1.84	1.22	2
transcript_10652	19.99	24.32	17.81	17.66	17.15	17.71	20.72	26.52	21.57	20.32	34.36	29.98	24.86	23.89
transcript_10653	6.86	6.62	4.58	5.78	5.04	6.84	7.33	9	8.38	7.19	9.01	7.72	9.08	9.16
transcript_10654	3.03	1.84	1.62	1.53	0.87	1.51	3.33	3.23	3.34	1	2.76	2.47	2.48	1.87
transcript_10655	0	0	0	0	0	0	0	0.11	0	0	0	0.07	0	0
transcript_10656	0	0	0	0	0	0	0	0	0	0	0	0	0	0
transcript_10657	0.54	0.79	3.26	2.83	1.83	1.82	0.7	0.19	1.25	1.05	0.88	0.63	0.98	1.08
transcript_10658	9.27	9.72	6.72	5.39	7.74	9.07	8.38	10.22	11.15	10.2	10.16	10.09	12.54	9.38
transcript_10659	0	0.04	0.61	0.04	0	0	0	0.04	0	0.11	0.06	0	0.32	0
transcript_1066	88.11	113.46	41.74	17.88	41.06	22.78	20.76	39.56	17.12	27.01	37.4	53.71	62.76	77.53
transcript_10660	0.07	0.15	0.3	0.14	0.2	0.22	0.21	0.12	0.09	0.11	0.23	0.15	0.09	0.12
transcript_10661	47.01	40.92	36.79	35.31	33.33	36.48	39.4	41.43	43.33	44.87	47.22	43.45	38.61	40.74
transcript_10662	17.4	16.57	16.29	15.42	14.87	17.65	19.3	19.58	20.48	18.65	18.67	18.77	18.19	17.29
transcript_10663	0.04	0	0	0	0	0	0	0	0	0	0	0	0.18	0
transcript_10664	0	0	0	0	0	0.02	0	0	0	0	0	0	0	0.02
transcript_10665	149.93	136.74	119.14	128.35	150.54	154.46	153.09	178.66	173.96	170.21	178.39	165.22	189.65	170.06
transcript_10666	24.35	21.35	14.02	12.55	12.81	14.44	21.84	17.73	21.4	22.39	16.51	19.56	17.99	18.5
transcript_10667	79.72	91.63	27.21	30.16	38.02	41.32	45.51	55.74	45.13	38.63	55.24	57.28	61.19	49.39
transcript_10668	0.25	0	0	0	0	0	0	0.27	0	0	0	0	0	0
transcript_10669	67.84	73	63.31	65.09	62.98	60.9	67	56.64	62.76	66.78	76.34	75.83	70.42	72.56
transcript_1067	1.33	0.79	0.38	0.45	0.59	0.62	0.94	1.12	1.46	1.26	1.18	0.9	1.72	0.93
transcript_10670	0.08	0.13	0	0.29	0.23	0.04	0.05	0	0	0.13	0	0.09	0	0
transcript_10671	1.66	1.75	4.68	4.98	6.55	4.97	2.86	1.74	3.23	1.76	3.04	3.4	3.02	3.01
transcript_10672	2.43	2.61	1.67	2.03	3.35	2.52	3.38	2.09	3.1	2.48	3.13	2.66	2.4	2.87
transcript_10673	319.61	300.87	243.72	241.1	240.65	246.6	325.42	329.49	322.26	339.87	374.72	354.85	330.59	326.1
transcript_10674	0.69	0.31	0.5	0.53	0.43	0.23	0.32	0.5	0.32	0.12	0	0	0.02	0.06
transcript_10675	1.44	2.07	1.33	0.28	0.61	1.19	0.58	0.08	0.24	0.29	0	0.07	0	0
transcript_10676	2.31	1.67	0.45	0.26	0.07	0.8	0.38	0.61	0.53	0.24	0	0.04	0	0
transcript_10677	12.19	12.35	13.4	13.23	16	11.92	12.73	14.2	11.47	15.12	13.19	14.92	16.77	14.76
transcript_10678	3.39	2.3	3.91	1.09	2.58	3.77	3.93	3.87	3.85	5.38	4.65	3.56	4.2	4.28
transcript_10679	0	0	0	0	0	0.05	0.07	0	0	0	0	0	0.12	0
transcript_1068	0	0	0	0	0	0	0	0	0	0	0	0	0	0
transcript_10680	10.35	11.02	13.33	10.61	12.36	11.49	11.69	12.44	13.93	11.88	10.82	12.46	13.59	10.43
transcript_10681	0.38	0.34	0.3	0.37	0.19	0	0.38	0.34	0.19	0.19	0.58	0.59	0	0.4
transcript_10682	322.96	390.58	197.79	192.64	204.63	180.05	187.03	227.14	204.68	207.6	439.5	450.94	442.46	370.82
transcript_10683	13.43	12.08	13.58	10.78	13.67	12.37	15.7	15.53	16.84	17.01	19.67	17.98	18.11	18.99
transcript_10684	0.3	0.52	1.26	0.21	1.89	1.23	0.56	0.68	0.54	0.79	0.36	0.13	0.03	0.08
transcript_10685	21.58	25.74	40.34	40.47	46.89	48.48	35.43	33.29	37.36	38.3	35.53	44.24	46.7	48.42
transcript_10686	12.35	13.25	25.05	26.49	26.29	22.36	9.94	8.33	10.7	10.63	13.44	13.07	11.02	13.15
transcript_10687	6.23	6.41	5.66	5.58	7.09	6.86	6.92	7.18	7.31	7.25	7.42	7.38	6.76	6
transcript_10688	2.77	4.69	0	0	0	0	0	0	0.15	0	0	0	0	0
transcript_10689	0.25	0.73	0	0	0	0	0	0	0	0	0	0	0	0
transcript_1069	7.25	6.14	5.21	4.56	2.19	2.24	1.98	1.89	1.88	4.67	0.43	0	0.08	0.34
transcript_10690	17.79	19.65	18.95	15.71	21.58	18.76	21.11	17.78	22.02	23.91	18.93	18.59	19.64	17.92
transcript_10691	0.08	0	0.36	0.19	0.54	0	0.1	0	0.2	0.04	0	0	0	0.04
transcript_10692	7.12	3.77	2.01	0.78	1.19	1.81	1.64	1.24	0.96	1.06	0.07	0.08	0	0
transcript_10693	17.32	19.36	21.62	17.71	18.27	17.39	21.56	20.23	20.68	24.99	21	20.59	22.56	20.07
transcript_10694	66.18	67.66	23.69	20.42	30.74	27.52	34.99	37.54	30.58	34.37	43.25	47.84	47.74	43.41
transcript_10695	0.04	0.05	0.1	0.11	0.04	0	0.17	0.16	0.23	0.24	0.04	0.05	0.05	0.05
transcript_10696	0.29	0.24	2.04	1.52	1.23	1.15	1.09	1.09	1.81	2.05	1.03	1.49	1.22	1.42
transcript_10697	6.9	6.96	37.41	34.93	36.17	30.41	8.09	10.73	12.23	13.82	7.26	8.04	9.62	9.33
transcript_10698	0	0	0	0.09	0	0	0	0	0	0	0.36	0	0.17	0
transcript_10699	127.47	143.65	93.87	84.72	84.58	84.5	103.88	121.49	121.17	112.88	149.6	148.39	149.15	142.38
transcript_107	0	0	0	0	0	0.05	0	0	0	0.18	0	0.12	0.3	0
transcript_1070	42.19	37.13	27	35.45	32.26	34.18	31.96	28.91	30.54	39.66	40.11	38.46	33.2	35.52
transcript_10700	4	3.24	1.14	0.79	1.07	0.53	0.62	0.98	0.96	0.18	0.8	1.08	0.65	0.41
transcript_10701	28.36	29.55	14.54	15.26	15.88	12.4	29.88	29.67	29.11	30.73	35.52	32.72	33.3	32.75
transcript_10702	0.6	0.85	24.77	30.19	44.04	34.42	0	0	0	1.88	1.57	2.03	4.53	1.44
transcript_10703	0	0	1.9	3.74	1.34	1.89	0	0	0	0	0	0.06	0	0
transcript_10704	0	0.09	0.12	0.21	0.03	0	0	0	0	0	0	0	0	0.02
transcript_10705	11.79	7.61	8.98	11.98	17.39	14.76	22.04	30.17	18.45	20.03	35.77	37.04	34.71	36.33
transcript_10706	3.55	3.93	12.9	13.84	13.18	19.61	4.23	2.8	7.63	3.67	3.06	1.1	1.82	4.02
transcript_10707	1.66	2.62	6.36	8.45	9.65	9.49	2.68	4.8	6.03	3.14	2.35	2.73	1.69	1.59
transcript_10708	13.65	10.4	8.95	7.38	11.99	12.47	9.76	11.02	14.82	15.68	7.07	10.99	13.61	12.76
transcript_10709	24.64	24.06	17.04	18.4	19.97	16.66	20.92	26.95	24	19.93	29.17	26.12	27.37	27.15
transcript_1071	9.38	9.72	8.7	11.62	10.31	12.15	8.37	6.53	9.92	6.65	7.73	9.11	8.83	10.01
transcript_10710	0.92	1.08	0.31	0.52	1.27	0.26	1.08	1.55	1.9	1.3	0.94	0.45	1.16	0.87
transcript_10711	0	0	0.02	0.17	0	0	0	0	0	0	0	0	0	0
transcript_10712	1.27	1.62	1.75	0.89	0.63	1.31	0.63	1.77	1.43	0.85	0.22	0.07	0	0.07
transcript_10713	2.6	1.5	0.37	0.07	0.07	0.76	0.32	0.21	0.36	0.03	0	0	0	0
transcript_10714	4.63	3.91	0.4	0.99	0.56	1.43	0.69	0.53	0.3	0.66	0.17	0.05	0	0
transcript_10715	5.93	7.9	12.18	13.05	12.64	10.14	9.97	6.25	4.89	3.96	6.79	7.58	6.5	4
transcript_10716	0.28	0.34	0.42	0.24	0.42	0.57	0.7	0.53	0.57	0.64	0.21	0.33	0.78	0.64
transcript_10717	9.93	7.48	4.98	7.86	10.49	7.53	10.26	11.15	15.58	11.36	10.4	6.51	9.07	10.52
transcript_10718	36.24	37.63	27.09	25.78	30.66	30.22	35.33	36.07	34.96	34.26	30.94	31.55	29.89	33.35
transcript_10719	21.97	24.93	10	9.51	11.01	9.95	16.73	19	18.37	15.01	24.82	23.3	24.3	22.18
transcript_1072	3.17	3.68	1.76	1.69	1.84	1.97	2.65	2.37	1.28	2.91	1.1	2.64	2.28	2.28
transcript_10720	6.29	7.76	2.68	3.35	3.61	2.32	2.87	1.64	1.88	2.23	1.18	1.64	2.79	2.65
transcript_10721	0	0	0	0	0	0	0	0	0	0	0	0	0.15	0
transcript_10722	0.04	0.21	0	0	0.1	0.16	0.39	0.47	0.24	0	0.14	0.16	0.3	0.17
transcript_10723	15.33	14.93	9.7	10.02	6.93	8.89	8.05	7.7	7.29	6.68	5.5	5.69	5.17	5.3
transcript_10724	3.17	1.57	3.53	0.59	1.51	1.5	2.61	4.52	1.67	2.9	1.57	2.71	1.21	0.99
transcript_10725	21.19	25.25	25.26	22.59	25.59	23.95	26.08	28.75	25.6	32.09	28.59	31.09	30.04	29.37
transcript_10726	2.85	3.08	1.39	1.04	0.83	0.39	1.04	1.04	2.26	1.43	2.88	2.5	2.34	2.4
transcript_10727	2.71	3.04	2.83	2.54	3.04	4.4	3.28	3.46	4.86	4.67	2.93	2.94	4.61	2.9
transcript_10728	0.08	0.03	0.22	0.03	0.02	0.08	0.14	0.23	0	0.03	0.18	0.17	0.35	0.06
transcript_10729	1.54	1.1	0.38	0	0.04	0.21	0.14	0.2	0.4	0	0	0	0	0
transcript_1073	17.22	11.16	4.97	4.71	5.27	4.98	3.26	2.54	2.09	3.55	0.1	0.22	0.06	0
transcript_10730	29.08	26.34	21.49	23.85	22.02	24.44	32.51	32.46	29.36	29.97	26.3	28.39	25.24	29.32
transcript_10731	6.23	5.35	3.79	5.14	5.17	3.38	5.89	5.95	6.46	4.25	5.99	5.42	4.61	6.04
transcript_10732	72.01	72.2	52.43	46.68	26.2	35.17	14.23	13.43	10.26	13.78	0.87	2.03	1.24	0.82
transcript_10733	0	0	0	0	0	0	0	0	0	0	0	0	0	0
transcript_10734	6.32	5.86	9.82	9.42	8.72	7.74	12.21	9.47	8.44	9.21	6.9	6.36	6.65	6.42
transcript_10735	0.27	0.19	0.11	0	0.22	0	0.4	0	0.15	0.16	0.4	0.25	0	0.1
transcript_10736	20.52	23.05	23.73	23.81	27.6	28.06	25.83	25.37	28.15	23.14	22.1	25.14	26.84	25.84
transcript_10737	1.64	1.83	0.88	0.87	0.83	1.74	0.12	0	0.44	0.04	0.21	0.34	0	0.04
transcript_10738	0	0	0	0	0	0	0	0	0	0	0.18	0	0	0.12
transcript_10739	12.82	14.32	9.55	9	11.76	12.35	13.18	14.64	15.33	11.83	13.57	11.18	13.24	13.33
transcript_1074	3.95	4.81	8.93	6.95	9.35	6.67	9.66	7.54	6.82	6.07	6.15	5.04	5.63	4.45
transcript_10740	0.11	0.1	0.73	1.39	0.63	0.35	0.3	0.24	0.15	0	0	0.23	0.06	0.27
transcript_10741	14.48	14.71	9.29	9.18	10.32	10.91	20.47	19.36	20.87	18.77	19.62	19.25	17.22	15.92
transcript_10742	3.39	2.22	16.08	16.36	12.64	13.08	3.64	2.09	2.68	0.96	1.32	1.89	2.05	2.22
transcript_10743	90.66	104.23	88.48	76.2	93.46	89.8	135.04	132.21	132.9	142.82	131.34	126.76	123.91	122.9
transcript_10744	5.39	5.84	6.72	6.34	6.66	7.25	9.04	8.17	9.61	9.96	5.08	7.25	5.67	5.46
transcript_10745	0.93	0.66	0	0	0	0.23	0.09	0.06	0	0.1	0	0	0	0
transcript_10746	0	0	0	0	0	0.19	0	0	0	0	0	0	0	0
transcript_10747	0.09	0.04	0.12	0.09	0	0.11	0.06	0.02	0.07	0.01	0.06	0.14	0.04	0.07
transcript_10748	29.35	33.27	28.9	24.81	28.41	25.73	30.47	27.2	28.66	35.01	37.64	43.36	37.13	33.79
transcript_10749	6.12	6.29	4.77	4.25	2.54	1.57	1.06	1.61	0.87	0.83	0.31	0.35	0	0.27
transcript_1075	0.53	0.18	0.3	0.32	0.18	0.13	0	0	0.14	0	0	0	0	0
transcript_10750	2.86	2.46	7.77	8.4	7.68	5.82	2.76	2.52	1.78	2.51	2.69	2.78	1.82	2.69
transcript_10751	0	0	0	0	0.32	0	0	0	0	0	0	0	0	0
transcript_10752	7.2	8.04	10.87	2.63	5.72	6.97	11.71	8.56	9.75	5.77	7.05	4.49	5.25	5.09
transcript_10753	1.33	1.61	1.66	0.76	1.16	2.15	1.08	0.72	0.52	0.73	0.03	0.07	0	0
transcript_10754	8.47	13.9	17.94	18.07	18.45	12.78	8.25	7.61	9.43	11.5	10.63	6.94	7.71	7.04
transcript_10755	0.58	0.46	0.41	0.71	0.65	0.58	0.32	0.46	0.59	0.71	0.66	0.9	0.52	0.82
transcript_10756	0	0	0	0	0	0	0	0	0	0	0	0	0	0
transcript_10757	2.62	2.37	21.95	25.2	24.94	22.34	9.74	14.17	9.76	8.53	2.91	3.36	2.67	1.5
transcript_10758	39.43	42.78	24.66	27.49	29.02	31.66	25.71	27.87	28.3	28.13	32.98	29.43	38.56	35.2
transcript_10759	0.69	0.55	1.67	1.73	1.98	1.82	1.92	1.46	1.87	1.36	1.2	1.59	1.27	1.96
transcript_1076	0.8	1.49	0.4	1.16	0.68	0.38	1.39	2.71	1.58	1.49	3.41	0.38	1.12	1.31
transcript_10760	0.85	1.23	6.08	7.37	4.36	3.66	1.28	1.83	0.71	1.86	0.94	0.56	0.94	0.72
transcript_10761	4.32	2.98	16.36	16.5	3.01	19.32	16.68	6.95	9.24	21.16	7.86	3.91	10.31	0
transcript_10762	8.87	10.29	6.84	4.48	9.7	5.09	11.45	11.18	7.13	7.34	12.04	9.43	9.73	9.95
transcript_10763	0.04	0.08	0	0	0	0	0	0	0.15	0	0	0	0	0
transcript_10764	2.1	2.59	3.16	1.05	1.29	2.44	6.05	5.07	3.33	5.61	1.02	0.95	0.81	0.72
transcript_10765	1.79	1.75	1.97	1.83	2.31	1.72	2.27	1.21	2.26	2.77	2.12	1.41	2.29	1.3
transcript_10766	18.34	17.51	13.66	14.09	13.02	14.93	19.14	20.38	16.85	17.37	17.05	17.86	19.88	16.48
transcript_10767	3.5	4.66	15.54	18.26	24.8	18.01	5.3	6.43	6.11	5.33	7.11	7.21	5.35	6.69
transcript_10768	1.04	1.05	0.36	0.62	0.76	0.61	1.17	0.25	1.03	0.46	0.81	0.76	0.39	0.28
transcript_10769	0	0.03	0.1	0.03	0.01	0.02	0.06	0.21	0.07	0	0.08	0.07	0.02	0.08
transcript_1077	31.4	37.16	11.54	8.66	10.41	11.21	20.08	21.86	15.67	19.83	22.14	20.05	14.82	13.25
transcript_10770	2.9	2.63	2.02	1.07	1.7	1.41	2.06	2.65	2.69	1.86	4.6	3.64	2.46	1.79
transcript_10771	35.87	33.97	31.49	30.69	23.53	26.88	35.91	39.54	33.39	30.99	37.67	34.75	33.55	39.18
transcript_10772	8.64	6.6	11.28	8.54	10.02	12.88	7.12	7.37	13.21	8.26	10.83	13.43	13.02	12.12
transcript_10773	87.75	91.72	73.36	68.79	76.04	71.94	92.87	94.57	95.7	83.28	95.39	91.83	86.35	84.71
transcript_10774	0	0	0	0.06	0	0	0	0	0	0	0	0	0	0
transcript_10775	22.28	23.56	13.04	13.08	17.88	12.01	18	18.92	17.67	18.18	16.62	15.01	17.57	17.41
transcript_10776	12.12	11.9	13.57	11.57	13.66	13.06	13.6	12.54	10.66	11.9	12.81	10.95	12.28	10.67
transcript_10777	0	0	0	0	0.88	0	0	0	0	0	0	0	0	0
transcript_10778	0.65	0.9	0.6	0.94	0.68	0.94	0.7	1.49	1.92	1.3	1.49	1.37	1.89	1.62
transcript_10779	12.32	14.04	12.54	11.22	13.47	12.26	20.24	15.99	19.02	17.95	14	15.5	14.34	16.9
transcript_1078	43.44	48.31	37.11	39.53	34.74	39.25	53.46	54.64	48.16	51.2	45.14	46.97	48.89	41.14
transcript_10780	0.16	0.27	0	0	0	0	0	0	0	0.11	0	0	0	0
transcript_10781	6.71	4.99	2.59	3.88	1.17	1.76	3.49	2.89	1.86	3.44	5.57	5.62	4.82	3.95
transcript_10782	8.14	10.07	9.43	9.73	9.95	7.99	11.22	10.49	12.31	10.37	10.2	7.35	11.97	9.03
transcript_10783	1.22	1.08	21.7	24.21	23.71	22.23	5.18	6.74	3.22	5.12	5.51	3.73	5.68	4.42
transcript_10784	2.74	2.15	1.53	0	1	1.58	2.2	2.28	1.45	1.55	2.09	1.94	2.97	1.61
transcript_10785	93.01	91.86	39.19	32.16	35.59	34.21	94.22	77.4	75.32	84.73	70.9	70.11	63.93	53.33
transcript_10786	7.16	8.74	7.36	7.17	10.79	9.51	8.81	10.58	9.7	9.57	8.9	10.03	10.24	7.92
transcript_10787	4.53	2.43	0.36	0.37	1	1.28	0.63	0.83	0.12	0.42	0	0	0	0
transcript_10788	13.13	11.41	8.72	10.13	10.27	13.07	13.68	14.31	13.11	13.13	13.68	14	11.98	12.88
transcript_10789	0.63	1.94	0	0.24	0.41	0	1.33	0.37	0.78	1.9	0.69	0.4	0.67	0.55
transcript_1079	34.88	33.39	25.35	21.89	11.02	17.83	7.23	4.62	2.86	2.54	2.12	2.55	1.55	1.9
transcript_10790	41.21	40.81	26.11	26.03	28.71	29.19	35.76	40.39	34.43	37.01	37.63	38.92	40.59	39.55
transcript_10791	6.31	6.64	6.2	5.11	5.54	5.08	5.44	5.78	7.35	5.97	5.7	5.41	6.51	5.28
transcript_10792	35.23	34.41	37.7	44.06	31.3	32.86	16.58	21.42	15.98	19.78	21.9	20.09	26.49	20.21
transcript_10793	11.37	11.63	5.22	4.13	5.36	4.82	4.54	7.11	6.58	5.67	3	3.88	5.12	3.45
transcript_10794	0.33	0.45	0.42	0.31	0.05	0.26	0.41	0	0.27	0.11	0	0	0	0
transcript_10795	1.2	1.41	1.16	1.38	1.05	1.07	1.68	1.37	0.5	1.42	0.04	0.15	0	0
transcript_10796	102.4	117.33	47.43	49.4	59.79	67.81	57.07	73.24	55.88	60.59	32.91	38.45	39.58	34.16
transcript_10797	19.96	19.85	21.11	18.53	20.59	18.52	25.11	20.76	26.2	23.39	23.53	22.09	22.02	23.82
transcript_10798	0.51	0.41	0.1	0.31	0.03	0.5	0.11	0.26	0.31	0	0	0	0	0
transcript_10799	0.32	0.66	0.59	2.73	0	0	2.35	1.02	0.68	0	0.32	1.57	2.23	0.83
transcript_108	2.86	2.2	1.37	2.86	2.54	1.35	2.65	3.38	0.93	1.23	2.5	2.1	2.65	1.95
transcript_1080	25.79	27.34	27.86	34.03	30.62	28.88	28.7	31.33	29.5	33.7	30.03	36.07	33.21	34.79
transcript_10800	2.34	1.5	0.22	0.09	0.94	0.34	0.82	0.41	0.6	0.17	0.04	0.04	0	0
transcript_10801	5.91	3.24	9.52	9.7	8.08	6.11	4.24	6.5	7.15	7.17	3.36	8.04	5.55	6.48
transcript_10802	3.71	5.04	8.57	7.93	7.39	9.07	6.02	6.89	6.27	5.67	4.31	3.64	4.69	4.59
transcript_10803	1.04	0.97	2.13	2.92	1.96	2.11	2.63	3.28	2.4	2.9	2.66	2.34	2.01	2.84
transcript_10804	2.1	2	2.95	0.93	1.86	1.27	2.32	2.34	2.4	1.28	2.66	2.54	1.32	1.95
transcript_10805	1.08	1.27	0.61	0.57	0.27	0.57	0.38	0.48	0.37	0.33	0	0.08	0	0.27
transcript_10806	1.81	1.31	1.45	1	1.3	1.26	1.8	1.79	1.55	2.08	2.3	1.4	1.74	1.52
transcript_10807	6.02	5.61	8.64	8.71	4.05	4.34	7.12	3.95	4.89	6.06	0.94	0.51	0.23	0.23
transcript_10808	0.86	0.69	0.47	0.2	0.23	0	2.57	1.96	1.87	2.43	0	0	0	0
transcript_10809	33.9	32.72	189.57	217.24	163.85	142.47	28.39	31.64	24.25	24.93	36.95	33.76	22.49	20.71
transcript_1081	8.87	10.24	7.03	7.6	3.97	4.56	1.8	1.98	1.94	1.57	0.2	1.16	0.36	0.83
transcript_10810	0.57	0.86	1.22	1.08	1.52	0.92	1.23	1	0.73	1	1.73	0.79	0.82	1.62
transcript_10811	0.13	0.07	0.1	0.28	0.09	0.06	0.2	0.28	0.28	0.05	0.14	0.15	0.54	0.11
transcript_10812	315.27	291.03	252.03	270.69	236.18	264.64	362.14	346.9	377.59	400.79	299.18	320.66	287.5	298.71
transcript_10813	0.9	1.03	0.59	0.57	0.93	0.5	0.69	0.14	0.33	0.56	0	0	0.04	0
transcript_10814	14.95	14.65	19.09	25.74	31.38	27.38	43.29	38.42	60.85	60.05	47.19	43.34	60.02	60.76
transcript_10815	0.92	0.69	0.42	0	0.67	0.63	0.57	0.76	1.03	0.3	0.84	0.4	0.98	0.69
transcript_10816	9.08	9.83	6.77	6.66	6.85	6.7	9.57	8.46	7.53	9.78	11.07	12.2	9	9.7
transcript_10817	20.34	20.14	7.29	9.52	9.74	8.82	5.38	8.06	6.1	7.89	9.26	6.58	16.04	13.22
transcript_10818	19.95	19.59	17.28	17.3	20.85	18.29	14.55	16.14	14.89	15.92	16.61	16.57	19.25	16.92
transcript_10819	0.45	0	0	0.16	0.27	0	0	0	0.28	0.68	0	0.17	0	0
transcript_1082	4.57	4.38	2.03	1.46	1.48	1.98	6.63	5.37	6.22	9.73	3.67	2.5	4.53	3.33
transcript_10820	6.76	9.66	3.3	4.02	5.47	4.47	5.8	8.31	3.9	4.19	4.02	4.85	7.39	5.85
transcript_10821	0.02	0.12	0.09	0.14	0.11	0.27	0.27	0.26	0.16	0.13	0.15	0.23	0.38	0.23
transcript_10822	0.15	0	1.51	1.03	0.48	0.57	0.69	1.36	0.14	0.15	0.54	0.47	0.97	0
transcript_10823	3.91	2.36	2.14	3.24	3.02	3.39	6.97	5.13	7.23	5.8	4.23	4.05	4.9	4.62
transcript_10824	3.51	2.97	2.25	4.2	1.91	1.23	1.51	2.6	1.19	1.7	0.42	0	0	0
transcript_10825	0	0	0	0	0	0	0	0	0	0	0	0	0	0
transcript_10826	0	0.94	0	0	0	0	0	0	0	0	0	0	0	0
transcript_10827	8.97	9.46	5.82	4.47	8.1	7.52	8.62	9.04	9.91	6.84	8.69	10.05	8.91	9.59
transcript_10828	17.54	17.8	21.97	17.26	17.62	19.33	22.41	24.24	24.84	27.99	20.62	19.61	21.9	23.36
transcript_10829	1.77	3.57	3.6	5.22	2.35	3.8	1.96	1.32	3.25	3.21	1.86	1.54	1.38	0.63
transcript_1083	24.04	23.49	29	29.4	23.34	23.95	18.17	23.54	18.72	28.67	17.31	27.59	21.98	21.26
transcript_10830	9.6	10.5	6.98	7.99	9.18	9.55	8.49	9.33	7.66	9.59	10.05	10.19	9.89	9.79
transcript_10831	14.32	14.89	14.67	16.68	12.76	12.33	20.42	23.69	22.8	15.22	20.2	17.33	19.76	13.69
transcript_10832	10.49	12.5	11.45	12.22	11.9	11.89	12.2	11.23	11.32	12.77	12.97	11.48	13.68	10.39
transcript_10833	18.81	24.17	9.98	12	10.33	10.62	8.03	6.37	8.87	8.67	18.13	18.93	15.44	16.27
transcript_10834	2.92	1.21	0.16	0.13	0.56	0.59	0.48	0.46	0.14	0.36	0	0	0	0
transcript_10835	11.08	11.21	11.78	8.57	4.96	5.57	2.16	2.41	2.39	0.5	0.26	0.48	0	0
transcript_10836	3.22	2.01	2.22	2.34	2.35	2.24	5.31	4.63	5.38	3.75	6.15	4.14	5.33	5.28
transcript_10837	27.83	21.99	35.27	38.51	29.53	23.94	27.73	30.95	29.53	31.13	45.79	37.81	25.56	27.64
transcript_10838	3.19	4.87	48.51	53.8	39.3	37.82	3.81	4.61	3.96	3.66	0.99	2.31	3.01	2.71
transcript_10839	0	0	0	0	0	0	0	0	0	0	0	0	0	0
transcript_1084	2.87	1.84	1.77	0.03	4.03	2.6	0	2.17	0	0.88	1.58	2.79	0	0
transcript_10840	58.92	64.89	26.88	30.8	31.24	29.98	36.89	50.52	43.74	39.93	63.57	72.99	71.38	61.16
transcript_10841	2.33	1.38	2.77	2.44	2.08	2.35	1.56	2.38	2.07	2.42	1.9	2.96	2.78	2.13
transcript_10842	0	0	0	0	0	0.04	0	0	0	0	0	0	0.03	0
transcript_10843	11.2	9.65	14.69	16.57	19.26	19.86	21.75	20.53	29.13	20.9	20.19	13.66	14.09	15.71
transcript_10844	1.14	2.1	0.49	0.27	0.16	0.54	0.04	0.16	0.17	0	0	0	0	0
transcript_10845	0.11	0	0.02	0.09	0.03	0.05	0	0.07	0.27	0.1	0.03	0.23	0.14	0.18
transcript_10846	12.86	13.29	7.45	7.71	7.26	6.98	12.51	14.23	12.85	13.94	17.91	19.91	16.16	15.62
transcript_10847	12.02	14.73	10.53	9.97	13.22	11.19	15.41	11.45	12.75	18.67	13.85	11.66	13.39	12.13
transcript_10848	1.78	1.52	0.62	0.72	0.62	0.7	0.53	0.37	1.32	0.38	0.5	0.37	0.58	0
transcript_10849	0	0	0	0	0	0	0	0	0	0	0	0	0	0
transcript_1085	14.41	14.33	19.59	17.65	17.8	12.44	19.69	19.93	14.38	17	13.09	13.59	12.06	13.24
transcript_10850	5.7	1.24	4.84	2.74	0.53	3.46	6.63	0	1.31	6.71	4.55	5.16	2.02	0.51
transcript_10851	1.91	1.92	71.68	85.56	57.36	42.59	3.17	4.06	2.58	1.68	2.01	2.29	1.54	1.08
transcript_10852	5.08	5.48	7.61	4.98	5.79	7.83	8.89	8.41	6.11	8.76	2.37	3.75	2.87	2.11
transcript_10853	107.21	96.77	101.69	107.05	132.1	69.81	90.82	139.27	107.09	79.6	135.47	111.1	142.93	133.87
transcript_10854	74.16	74.32	59.84	53.65	58.16	64.42	75.14	81.62	77.8	77.16	81.71	81.39	79.09	77.22
transcript_10855	4.8	5.43	2.46	2.6	5.15	3.46	7.74	6.97	5.11	6.48	6.27	5.64	5.59	5.58
transcript_10856	14.09	14.38	15	16.32	14.51	11.45	14.89	16.41	16.81	17.26	15.55	14.89	12.87	14.97
transcript_10857	3.19	4.23	2.68	2.83	3.55	2.32	4.3	5.03	3.78	3.2	5.24	3.62	2.76	4.17
transcript_10858	42.53	45.75	33.38	37.33	43.97	40.59	42.28	45.7	38.28	46.85	49.36	42.77	43.9	44.27
transcript_10859	10.78	11.82	8.47	9.62	10.01	9.86	14.27	15.69	12.75	12.06	11.61	12.53	13.87	11.24
transcript_1086	0.05	0.05	0.08	0.09	0.12	0.1	0.25	0.17	0.21	0.25	0.26	0.21	0.08	0.25
transcript_10860	5.41	3.8	1.23	0.71	0.67	1.04	0.98	1.03	1.35	1.25	1.19	1.22	2.03	1.52
transcript_10861	8.67	10.93	8.62	9.47	9.2	8.42	10.27	8.67	10.05	10.57	11.35	11.67	11.59	11.62
transcript_10862	9.07	8.68	9.27	7.96	8.14	8.19	8.98	8.07	10.31	7.86	9.86	8.98	6.87	8.35
transcript_10863	901.85	1103.4	551.64	549.59	697.09	658.49	1022.09	1259.37	1210.25	1049.43	1080.75	1133.22	1499.36	1302.46
transcript_10864	2.23	2.46	0.92	0.63	0.71	0.61	2.1	1.46	1.23	1.29	2.28	3.52	4.17	2.71
transcript_10865	1.22	0.93	1.17	0.86	0.58	1.27	0.63	0.7	0.44	0.97	0.23	0.22	0	0.32
transcript_10866	0.4	0.39	0	0.06	0.13	0.23	0.38	0.06	0.1	0	0	0	0	0
transcript_10867	1.25	1.77	0.34	0.47	0.27	0.35	0.37	0	0.14	0.13	0.02	0	0.08	0
transcript_10868	0.35	0.39	0.49	0.51	0.38	0.12	0.37	0.18	0.67	0.44	0.61	0.38	0.9	0.46
transcript_10869	0	0.4	0	0	0.5	0	0.49	0.1	0.31	0.65	0.15	0.1	0.36	0.9
transcript_1087	10	12.9	12.28	8.03	16.1	11.5	19.72	10.73	15.08	16.84	10.03	14.46	11.01	11.87
transcript_10870	1.65	1.52	1.98	1.91	1.77	1.56	3.54	2.34	3.19	2.69	2.98	2.83	2.39	2.84
transcript_10871	6.02	5.85	4.17	4	5.54	4.31	5.81	6.45	6.24	6.6	5.88	7.23	6.98	7.05
transcript_10872	6.06	4.84	6.67	5.22	6.5	8.27	5.52	6.19	3.52	6.75	4.04	2.88	3.53	3.92
transcript_10873	23.05	22.03	19.46	30.54	14.86	27.21	5.09	13.89	10.07	3.23	8.19	15.61	7.34	10.35
transcript_10874	9.27	12	10.69	10.29	10.03	11.28	11.63	9.02	11.88	14.85	11.34	11.44	8.3	8.19
transcript_10875	2.5	1.62	9.67	11.29	10.36	4.51	7.07	6.03	7.46	6.21	3.2	3	3.13	3.2
transcript_10876	0.08	0.06	0	0.09	0	0.13	0.03	0	0.03	0.03	0	0.06	0	0.03
transcript_10877	0.16	0.09	0	0.4	0.07	0	0	0	0	0	0.19	0.04	0	0
transcript_10878	22.66	21.37	26.16	22.79	25.6	27.46	33.12	36.06	33.39	32.01	29.86	29.76	34.76	31.05
transcript_10879	0.96	1.54	1.33	0.89	1.43	1.08	1.16	1.64	2.01	1.38	1.43	1.48	0.73	1.51
transcript_1088	0.97	0.26	1.24	1.01	0.49	0.59	0.3	0.86	0	0	0	0	0	0
transcript_10880	19.15	19.55	16.76	17.91	21.36	17.12	23.8	28.42	21.09	22.57	20.16	19.38	17.16	17.4
transcript_10881	0.19	0.06	0.18	0.22	0.03	0.15	0	0.3	0.26	0.24	0.11	0.53	0.37	0.3
transcript_10882	6.09	7.4	7.87	6.24	8.01	5.79	8.05	8.31	11.34	9.56	10.9	9.82	7.64	10.18
transcript_10883	25.81	28.07	27.02	27.61	24.32	27.4	34.49	34.7	33.67	28.19	33.83	29.05	38.39	33.65
transcript_10884	44.25	44.8	38.01	33.16	40.67	47.07	96.44	77.98	84.62	90.43	90.66	87.41	102.53	85.9
transcript_10885	0.04	0	0.05	0.05	0.07	0.04	0.5	0.21	0.09	0.15	0	0.09	0.33	0.09
transcript_10886	135.28	131.69	130.46	131.72	140.42	130.38	140.45	137.26	144.65	145.7	156.4	161.83	157.1	155.65
transcript_10887	0.02	0	0.2	0	0.2	0.17	0.12	0.3	0.18	0.11	0.11	0.08	0.08	0.03
transcript_10888	0	0	0	0	0	0	0	0	0	0	0	0	0	0
transcript_10889	4.66	3.13	0.58	4.44	7.53	6.69	4.75	6.22	1.74	4.34	5.95	3.83	5.21	4.27
transcript_1089	60	71.72	49	59.21	58.54	66.5	67	82.94	66.39	73.08	80.07	74.58	84.79	61.5
transcript_10890	2.42	2.8	11.97	12.84	10.67	9.43	5.19	4.26	3.88	4.6	3.05	4.01	4.64	4.14
transcript_10891	3.62	2.71	0.84	0.68	0.63	0.71	0.71	0.2	0.07	0.31	0	0.02	0.08	0
transcript_10892	1246.31	1346.98	1020.14	1052.02	933.78	927.09	482.53	563.87	540.33	667.39	1003.94	1058.73	980.86	919.97
transcript_10893	0.45	0.77	0.66	0.58	0.37	0.19	0.14	0.1	0.24	0.22	0	0	0	0
transcript_10894	2.68	4.32	1.19	1.11	1.5	0.9	0.58	0.41	0.36	1.5	0	0.72	0	0
transcript_10895	70.72	64.47	110.25	121.89	127.01	120.01	123.99	124.56	105.2	112.57	122.46	123.05	126.42	119.6
transcript_10896	0.53	0.8	0	0	0	0	0.05	0.17	0.04	0.25	0	0	0	0
transcript_10897	0.82	1.02	1.5	1.82	2.28	1.79	2.05	0.89	1.19	1.31	1.78	1.16	1.18	0.99
transcript_10898	0	0	0	0	0	0	0	0	0	0	0	0	0	0
transcript_10899	20.92	18.89	16.6	14.28	16.28	15.64	21.16	18.97	25.35	21.01	22.83	21.77	22.52	23.01
transcript_109	0	0.06	0	0.23	0.11	0	0.17	0	0.11	0.38	0.04	0.06	0.19	0.17
transcript_1090	16.74	14.96	18.04	18.18	16.87	18.17	16.65	15.25	17.2	19.37	17	16.48	14.51	17.12
transcript_10900	14.19	14.7	12.41	11.25	10.83	10.28	15.39	14.14	13.59	13.49	11.67	10.07	10.95	12.24
transcript_10901	0.86	0.42	0.56	0.62	0.05	0.56	0.07	0.03	0.09	0	0	0.03	0	0.03
transcript_10902	0.84	0.69	0.47	0	0.81	0.68	0.47	1.25	0	0	0.48	0	0.36	0.8
transcript_10903	30.35	31.05	19.98	21.46	7.47	12.71	5.59	5.62	4.62	2.49	0.37	0.51	0.26	0.44
transcript_10904	1.57	1.11	1.96	2.29	1.63	1.49	1.5	1.43	1.71	1.4	1.25	1.43	1.85	1.27
transcript_10905	5.76	4.94	1.24	0.36	1.71	1.39	1.56	0.51	0.45	0.71	0	0.31	0	0
transcript_10906	5.6	5.07	5.06	4.93	4.72	4.22	6.93	5.42	5.96	5.37	7.57	6.47	6.97	7.07
transcript_10907	1.69	1.74	8.69	14.02	9.69	8.88	1.14	1.54	2.61	2.86	1.09	2.95	1.71	3.15
transcript_10908	10.03	8.49	9.64	8.94	8.88	7.79	9.59	8.24	11.1	9.37	8.23	8.22	9.71	8.93
transcript_10909	3.43	0.54	9.89	7.11	10.88	3.26	3.38	4.99	5.61	3.93	0.52	1.88	1.47	2.24
transcript_1091	0.86	0.81	0.31	0.09	0.13	0.18	0.14	0.26	0.36	0.2	0.05	0	0	0
transcript_10910	20.56	15.48	15.73	10.64	8.53	7.72	2.31	1.94	2.1	2.22	1.11	0.43	0.44	0.66
transcript_10911	18.38	21.47	33.38	48.86	60.33	58.48	25.11	18.32	8.03	30.27	22.97	14.96	23.41	11.92
transcript_10912	3.55	3.02	2.45	2.55	2.86	2.73	4.97	5.35	4.1	5.21	3.95	4.65	4.7	4.59
transcript_10913	12.47	14.34	17.58	29.98	14.48	14.97	0.54	2.36	1.67	1.42	5.9	9.75	9.73	4.93
transcript_10914	16.39	17.89	4.87	2.99	4.44	5.01	6.3	6.3	5.66	6.78	0.04	0.05	0.26	0.15
transcript_10915	6.3	6.18	1.14	0.52	0.98	3.15	1.03	3.14	1.25	1.26	0.15	0	0	0
transcript_10916	0.96	1.15	0.92	1.26	0.86	0.82	1.42	1.41	1.12	1.43	2	1.92	1.49	1.73
transcript_10917	0.06	0.78	0.15	0.15	0.16	0.18	0.42	0.48	0.34	0.3	0.41	0.52	0.41	0.23
transcript_10918	149.82	142.73	129.31	115.67	134.63	132.61	177.59	179.81	169.05	178.69	179.09	187.46	178.02	184.34
transcript_10919	180.48	195.49	154.03	156.91	151.66	151.27	197.48	226.8	199.18	192.98	242	235.74	234.36	226.02
transcript_1092	81.97	87.4	127.05	117.2	127.36	144.7	129.62	124.73	167.24	144.65	146.25	147.6	158.45	158.06
transcript_10920	14.05	10.97	13.28	9.71	10.32	13.65	17.37	19.38	16.81	16.48	15.62	17.28	16.7	14.97
transcript_10921	68.69	63.28	68.77	63.44	63.14	68.68	72.71	67.04	68.34	72.99	67.51	79.32	69.72	75.29
transcript_10922	0.75	1.24	0.77	1.79	1.03	0.84	1.33	1.24	1.77	1.71	0.87	0.99	1.67	1.27
transcript_10923	1.1	1.84	2.16	1.78	1.5	1.91	0.75	1.11	0.48	1.1	1.45	2.15	2.08	1.77
transcript_10924	2.09	1.45	2.46	2.42	2.31	1.64	2.57	2.23	2.91	2.38	2.8	2.68	2.17	2.45
transcript_10925	0	0	0	0	0	0	0	0	0	0	0	0	0	0.07
transcript_10926	2.4	2.68	0	0	0	0	0.06	0.06	0.14	0.35	0	0	0	0
transcript_10927	110.96	115.62	33.52	37.13	43.13	51.37	38.83	47.58	35.6	43.83	23.74	31.63	35.06	32.34
transcript_10928	44.24	49.51	42.86	29.76	42.14	49.15	63.29	67.35	77.63	65.17	84.4	78.98	76.34	91.4
transcript_10929	2.59	3.04	1.74	1.79	2.54	1.71	3.43	4.04	3.14	1.65	2.31	2.07	2.29	2.99
transcript_1093	3.72	8.36	4.46	6.56	5.02	2.99	5.08	4.72	3.14	1.36	5.06	4.13	5.27	3.55
transcript_10930	6.27	7.34	12.87	7.91	10.43	10.94	21.01	12.39	16.15	16.79	8.77	9.28	4.24	6.35
transcript_10931	0	0	5.44	6.78	0	5.93	14.3	0	10.96	9.93	0	0	11.79	0
transcript_10932	2.3	3.06	5.17	6.81	2.54	3.7	0.41	0.25	0.66	0.35	0.17	0.03	0.1	0.06
transcript_10933	0.17	0	0	0.24	0	0	0.36	0.06	0.2	0.23	0	0.25	0	0.06
transcript_10934	5.07	6.15	3.62	4.89	5.03	3.57	7.28	5.92	4.87	6.42	6.14	5.3	5.24	5.32
transcript_10935	4.15	3.28	5.74	1.12	5.86	4.77	2.99	4.85	3.27	4.1	3.41	3.22	4.68	2.93
transcript_10936	379.14	414.77	310.82	311.02	338.19	322.97	302.56	296.1	303.18	322.59	429.17	424.41	434.8	407.76
transcript_10937	1.08	0.67	0.05	0.38	0	0.18	0.15	0.1	0.17	0.09	0	0	0	0
transcript_10938	0.69	1.09	2.39	2.58	4.95	3.42	0.36	0.69	0.89	0.5	1.15	1.08	0.62	1.11
transcript_10939	4.81	5.92	4.46	5.08	4.23	6.09	6.46	5.94	9.4	5.33	7.97	8.45	8.08	8.85
transcript_1094	4.17	5.97	5.28	5.99	3.89	4.47	7.84	6.88	8.3	7.24	5.78	4.76	6.88	6.41
transcript_10940	1.79	0.42	0.51	0.29	0.78	1.03	1.78	0.53	1.04	0.66	0.64	0.59	0.6	0.44
transcript_10941	0.22	0.5	0.03	0.07	0	0.03	0.28	0.45	0.14	0.54	0.13	0.68	0.2	0.14
transcript_10942	0.28	0.24	0.3	0.95	0.74	0.72	1.06	0.41	1.06	0.56	0.31	0.88	0.61	0.42
transcript_10943	7.67	5.64	6.74	6.28	7.06	7.21	7.58	7.13	8.34	7.4	8.87	6.72	5.21	7.12
transcript_10944	0.89	0.86	0.86	0.49	0.36	0.65	0.14	0.31	0.19	0.65	0.1	0	0	0
transcript_10945	4.67	4.34	31.57	36	27.81	20.91	7.06	8.95	8.56	6.62	6.55	7.62	6.22	5.8
transcript_10946	4.8	4.86	3.27	3.36	3.1	3.4	6.2	7.41	6.42	4.92	6.05	5.95	5.43	5.79
transcript_10947	82.18	80.46	83.3	83.84	79.02	82.3	84.19	82.03	105.23	103.6	108.48	109	99.11	105.79
transcript_10948	7.05	5.85	3.13	4.04	4.05	3.8	8.07	5.43	8.62	2.51	7.17	8.45	9.77	11.83
transcript_10949	1.81	3.13	2.54	1.75	1.22	2.1	0.38	0.21	0.4	0.42	0	0.13	0	0
transcript_1095	2.32	3.96	1.88	5.05	3.59	3.37	1.8	3.19	3.1	5.01	3.16	1.96	2.76	2.83
transcript_10950	0.43	0.42	0.54	0.24	0.3	0.45	0.19	0.12	0.14	0.18	0	0	0	0
transcript_10951	21.31	18.69	14.8	17.58	19.53	20.53	28.16	29.17	30.71	28.18	37.51	31.54	31.7	37.32
transcript_10952	0.83	1.31	1.82	1.63	2.33	2.03	3.77	1.86	2.3	1.47	2.22	1.39	1.79	1.64
transcript_10953	391.71	405.01	425.33	421.22	439.95	436.48	491.53	499.71	461.64	490.04	442.13	458.54	445.04	441.55
transcript_10954	10.15	10.24	6.84	7.81	8.14	9.61	9.78	9.8	10.71	10.27	10.79	8.55	8.16	9.63
transcript_10955	0	0.01	0.01	0	0.03	0.02	0.1	0.11	0.05	0	0.02	0.08	0	0.01
transcript_10956	0.07	0	0.3	0.2	0.32	0.03	0.12	0.16	0	0	0	0.03	0.18	0
transcript_10957	1.61	2.45	4.86	6.07	4.43	5.03	1.34	1.85	2	0.99	1.2	1.89	1.83	1.25
transcript_10958	51.39	46.37	50.77	46.65	50.86	46.12	67.55	65.25	70.03	68.58	52.07	53.36	57.35	52.58
transcript_10959	11.77	13.24	12.36	10.9	12.34	12.22	13.72	11.6	13.85	13.18	11.75	11.05	13.29	11.39
transcript_1096	0.31	0	0.56	0	0.5	1.75	0.15	0.09	0.75	0.93	0.22	0	0.14	0.39
transcript_10960	0.6	0.63	0.81	0.11	0.36	0.06	0.04	0.08	0.63	0.24	0.09	0	0	0
transcript_10961	13.81	3.97	2.34	1.97	1.41	2.36	1.39	1.27	0.4	1.32	0	0	0	0
transcript_10962	9.51	10.97	7.18	7.89	7.72	8.98	13.33	11.73	11.25	9.84	8.06	11.51	11.51	10.14
transcript_10963	6.51	2.92	1.08	1.21	0.49	1.9	1.36	1.03	0.47	1.19	0.03	0.08	0	0
transcript_10964	0.59	0.32	0.37	0.64	0	0	1.21	0.39	0.89	0.41	0.65	0.17	0.29	0.12
transcript_10965	5.42	6.01	8.09	8	11.7	7.89	10.35	11.6	8.01	8.35	6.76	7.92	7.51	5.71
transcript_10966	10.54	13.17	122.96	139.96	119.28	121.12	12.38	11.66	9.85	8.46	10.95	10.68	5.99	9.97
transcript_10967	21.64	23.09	26.59	27.01	22.48	26.77	26.88	23.36	25.35	25.67	23.23	23.83	24.18	22.78
transcript_10968	0.26	0.05	0.2	0.21	0	0.09	0.17	0.38	0	0.2	0.17	0.1	0.25	0.54
transcript_10969	2.02	0.43	14.01	11.49	14.23	14.96	1.15	0.48	4.32	0.97	2.16	1.25	4.52	1.98
transcript_1097	0	0.02	0	0	0	0.2	0	0	0	0	0.39	0.35	0	0
transcript_10970	0.03	0.17	0.3	0.04	0.15	0.32	0.1	0.12	0.2	0.4	0.39	0	0.25	0.21
transcript_10971	6.21	5.66	3.98	3.7	4.59	4.12	7.29	5.95	7.74	8.75	5.86	5.86	5.99	3.88
transcript_10972	34.51	26.1	31.99	29.43	33.31	28.25	37	25.03	33.11	29.12	40.93	24.38	28.4	29.4
transcript_10973	24.8	19.35	25.76	34.9	23.7	18.96	24.62	19.57	29.29	18.12	18.91	25.86	13.38	18.2
transcript_10974	1.61	1.85	0.69	0.6	0.46	0.52	0.09	0.08	0.06	0.21	0.01	0	0.01	0.04
transcript_10975	22.26	23.83	34.32	35.37	33.63	29.37	41.83	35.16	31.89	41.55	36.86	36.28	29.88	31.38
transcript_10976	0.89	0.73	0.73	0.53	1.03	1.61	1.11	1.63	1.29	1.39	0.96	1.09	0.82	1.26
transcript_10977	1.7	1.98	2.51	1.81	3.34	3.98	4.66	2.86	5.89	3.11	3.17	1.67	2.01	3.59
transcript_10978	1.75	3.24	7.79	6.94	4.71	5.92	4.91	4.15	4.51	4.15	4.03	2.75	3.34	3.52
transcript_10979	1.86	1.83	1.8	1.51	0.61	0.81	0.62	0.26	0.51	0.45	0.07	0	0.06	0.02
transcript_1098	32.52	41.2	12.75	8.88	16.64	21.26	16.49	13.11	10.55	17.8	12.92	11.34	13.15	11.01
transcript_10980	0	0	0	0	0	0.08	0	0	0	0	0	0.02	0	0
transcript_10981	44.25	45.55	24.86	22.02	27.47	22.39	26.61	29.74	27.28	25.13	57.48	50.01	46.26	42.51
transcript_10982	17.71	20.25	14.88	14.11	11.36	14.18	18.38	11.81	16.5	15.93	18.57	19.81	16.6	20.31
transcript_10983	6.12	8.67	6.74	6.99	7.66	8.31	6.64	9.43	8.62	9.12	8.3	8.3	6.73	8
transcript_10984	68.32	63.55	69.78	69.5	74.87	63.25	88.84	92.88	86.92	84.49	78.66	75.05	75.32	73.45
transcript_10985	2	1.25	4.28	8.5	8.02	6.36	1.31	1.93	1.91	1.77	3.06	4.37	1.62	2.11
transcript_10986	0	0	0.15	0.08	0.05	0.21	0.05	0.05	0.08	0.18	0.06	0.12	0.08	0.1
transcript_10987	2.39	1.55	0.27	0.88	0.37	1.04	0.76	0.43	0.39	0.87	0	0	0	0
transcript_10988	0	0	0.07	0	0	0	0	0	0	0	0	0.13	0.26	0
transcript_10989	15.64	16.4	18.75	16.96	14.08	15.82	32.33	30.51	26.88	31.27	21.26	19.56	21.36	16.23
transcript_1099	3.33	1.99	2.45	1.83	1.72	1.41	0.74	0.4	1.14	0.37	0.08	0.18	0	0
transcript_10990	1.61	0	1.8	0	0	4.03	3.47	3.17	5.2	3.18	2.49	2.42	2.2	2.1
transcript_10991	0.04	0.04	0	0	0	0.01	0	0	0.13	0	0.23	0.13	0	0.18
transcript_10992	3.12	2.22	1.06	0.49	0.71	1.21	0.75	0.66	1	0.2	0	0.05	0	0
transcript_10993	0.07	0.04	0.04	0.21	0	0	0	0	0.14	0.04	0	0	0	0.04
transcript_10994	0	0	0	0	0	0	0	0	0.21	0.22	0.73	0	0	0
transcript_10995	0.13	0.29	0	0.15	0	0.69	0.5	0.04	0.11	0.23	0.22	0	0.47	0.33
transcript_10996	5.38	6.28	7.22	6.33	5.51	6.25	6.56	8.11	6.92	5.83	8.32	8.97	8	5.38
transcript_10997	22.29	22.19	27.23	26.18	29.14	26.75	27.35	28.84	28.45	25.76	19.7	18.65	17.3	17.86
transcript_10998	1.52	1.3	0.33	0.24	0.3	0.34	0.76	0.1	0.09	0.16	0	0	0	0
transcript_10999	0.4	0.46	0	0	0	0.03	0	0.11	0	0.24	0	0	0	0
transcript_11	0.58	0.33	0.42	0.19	0.93	0.61	0.2	0	0	0.06	0	0	0	0
transcript_110	35.77	31.24	32.85	31.28	27.53	29.03	36.31	34.93	32.05	31.86	30.36	34.75	30.61	30.73
transcript_1100	6.07	7.18	11.28	10.2	10.33	12.42	11.73	12.4	15.93	17.98	14.7	17.55	18.17	21.2
transcript_11000	0	0	0	0	0	0	0	0	0	0	0	0	1.92	0
transcript_11001	2.64	1.11	0.36	0.12	0.06	0.44	0.25	0.21	0.14	0.28	0	0	0	0
transcript_11002	1.91	1.82	3.09	1.64	3.98	3.47	2.41	2.05	1.02	2.52	0.64	1.05	0.19	0.21
transcript_11003	0.27	0.59	0.93	0.29	0.17	0.38	0.56	0.14	0.4	0.13	0	0	0	0
transcript_11004	31.91	31.47	47.39	42.08	37.34	26.96	22.89	22.24	25.3	22.98	33.97	31.04	30.9	29.08
transcript_11005	1.72	1.25	1.39	1.39	0.91	1.51	2.69	1.82	1.78	0.94	1.77	1.7	2.08	1.71
transcript_11006	2.92	3.74	3.53	2.86	3.01	3.66	3.61	3.84	2.39	3.81	4.87	1.65	1.93	2.76
transcript_11007	0.12	0.15	0.18	0.33	0.28	0.63	0.2	0.35	0.38	0.19	0.23	0.31	0.38	0.47
transcript_11008	6.72	6.9	3.02	2.37	3.95	3.49	5.33	6.01	6.23	5.53	3.66	4.57	4.92	5.01
transcript_11009	56.73	50	48.56	47.43	46	43.76	64.84	61.96	60.12	62.51	53.4	53.57	52.22	45.39
transcript_1101	0	0.1	0.3	0.22	0.59	1.3	0	0.2	0	0	0	0	0	0
transcript_11010	0.2	0.51	0.09	0.06	0.59	0.21	0.64	0.34	0.22	0.14	0.14	0.37	0.42	0.35
transcript_11011	4.51	3.63	51.84	66.48	40.1	33.42	0.32	0.52	0.25	0.11	0	0	0	0
transcript_11012	18.01	16.19	12.77	11.75	14.27	10.74	11.05	15.47	11.14	13.63	15.95	14.67	12.1	13.78
transcript_11013	0.07	0.18	0.12	0.27	0	0.23	0.12	0.19	0	0.16	0.25	0.39	0.16	0.1
transcript_11014	13.09	14.66	6.26	7	9.42	11.83	8.74	12.8	10.08	8.92	11.71	11	14.5	12.51
transcript_11015	9.1	4.19	0.31	2.19	0.65	2.14	0.92	1.14	1.04	0.72	0	0.05	0	0
transcript_11016	0.27	0.46	0.27	0.42	0.3	0.55	0.44	0.3	0.54	0.02	0.25	0.36	0.63	0.51
transcript_11017	0.68	0.76	10.9	11.61	8.17	8.21	0.56	1.12	1.06	0.49	0.49	0.88	0.26	0.75
transcript_11018	23.35	21.83	19.97	22.31	21.29	22.39	30.24	27.65	23.69	27.64	28.38	24.98	26.08	24.85
transcript_11019	9.6	13.2	26.4	18.05	18.26	16.2	7.3	12.65	18.16	11.56	6.49	5.48	6.46	9.84
transcript_1102	17	12.45	6.01	3.86	7.6	4.64	5.62	6.78	7.65	6.75	10.66	12.7	8.07	10.11
transcript_11020	0.28	0.15	8.92	9.29	6.53	5.28	1.19	1.25	1.5	0.29	0.76	0.75	0.14	1.05
transcript_11021	0	0.07	0	0	0	0	0	0	0	0	0	0	0	0
transcript_11022	0	0	0.48	0.5	0	0	0	0	0	0.23	0	0.22	0	0
transcript_11023	1.56	1.6	1.21	0.8	1.55	1.67	2.63	2.87	2.8	1.4	2.23	2.08	2.6	2.62
transcript_11024	21.05	11.12	24.6	16.61	26.17	15.73	21.63	28.29	50.83	23.88	47.95	29.17	48.53	12.43
transcript_11025	29.65	34.61	20.34	17.45	22.37	22.81	26.57	32.48	27.85	29.78	36.44	38.25	37.03	36.58
transcript_11026	1.29	0.95	2.88	2.14	4.94	3.75	1.46	1.3	2.02	1.67	0.68	1.53	0.45	1.35
transcript_11027	40.45	41.59	53.29	51.82	51.09	57.96	61.13	65.02	53.91	56.62	48.71	42.32	45.28	41.25
transcript_11028	25.55	21.44	13.52	43.87	128.76	45.46	31.42	56.7	43.37	62.08	53.25	62.28	30.52	126.2
transcript_11029	7.12	7.69	36.54	42.55	41.65	38.81	24.17	22.59	22.5	20.49	10.1	8.8	10.95	7.44
transcript_1103	5.89	8.19	5.43	5.17	2.62	2.96	2.08	0.92	1.56	1.37	0.18	0.2	0	0.14
transcript_11030	0.75	1.09	1.3	0.11	0.73	0	0	0.88	0.91	1.5	0.24	0.61	0.82	0.5
transcript_11031	38.11	42.69	39	38.03	35.53	37.59	38.98	41.64	41.63	40.63	43.37	40.39	41.78	42.01
transcript_11032	56.49	58.11	35.53	33.21	39.42	40.05	54.47	53.7	54.58	50.86	52.2	48.35	48.31	45.68
transcript_11033	1.81	1.42	1.28	1.29	1.71	1.34	2.15	2.12	2.95	0.79	1.8	1.61	2.11	1.67
transcript_11034	20.9	18.1	9.38	17.39	3.37	11.71	0.83	1.77	1.32	2.33	0	0.91	0	0
transcript_11035	1.45	1.22	2.14	1.73	1.41	1.41	0.58	0.62	0.6	0.57	1.37	0.6	0.31	0.19
transcript_11036	0.68	0.97	0.65	0.45	0.58	0.58	1.32	1.34	1.01	1.15	0.97	0.8	1.23	1.08
transcript_11037	2.06	2.29	0.22	0.28	0.28	0	0.19	0.09	0.04	0.51	0	0	0	0
transcript_11038	2.12	2.6	1.2	2.28	0.53	1.48	0.43	0.31	0.81	0.71	0.04	0.18	0.09	0
transcript_11039	5.59	3.88	4.29	4.88	5.31	3.34	7.74	4.2	5.81	7.75	3.25	6.51	4.05	4.3
transcript_1104	0.5	1.57	0.3	0.26	0.7	2.37	0.11	1.67	1.04	1.06	3.21	0.13	0.23	0.81
transcript_11040	0	0	0	0	0	0	0	0	0	0	0	0.06	0	0
transcript_11041	8.06	2.69	5.89	6.79	5.42	8.42	4.15	6.78	6.01	8.06	5.24	4.54	4.6	9.3
transcript_11042	0.22	0.15	0	0.23	0.37	0	0.07	0	0.08	0.09	0.02	0.06	0.03	0.12
transcript_11043	0.98	0.74	0.77	0.92	0.28	0.34	0.09	0.08	0	0.04	0	0	0	0
transcript_11044	0.43	0.4	0.28	0.03	0.28	0.32	0.35	0.21	0.18	0.18	0.14	0.25	0.3	0.1
transcript_11045	16.06	16.77	12.41	11.55	12.73	13.56	15.99	15.68	16.81	16.06	15.21	15.56	17.45	16.1
transcript_11046	59.98	63.81	64.79	61.3	60.7	61.26	62.59	61.99	61.64	56.62	74.57	72.33	71.24	76.43
transcript_11047	11.69	12.39	12.77	11.91	14.49	14.06	18.78	21.47	21.2	17.56	17.3	16.49	18.67	16.98
transcript_11048	19.27	25.44	18.27	16.64	18.23	15.95	32.12	32.78	27.09	33.27	22.74	22.51	22.66	23.34
transcript_11049	0.11	0.18	0.24	0.2	0.21	0.19	0.07	0.37	0.06	0.03	0.31	0.09	0.18	0.09
transcript_1105	0	0	0	0	0	2.37	0	0	0	0	0	0	0	0
transcript_11050	1.27	0.65	0	0	0	0.11	0.19	0.23	0.04	0.08	0	0	0	0
transcript_11051	1.2	1.44	2.01	1.28	2.57	1.24	2.41	0.46	1.4	3.81	1.84	1.84	3.01	1.75
transcript_11052	21.66	20.24	23.04	25.5	24.55	20.77	24.85	20.59	17.81	25.16	16.91	23.2	22.34	18.81
transcript_11053	1.4	1.67	1.08	1.03	1.18	1.08	0.85	2.14	1.03	1.19	0.66	1.37	0.89	1.33
transcript_11054	73.6	71.98	47.33	40.86	34.9	36.19	94.44	90.95	92.69	98.88	101.98	99.04	97.99	96.35
transcript_11055	15.71	17.07	18.52	19	15.76	17.17	21.49	21.51	18.02	18.29	17.84	14.93	18.6	17.02
transcript_11056	0.2	0.15	0	0.2	0.03	0.05	0.14	0.11	0.12	0.14	0.02	0.08	0	0.08
transcript_11057	6.63	6.84	5.04	5.1	7.07	5.82	10.93	8.76	12.1	11.29	10.31	13.04	14.5	14.34
transcript_11058	83.98	90.13	53.12	54.2	56.94	61.48	71.62	76.14	67.09	61.97	90.14	85.29	90.35	77.78
transcript_11059	69.19	66.37	60.43	59.68	32.98	42.16	18.31	12.57	13.85	14.34	1.98	2.45	1.31	1.02
transcript_1106	18.63	20.22	12.45	13.95	12.08	13.32	19.65	20.45	18.52	19.2	21.22	21.86	21.68	21.06
transcript_11060	1.83	1.32	8.93	9	6.31	6.74	1.59	1.88	2	1.74	2.61	2.38	2.45	1.69
transcript_11061	74.78	76.29	63.85	55.35	69.83	56.96	69.57	73.03	81.9	76.38	74.41	78.03	71.68	74.59
transcript_11062	16.06	16.32	21.2	18.71	19.09	18.75	28.98	29.47	29.05	25.46	23.28	19.89	22.58	21.06
transcript_11063	0	0.09	0	0	0.1	0	0.13	0	0.05	0.15	0.11	0.11	0.24	0.09
transcript_11064	5.28	3.04	0.56	0.12	1.17	2.63	1.02	0.4	0.8	0.74	0	0	0	0
transcript_11065	1.92	1.96	1.87	0.49	0.66	0.85	0.22	1.11	1.56	0.63	0.05	0	0.06	0.31
transcript_11066	22.55	22.95	18.45	24	18.63	18.38	23.9	21.67	25.02	23.57	22.98	20.86	23.56	19.65
transcript_11067	25.39	26.16	67.5	69.54	69.17	62.64	34.43	38.4	35.74	32.66	35.58	40	37.13	36.27
transcript_11068	34.71	26.64	8.67	5.29	6.86	11.4	4.69	4.49	3.79	2.87	0	0	0	0
transcript_11069	0.12	0.23	0.77	0.47	0.1	0.44	0.54	0.3	0.59	0.94	0.25	0.11	0.38	0.27
transcript_1107	7.83	6.41	8.32	6.33	4.14	3.52	2.94	6.28	5.71	2.55	2.58	2.08	3.5	1.42
transcript_11070	14.96	16.8	8.17	8.88	8.31	8.1	9.49	11.17	10.27	9.24	14.89	13.3	13.68	11.98
transcript_11071	63.35	61.09	59.06	53.91	61.85	63.98	65.17	58.04	60.92	61.96	55.88	52.46	52.85	44.82
transcript_11072	12.17	13.81	7.76	7.87	7.71	7.64	10.12	8.42	9.55	11.17	11.6	11.68	10.49	13.58
transcript_11073	6.81	4.63	7.12	13.54	3.09	5.74	1.44	0.62	0.84	0.63	0.37	0.18	0.43	0.43
transcript_11074	0.72	0.69	0.64	0.81	0.7	0.13	0.58	0.81	1.41	1.65	0.46	0.72	0.6	0.69
transcript_11075	11.56	11.85	7.68	8.47	8.15	8.54	11.05	12.46	8.54	9.04	8.52	11.13	10.44	10.1
transcript_11076	13.02	15.87	2.99	5.32	5.29	6.68	5.84	11.43	8.38	10.08	6.25	8.07	6.76	7.54
transcript_11077	1.52	0.82	0	0	0.09	0.11	0.56	0.13	0.12	0.04	0	0	0	0
transcript_11078	7.84	16.49	13.74	21.43	14.62	13.76	11.22	13.42	10.88	12.29	9.29	11.33	13.52	9.96
transcript_11079	3.65	3.44	3.98	3.64	6.17	4.81	6.7	6.09	6.42	5.38	6.73	7.72	5.21	6.5
transcript_1108	86.83	82.89	71.33	67.74	72.13	79.81	76.06	85.68	80.22	86.17	109.05	98.65	103.75	89.05
transcript_11080	27.77	23.33	23.39	17.81	23.27	19.52	23.98	29.37	24.54	27.98	29.94	28.03	27	25.75
transcript_11081	0	0.05	0.17	0	0	0.21	0.17	0.42	0.21	0	0.61	0.05	0.25	0.25
transcript_11082	1.4	1.39	1.42	1.49	1.31	0.87	2.77	2.93	1.82	2.65	2.89	3.11	2.05	3.01
transcript_11083	0	0	0	0.13	0	0.13	0	0.09	0.23	0	0	0	0	0
transcript_11084	10.02	11.36	12.53	11.36	10.63	9.4	18.99	17.94	17.76	20.01	8.09	8.34	8.46	9.32
transcript_11085	0	0	0	0	0	0	0	0	0	0	0	0	0	0
transcript_11086	0.04	0.02	0	0.08	0	0.04	0	0	0.11	0	0	0.02	0.14	0.07
transcript_11087	1.12	0.81	0.84	0.81	0.53	0.58	0.22	0.09	0.36	0.41	0.07	0	0	0
transcript_11088	0	0	0	0	0	0	0	0	0	0	0	0	0	0
transcript_11089	24.26	27.85	19.77	25.86	21.76	19.95	7.93	10.57	9.17	12.11	18.56	20.81	16.21	19.84
transcript_1109	5.72	4.8	4.72	4.81	6.11	6.29	4.5	4.88	5.96	5.57	6.62	6.36	5.2	7.7
transcript_11090	4.16	4.03	5.96	4.93	5.65	7.92	9.12	9.08	7.95	6.33	3.07	2.69	3.54	2.62
transcript_11091	1.79	2.09	2.41	2.22	2.69	2.46	1.85	4.61	2.64	3.2	3.76	3.14	3.24	4.25
transcript_11092	1.95	2.25	1.75	1.33	2.34	2.61	3.02	4	2.68	2.93	2.47	2.04	2.01	2.11
transcript_11093	100.89	102.41	115.28	114.91	131.4	131.63	156.73	138.95	148.74	142.83	148.55	145.51	151.7	155.3
transcript_11094	6.77	6.2	7.48	5.29	5.49	6.45	11.02	12.49	10.81	10.46	10.91	8.64	8.45	8.94
transcript_11095	57.38	60.35	127.07	133.06	124.8	120.62	72.58	71.01	63.9	69.54	59.77	61.04	52.72	51.45
transcript_11096	9.32	5.01	18.22	19.64	10.98	16.26	13.84	7.79	14	10.36	15.9	17.88	16.9	28.16
transcript_11097	1.71	2.4	0.69	1.14	0.79	0.66	0.34	0.06	0.21	0.16	0.16	0.03	0.11	0.03
transcript_11098	11.16	10.78	10.31	11.38	11.12	11.24	11.95	10.89	11.45	14.63	10.44	12.83	12.65	10.28
transcript_11099	3.81	4.3	3.23	4.01	3.58	3.76	6.12	6.85	5.45	5.79	5.75	6.68	6.77	6.51
transcript_111	94.31	89.29	85.72	93.09	80.15	91.6	120.12	140.25	105.54	114.34	104.03	120.13	118.27	105.23
transcript_1110	37.93	36.84	43.44	43.08	42.99	38.78	41.11	35.48	37.09	41	34.39	37.35	37.08	41.64
transcript_11100	0.4	0.47	5	4.13	2.27	2.2	1.66	1.16	1.01	0.58	1.49	0.87	1	0.9
transcript_11101	9.84	10.49	4.46	4.09	4.37	4.65	6.74	7.72	9.36	9.83	11.96	11.13	13.24	11.85
transcript_11102	0.18	0.41	0.04	0.09	0.09	0.14	0.5	0.6	0.5	0.16	0.1	0.01	0.25	0.13
transcript_11103	1.42	1.54	1.09	0.21	0.56	0.5	0.27	0.21	0.36	0.24	0	0.04	0	0
transcript_11104	19.81	21.49	14.31	15.8	16.94	17.28	18.61	22.53	19.35	19.65	17.23	16.64	15.1	15.8
transcript_11105	71.75	75.06	138.35	158.45	140.22	129.36	118.42	115.45	104.2	107.62	107.56	98.79	104.12	102.78
transcript_11106	50.67	59.72	61.02	54.38	68.25	57.59	88.35	90.18	84.78	88.28	73.8	63.4	78.2	78.81
transcript_11107	6.9	6.1	5.83	6.34	6.49	5.23	8.11	9.67	8.33	9.26	10.39	9.36	9.4	6.81
transcript_11108	4.9	6.29	3.67	3.55	2.71	2.54	1.77	0.97	0.4	2.71	0.84	0.12	0.41	0.33
transcript_11109	1.54	1.83	0.71	1.29	0.88	1.83	2.18	2.46	2.96	2.18	2.08	2.05	2.37	1.97
transcript_1111	0	0	0	0	0	0	0	0	0	0	0	0	0	0
transcript_11110	2.27	2.55	2.47	1.79	0.99	1.81	3.2	4.77	3.34	5.21	3.68	2.83	2.35	3.17
transcript_11111	0.79	1.08	0.11	0	0.23	0.09	0.23	0	0.05	0.31	0	0	0	0
transcript_11112	2.19	2.53	0.59	0.25	1.39	1.07	2.11	1.7	3.13	1.91	1.52	2.45	2.39	1.89
transcript_11113	15.6	17.08	12.32	13.53	16.7	17.68	22.69	24.44	19.49	20.1	19.49	19.6	19.63	19.26
transcript_11114	443.28	443.97	401.05	388.42	374.29	379.84	329.29	337.92	319.78	334.14	417.54	421.85	381.35	393.02
transcript_11115	5.9	4.82	8.63	4.34	2.31	5.42	5.31	6.49	4.09	5.39	5.91	4.49	5.22	4.03
transcript_11116	19.21	14.95	21.61	19.17	16.92	12.45	23.41	24.87	21.37	17.59	18.58	20.46	16.82	23.21
transcript_11117	22.42	22.91	29.96	19.72	23.47	23.24	25.31	25.66	23.22	29	24.96	24.31	23.08	22.39
transcript_11118	4.41	4.72	1.81	2.46	2.6	2.41	1.06	3.09	1.87	1.58	3.52	3.76	4.34	3.94
transcript_11119	13.34	15.67	13.04	10.83	10.35	10.24	14.63	18.52	17.15	14.2	13.96	15.6	16.3	18.63
transcript_1112	0.56	1.32	35.92	37.31	30.72	23.45	4.48	3.46	3.58	0.82	4.65	1.28	0	3.56
transcript_11120	0	0	0	0	0.04	0	0.17	0	0.27	0	0.12	0.05	0.05	0.09
transcript_11121	27.34	29.2	32.27	34.18	35.99	36.6	22.43	34.44	33.79	32.96	22.87	28.02	24.21	27.04
transcript_11122	1.13	0.72	1.61	2.78	2.32	3.67	1.44	1.39	2.15	1.78	1.77	1.88	1.96	1.33
transcript_11123	0	0	0	0.08	0	0.07	0.02	0	0	0	0.02	0.04	0	0.03
transcript_11124	13.61	12.53	13.24	15.31	13.87	16.06	11.52	19.66	14.14	18.8	16.72	15.55	15.41	16.5
transcript_11125	0.17	0.1	0	0.02	0.03	0.09	0.05	0.2	0.1	0.06	0.27	0.02	0	0.08
transcript_11126	0	0	0	0.19	0	0	0	0	0	0	0	0	0	0.17
transcript_11127	17.55	18.41	20.63	21.17	17.08	16.75	19.51	23.17	20.07	18.99	20.49	19.39	19.8	20.04
transcript_11128	3.27	1.9	11.65	14.04	16.66	13.12	10.89	9.73	16.21	16.06	22.72	22.55	32.61	33.05
transcript_11129	12.91	13.14	14.25	13.79	13.42	14.25	18.8	18.53	15.8	17.18	15.15	14.34	14.94	14.4
transcript_1113	0.01	0	0.03	0	0	0.12	0.03	0	0	0	0.3	0	0.06	0
transcript_11130	0	0	0	0	0	0	0.07	0	0	0	0	0.03	0.06	0
transcript_11131	30.98	35.34	27.46	27.07	28.19	27	34.13	38.03	35.01	33.06	39.36	34.77	33.35	33.04
transcript_11132	6.53	9.02	4.53	4.42	4.06	4.06	9.61	9.55	9.07	9.9	4.33	5.42	5.01	4.42
transcript_11133	17.45	17.33	13.11	14.4	14.54	15.52	18.55	20.19	18.28	17.65	18.6	16.82	18.89	17.26
transcript_11134	0.94	1.06	0.85	0.5	0.31	0.41	0.44	0.25	0.14	0.11	0	0	0.07	0
transcript_11135	0.56	0.45	0	0.06	0.31	0.55	0.35	0.22	0.05	0.21	0	0	0	0
transcript_11136	14.62	15.65	14.09	15.73	13.86	15.99	16.38	14.68	15.31	16.7	16.7	16.75	18.37	17.2
transcript_11137	10.58	11.5	15.83	26.98	10.62	10.05	2.05	1.75	1.1	1.65	0.2	0.09	0.14	0.24
transcript_11138	1.68	1.78	2.53	1.16	1.21	1.12	1.43	1.15	0.36	0.1	0.16	0.27	0	0
transcript_11139	1.92	1.73	2.14	1.22	0.79	1.37	2.79	2.55	2.04	2.03	2.5	1.82	2.81	2.61
transcript_1114	63.19	68.43	22.14	22.64	29.75	31.93	24.2	26.69	20.2	20.51	15.11	18.25	21.32	18.58
transcript_11140	0.03	0.03	0.11	0	0	0.09	0.04	0.26	0	0.35	0	0	0.07	0.27
transcript_11141	1.55	0.91	1.13	0.9	0.63	0.14	0.54	0.52	0.18	0.6	0.05	0	0.09	0.09
transcript_11142	0.06	0.05	0	0.1	0.15	0	0	0	0.05	0.31	0.09	0	0	0.26
transcript_11143	0	0	0	0	0.22	0	0	0	0.17	0	0	0	0	0.12
transcript_11144	0.41	0.43	0.52	1.09	0.37	0.68	0.26	0.1	0.34	0.68	0	0	0	0
transcript_11145	9.99	11.36	10.64	7.65	8.65	10.57	12.33	13.44	9.88	10.8	10.95	10.72	9.6	10.63
transcript_11146	0.91	1.78	2.43	1.22	1.57	2.34	2.24	2.02	2.62	1.92	2.19	1.98	1.13	2.02
transcript_11147	3.76	4.38	5.32	5.3	5.93	3.67	4.81	5.6	4.86	4.41	3.44	4.46	3.8	3.37
transcript_11148	61.14	60.74	57.76	60.95	57.84	50.94	39.39	56.46	50.8	54.11	50.22	48.63	53.21	41.12
transcript_11149	1.01	1.74	1.22	0.85	0	1.29	0.58	1.24	0.75	0.21	1.22	0.72	1.8	2.03
transcript_1115	5	4.74	5.39	3.94	4.68	5.46	7.42	5.97	5.22	5.83	5.88	5.42	6.47	5.43
transcript_11150	0.42	0.6	1.28	1.5	0.9	0.95	2.14	0.66	1.28	0.6	2.51	2.03	0.89	1.78
transcript_11151	0.89	0.87	1	1.22	0.43	0.77	1.59	1.23	1.19	1.51	1.37	1.42	1.54	0.94
transcript_11152	1.67	1.33	0.04	0.19	0.2	0.64	0.23	0.41	0.16	0.2	0	0	0	0
transcript_11153	0.14	0.35	0.33	0.4	0	0.28	0.6	0.17	0.45	0.05	0.04	0.15	0	0
transcript_11154	34.39	33.13	32.18	29.45	34.38	29.1	33.41	33.99	28.78	30.1	33.61	35.32	31.89	34.38
transcript_11155	12.89	12.53	8.5	8.99	11.18	6.57	13.38	12.22	11.5	10.8	13.21	12.06	9.76	11.78
transcript_11156	15.27	15.14	21.84	18.33	15.37	14.47	15.92	12.36	15.8	14.01	15.65	8.27	14.88	15.25
transcript_11157	4.18	4.81	1.44	2.25	1.13	1.46	2.65	2.81	3.09	2.85	3.65	2.8	2.53	2.48
transcript_11158	0	0	0	0	0	0	0.25	0.08	0	0	0.06	0	0.25	0.07
transcript_11159	14.01	15.07	10.09	10.59	11.16	9.43	22.82	21.93	22.31	26.19	29.1	31.23	30.32	31.57
transcript_1116	3.13	4.84	2.81	11.38	5.28	3.1	8.37	14.66	7.1	4.12	8.56	6.64	5.94	5.12
transcript_11160	0.31	0	0.38	1.2	0.25	0.38	0.57	0.31	0.28	0.49	0.9	0.3	0.2	0.51
transcript_11161	1.1	1.41	0.84	0.75	0.68	0.83	2.01	1.77	1.84	2.4	2.97	2.18	2.62	2.49
transcript_11162	4.93	6.89	6.52	6.63	6.84	6.58	4.51	4.52	4.74	5.97	8.43	6.64	5.77	5.92
transcript_11163	0	0	0	0	0	0	0.83	0	0	0	0	0	0	0
transcript_11164	4.01	4	7.1	6.43	3.97	7.51	3.2	2.9	4.19	3.55	0.53	1.34	0	0.25
transcript_11165	55.74	52.62	63.92	47.16	63.24	51.02	80.33	82.9	82.4	90.91	80.12	71.32	85.43	80.31
transcript_11166	0.35	0.33	0.4	0.47	0.06	0.34	0.39	0.47	0.52	0.04	0.46	0.48	0.13	0.21
transcript_11167	6.23	5.91	3.44	3.61	3.58	4.55	7.44	8.94	9.12	6.74	6.07	8.01	8.81	6.68
transcript_11168	103.03	86.18	133.52	117.5	119.53	110.43	161.89	137.99	152.92	164.02	138.52	144.14	152.97	154.53
transcript_11169	7.86	8.73	23.4	19.56	16.92	17.28	13.31	13.58	15.34	15.85	8.78	10.04	10.78	9.95
transcript_1117	49.33	51.23	42.15	35.91	44.96	39.94	37.42	40.52	38.38	37.86	35.55	35.65	39.25	37.92
transcript_11170	0.05	0.05	5.15	5.57	4.09	2.81	0.54	0.23	0.1	0.21	0	0.05	0.15	0.15
transcript_11171	0.72	1.27	2.58	2.69	4.88	5.76	8.7	5.04	7.64	6.55	4.92	5.42	2.65	2.52
transcript_11172	0.02	0.11	0	0.05	0	0.23	0.22	0.17	0	0.13	0.15	0.06	0.22	0.1
transcript_11173	3.27	3.01	3.51	2.49	2.91	2.93	3.9	3.73	3.89	4.23	3.05	3.26	3.65	3.58
transcript_11174	4.45	3.96	4.8	3.08	1.59	2.87	2.09	1.82	1.74	1.7	0.2	0.13	0.2	0
transcript_11175	1.03	0.62	0.25	0.07	0.06	0.39	0.35	0.26	0.04	0.2	0	0	0	0
transcript_11176	136.91	134.92	178.58	183.28	171.24	167.83	155.33	154.14	158.02	149.6	159.17	152.47	150.3	152.92
transcript_11177	0.08	1.65	0	1.03	1.55	1.41	1.68	1.6	1.87	1.41	2.29	1.3	1.74	2.59
transcript_11178	11.95	11.39	7.37	5.96	4.76	7.65	26.49	22.99	18.57	22.77	10.63	13	13.24	13.37
transcript_11179	4.26	5.01	1.95	8.42	6.83	4.5	0	7.42	6.27	2.45	6.21	1.38	1.95	6.97
transcript_1118	0.1	0.22	0.8	0.17	0.37	0.27	0.3	0.53	0.53	0.4	0.3	0.35	0.05	0.27
transcript_11180	6.82	7.22	5.87	6.7	8.5	7.55	8.37	8.47	9.93	6.65	7.41	8.63	10.79	8.77
transcript_11181	0.03	0.12	0.18	0	0	0.05	0	0	0.06	0.32	0.17	0.12	0.06	0.17
transcript_11182	0	0.13	0.07	0.11	0.07	0.24	0.04	0	0	0.07	0	0	0	0
transcript_11183	21.17	32.31	9.33	11.06	17.47	9.59	16.09	19.83	18.67	17.64	17.77	25.66	24	21.47
transcript_11184	14.45	11.17	5.55	10.8	12.61	16.52	17.49	15.83	17.17	16.98	13.37	18.78	16.78	16.67
transcript_11185	0	0	0	0	0	0	0	0	0	0	0	0	0	0
transcript_11186	0.04	0.05	0	0	0	0.17	0.08	0	0.2	0	0	0	0	0
transcript_11187	0.3	0.36	0.2	0.22	0.25	0.03	0.21	0.09	0.22	0.2	0.12	0.39	0.53	0.22
transcript_11188	0	15.43	0	11.51	13.57	0	4.61	12.49	17.7	3.88	0	4.01	21.49	2
transcript_11189	19.16	18.8	14.77	10.96	12.04	12.33	21.4	20.2	17.69	23.59	20.75	20.74	17.37	17.6
transcript_1119	1.24	2.26	0	0	0	0	0	0	0	0	0	0	0	0
transcript_11190	3.68	2.31	0.83	0.5	0.94	0.81	1	0.63	0.17	0.48	0	0.11	0	0
transcript_11191	21.15	22.02	41.68	47.65	35.2	31.6	14.18	11.18	12.89	10.99	12.7	12.79	9.84	9.01
transcript_11192	6.59	6.92	4.82	5.18	5.16	6.74	7.34	7.27	10.8	8.81	8.27	10.22	9.04	9.77
transcript_11193	94.73	96.86	72.89	73.17	75.21	79.21	100.66	97.7	92.38	98.57	101.04	95.07	92.02	91.25
transcript_11194	3.69	2.39	0.14	0.53	0.47	0.88	0.42	0.51	0.3	0.58	0.04	0	0	0
transcript_11195	21.88	22.06	23.32	22	21.44	21.21	31.19	32.39	27.52	28.68	31.7	25.62	27.41	26.64
transcript_11196	1.49	1.1	9.4	13.89	18.15	10.52	0	1.03	0.61	0	1.36	1.91	0.66	0
transcript_11197	48.1	39.34	62.93	61.53	49.79	44.7	59.96	50.05	72.45	63.4	61.24	53.66	66.8	57.99
transcript_11198	0	0	0.28	0	0	0.16	0	0.19	0.08	0.18	0	0	0	0
transcript_11199	0.37	0.39	1.71	1.13	1.07	1.34	0.63	0.58	0.68	0.71	0.83	0.64	0.56	0.46
transcript_112	0	0	0	0	0.06	0.07	0	0	0	0.15	0	0	0.15	0
transcript_1120	68.08	79.61	69.01	74.4	68.21	71.73	47.55	59.29	63.96	56.04	118.01	114.34	116.95	104.34
transcript_11200	2.12	0.86	0.06	0	0.16	0.09	0.3	0.11	0.15	0.16	0	0	0	0
transcript_11201	3.18	4.99	4.55	3.12	3.39	2.86	4.38	4.82	4.61	4.8	4.52	4.05	5.78	4.56
transcript_11202	1.36	2.26	4.4	6.51	6.72	7.06	2.57	1.63	1.38	1.8	4.96	2.36	2.63	2.78
transcript_11203	0.08	0.17	0.14	0.15	0	0.28	0.1	0	0	0.14	0	0	0	0
transcript_11204	2.45	2.09	68.36	85.86	61.97	53.55	0.9	1.35	1.37	0.18	1.32	1.79	0.58	0.81
transcript_11205	0.91	0.31	0.01	0	0	0	0	0.86	0	1.29	0	1.62	0	0.49
transcript_11206	0	0.2	0.1	0.14	0	0.03	0.13	0.07	0.26	0.06	0.03	0.22	0	0.12
transcript_11207	0	0	0.06	0.07	0.19	0.07	0.21	0	0	0.17	0	0.06	0	0.31
transcript_11208	27.57	28.68	23.2	24.39	19.75	22.15	31.03	26.9	25.89	30.24	25.36	25.5	29.05	25.75
transcript_11209	0	1.85	11.82	0	0	0	0	0	0	0	0	2.25	0	0
transcript_1121	30.59	28.91	25.31	22.51	12.39	19.66	7.3	4.05	6.5	5.89	0.35	0.47	0.07	0.76
transcript_11210	0.47	0.84	0.51	0.2	0.71	0.56	0.41	0.34	0.17	0.36	1.01	0.51	0.24	0.85
transcript_11211	3.25	2.88	3.83	2.02	2.63	2.56	4.23	4.77	4.51	4.07	3.71	3.29	4.19	3.61
transcript_11212	0.05	0	0	0.17	0.27	0	0.12	0	0.15	0.16	0.22	0.1	0.26	0.31
transcript_11213	5.87	7.43	6.49	5.55	7.54	6.54	7.65	6.22	7.9	6.99	7.01	6.61	7.91	7.94
transcript_11214	18.53	18.34	21.41	21.75	20.53	19.66	22	20.82	21.75	24	21.23	20.02	19.02	21.39
transcript_11215	9.28	11.32	42.36	39.79	32.88	22.1	12.48	12.71	13.31	13.15	12.81	13.94	15.31	16.41
transcript_11216	0.13	0.08	0	0	0.15	0.2	0.26	0.15	0.05	0.06	0.33	0.11	0.17	0.66
transcript_11217	0.87	1.05	0.73	0.78	1.44	0.88	0.71	0.45	0.77	0.71	0.5	0.73	0.89	0.63
transcript_11218	10.36	10.12	4.66	5.8	6.82	5.05	7.31	6.12	4.4	5.61	6.02	5.71	5.96	4.72
transcript_11219	0	0	0	0	0	0	0.03	0	0	0	0.05	0	0	0
transcript_1122	0.4	0.51	0.2	0.32	0	0.04	0.28	0.11	0	0.29	0.12	0	0	0
transcript_11220	5.87	7.49	3.83	2.8	4.96	5.37	2.96	3.96	4.57	3.68	5.17	5.25	8.15	6.56
transcript_11221	2.7	3.86	2.82	3.14	3.1	4.32	3.31	3.7	2.69	2.56	4.29	3.93	4.83	5.17
transcript_11222	6.54	4.89	1.39	1.44	0.9	2.58	1.57	1.88	0.58	0.36	0	0	0	0
transcript_11223	8.68	8.98	29.71	31.14	35.09	25.56	12.77	10.63	13.66	13.69	9.35	9.89	12.59	8.72
transcript_11224	4.81	4.54	4.24	5.39	6.88	6.37	5.14	6.08	3.61	4.63	5.82	5.5	5.2	6.62
transcript_11225	29.06	23.34	115.69	121.3	159.52	93.04	93.01	55.7	53.31	30	24.73	19.59	23.64	37.4
transcript_11226	0	0.11	0.05	0.02	0.16	0	0.1	0	0.17	0	0	0.06	0.28	0
transcript_11227	0.2	0.4	0	0	0	0	0	0	0	0	0	0	0	0
transcript_11228	0	0	0	0	0	0	0	0	0.13	0	0	0	0	0
transcript_11229	11.99	13.82	49.52	56.75	41.31	42.06	15.88	28.37	32.65	12.69	10.54	33.06	16.49	6.5
transcript_1123	0.47	0.42	4.64	4.61	2.9	2.88	0.62	0.28	0.54	1.04	0.32	0.49	0.86	0.58
transcript_11230	0.83	1.07	0.91	0.44	1.02	1.04	0.52	0.11	0.05	0.36	0	0	0	0
transcript_11231	11.88	14.39	12.5	11.8	11.97	12.35	18.13	19.07	15.84	15.47	15.88	15.12	14.6	13.58
transcript_11232	10.7	13.19	6.57	7	6.07	7.36	10.45	9.6	10.6	9.34	11.2	9.69	10.95	9.98
transcript_11233	6.99	6.35	52.2	58.43	52.36	62.1	17.97	17.58	15.04	18.5	6.72	6.85	7.81	9.3
transcript_11234	0.12	0.68	4.61	0.78	1.79	0.45	1.26	1.83	0.43	1.41	0.89	0.52	0	0.29
transcript_11235	1.52	4.52	2.91	0	2.03	3.01	0.9	14.42	0.8	0	0	3.75	3.17	2.02
transcript_11236	4	5.04	4.66	3.24	4.48	4.87	3.95	4.71	5.64	7.2	4.63	4.19	4.12	3.67
transcript_11237	1.43	0.7	0.43	0.93	0.55	0.62	0.32	0.04	0.35	0.24	0	0	0	0.08
transcript_11238	8.81	10.71	8.23	4.23	6.87	4.85	9.24	4.85	6.85	10.45	7.36	8.2	7.01	4.71
transcript_11239	10.95	9.88	5.76	8.85	10.93	6.39	7.47	10.2	8.34	7.07	13.07	14.78	12.83	11.23
transcript_1124	0.75	0.23	0	0	0.09	0.04	0	0.04	0	0.2	0	0	0	0
transcript_11240	8.05	8.84	6.71	7.08	5.16	6.06	9.84	12.24	10.36	12.04	11.83	10.58	11.8	10.68
transcript_11241	0.4	0.55	0.25	0.18	0.16	0.06	0.5	0.25	0.14	0.07	0.13	0.71	0.29	0.67
transcript_11242	12.61	11.48	12.88	10.02	13.87	13.51	18.2	21.71	20.55	19.13	15.52	16.93	16.67	14.44
transcript_11243	10.86	11.21	26.73	25.03	20.85	20.02	17.03	18.46	18.25	17.63	11.4	12.49	10.17	9.7
transcript_11244	3.58	9.39	0	55.55	37.14	0	0	7.55	14.61	1.64	0	2.65	1.37	7.05
transcript_11245	0.1	0	0.59	0.34	0.6	0.31	0	0.19	0	0	0	0.13	0.21	0
transcript_11246	59.12	56.4	25.37	21.48	22.87	27.73	34.77	34.48	35.68	33.52	39.21	48.99	41.11	43.22
transcript_11247	0.04	0	0	0	0	0	0	0	0.17	0.09	0	0	0	0
transcript_11248	5.93	6.36	5.16	5.66	4.18	5.75	5.32	7.37	7.01	6.55	4.35	5.72	6.22	6.03
transcript_11249	0.25	0.43	4.58	4.81	3.25	2.4	0.47	0.42	0.11	0.31	0	0.15	0.05	0.09
transcript_1125	4.36	5.18	3.28	6.74	4.96	5.14	5.82	7.36	5.38	5.63	6.24	4.65	7.34	5.06
transcript_11250	2.2	2.02	1.22	0.34	1.01	1.17	3.53	2.17	3.72	2.36	1.49	1.24	1.08	1.28
transcript_11251	0.19	0.53	0.18	0.56	0.09	0.23	0.24	0.23	0.04	0.12	0.06	0	0	0
transcript_11252	0	0	0	0	0	0	0	0.23	0	0	0	0.09	0	0.39
transcript_11253	0.22	0	0.32	0.06	0	0.09	0	0.12	0	0	0	0.06	0	0
transcript_11254	3.42	4.26	3.97	4.03	3.83	4.23	4.31	4.53	4.12	3.25	3.66	4.53	4.23	3.89
transcript_11255	26.2	26.61	21.61	23	27.08	22.09	25.93	30.93	31.21	28.8	34.24	34.2	30.14	35.34
transcript_11256	159.97	98.94	138.11	156.25	51.46	143.39	229.51	258.6	165.3	322.81	136.75	157	156.37	122.53
transcript_11257	0	0	0	0	0	0.14	0	0	0	0	0	0	0	0
transcript_11258	0.06	0	0.63	0.38	0.16	0.06	0	0.23	0	0.21	0	0.03	0	0
transcript_11259	336.57	314.38	599.15	561.84	483.01	629.62	648.11	594.96	645.24	600.02	520.83	527.22	514.41	517.66
transcript_1126	7.18	13.48	17.76	17.69	18.44	11	20.24	8.42	10.66	16.66	10.51	14.89	8.35	14.62
transcript_11260	16.82	13.12	9.55	7.57	10.98	8.92	17.26	14.75	14.75	19.55	17.15	18.48	15.58	13.35
transcript_11261	1.77	0.99	0.07	0.12	0.4	0.13	0.07	0.28	0.21	0.07	0	0	0	0
transcript_11262	1.6	5.54	0.93	2.24	0.22	2.43	0.82	1.03	0.65	0	0.71	1.84	1.69	0.31
transcript_11263	0.49	0.26	15.73	20.31	14.82	9.35	1.52	0.71	0	0.37	0.28	1.08	0.59	0.52
transcript_11264	7.05	7.82	9.56	8.38	8.77	9.37	10.07	8.98	7.34	10.05	6.72	6.35	6.39	9.24
transcript_11265	0.04	0	0.11	0.03	0	0.04	0.14	0.08	0	0.09	0.01	0.13	0.16	0.12
transcript_11266	4.75	4.84	3.4	3.85	4.63	3.89	4.83	4.01	4.31	6.64	3.35	3.61	4.71	3.76
transcript_11267	3.74	3.95	5.42	2.92	4.12	4.51	3.96	3.9	2.93	2.77	4.67	4.63	4.19	3.04
transcript_11268	5.86	8.34	0.23	3.47	6.78	3.8	6.65	8.84	3.96	5.59	2.35	4.05	3.86	3.7
transcript_11269	9.4	9.54	8.16	6.33	9.12	7.77	9.66	9.35	9.28	8.91	8.78	9.45	9.12	8.47
transcript_1127	12.08	9.28	13.14	12.91	13.24	15.85	12.59	15.05	12.17	9.04	11.23	13.65	12.89	14.79
transcript_11270	2.22	1.92	1.12	0.69	0	0.56	0.77	0	0.36	0	0.08	0	0	0
transcript_11271	129.14	127.72	126.24	114.42	107.1	124.21	165.8	164.44	156.65	150.02	155.52	149.1	148.6	145.96
transcript_11272	4.35	3.52	10.58	8.38	9.16	8.62	4.87	4.81	7.43	6.43	4.95	6.28	4.77	4.89
transcript_11273	1.11	1.51	0.96	1.33	0.56	2.08	0.17	0.61	0.38	1.07	0	0	0	0
transcript_11274	0.07	0	0	0.81	0.22	0.24	0	0.4	0	0	0.21	0	0	0.39
transcript_11275	0.49	0.63	0.83	0.91	0.29	0.64	0.7	0.93	0.95	1	0.77	1.3	0.78	1.28
transcript_11276	3.18	3.49	3.24	4.02	4.09	4.7	4.69	5.63	4.45	4.02	3.61	4.59	5.96	3.52
transcript_11277	15.11	19.46	18.03	13.69	16.55	17.8	22.16	23.92	20.43	22.03	16.08	18.41	19.34	18.37
transcript_11278	0.41	0.52	1.58	1.99	2.01	2.58	0.91	0.49	0.66	0.86	0.94	1.33	1.15	1.09
transcript_11279	49.71	56.66	69.12	62.08	61.09	75.64	31.42	41.05	28.79	33.42	27.17	21.46	11.19	14.21
transcript_1128	3.08	5.21	1.1	2.99	0.76	1.96	1.09	2.93	2.64	2.36	2.9	2.35	3.15	4.33
transcript_11280	2.05	2.07	38.32	50.2	30.52	28.81	4.05	2.83	2.82	2.12	2.42	2.34	2.08	2.16
transcript_11281	4	6.44	0	0	0	0	0.44	0.21	0.46	0.29	0	0	0	0
transcript_11282	0.92	1.06	1.21	0.6	0.47	0.9	0.14	0	0	0	0	0	0	0.04
transcript_11283	1.22	1.7	1.04	0.84	1.2	0.63	2.06	1.71	2	2.96	1.74	1.3	2.15	1.07
transcript_11284	16.47	15.76	18.59	20.71	16.55	16.72	12.4	14.04	14.25	15.79	16.34	14.79	14.81	15.49
transcript_11285	6.66	6.85	3.41	3.06	2.74	3.3	8.16	8.85	9.18	9.43	6.91	7.31	6.78	5.45
transcript_11286	2.82	2.34	1.59	1.91	2.75	2.43	3.44	3.07	3.12	2.49	3.81	1.74	4	3.39
transcript_11287	4.53	5.88	10.09	10.02	4.68	6.79	4.37	2.85	2.35	4.4	0.05	0.64	0.06	0.06
transcript_11288	8.95	9.24	9.78	9.72	11.93	12.23	12.11	11.7	11.86	12.38	12.04	12.79	10.73	11.89
transcript_11289	0.23	0.14	0	0.33	0.03	0.15	0.15	0.2	0.28	0.26	0.11	0.04	0.08	0.13
transcript_1129	0.72	0.53	2.71	2.62	0	3.2	4.3	3.05	2.6	1.07	1.09	2.71	1.04	1.03
transcript_11290	13.95	17.36	6.61	9.1	11.18	11.89	23.14	17.23	12.63	17.99	9.06	12.63	13.27	8.46
transcript_11291	0	0	0.32	0.11	0	0	0	0	0.06	0	0	0	0	0
transcript_11292	4.09	3.71	1.58	2.48	2.09	2.67	4.26	5.06	4.2	3.75	3.88	2.88	2.49	3.05
transcript_11293	0.06	0.26	0.14	0.22	0.15	0.18	0.23	0	0.44	0.2	0	0	0	0
transcript_11294	48.9	39.11	39.2	47.79	40.73	40.54	50.08	38.34	41.95	47.57	47.57	43.42	43.15	38.57
transcript_11295	14.65	15.71	48.57	60.97	52.45	49.36	28.53	24.48	21.2	24.68	26.38	22.44	20.01	23.15
transcript_11296	2.94	4.5	4.32	6.99	8.79	5.05	1.98	4.44	5.22	2.94	2.26	0.92	1.57	2.26
transcript_11297	3.12	2.58	3.95	1.76	1.19	1.91	1.15	0.66	0.57	1	0	0.19	0	0
transcript_11298	0.37	0.24	0.2	0.35	0.23	0.31	0.72	0.45	0.12	0.51	0.29	0.27	0.31	0.28
transcript_11299	1.12	1.01	2.51	2.74	2.15	1.73	0.3	0.24	0.17	0	0	0	0	0
transcript_113	324.84	303.2	233.29	283.89	207.37	243.33	293.53	313.91	215.71	258.48	276.88	186.97	219.55	167.34
transcript_1130	0.07	0.19	0	0	0	0.04	0	0	0	0.08	0	0	0	0
transcript_11300	0.81	0.58	0.27	0.21	0.1	0.27	0.05	0	0.1	0.15	0.07	0	0	0
transcript_11301	12.87	14.63	8.61	10.2	10.75	12.1	15.73	13.18	15.82	15.91	16.93	17.05	15.93	16.42
transcript_11302	2.99	2.23	0.97	1.83	0.8	0.67	2.66	2.83	2.3	1.94	2.03	1.87	2.35	1.74
transcript_11303	3.36	2.54	52.15	45.46	59.3	47.1	9.03	8.01	4.26	7.47	22.56	22.25	26.24	21.52
transcript_11304	0.59	0.74	0.68	0.95	1.63	1.8	1.38	1.78	1.43	1.56	2.21	1.97	1.7	2.03
transcript_11305	1.64	0.97	0.59	1.07	0.64	0.43	0.09	0.12	0.04	0.68	0.06	0	0.18	0
transcript_11306	0.74	0.26	0.43	0.79	0	0.12	0	0.05	0.26	0.18	0	0	0	0
transcript_11307	8.12	10.09	8.99	10.59	10	7.82	8.5	9.76	9.26	8.77	9.12	7.58	8.06	7.34
transcript_11308	0	0	0	0	0	0	0	0	0	0	0	0	0	0
transcript_11309	55.71	59.42	70.16	65.58	70.78	63.73	92.4	97.24	104.53	93.39	72.33	70.29	68.66	64.26
transcript_1131	0	0.2	0.15	0	0	0.13	0	0	0.33	0	0	0	0.21	0.34
transcript_11310	2.02	1.83	12.99	15.51	16.53	16.44	2.22	2.7	2.36	2.6	3.17	2.77	2.68	1.86
transcript_11311	0.77	0.56	1	0.63	0	0.23	0.3	0.23	0.2	0.11	0	0	0	0
transcript_11312	7.64	9.74	5.46	8.48	10.45	10.33	9.21	9.32	12.18	13.56	14.58	16.27	16.2	18.03
transcript_11313	0.37	0.59	1.09	0.73	0.52	0.84	0.78	0.86	0.52	0.8	0.37	0.44	0.3	0.58
transcript_11314	0	0	0	0	0	0	0	0	0	0	0	0	0	0
transcript_11315	0	0	0.16	0.11	0.08	0	0.03	0	0	0.08	0	0	0	0.05
transcript_11316	3.25	4.13	5.83	3.62	5.12	4.52	5.89	6.73	4.96	6.33	2.69	4.35	3.5	2.61
transcript_11317	0	0	12.95	18.65	13.51	10.03	0	0	0	0	0	0	0.19	0
transcript_11318	2.87	2.57	2.52	2.4	2.64	2.17	4.28	4.42	3.72	3.59	2.97	2.95	3	2.92
transcript_11319	0.1	0.13	0.1	0.22	0.1	0.04	0.08	0.21	0.29	0.19	0.26	0.27	0.58	0.12
transcript_1132	14.65	13.36	10.21	9.43	11.12	5.92	17.82	20.79	15.6	15.04	10.19	11.13	9.02	9.37
transcript_11320	0.29	0.73	0.68	0.13	0.43	0.11	0.08	0.55	0.87	0.75	0.1	0	0.3	0.45
transcript_11321	5.24	2.82	1.72	3.34	3.47	2.23	5.25	7.01	0	3.89	5.25	4.74	5	5.12
transcript_11322	0	0	0	0	0	0	0	0	0	0	0	0	0	0
transcript_11323	0	0	0	0	0	0	0	0	0	0	0	0	0	0
transcript_11324	0.82	1.42	1.45	1.33	1.56	1.46	2.29	0.69	2.24	1.05	1.58	1.8	1.45	1.65
transcript_11325	5.66	6.73	10.58	11.65	11.89	5.44	6.5	6.91	5.64	5.54	4.05	6.64	4.06	3.49
transcript_11326	0.41	0.63	0.44	0.31	0.43	0.76	0.7	0.54	0.73	0.72	0.55	0.91	0.81	0.77
transcript_11327	0.25	0.3	0	0	0.1	0	0	0.15	0	0	0	0	0	0
transcript_11328	0.12	0.13	0	0	0	0.36	0	0	0	0	0	0.13	0	0
transcript_11329	21.76	20.82	12.18	20.43	20.03	15.73	22.67	28.14	26.66	21.91	18.96	31.88	23.41	25.32
transcript_1133	2.99	5.22	4.09	3.18	2.6	2.76	1.47	3.6	3.81	0.92	3.29	7.71	2.62	2.11
transcript_11330	0.37	0.59	3.55	5.64	4.3	2.46	1	0.95	0.43	1.05	0.18	0.77	0.19	0.45
transcript_11331	0.37	0.29	0	0.47	0.47	0.34	0.46	0.07	0.54	0.97	0.27	0.44	0.26	0.46
transcript_11332	1.12	0.81	0.59	0	0.71	1.28	1.21	0.17	1.5	1.31	0.73	0.28	1.16	0
transcript_11333	4.45	5.97	3	3.16	3.41	2.66	6.69	8.24	7.04	6.96	7.56	5.23	7.59	9.27
transcript_11334	13.89	13.38	11.72	15.48	16.95	11.66	14.93	14.84	12.78	15.15	9.58	11.43	7.11	7.39
transcript_11335	489.07	529.5	280.13	280.57	273.63	286.62	290.34	302.73	301.06	360.18	540.85	597.8	571.25	522.33
transcript_11336	2.17	2.91	3.75	3.59	2.04	2.62	4.12	5.25	5.76	3.09	3.57	2.92	3.61	2.86
transcript_11337	15.48	17.88	13.57	14.94	14.31	10.99	17.99	19.11	16.82	18.26	16.62	16.53	19.05	16.06
transcript_11338	0.66	0.64	0.43	0.77	0.52	0.66	0.89	0.62	1.25	1.24	0.93	0.65	0.56	0.86
transcript_11339	54.45	74.18	30.95	36.64	35.34	31.9	30.18	38.61	33.54	48.14	90.95	88.37	104.66	95.68
transcript_1134	82.57	91.6	135.27	143.33	138.71	139.88	82.89	76.43	87.7	83.63	99.72	99.13	89.4	93.09
transcript_11340	0.28	0.63	0.06	0.3	0.12	0.12	0.09	0.06	0.08	0	0	0	0	0
transcript_11341	8.69	9.43	3.25	4.47	3.67	3.08	5.42	5.2	3.49	4.17	9.12	8.28	6.59	7.41
transcript_11342	39.45	36.42	37.19	32.91	28.84	31.18	54.36	57.97	50.3	50.14	46.92	39.74	42.12	41.79
transcript_11343	4.88	4.77	4.4	4.2	4.33	4.57	7.26	8.62	6.63	7.13	6.65	5.64	6.82	6.12
transcript_11344	0.3	0.46	0.96	0.74	0.26	0.45	0.86	0.92	0.69	0.55	0.73	0.44	0.55	0.44
transcript_11345	23.01	26.59	19.65	15.36	19.35	16.81	23.01	20.29	21.1	18.97	20.21	20.44	21.02	20.23
transcript_11346	8.6	6.92	11.38	7.43	7.72	7.2	11.33	8.81	6.72	6.82	9.8	9.95	5.89	9.07
transcript_11347	1.45	1.64	1.07	0.67	0.24	0.94	2.37	2.36	2.12	1.06	3.06	1.62	2.92	2.03
transcript_11348	1020.17	1022.76	535.59	545.64	611.07	630.8	607.34	696.48	600.25	671.88	467.56	484.95	488.52	491.07
transcript_11349	1.7	1.03	11.08	9.7	6.42	6.77	5.12	5.65	8.06	6.09	3.65	3.81	4	4.23
transcript_1135	12.94	10.69	2.16	1.68	2.22	2.13	3.22	2.51	0.81	1.79	0.21	0	0	0
transcript_11350	31.57	35.27	101.99	114.7	104.48	96.8	31.84	35.06	26.46	29.61	21.05	21.25	16.27	16.98
transcript_11351	1.94	2.5	2.79	1.87	0.85	0.87	0.24	0.05	0.16	0.26	0	0	0	0
transcript_11352	3.88	7.01	3.5	2.36	1.51	2.64	3.18	0.95	4.32	5.52	4.38	4.93	5.89	6.41
transcript_11353	4.58	5.15	4.64	4.98	4.47	4.75	4.9	4.66	4.7	4.91	5.69	5.79	5.17	4.55
transcript_11354	0	0.05	0	0.08	0	0	0	0.03	0	0	0	0	0.02	0.03
transcript_11355	36.75	41.86	52.2	50.2	48.45	48.4	54.88	55.58	56	52.03	33.28	34.39	35.49	32.58
transcript_11356	1.47	2.2	1.31	2.92	3.76	2.44	1.19	0.85	2.27	1.03	1.72	1.16	1	2
transcript_11357	1.39	1.27	1.11	0.86	0.35	0.61	0	0.11	0.3	0.47	0	0.1	0.1	0
transcript_11358	269.5	228.41	257.07	289.05	270.32	270.8	227.17	229.33	227.6	230	228.39	226.7	195.49	219.02
transcript_11359	3.48	3.95	2.93	2.33	3.16	2.59	2.8	4.53	3.81	3.79	3.61	3.34	2.25	3.34
transcript_1136	9.49	10.07	12.54	10.75	11.25	11.92	14.33	14.38	12.98	12.52	12.17	11.24	12.46	11.17
transcript_11360	20.82	19.11	16.6	14.74	17.82	17.91	26.85	25.33	26.07	24.74	23.26	22.6	22.49	20.66
transcript_11361	2.38	3.04	2.11	2.7	3.83	2.51	5.13	3.96	4.51	4.48	2.89	3.6	2.87	2.37
transcript_11362	7.38	8.42	8.14	8.75	8.74	9.82	13.03	11.06	9.68	9.27	13.25	10.02	10.84	10.15
transcript_11363	12.6	14.18	11.54	10.7	11.19	13.23	20.21	18.94	22.45	19.24	14.1	15.32	17.08	15.45
transcript_11364	0.59	0.4	0.44	0.18	0	0.25	0.34	0.24	0.27	0.69	0.41	0.38	0.17	0.08
transcript_11365	38.84	44.31	27.72	18.45	31.23	29.04	47.3	52.85	49.94	43.35	33.4	40.16	46.44	40.46
transcript_11366	10.63	8.9	3.97	3.53	3.56	3.26	5.24	7.33	6.71	4.55	15.07	15.95	13.36	14.58
transcript_11367	2.93	2.3	1.4	1.12	1.31	1.44	4.27	2.84	2.25	3.42	2.82	3.67	1.93	2.49
transcript_11368	0	0.01	0.06	0.03	0.14	0.01	0	0.02	0.07	0	0.02	0	0.11	0.03
transcript_11369	22.94	21.04	19.74	22.31	17.71	25.68	19.97	16.55	19.17	16.61	20.65	22.65	19.69	19.35
transcript_1137	3.71	4.37	3.1	1.46	1.74	1.86	8.3	6.18	5.97	5.88	3.39	2.69	3.46	3.87
transcript_11370	0.56	0.33	0.6	0.19	0.13	0.16	0.2	0.05	0.21	0.35	0.04	0.58	0.26	0.34
transcript_11371	0.14	0.2	0	0	0	0	0	0	0	0	0	0	0	0
transcript_11372	21.51	18.57	33.84	37.36	31.27	29.42	25.81	24.64	21.55	23.63	21.58	20.88	19.95	19.09
transcript_11373	1.49	1.95	1.3	0.52	1.11	1.48	3.04	1.73	3.32	3.41	2.69	2.5	2.52	1.75
transcript_11374	4.95	6.76	5.07	5.98	6.85	5.93	3.94	4.12	4.44	4.18	6.39	5.86	5.93	5.31
transcript_11375	0.09	0.23	0.41	0.58	0.43	0.56	0.33	0.11	0.51	0.29	0.2	0.28	0.19	0.05
transcript_11376	2.56	2.84	4.23	5.27	3.92	3.99	4.29	4.82	5.51	5.99	5.2	5.1	5.35	6.16
transcript_11377	0	0	0.1	0.04	0.15	0.03	0.04	0	0	0	0.05	0.06	0	0.1
transcript_11378	53.05	57.6	34.21	35.4	31.72	35.34	34.66	34.02	30.09	33.8	44.14	46.41	50.01	50.26
transcript_11379	0.43	0.52	0.32	0.21	0.43	0.22	0.44	0.48	0.48	0.11	0.42	0.64	0.61	0.52
transcript_1138	8.16	6.27	8.44	10.78	8.33	8.63	9.47	9.67	11.28	10.02	8.21	7.71	9.72	9.87
transcript_11380	0	0	0.06	0.07	0	0.22	0	0	0.34	0.36	0.3	0	0.47	0
transcript_11381	6.72	7.22	4.59	4.32	6.73	4.91	6.42	7.39	8.33	4.72	6.32	5.4	7.64	5.89
transcript_11382	11.82	14.82	7.97	8.21	8.21	6.46	5.86	9.07	4.42	6.62	6.63	4.82	6.79	5.11
transcript_11383	0.66	0.76	1.1	1.83	0.27	0.65	0.31	0.2	0.21	0.09	0	0.13	0.22	0.13
transcript_11384	61.53	64.85	48.22	46.24	59.06	52.06	55.29	47.32	60.38	61.36	56.82	51.84	35.32	48.54
transcript_11385	4.67	3.69	4.82	5.52	8.01	5.09	4.19	3.96	2.86	3.06	3.28	3.4	3.2	2.92
transcript_11386	26.48	29.08	38.82	39.25	42.05	37.51	32.42	33.74	30.45	32.2	27.48	24.47	28.84	25.79
transcript_11387	1.79	1.04	0.07	0.26	0.03	0.39	0.39	0.37	0.32	0.37	0	0	0	0
transcript_11388	0.03	0.04	0.13	0.02	0.19	0.4	0.17	0.28	0.3	0.08	0.06	0.28	0.06	0.19
transcript_11389	21.07	23.53	32.68	39.9	30.73	22.54	1.88	0	0.93	1.77	19.99	13.09	15.42	12.73
transcript_1139	13.13	14.83	28.4	29.5	24.73	24.15	15.47	15.56	14.17	16.16	12.27	13.94	12.6	13.45
transcript_11390	0	0	0	0	0	0.02	0.03	0	0	0	0	0	0.13	0
transcript_11391	0.37	0.45	0	0.22	0.25	0.6	0	0.22	0	0.2	0	0	0	0
transcript_11392	16.44	18.46	9.84	8.95	10.98	12.25	16.96	14.7	18.99	16.81	14.96	13.38	15.07	13.21
transcript_11393	11.57	13.27	11.51	10.11	10.46	9.95	13.17	12.08	14.66	15.25	15.77	14.82	13.15	13.49
transcript_11394	18.91	21.01	12.04	9.37	17.57	13.88	17.8	24.62	18.41	15.22	13.84	12.97	13.53	14.55
transcript_11395	0.79	0.56	0.07	0.14	0.11	0.21	0.12	0.07	0.06	0.07	0	0	0	0
transcript_11396	1.59	4.75	3.58	2.37	2.59	7.57	1.2	0.56	4.43	2.45	1.52	0	1.99	0
transcript_11397	0.2	0.51	0	0	0	0	0.02	0.05	0.01	0	0	0	0	0
transcript_11398	0.35	0.09	0.04	0.1	0.72	0.39	0.17	0.16	0.09	0.36	0.57	0.19	0.03	0.09
transcript_11399	0.4	0.2	0.26	0.76	0.24	0.5	0.49	0.24	0.59	0.51	0.42	0.27	0.31	0.29
transcript_114	27.77	34.01	24.19	23.49	25.69	31.36	34.43	27.61	32.74	31.55	42.3	40.67	40.08	38.62
transcript_1140	18.43	17.64	19.34	16.01	18.39	20.22	29.75	27.33	29.98	21.9	26.5	21.56	23.84	28.63
transcript_11400	8.41	8.26	9.54	11.33	12.01	8.88	9.25	7.72	7.53	10.13	6.04	7.61	4.89	7.03
transcript_11401	0	0	0	0	0	0	0	0	0	0	0	0.1	0	0
transcript_11402	0.82	0.52	0.54	1.05	0.56	0.29	0.38	0.13	0.4	0.12	0	0	0	0
transcript_11403	1.23	0.82	0.73	1.15	0.2	0.88	0.68	0.58	0.56	0.79	0	0.03	0	0
transcript_11404	1.21	0.71	0.28	0.12	0.16	0.19	0.18	0.12	0.05	0.32	0	0.05	0	0
transcript_11405	56.74	56.5	41.67	46.21	49.96	43.42	61.12	60.99	58.95	62.89	54.05	59.53	55.86	55.48
transcript_11406	0.06	0	0	0	0.38	0	0	0	0	0	0.05	0	0	0
transcript_11407	2.65	2.69	2.19	1.87	1.21	2.87	4.92	3.86	2.22	2.53	1.8	1.47	1.76	1.95
transcript_11408	6.41	2.69	3.27	3.24	4.04	4.39	4.18	3.44	0.51	3.33	2.35	1.91	1.67	1.4
transcript_11409	57.78	63.36	43.25	36.29	44.79	48.41	90.77	80.73	81.66	78.97	72.05	72.67	65.53	59.22
transcript_1141	20.38	13.43	2.57	4.3	4.26	7.41	3.85	5.51	4.07	4	0	0	0.31	0.37
transcript_11410	13.24	15.96	57.07	70.31	79.26	67.06	17.62	21.82	16.6	18.56	9.94	14.38	17.07	15.37
transcript_11411	0.42	0.71	1.38	1.97	1.73	1.4	0.76	1.12	1.36	1.04	0.48	0.78	0.97	0.29
transcript_11412	0	0.06	0.14	0.26	0.19	0.24	0.12	0.37	0.03	0	0.13	0.1	0.1	0.1
transcript_11413	55.34	57.62	58.19	63.52	61.65	54.19	59.51	63.7	58.14	60.17	62.53	60.75	60.68	55.91
transcript_11414	19.73	20.46	18.37	19.18	19.65	20.05	24.28	25.1	27.12	25.07	21.33	22.33	20.24	22.19
transcript_11415	0.64	0.26	0.77	0.33	0.59	1.43	1.7	1.02	1.55	1.21	0.33	0.39	2.57	0.66
transcript_11416	0.23	0.17	0	0.41	0.09	0.27	0.29	0.67	0.07	0.3	0.04	0.32	0.3	0.25
transcript_11417	4.25	8.01	1.99	1.93	2.44	2.4	4.83	4.89	4.82	2.72	3.64	4.95	3.3	4.94
transcript_11418	0.19	0.2	0.29	0.39	0.05	0.02	0.12	0.21	0.27	0.14	0.19	0.25	0.14	0.11
transcript_11419	0.62	1.41	0.53	0.93	0.55	1.01	0.88	0.84	2.38	1.36	1.52	1.19	1.5	0.73
transcript_1142	32.47	26.37	32.61	30.82	30.63	31.74	34.74	34.75	26.98	28.17	29.71	30.27	34.36	28.03
transcript_11420	2.04	2.18	2.37	3.08	3.06	2.74	3.1	2.22	2.53	2.06	3.33	2.26	2.63	1.91
transcript_11421	1.1	0.78	1.29	1.01	0.29	0.13	2.44	3.04	2.01	1.9	1.26	1.79	2.56	2.49
transcript_11422	0.76	0.62	2.29	2.24	1.56	0.91	1.53	0.35	0.66	0.96	0.91	0.91	0.25	0.69
transcript_11423	11.29	6.43	36.69	34.91	31.73	27.56	7.47	9.56	9.57	7.09	11.89	7.87	9.07	8.53
transcript_11424	25.88	27.89	22.96	21.49	22.79	23.45	37.59	36.07	35.33	35.57	30.3	30.26	31.56	28.93
transcript_11425	4.54	1.49	0.14	0.05	0.35	0.08	0.64	0.38	0.16	0.69	0	0	0	0
transcript_11426	0.08	0.26	0	0	0	0.04	0.41	0.74	0.6	0.72	0	0	0	0.04
transcript_11427	1.55	1.52	1.27	2.21	1.99	4.93	2.53	0.87	1.73	1.75	1.45	1.3	3.54	0.67
transcript_11428	13.53	14.11	10.09	12.94	13.29	11.23	13.97	16.34	15.23	16.63	21.19	16.57	15.78	17.51
transcript_11429	92.79	94.66	38.44	40.79	45.83	44.9	51.8	58.42	64.13	61.66	88.97	83.03	70.89	63.23
transcript_1143	3.97	2.29	2.84	6.75	5.47	4.61	5.33	10.13	9.82	8.07	8.16	5.04	4.57	6.84
transcript_11430	0	0	0.47	0	0	0.09	0	0.04	0	0	0	0	0	0
transcript_11431	0	0	0	0	0	0	0	0	0	0	0	0	0	0.05
transcript_11432	0.09	0.03	0	0	0	0.2	0.04	0.14	0	0.03	0	0	0	0.18
transcript_11433	1.97	1.64	1.97	1.43	1.44	2.05	2.81	2.86	2.88	3.27	2.39	2.17	2.29	2.22
transcript_11434	142.19	136.93	136.66	141.72	134.88	138.84	130.83	131.35	127.19	145.47	134.15	136.06	122.81	131.7
transcript_11435	6.4	5.12	6.03	7.54	6.91	6.98	10.49	9.75	9.78	8.18	6.36	8.63	8.93	8.13
transcript_11436	10.53	10.75	10.7	11.15	8.98	10.12	9.84	10.91	13.03	12.51	13.05	11.53	9.6	10.93
transcript_11437	16.07	27.96	24.42	17.96	15.28	36.46	19.61	53.68	35.45	43.08	31.27	20.83	48.6	37.63
transcript_11438	0.68	0.36	0.96	0.24	0.48	0.37	0.23	0.14	0.24	0.38	0.05	0.1	0	0
transcript_11439	8.81	8.37	12.53	10.53	8.65	8.8	10.7	9.28	10.33	10.34	11.32	9.54	10.31	10.05
transcript_1144	16.31	16.68	10.04	10.35	10.1	10.06	19.68	19.1	18.59	19.51	16.34	16.52	16.94	14.98
transcript_11440	12.23	12.74	5.75	9.27	8.61	10.29	4.26	17.28	6.46	8.55	10.82	10.87	9.95	4.85
transcript_11441	6.75	8.44	7.51	8.51	7.37	10.29	11.5	12.04	11.51	11.22	10.46	8.42	8.1	12.49
transcript_11442	5.39	7.78	1.3	5.36	3.25	7.33	11.61	10.08	13.16	11.9	9.83	9.74	11.86	7.19
transcript_11443	285.97	296.84	391.22	363.66	375.89	342.44	383.88	349.89	366.91	376.95	273.79	288.66	265.94	284.47
transcript_11444	0.56	0.54	0	0	0	0	0	0	0	0	0	0	0	0
transcript_11445	8.5	8.9	15	13.1	15.6	16.62	9.26	9.79	10.32	9.43	11.69	11.86	11.03	10.18
transcript_11446	0.3	0.17	2.71	4.47	1.63	3.45	0.35	0.15	0.51	0.19	0	0.22	0.13	0.15
transcript_11447	1.02	0.75	0.9	0.63	0.13	0.49	0.23	0.34	0.42	0.27	0.03	0	0	0
transcript_11448	10.13	9.91	6.79	8.22	7.06	7.36	14.32	13.88	14.45	13.2	13.36	13.37	15	13.52
transcript_11449	2.32	1.69	1.8	1.34	1.81	1.57	4.43	3.04	2.27	2.2	3.38	2.32	2.68	2.68
transcript_1145	5.2	7.23	7.97	6.58	4.55	6.8	4.87	6.27	6.17	3.94	9.26	7.06	5.64	6.83
transcript_11450	65.51	73.43	139.03	162.13	145.23	144.15	99.21	79.89	83.1	87.45	80.96	78.59	86.49	76.49
transcript_11451	19.99	23.51	20.25	18.25	20.14	20.83	23.12	22.46	24.37	22.55	24.41	24.91	24.76	24.64
transcript_11452	0.23	0.39	0.09	0.14	0.16	0.2	0.16	0.28	0.14	0.4	0.47	0.31	0.36	0.24
transcript_11453	0.05	0.15	0	0.4	0.08	0.09	0.18	0.34	0.1	0.16	0	0.2	0.1	0.15
transcript_11454	0.77	1.31	8.26	8.84	10.06	7.61	1.89	2.35	2.35	2.05	1.48	1.22	2.56	1.93
transcript_11455	0	0	0	0.6	0	0.79	0.18	0.47	0	0	0	0	0	1.03
transcript_11456	0	0	0	0	0	0	0	0.29	0.34	0	0	0	0.09	0.09
transcript_11457	21.49	17.27	15.07	16.91	16.75	13.36	22.37	21.99	24.4	22.41	21.68	19.54	21.19	20.09
transcript_11458	0.7	0.73	0.47	0.15	0.6	0.32	0.15	0.29	0.34	0.18	0.34	0.26	0.18	0.4
transcript_11459	0.06	0.13	0.07	0.37	0.3	0.18	0	0.07	0	0	0	0	0	0
transcript_1146	3.25	1.45	0.13	0.09	0.59	0.82	0.14	0.87	0	0.13	0	0	0	0
transcript_11460	0.33	0.17	0.2	0.05	0.36	0.2	0.71	0.87	0.99	0.57	0.47	0.3	1.07	0.7
transcript_11461	0	0	0	0	0	0.03	0	0	0.07	0	0	0	0	0
transcript_11462	1.02	1.08	3.37	2.34	1.63	1.45	2.83	2.67	2.64	3.01	1.62	1.89	1.85	1.55
transcript_11463	2.76	2.03	1.1	2.31	2.25	1.73	3.56	3.14	4.06	2.9	2.16	1.09	2.14	1.11
transcript_11464	27.28	30.06	34.49	32.74	35.84	38.29	37.87	36.27	39.56	37.83	34.28	32.74	37.22	33.87
transcript_11465	41.44	41.95	32.57	29.63	35.19	34.86	51.42	43.23	41.62	45.51	42.63	40.26	39.42	37.95
transcript_11466	15.05	18.39	18.03	22.72	20.61	24.29	23.25	23.46	21.24	17.42	24.71	21.94	22.89	21.98
transcript_11467	3.14	3.54	3.73	5.33	3.35	4.8	4.04	2.87	3.26	3.84	4.29	4.41	3.26	2.96
transcript_11468	0	0	0	0	0	0	0	0	0	0	0	0	0	0
transcript_11469	0.08	0	0.35	0.59	0.15	0.3	0	0.46	0.27	0.15	0.28	0.49	0.14	0.07
transcript_1147	0	0	0	0	0	0	0	0	0	0	0	0	0	0
transcript_11470	0	0	0	0	0.19	0	0	0	0	0	0	0	0	0.25
transcript_11471	7.3	7.82	11.38	12.47	10.77	8.47	10.02	9.51	8.99	10.89	8.13	6.22	6.68	7.47
transcript_11472	1.54	1.42	1.74	1.53	1.08	1.51	1.98	1.21	2.06	1.22	1.81	1.92	1.32	1.21
transcript_11473	1.4	2.32	0.39	0.24	0.39	0.34	0.22	0.19	0.42	0.19	0	0	0	0
transcript_11474	2.93	4.11	3.63	1.8	1.74	2.25	3.03	3.49	2.14	3.17	3.66	2.91	4.58	2.63
transcript_11475	0.48	0.62	0.6	0.8	0	0.11	0.33	0.22	0.12	0.41	0.07	0.04	0	0
transcript_11476	0.04	0.1	0.03	0.07	0.11	0.16	0.05	0.02	0.04	0.03	0.09	0.07	0.02	0.05
transcript_11477	0.03	0.09	0.03	0	0	0.12	0	0.14	0	0	0.28	0.19	0.52	0.03
transcript_11478	7.39	5.98	6.54	4.82	8.44	6.51	8.27	7.89	4.91	9.73	6.76	8.08	6.58	6.27
transcript_11479	3.16	3.57	2.6	3.05	3.09	3.02	4.43	3.76	3.11	3.89	3.9	4.4	3.9	3.76
transcript_1148	5.65	5.88	4.43	1.71	3.65	3.69	5.39	5.33	3.69	4.18	2.71	3.56	2.39	2.94
transcript_11480	1.39	2.18	1.84	1.81	1.39	1.21	0.75	1.14	0.33	0.48	0.18	0.17	0	0.13
transcript_11481	0	0	0	0	0	0	0	0	0	0	0	0	0	0
transcript_11482	12.59	14.85	14.72	10.39	15.96	12.48	17.64	15.09	18.43	19.1	15.85	13.87	15.52	14.44
transcript_11483	7.69	4.29	6.78	6.91	7.42	7.59	7.37	5.98	7.36	8.88	6.96	8.74	7.18	5
transcript_11484	0.04	0.04	0.15	0.07	0.08	0.13	0	0.07	0.04	0.14	0.12	0	0.06	0.02
transcript_11485	2.91	2.34	0.88	1.11	2.91	2.39	3.47	2.92	4.77	3.76	3.21	3.76	3.15	2.6
transcript_11486	0.14	0.07	0	0	0.11	0.05	0.09	0.08	0.11	0.04	0.03	0.02	0.08	0.08
transcript_11487	0	0.15	0	0	0	0	0	0	0.26	0	0.05	0	0	0
transcript_11488	10.12	7.01	3.24	3.75	1.75	3.63	3.57	6.44	5.85	3.63	2.51	6.04	4.56	7.01
transcript_11489	0	0	0	0	0	0	0	0	0	0	0	0	0	0
transcript_1149	1.77	1.45	0.38	0.32	0.45	0.92	0.41	0.66	0.27	0.31	0	0	0	0.02
transcript_11490	0.97	1.16	1.23	3.17	1.94	1.22	2.43	2.23	1.36	1.67	0.88	1.77	1.8	1.58
transcript_11491	0	0.09	0	0	0	0.12	0.11	0	0.09	0.04	0.2	0	0.05	0.09
transcript_11492	0.44	0.46	0.62	1.45	0.59	0.24	0.61	0.17	0.2	0.11	0	0	0	0.36
transcript_11493	0.15	0.22	0.35	2.28	0.47	0.44	0.04	0.14	0	0	0	0.03	0.07	0
transcript_11494	4.97	6.23	7.01	5.14	8.05	7.3	7.98	7.97	8.35	9.53	5.89	6.09	7.1	7.42
transcript_11495	85.92	73.41	80.65	87.17	78.43	87.86	68.24	77.66	75.69	80.39	78.93	87.41	79.37	78.36
transcript_11496	0.03	0	0	0.16	0	0.04	0.13	0.02	0.06	0	0.07	0.02	0.12	0.05
transcript_11497	0	0	0.31	0.29	0.31	0.04	0	0	0.2	0.16	0.04	0	0	0
transcript_11498	11.69	13.94	9.21	7.22	8.95	7.66	8.42	9.66	7.54	9.07	23.55	18.43	14.3	13.03
transcript_11499	0	0	0.11	0.56	0.34	0	0	0	0	0	0	0	0	0
transcript_115	0	0	0	0	0	0	0	0	0	0	0	0	0	0.06
transcript_1150	0.49	0.39	0.27	0.19	0.26	0.42	0.07	0.12	0.16	0.02	0	0	0	0
transcript_11500	26.8	28.18	42.76	40.52	37.4	42.3	42.33	36.59	43.07	43.92	30.47	33.96	46.05	42.01
transcript_11501	0	0	0	0	0	0	0	0	0	0	0	0	0	0
transcript_11502	5.41	3.91	5.5	6.76	3.16	5.32	7.21	7.7	6.03	7.55	6.8	6.67	4.86	8
transcript_11503	55.77	58.59	46.58	41.85	43.27	41.17	38.31	41.6	39.16	47.64	40.21	38.31	40.52	42.18
transcript_11504	4.31	4.44	3.78	3.79	2.07	3.21	6.08	5.91	4.63	5.95	6.73	7.24	6.64	6.5
transcript_11505	6.53	6.66	7.12	4.96	6.4	6.75	8.58	8.21	6.09	8.34	6.95	5.69	6.75	5.2
transcript_11506	0	0	0	0	0	0	0	0	0	0	0	0.06	0	0.03
transcript_11507	5.87	4	0.5	0.62	0.52	1.35	1.48	0.66	0.54	0.98	0.03	0	0	0
transcript_11508	2.58	2.77	2.51	1.33	2.06	2.25	3.81	4.08	2.3	3.09	2.15	1.92	1.49	1.63
transcript_11509	22.53	22.29	29.53	21.17	24.93	31.87	30.05	27.32	27.78	20.73	32.51	31	39.56	32.41
transcript_1151	0.14	0.15	0	0	0	0	0	0	0	0	0	0.05	0	0.15
transcript_11510	14.21	16.77	12	11.7	9.95	10.75	15.33	24.47	22.7	17.83	20.98	12.74	19.03	24.93
transcript_11511	13.65	14.13	12.11	11.51	5.63	8.04	3.54	3.08	2.55	2.98	0.76	0.59	0.37	0.37
transcript_11512	7.06	7.4	8.26	6.8	2.99	4.92	3.95	2.77	2.49	2.89	0.4	0.95	0.3	0.21
transcript_11513	32.15	31.05	54.71	38.32	41.53	60.05	56.73	50.57	38.38	42.4	17.1	17.59	17.8	12.79
transcript_11514	15.69	15.96	17.09	15.95	16.72	18.63	19.81	15.43	18.37	16.47	13.97	14.12	17.63	14.16
transcript_11515	0.14	0	0	0	0	0.03	0	0.14	0	0	0	0	0	0.09
transcript_11516	6.43	5.99	3.23	4.64	4.96	6.19	5.49	5.64	4.13	6.64	5.57	6.88	7.65	4.22
transcript_11517	4.09	3.86	1.57	2.94	1.55	2.16	4.2	5.91	5.7	5.61	5.62	5.61	7.69	5.77
transcript_11518	25.41	22.26	22.55	22.08	21.86	23.66	32.45	31.39	34.59	28.18	27.7	27.48	31.48	29.86
transcript_11519	24.31	23.65	15.61	14.6	14.69	14.44	32.05	27.74	31.36	34.61	20.69	23.07	26.22	27.92
transcript_1152	3.97	3.11	1.91	1.99	1.22	1	0.79	0.09	0	0.78	0	0.08	0	0.25
transcript_11520	1.77	5.8	3.23	2.62	7.02	8.49	6.27	7.2	4.9	8.11	3.69	6.16	7.35	4.32
transcript_11521	4.32	4.83	15.55	14.6	14.33	11.42	10.61	10.95	8.7	8.49	9.71	7.48	7.3	8.04
transcript_11522	10.68	13.86	19.67	18.34	16.05	17.89	17.35	17.38	14.6	15.93	12.32	12.35	12.63	11.31
transcript_11523	3.2	3.64	3.41	2.8	2.49	2.87	5.41	4.47	4.08	4.23	2.9	5.56	4.07	4.51
transcript_11524	1.55	2.63	0	0	0	0	0.24	0.27	0.08	0	0	0	0	0
transcript_11525	0.82	1.22	1.31	1.51	1.33	2.01	0.97	0.6	0.83	0.8	0.88	0.96	0.99	0.67
transcript_11526	2.14	2.06	1.26	1.58	2	1.13	2.02	1.68	3.16	1.73	1.77	2.89	1.7	3.55
transcript_11527	16.68	23.82	22.51	22.29	20.9	29.72	29.27	14.21	17.65	29.99	15.25	26.33	21.32	22.04
transcript_11528	5.36	8.53	3.54	0.8	3.45	3.59	5.29	6.05	8.61	6.14	4.29	6.21	8.66	6.26
transcript_11529	0.09	0.54	0.05	0.36	0.07	0.13	0.11	0	0	0.14	0	0	0	0.05
transcript_1153	27.07	30.03	7.12	4.05	5.94	7.36	3.65	8.95	2.32	5.63	7.05	7.51	7.71	5.29
transcript_11530	3.27	3.8	0.2	1.84	2.32	1.56	2.88	3	3.18	2.52	1.98	1.99	2.02	1.53
transcript_11531	3.5	3.19	7.91	5.21	5.66	6.96	4.67	5.63	5.12	6.09	4.36	4.6	5.79	3.91
transcript_11532	15.85	16.03	27.67	26.99	23.99	26.11	35.76	35.04	32.77	34.25	20.99	21.29	18.22	17.12
transcript_11533	0	0.21	0	0.08	0	0.1	0	0.08	0	0.04	0	0	0.07	0
transcript_11534	8.37	9.6	9.82	9.87	8.7	9.38	9.73	7.99	8.91	10.52	11.29	12.02	11.08	11.7
transcript_11535	6.51	8.22	2.49	2.18	2.35	2.75	3.29	3.5	2.39	2.4	0	0.15	0.04	0
transcript_11536	1.04	1.18	0.34	0.37	0.89	0.44	0.97	1.11	0.9	0.33	1	0.99	0.78	0.56
transcript_11537	6.17	6.8	3.68	4.84	4.29	4.9	6.35	6.69	6.61	7.21	6.98	6.43	5.74	6.04
transcript_11538	0	0	0	0	0	0	0	0	0	0	0	0	0	0
transcript_11539	3.7	2.38	3.64	2.93	3.98	2.63	4.84	3.14	4.9	4.01	5.86	4.56	5.23	5.1
transcript_1154	48.84	49.87	59.18	53.15	58.09	65.2	47.49	46.04	42.85	40.85	46.52	47.45	37.62	35.11
transcript_11540	3.4	4	2.54	2.63	4.02	3.24	2.42	3.35	1.86	2.66	2.54	3.45	3.73	3.69
transcript_11541	2.68	2.67	2.37	2.2	2.78	1.76	3.27	3.58	3.73	3.04	3.4	2.82	3.02	2.62
transcript_11542	0.22	0.31	7.43	6.15	7.38	5.79	0.28	0.42	0.03	0.09	0.28	0.17	0.25	0.25
transcript_11543	42.97	39.91	22.54	20.67	18.59	19.91	18.1	20.33	20.47	17.89	24.99	25.55	24.12	24.22
transcript_11544	0.95	1.45	0.5	0.46	1.11	0.28	1.04	1.19	0.61	1.5	0.84	0.34	0.8	0.5
transcript_11545	18.7	17.54	9.26	11.51	13.99	11.23	18.42	15.22	22.52	18	13.15	20.02	12.51	14.9
transcript_11546	0.03	0.03	0	0	0.1	0.09	0.04	0	0	0	0	0	0	0.1
transcript_11547	14	14.42	10.52	10.43	12.18	10.62	14.09	17.81	14.45	12.75	15.4	13.99	16.42	14.21
transcript_11548	0.28	0.44	0	0.09	0.24	0.4	0.61	0.69	0.25	0.31	0.58	0.68	0.48	0.29
transcript_11549	12.17	12.52	15.2	17.92	16.47	20.13	9.29	10.88	15.51	10.86	12.35	20.03	15.74	15.58
transcript_1155	67.02	77.63	77.1	83.6	99.58	70.07	51.67	67.77	74.15	60.94	70.35	66.31	59.14	59.12
transcript_11550	27.17	29.91	16.36	13.29	8.8	15.8	18.92	24.4	20.29	17.62	20.46	23.92	22.91	16.12
transcript_11551	0	0	0	0	0	0	0	0	0.12	0	0	0.25	0	0.13
transcript_11552	17.26	13.41	55.86	62.04	55.48	44.81	39.13	41.35	46.36	37.13	27.24	28.38	31.17	33.99
transcript_11553	2.59	2.68	3.52	4.4	5.53	2.3	4.7	5.32	7.21	4.47	3.76	4.02	3.54	4.39
transcript_11554	0.06	0.08	0.13	0.14	0.09	0.1	0.18	0.15	0.11	0.23	0.19	0.09	0.1	0.13
transcript_11555	0.8	1.13	0.98	0.59	0.58	0.61	0.67	0.32	0.37	1.08	0.04	0	0	0
transcript_11556	8.61	7.75	8.82	11.44	7.98	12.27	9.2	10.07	10.33	9.03	11.32	10.01	12.11	12.34
transcript_11557	58.77	50.74	51.27	55.33	61.64	54.4	70.57	68.42	66.89	74.8	57.25	64.21	63.03	55.79
transcript_11558	0	0	0	0	0	0	0	0	0.06	0	0	0	0	0
transcript_11559	12.97	12.05	13.09	12.42	14.48	13.85	11.08	12.43	11.09	10.82	11.81	14.04	11.45	12.21
transcript_1156	347.75	325.44	395.85	440.38	429.18	365.29	456.11	382.12	424.9	429.26	513.65	541.42	500.63	476.29
transcript_11560	26.23	29.56	54.51	54	58.91	43.85	52.42	66.89	50.56	64.52	43.63	42.82	46.75	48.02
transcript_11561	83.05	71.64	10.3	6.28	4.23	7.34	10.25	4.66	7.55	5.02	1.29	10.3	5.31	17.23
transcript_11562	0.04	0.09	0	0.05	0.02	0.1	0	0	0.07	0	0	0	0	0
transcript_11563	8.84	11.12	9.58	8.37	8.9	7.78	10.49	6.69	9.16	8.94	7.53	6.33	9.77	8.03
transcript_11564	0	0	0.17	0.12	0.04	0.1	0.09	0.06	0	0.11	0.05	0	0	0
transcript_11565	0.15	0.38	0.24	0.2	0.2	0.32	0.53	0.26	0.45	0.34	0.21	0.29	0.3	0.35
transcript_11566	0.8	0.84	0.32	0.25	0.11	0.17	0	0.04	0	0	0.19	0	0	0
transcript_11567	0	0	0	0	0	0	0	0	0	0	0	0	0	0
transcript_11568	0	0	0	0	0	0	0	0	0	0	0	0	0	0
transcript_11569	4.6	5.23	3.48	3.86	3.36	2.52	4.26	4.44	4.73	4.62	6	4.6	4.41	5.01
transcript_1157	2.66	1.65	6.99	4.5	5.44	4.87	5.2	3.43	6.21	5.25	5.22	4.39	4.3	5.39
transcript_11570	0	1.42	19.58	28.48	22.14	17.17	0.54	0.97	0.64	0	0.5	0.09	0.24	0.68
transcript_11571	0.94	1.46	1.39	0.99	0.49	1.25	0.33	0.45	0.2	0.58	0	0.2	0	0.04
transcript_11572	5.09	8.53	2.1	1.03	1.74	5.56	2.34	0.46	1.96	3.12	1.35	1.52	0.92	0.7
transcript_11573	2.35	2.22	2.25	1.27	1.75	0.99	2.53	2.81	3.14	2.67	2.23	2.11	2.79	2.6
transcript_11574	4.39	5.28	5.1	4.19	4.65	4.31	6.75	6.45	6.82	5.74	5.86	6.11	5.31	5.68
transcript_11575	134.07	113.75	897.52	944.77	895.84	812.9	139.46	138.02	111.33	111.27	100.42	90.56	66.95	68.76
transcript_11576	12.97	12.71	10.93	9.85	13.25	11.78	15.48	16.24	14.46	14.62	15.15	14.64	14.35	13.66
transcript_11577	18.96	19.79	20.32	17.37	20.45	18.68	27.6	25.14	29.38	27.72	25.46	24.45	26.33	26.68
transcript_11578	9.97	7.69	8.56	8.65	7.96	10.18	9.48	15.85	12.04	9.38	12.99	10.03	12.38	10.79
transcript_11579	0	0.27	0	1.47	0	0.36	0.31	0.29	1.76	1.33	0.11	0.39	1.05	0.52
transcript_1158	1.67	1.34	2.16	2.14	1.46	2.1	2.88	2.05	3.09	2.17	1.41	1.85	1.84	2.23
transcript_11580	66.09	79.64	41.96	43.71	56.87	53.21	61.83	55.75	61.55	54.48	59.81	67.47	67.22	55.28
transcript_11581	0	0	0	0	0	0	0	0	0	0	0	0	0	0
transcript_11582	0.16	0.09	0	0	0	0.32	0.31	0.29	0.51	0.45	0.22	0.17	0	0.26
transcript_11583	0.54	0.26	0.7	0.33	0.78	0.55	0.71	0.9	0.56	0.76	0.4	0.48	0.65	0.67
transcript_11584	0.18	0.14	0.42	0.15	0.15	0.18	0.23	0.07	0.32	0	0.28	0	0.07	0.46
transcript_11585	0.7	0.71	0.65	0.78	1.56	1.04	1.58	1.56	1.49	1.34	1.13	0.98	0.97	1.63
transcript_11586	0.88	1.3	1.15	0.77	0.88	1.29	0.4	0.19	0.95	0.18	0.11	0	0	0
transcript_11587	3.52	0.75	11.15	19.05	13.5	13.48	6.15	3.41	4.76	0	3.86	2.39	4.53	2.74
transcript_11588	422.82	388.58	489.17	444.1	429.42	458.73	479.98	490.11	493.97	489.98	543.25	495.24	505.96	521.5
transcript_11589	6.26	6.95	3.87	4.59	3.88	5.03	6.93	5.63	6.11	7.11	4.97	5.21	5.17	5.27
transcript_1159	7.67	11.14	21.51	24.62	33.11	23.92	4.05	5.44	2.37	5.12	4.77	3.23	7.75	4.44
transcript_11590	0.39	0	0.29	0.13	0.02	0.33	0.15	0.05	0.08	0.25	0.76	0.31	0.36	0.03
transcript_11591	17.62	16.46	12.54	10.82	12.8	12.02	20.05	21.6	18.01	20.02	19.6	17.2	15.47	13.28
transcript_11592	0.49	0.35	0.97	0.19	0	0	0.57	0	0	0.64	0	0.25	0.24	0
transcript_11593	15.43	13.96	59.93	63.77	62.13	55.95	13.43	15.35	12.77	14.58	15.07	13.68	12.02	11.71
transcript_11594	15.02	14.55	13.19	14.49	13.08	14.97	17.6	21.2	18.85	15.92	17.88	17.68	18.29	18.14
transcript_11595	21.17	18.59	26.65	29.2	27.33	31.5	20.06	23.91	18.38	25.1	18.77	18.24	18.02	20.48
transcript_11596	1.18	0.59	0.26	0	0.28	0.12	0.23	0.24	0.02	0.11	0.04	0	0	0
transcript_11597	7.21	7.45	5.18	7.83	6.69	7.82	12.71	11.97	12.5	9.35	10.32	11.37	12.42	10.54
transcript_11598	0.37	0.08	0.17	0.22	0.33	0	0.05	0.22	0.22	0.12	0.27	0.11	0.28	0.24
transcript_11599	15.65	17.17	14.33	13.23	14.47	16.3	15.02	12.32	15.53	17.81	14.08	14.93	12.76	15.05
transcript_116	11.44	11.23	7.25	10.96	12.6	8.33	13.46	11.97	9.12	11.99	10.67	10.72	11.61	12.76
transcript_1160	24.15	22.89	2.54	5.92	5.31	5.73	4.17	5.49	5.59	6.42	13.5	13.39	10.67	8.79
transcript_11600	0.57	0.81	0.75	0.49	0.53	0.24	0.2	0.1	0.21	0.18	0	0	0	0
transcript_11601	0	0	0.1	0.03	0	0.06	0.21	0.05	0.15	0.26	0.02	0.02	0	0.05
transcript_11602	0.87	1.22	2.9	2.25	1.21	2.68	1.39	0.81	1.05	1.37	0.71	0.3	0.62	0.21
transcript_11603	0.74	0.61	0.57	0.49	0.93	2.08	0.41	0.59	1.02	0.99	0	0	0	0
transcript_11604	3.99	4.23	4.94	5.42	4.09	3.98	4.61	3.99	3.56	5.23	5.12	4.55	4.92	4.67
transcript_11605	17.43	13.83	14.43	21.99	17.65	25.65	22.65	16.52	19.74	20.38	15.13	19.75	17.23	16.99
transcript_11606	15.99	16.31	11.98	13.27	10.99	16.15	16.41	13.35	12.31	11.63	15.09	16.08	17.9	16.43
transcript_11607	9.65	10.28	7.52	8.65	6.69	6.12	9.25	11.13	10.52	8.68	10.21	9.56	8.72	9.67
transcript_11608	6.15	6.96	12.84	12.25	9.9	9.05	6.44	6.22	8.03	5.7	11.71	5.63	9.06	6.74
transcript_11609	4.34	6.45	4.68	4.45	6.05	4.38	4.67	3.26	4.32	2.79	3.45	4.83	4.73	3.44
transcript_1161	23.8	23.43	22.67	21.23	21.49	24.59	26.77	27.75	29.58	24.91	24.22	25.22	23.52	19.99
transcript_11610	2.43	3.22	29.13	29.34	25.56	24.17	12.25	12.39	11.98	13.96	6.73	5.01	4.54	3.79
transcript_11611	5.67	3.83	3.28	5.03	2.82	3.77	10.17	7.35	8.26	8.65	2.56	9.56	5.83	5.95
transcript_11612	1.81	0.62	7.07	10.06	4.74	3.51	2.32	3.56	2.15	2.37	2.96	3.2	0.89	1.26
transcript_11613	0	0	0	0	0	0	0	0	0	0	0	0	0	0
transcript_11614	2.34	2.99	0.84	1.15	0.16	0.87	0.37	0.16	0.27	0.29	0.06	0.1	0.14	0
transcript_11615	2.7	1.46	0.04	0.36	0.24	0.44	0.8	0.4	0.58	0.33	0	0	0	0
transcript_11616	2.46	3.06	2.13	2.21	0.8	1.2	2	1.42	2.21	1.12	0.15	0.04	0.04	0
transcript_11617	2.28	3.39	21	20.84	17.81	17.08	3.05	1.74	1.66	2.31	1.61	3.55	3.01	2.31
transcript_11618	0.12	1.08	3.78	2.76	4.58	3.3	0.89	0.76	0.45	0.26	0.57	0.33	0	0.86
transcript_11619	23.05	23.48	20.63	18.74	22.16	22.28	28.09	27.81	21.3	25.99	24.24	24.49	19.81	19.27
transcript_1162	0.73	0.57	1.01	1.02	1.11	1.1	1	1.13	1	1.14	0.54	0.49	0.66	0.58
transcript_11620	30.75	55.1	33.96	18.23	35.38	29.25	69.42	76.35	73.86	78.25	45.8	69.6	69.41	51.86
transcript_11621	2.01	1.34	1.76	0.98	1.56	2.02	1.92	1.51	1.84	2.23	0.85	1.77	1.32	1.66
transcript_11622	0	0.02	0.03	0	0.22	0.11	0.11	0	0.07	0.1	0.08	0.21	0.02	0.07
transcript_11623	3.65	5.78	3.03	3.26	3.39	3.25	4.9	2.45	2.96	3.52	4.13	4.88	3.18	3.42
transcript_11624	3.87	5.83	8.39	7.84	6.04	6.23	8.18	5.06	9.46	6.34	8.27	8.86	6.67	10.16
transcript_11625	18.5	18.65	16.63	15.76	14.32	15.34	23.99	23.42	25.24	23.28	19.32	18.64	20.85	18.5
transcript_11626	34.62	33.66	14.19	15.23	15.31	15.54	11.1	17.72	14.55	15.08	9.82	9.23	11.45	9.33
transcript_11627	2.24	3.68	0	1.4	3.41	0	0	0	1.38	0.28	0.91	0.68	2.15	3.34
transcript_11628	0.3	0.38	0.18	0.04	0.02	0.03	0.23	0.07	0.25	0.7	0.45	0.13	0.43	0.26
transcript_11629	0.1	0	0.08	0.44	0	0	0.12	0	0.14	0.18	0	0	0	0
transcript_1163	72.97	62.52	51.03	56.62	61.25	59.43	42.5	65.83	41.75	56.36	55.14	69.28	68.61	60.91
transcript_11630	0	0.08	0	0.13	0.2	0.05	0.32	0.04	0.21	0.06	0.06	0.06	0.12	0.16
transcript_11631	2.52	4.12	2.4	2.6	1.81	1.89	1.37	3.17	3.42	1.8	1.77	1.64	1.86	0.83
transcript_11632	0.68	1.15	2.65	3.55	2.93	3.03	0.64	1.83	0.8	0.29	0.33	0.46	1.22	0.16
transcript_11633	15.67	16.15	14.33	12.26	12.61	14.36	18.19	19.34	17.1	16.56	17.11	16.65	17.35	15.36
transcript_11634	46.62	45.92	110.6	101.06	80.66	86.9	34.43	39.34	32.76	32.24	33.71	34.4	29.25	30.54
transcript_11635	3.5	2.65	0.61	0	0.62	4.3	1.84	0	4.09	0	0.66	5.85	1.59	1.57
transcript_11636	0.42	0.87	2.34	1.35	1.52	0	2.22	3.35	2.77	0.25	3.48	0.26	0.82	2.06
transcript_11637	0.75	0.73	0.72	0.68	1.9	4.36	3.24	2.2	1.91	2.08	0.92	2.38	3.65	0.84
transcript_11638	1.88	2.46	2.12	6.42	3.88	3.74	5.28	3.9	4.5	6.51	4.67	3	2.54	3.15
transcript_11639	8.06	8.74	11.63	12.5	8.56	9.73	19.29	19.65	15.07	16.49	15.37	13.84	14.47	12.05
transcript_1164	102.16	109.92	81.31	81.57	107.44	87.35	104.78	120.88	121.04	100.15	72.87	87.29	114.85	106.64
transcript_11640	0.05	0.04	0	0.02	0.02	0	0	0	0	0.02	0	0	0.07	0.04
transcript_11641	7.41	6.84	6.23	4.78	4.96	6.55	7.93	8.44	7.68	8.15	7.25	6.72	7.34	6.6
transcript_11642	70.65	73.57	49.97	53.83	54.59	57.19	76.89	83.34	87.73	102.7	95.1	99.63	101.67	101.77
transcript_11643	686.01	658.67	917.01	954.05	818.59	836.04	679.33	655.52	691.56	793.76	787.21	893.45	754.43	811.34
transcript_11644	0.46	0.25	36.14	42.22	25.41	19.03	0.3	0.35	0	0.13	0.27	0.31	0.25	0
transcript_11645	2.03	1.17	2.26	1.97	2.65	2.31	4.63	4.41	4.89	3.56	2.59	3.18	4.15	2.35
transcript_11646	18.15	7.85	0.92	1.03	1.43	1.32	2.3	2.18	1.39	1.24	0.15	0.01	0	0.01
transcript_11647	3.36	3.78	2.06	1.94	1.96	2.28	3.07	2.45	2.4	3.23	2.86	2.67	2.44	1.46
transcript_11648	4.38	5.24	4.5	1.93	2.98	3.55	4.35	4.59	3.25	4.36	5.16	4.3	5.16	3.76
transcript_11649	0	0	0	0	0	0	0	0	0	0	0	0	0	0
transcript_1165	187.6	199.74	176.03	180.74	173.75	178.05	176.32	204.79	204.78	221.12	216.95	198.7	233.81	210.93
transcript_11650	3.62	6.85	5.22	5.67	5.58	4.49	5.8	5.01	4.57	5.97	3.86	4.4	6.07	4.94
transcript_11651	18.18	17.55	13.97	12.69	12.11	14.31	24.86	25.55	25.46	20.9	23.76	23.44	23.49	25.46
transcript_11652	1.71	0.83	0.49	1.39	1.47	0.32	2.35	1.06	1.54	0.66	1.69	1.42	0.52	0.96
transcript_11653	0.7	0.24	1.25	1.11	0.35	0.23	0.05	0.09	0.05	0.47	0	0	0.08	0
transcript_11654	1.89	1.47	2.77	1.65	3.8	3.08	2.37	1.7	2.93	3.54	2.19	1.92	2.48	1.6
transcript_11655	1.96	1.94	2	1.3	0.91	1.57	1.21	0.58	0.71	0.48	0.18	0	0	0
transcript_11656	13.46	13.52	10.34	11.5	9.97	12.73	14.7	15.91	15.65	17.14	12.86	14.3	15.79	14.17
transcript_11657	0.98	0.86	1	1.16	0.63	1.16	0.31	0.32	0.81	1.15	0.08	0.02	0	0.04
transcript_11658	2.91	2.15	8.85	9.18	9.42	8.76	3.82	4.29	2.71	3.24	4.12	3.43	3.34	2.5
transcript_11659	0.14	2.49	2.75	3.52	2.39	5.51	1.9	1.33	4.87	1.65	4.04	2.69	0.63	0.42
transcript_1166	494.54	410.41	543.27	537.72	485.26	502.76	660.42	666.53	690.4	717.54	689.15	628.22	625.59	647.65
transcript_11660	15.11	13.39	10.73	10.5	9.95	8.88	17.6	17.93	17.99	15.33	18.2	15.51	15.68	14.33
transcript_11661	4.32	3.87	4.1	2.56	5.55	3.18	4.74	4.33	3.7	4.19	3.95	3.05	3.48	3.69
transcript_11662	1.47	0.64	1.27	0.93	0.16	1.04	0.51	0.66	0.96	1.43	0	0	0.06	0
transcript_11663	0	0	0	0	0	0	0	0	0	0	0	0	0	0.07
transcript_11664	51.49	51.54	47.61	44.98	40.61	43.22	57.53	53.76	57.02	57.97	59.53	52.41	54.85	53.97
transcript_11665	1.03	1.01	0.71	0.85	0.16	0.35	0.85	0.66	0.84	0.88	0.56	0.97	0.97	0.48
transcript_11666	0	0	0.19	0	0	0	0	0	0	0	0	0	0	0
transcript_11667	1.92	2.91	3.8	3.55	3.81	2.81	4.56	5.31	4.86	4.7	3.92	4.45	4.05	3.87
transcript_11668	9.79	9	11.6	10.58	10.83	8.95	12.5	9.56	12.21	12.59	9.79	9.22	12.35	8.69
transcript_11669	3.64	3.71	4.01	5.02	6.92	4.88	3.57	5.47	4.55	7.84	5.86	4.29	6.55	5.64
transcript_1167	163.2	144.95	152.49	132.07	145.4	148.34	143.14	152.31	150.12	156.62	146.37	140.14	142.93	137.49
transcript_11670	0.07	0.59	0.36	0.38	0.23	0.2	0.61	0.46	0.04	0.31	0	0.29	0.26	0.9
transcript_11671	0.19	0.15	0.53	0.47	0.45	0.43	0.64	0.66	0.2	0.38	0.24	0.38	0.47	0.52
transcript_11672	0.1	0	0.06	0	0	0	0	0	0	0	0	0	0	0
transcript_11673	48.27	46.9	44.54	45.28	46.86	42.42	59.21	55.61	53.38	61.02	54.24	53.59	55.28	47.69
transcript_11674	0.32	0.2	0	0	0	0	0	0	0.2	0.09	0.06	0	0	0.07
transcript_11675	28.88	25.04	24.98	21.56	19.7	24.7	36.3	33.22	31.34	30.61	30.95	24.85	27.41	26.29
transcript_11676	4.6	3.2	3.58	4.03	3.37	4.76	5.38	5.94	3.93	3.22	5.62	2.61	3.97	1.89
transcript_11677	8.69	8.75	6.93	8.63	8.48	8.94	7.05	11.66	8.89	10.24	8.9	8.15	9.57	9.14
transcript_11678	31.22	29.65	28.19	22.1	30.81	28.38	33.14	32.73	27.81	32.62	31.1	27.17	15.08	27.09
transcript_11679	3.64	1.6	3.81	2.53	3.52	3.72	4.02	4.61	3.44	4.3	3.29	3.73	2.6	4.93
transcript_1168	6.38	6.41	3.69	3.75	3.19	3.54	4.89	5.06	3.98	4.3	6.01	5.4	5.13	5.89
transcript_11680	0	0.01	0	0	0	0	0.05	0	0.04	0	0	0	0	0
transcript_11681	0	0.12	0.27	0	0.48	0.57	0.22	0.63	0.37	0.19	0.16	0.18	0.06	0.32
transcript_11682	8.76	8.66	6.4	7.6	7.7	8.23	10.36	10.3	10.32	8.59	8.77	8.32	8.25	9
transcript_11683	0.02	0.02	0.05	0	0	0.05	0	0	0.07	0	0.09	0.1	0.05	0.05
transcript_11684	13.11	18.54	8.85	7.49	5.4	8.36	9.46	7.94	6.88	9.69	7.18	6.88	7.46	6.33
transcript_11685	2.98	3.36	2.39	3.29	3.05	2.68	4.3	4.07	3.64	4.5	4.18	3.77	3.46	3.96
transcript_11686	27.29	25.93	17.73	18.55	21.65	19.69	18.26	18.69	18.11	22.17	20.83	22.18	19.73	20.25
transcript_11687	0.11	0.07	0	0.05	0.27	0.15	0.14	0	0.31	0	0.21	0	0.18	0.12
transcript_11688	1.74	3.01	1.06	1.22	1.02	1.56	1.21	1.79	1.51	1.96	3.01	4.43	2.55	3.06
transcript_11689	14.37	10.08	12.74	12.25	12.78	11.31	12.43	12.92	13.4	11.79	10.48	14.02	12.2	11
transcript_1169	3.61	2.36	1.34	1.55	0.74	1.3	0.59	0.31	0.49	0.43	0	0	0	0
transcript_11690	28.07	28.53	25.52	23.96	25.27	26.31	33.61	33.52	36.48	32.12	29.45	30.93	28.45	31.91
transcript_11691	10.72	9.09	8.72	9.46	10.61	9.42	9.63	9.02	7.88	6.73	12.06	12.76	10	9.67
transcript_11692	0.27	0.51	0.39	0.54	0.71	0.48	0.41	0.42	0.43	0	0.32	0.48	0	0.27
transcript_11693	2.38	2.37	4.46	1.38	5.74	2.79	4.67	4.96	2.01	3.88	2.65	1.17	6	2.18
transcript_11694	25.05	24.61	25.56	29.22	37.04	37.08	41.39	54.39	37.54	41.23	28.48	40.59	29.01	34.93
transcript_11695	13.37	14.13	14.06	15.53	12.16	18.59	19.75	17.97	19.42	17.27	21.49	19.74	19.75	18.13
transcript_11696	1.48	1.11	2.32	2.27	1.97	2.07	2.04	2.38	1.74	2.31	1.77	1.67	1.66	1.21
transcript_11697	14.3	14.11	59.35	62.94	49.37	46.85	27.41	28.21	28.81	27.76	22.95	20.66	23.08	21.12
transcript_11698	2.58	3.34	0.63	0.8	0.61	0.86	0.52	0.4	0.82	0.78	0.11	0.13	0	0
transcript_11699	1.1	1.05	1.71	0.99	1.02	1.64	1.07	1.23	2.08	1.18	1.1	1.14	1.35	1.13
transcript_117	8.61	8.36	4.93	5.06	5.92	7.67	7.06	7.99	6.09	14.12	4.61	3.89	3.49	7.38
transcript_1170	1.76	2.39	2.34	2.81	1.77	1.94	0.84	1.04	1.2	0.18	0	0.1	0.07	0
transcript_11700	4.67	4.55	48.06	59.22	34.9	39.06	1.93	2.38	2.25	5.65	4.63	4.83	5.65	3.79
transcript_11701	5.69	4.71	9.72	7.05	4.82	7.07	3.89	3.83	3.17	6.44	0.8	0.51	0.42	0.83
transcript_11702	3.58	3.34	1.64	2.41	3.09	3.46	3.7	3.59	4.13	1.34	3.51	3.9	3.82	3.83
transcript_11703	4.42	4.13	3.58	4.32	3.87	3.21	5.36	5.79	5.52	5.99	5.52	5.63	5.97	5.17
transcript_11704	0.09	0.14	0	0.06	0.04	0.01	0.18	0.09	0.03	0.01	0.09	0.12	0	0.06
transcript_11705	0.21	0.41	0.81	1.24	0.77	0.66	0.09	0	0.36	0.38	0.17	0.09	0.37	0.32
transcript_11706	1.29	0.42	0.11	1.08	0.48	0.51	1.17	1.76	1.29	0.69	1.02	0.8	2	1.01
transcript_11707	21.06	20.08	24.42	29.25	28.22	24.62	25.34	25.45	23.07	23.77	26	21.62	23.81	24.28
transcript_11708	1.05	1	0.44	0.82	0.14	0.42	0.32	0.18	0.31	0.36	0	0.16	0.03	0
transcript_11709	1.3	0.69	0.17	0.56	0.86	0.47	0.87	0.79	1.17	0.38	0.4	1.33	1	0.86
transcript_1171	12.81	11.29	15.86	15.73	8.73	11.83	15.13	15.83	13.96	14.52	12.62	15.2	13.92	12.7
transcript_11710	4.02	5.82	13.27	4.96	6.28	4.05	3.22	6.69	7.62	3.62	4.84	2.01	3.85	3.2
transcript_11711	1.08	1.16	1.14	0.42	0.88	1.05	1.38	1.05	1.06	1.38	1.05	1.07	1.14	1.13
transcript_11712	6.53	7.05	22.72	23.08	20.43	18.55	11.16	12.39	9.2	9.56	11.95	9.03	8.69	8.78
transcript_11713	0	0	0	0	0	0	0	0	0	0	0	0	0	0
transcript_11714	21.25	22.17	36.44	27.59	32.88	28.75	31.37	33.69	34.11	27.65	29.2	30.94	31.37	31.24
transcript_11715	2.89	3.75	5.04	4.55	3.93	3.86	4.61	4.95	4.2	4.67	4.52	4.8	4.4	4.01
transcript_11716	1.97	2.47	0	0	0	0	0.19	0	0.13	0.47	0	0	0	0
transcript_11717	0.56	0.51	0.6	0.96	0.26	0.39	0.7	0.63	0.42	0.31	0.15	0.17	0	0.13
transcript_11718	0.05	0.32	0.11	0.11	0	0	0	0.34	0.4	0.22	0.52	0.16	0.75	0.12
transcript_11719	2.14	4.29	9.9	11.27	0.17	3.26	0	0	4.04	2.64	0.72	0	0	0
transcript_1172	0.36	0.71	23.02	29.11	18.95	14.67	4.88	8.2	2.21	2.05	0.78	1.96	0.55	1.02
transcript_11720	7.26	7.2	18.49	17.74	14.6	12.38	5.86	5.14	5.13	3.84	5.92	5.93	5.69	5.43
transcript_11721	9.78	9.72	5.74	5.33	4.2	10.56	7.54	7.3	9.35	11.63	9.36	10.36	11.36	13.43
transcript_11722	16.88	18.41	15.34	14.12	16.2	17.55	13.22	15.97	11.41	13.66	16.4	17.51	13.39	13.25
transcript_11723	0.08	0.1	0.1	0.2	0.25	0.12	0.12	0.11	0.09	0.1	0.13	0.07	0.1	0.12
transcript_11724	1.86	2.51	0	0	0	0	0.14	0.09	0.04	0.33	0.03	0	0	0
transcript_11725	4.67	4.69	4.74	3.35	2.55	3.88	6.61	6.28	7.09	5.63	5.37	6	5.58	6.07
transcript_11726	4.43	5.49	3.99	4.53	4.83	4.47	5.65	5.15	7.02	6.81	5.48	5.24	5.63	5.85
transcript_11727	8.99	9.03	4.99	3.62	7.15	6.3	12.44	10.4	9.71	10.96	8.66	7.56	10.18	8.95
transcript_11728	0	0.13	0.07	0	0	0.12	0.3	0	0	0	0.38	0	0	0.06
transcript_11729	29.61	32	63.82	62.58	47.97	41.09	30.67	23.36	31.49	26.21	28.98	27.79	32.31	29.31
transcript_1173	35.62	34.41	8.72	9.36	7.06	14.05	19.92	23.42	16.52	21.12	14.17	12.1	16.12	14.43
transcript_11730	14.56	15.11	7.5	10.08	9.9	11.11	15.7	12.54	12.67	12.92	19.52	17.3	14.68	20.68
transcript_11731	24.59	26.32	19.84	22.7	20.25	23.34	33.36	35.17	26.72	29.15	31.44	31.74	29.9	27.02
transcript_11732	0	0	0.04	0	0	0	0	0	0	0	0	0	0	0
transcript_11733	1.17	0.46	0	0	0	0.05	0.18	0.52	0.05	0.11	0	0	0	0
transcript_11734	12.6	13.08	17.23	16.77	16.24	15.2	14.89	12.46	12.06	15.36	4.73	7.71	5.6	8.28
transcript_11735	2.29	1.93	2.59	3.31	1.73	3.01	3.79	2.92	2.35	3.01	2.46	2.25	3.02	3.17
transcript_11736	7.26	9.25	3.23	2.55	2.31	3.38	9.4	9.25	7.56	9.83	10.77	9.07	9.9	8.88
transcript_11737	0.27	0.19	0	0.43	0.29	0	0.11	0.21	0.73	0.77	0.73	0.46	0	0.38
transcript_11738	2.35	2.01	3.23	6.68	4.09	4.41	2.74	6.72	4.45	3.33	2.86	3.69	2.7	4.72
transcript_11739	15.17	14.15	6.33	6.56	6.2	9.07	2.26	0.66	1.25	1.87	0.14	0.52	0.38	0.05
transcript_1174	2.26	1.36	34.56	35.71	28.18	18.92	0.2	0	0	0	0.36	0	0.09	0.35
transcript_11740	23.7	28.48	21	23.07	22.76	20.24	25.32	23.44	22.73	23.4	27.65	26.28	25.59	24.14
transcript_11741	61.53	61.46	68.58	74.96	62.17	65.01	41.07	43.62	37.04	35.9	50.48	53.27	44.36	44.22
transcript_11742	1.01	1.73	0.22	0.23	0.16	0.75	0.18	0	0	0	0	0	0	0
transcript_11743	4.96	5.23	4.62	5.53	6.13	5.35	7.53	7.39	6.36	6.19	6.32	6.95	5.64	5.91
transcript_11744	7.34	8.27	7.73	7.2	7.39	10.37	9.04	7.7	9.33	10.62	8.4	6.16	7.85	7.23
transcript_11745	13.58	12.92	13.66	12.23	7.66	7.57	12.91	12.04	10.44	15.99	14.16	14.38	13.54	14.83
transcript_11746	0.41	0.53	0.24	0.74	0.19	0.29	0.04	0.6	0.06	0.19	0.05	0	0	0
transcript_11747	2.58	2.6	0.57	0.83	0.65	0.84	1.38	1.85	1.72	1.67	3.97	4.67	4.07	3.91
transcript_11748	53.95	52.46	61.63	58.83	69.78	69.29	50.16	49.94	48.13	50.51	79.09	75.57	61.6	56.77
transcript_11749	0.82	1.21	0.53	0.64	0.82	0.97	0.98	1.09	1.46	1.36	0.57	0.69	0.93	0.75
transcript_1175	15.99	16.73	7.68	7.19	10.47	13.08	15.52	13.93	14.27	17.92	16.43	18.04	17.02	19.46
transcript_11750	0.05	0.29	0.15	0.27	0.08	0.05	0	0.18	0.08	0	0	0	0	0
transcript_11751	52.84	71.02	16	19.64	17.66	17.68	11.71	18.08	14.85	18.87	48.06	47.53	44.52	45.76
transcript_11752	6.63	7.72	4.88	5.32	4.18	5.91	8.91	9.05	10.55	9.18	9.27	9.53	12.91	11.74
transcript_11753	3.65	2.03	6.37	6.46	5.38	4.26	4.81	4.66	5.07	4.69	4.68	4.35	4.49	4.24
transcript_11754	3.82	5.41	2.31	2.19	3.07	5.6	3.35	5.08	3.74	2.79	5.01	5.91	2.6	4.28
transcript_11755	0	0	0	0	0	0	0	0	0	0	0	0	0	0
transcript_11756	0.42	0.51	0.36	0	0	0	0.33	0	0.1	0	0	0	0	0.46
transcript_11757	0.19	0.15	0	0	0.23	0	0.57	0.06	0.02	0.26	0.08	0.08	0	0.17
transcript_11758	0.94	1.94	1.84	0.96	0.45	0.6	0.51	1.5	1.38	1.4	0.47	0.51	1.35	1.6
transcript_11759	16.77	14.21	12.71	14.66	13.51	17.33	18.39	17.28	19.82	17.15	11.46	12.36	12.22	13.19
transcript_1176	5.35	5.26	7.61	4.66	7.97	7.42	5.69	4.71	6.69	6.84	6.58	5.94	6.87	6.38
transcript_11760	29.09	26.74	25.87	25.53	23.33	22.42	34.35	32.06	25.44	27.34	29.97	28.76	23.58	23.83
transcript_11761	0.04	0	0.07	0	0	0	0	0	0	0	0	0	0.14	0
transcript_11762	13.78	18.29	22.16	19.11	25.91	19.39	23.35	29.18	31.73	30.73	16.15	14.97	18.3	9.8
transcript_11763	4.46	5.16	3.36	3.7	3.62	4.08	4.65	5.54	4.63	4.76	2.5	4.44	4.75	3.56
transcript_11764	178.75	153.45	190.61	202.46	198.13	202.76	207.14	219.35	217.76	209.54	199.94	195.2	190.64	209.8
transcript_11765	0.28	1.33	0.23	0.19	0.17	0.79	0.36	0.24	0	0.18	0	0.04	0.13	0.04
transcript_11766	70.96	104.34	38.77	36.56	45.54	37.42	34.29	45.23	40.27	44.83	92.39	106.42	132.98	123
transcript_11767	8.85	10.4	8.19	8.76	7.83	7.87	10.12	9.72	9.55	11.12	9.81	9.88	10.44	8.88
transcript_11768	0.25	0.65	0	0.57	0.59	0.6	0.47	1.44	0.25	1.59	0.66	0.51	0.26	0.13
transcript_11769	53.39	65.86	53.31	54.22	52.53	56.22	72.42	69.5	73.84	60.94	64.24	65.09	65.1	67.62
transcript_1177	4.61	6.26	18.89	20.67	19.22	16.76	7.75	10.74	15.04	10.26	5.26	6.61	5.36	5.53
transcript_11770	140.86	140.23	123.75	118.83	111.67	117.52	163.1	173.55	151.62	168.06	125.92	131.21	141.7	138.66
transcript_11771	3.75	4.21	32.7	28.74	6.45	16.13	0.79	4.43	3.54	3.05	3.24	1.7	1.08	2.66
transcript_11772	4.61	4.77	5.43	3.43	3.85	6.68	9.66	7.71	8.79	4.41	2.62	2.6	4.15	2.52
transcript_11773	0.04	0	0	0.1	0.04	0	0.05	0.47	0.04	0	0.08	0	0	0.14
transcript_11774	0.08	0.11	0.06	0	0	0.01	0.08	0.09	0.21	0.03	0.19	0.27	0.19	0.35
transcript_11775	1.65	1.79	2.28	1.21	1.46	1.39	2.36	3.05	3.07	2.36	2.56	2.25	2.47	2.42
transcript_11776	6.82	5.2	0.67	0.46	2.79	0.66	1.57	1.04	0.85	0.69	0	0.05	0	0
transcript_11777	6.9	6.5	7.66	7.83	7.81	8.84	6.83	7.89	7.9	10.32	8.64	6.91	8.03	8.67
transcript_11778	0.65	1.08	0.7	1.11	0.53	0.86	0.47	0	0.43	0.36	0.09	0	0	0
transcript_11779	0.85	0.99	7.02	5.13	3.35	6.23	1.1	0.94	1.52	1.04	0.44	0.89	0.42	0.48
transcript_1178	0.92	1.19	0.52	0.86	1	0.64	0.3	0	0.11	0.26	0	0	0	0
transcript_11780	1.04	0.97	1.65	0.85	1.61	1.14	1.27	1.35	1.5	0.8	1.25	0.99	2.01	1.34
transcript_11781	49.36	41.34	46.69	57.48	45.07	42.75	48.61	41.92	47.34	47.11	50.33	54.54	48.3	45.96
transcript_11782	2.09	2.94	0	0	0	0	0.09	0.62	0.04	0.61	0	0	0	0.04
transcript_11783	0.1	0	0.02	0.07	0.13	0	0	0.17	0	0.05	0	0	0.11	0
transcript_11784	25.79	25.88	27.77	27.72	27.56	32.56	36.28	35.8	34.42	33.38	32.29	30.72	27.64	29.21
transcript_11785	18.4	19.87	17.96	21.27	19.57	17.33	14.27	18.49	17.55	22.1	24.55	24.8	26.14	22.43
transcript_11786	7.04	5.9	15.95	16.04	18.14	17.43	9.26	10.49	11.94	5.44	10.15	9.92	12.72	13.4
transcript_11787	0.4	0.11	0.32	1.13	0.9	1.39	1.08	0.2	0.52	0.15	1.24	0.58	0.95	1.29
transcript_11788	3.26	3.26	2.1	0.89	2.13	1.21	2.9	1.98	3.4	3.39	3.23	4.03	3.94	2.69
transcript_11789	8.98	13.37	6.79	6.02	6.46	6.04	13.12	12.07	10.07	11.21	14.34	11.04	8.69	7.67
transcript_1179	0.02	0	0.02	0	0.1	0.05	0	0	0	0.03	0	0	0	0
transcript_11790	54.04	36.37	151.85	141.78	143.81	129.6	91.96	136.73	136.48	130.96	131.93	130.33	126.53	123.87
transcript_11791	48.52	44.03	44.02	38.05	42.17	40.73	47.19	42.36	40.78	46.16	47.45	52.27	45.31	43.44
transcript_11792	1.07	1.18	0.32	0.06	0.46	0.32	0.53	0.22	0.24	0.31	0	0	0	0
transcript_11793	0.25	0.03	0.52	0.45	0.83	0.32	1.07	0.64	0.21	0.59	0.37	0.53	0.39	0.78
transcript_11794	10.61	12.57	10.61	7.27	11.18	8.34	10.95	9.1	14.37	12.19	10.25	10.4	10.75	10.26
transcript_11795	5.08	6.08	5.09	5.83	5.86	6.4	7.08	7.96	7.77	10.1	7.18	6.87	6.02	6.11
transcript_11796	2.36	4.48	4.83	3.78	1.22	2.5	0.59	0.57	0.49	0.48	0.07	0	0	0
transcript_11797	3.25	2.17	0.36	0.38	0.79	0.8	0.94	0.49	0.29	0.83	0.06	0	0.03	0
[truncated: 39,254 more rows]

## Sheet: fpkm
UnigeneID	Cla-CK-Rep1	Cla-CK-Rep2	Cla-2h-CW-Rep1	Cla-2h-CW-Rep2	Cla-2h-OW-Rep1	Cla-2h-OW-Rep2	Cla-26h-CW-Rep1	Cla-26h-CW-Rep2	Cla-26h-OW-Rep1	Cla-26h-OW-Rep2	Cla-74h-CW-Rep1	Cla-74h-CW-Rep2	Cla-74h-OW-Rep1	Cla-74h-OW-Rep2
transcript_1	6.68	7.66	6.89	6.41	6.7	6.62	8.5	8.05	7.01	7.54	6.84	6.92	6.93	5.67
transcript_10	6.24	4.41	3.94	4.85	3.9	3.57	4.99	5.37	5.25	5.65	4.22	5.14	4.1	3.88
transcript_100	0.07	0.14	0	0	0.08	0.07	0	0	0.1	0	0.2	0.03	0	0
transcript_1000	87.39	84.47	47.3	44.57	60.29	58.81	98.99	107.85	90	93.1	82.65	85.22	87.5	82.83
transcript_10000	3.1	4.05	2.13	1.05	1.64	1.6	4.36	3.95	3.33	3.48	2.97	2.92	3.76	3.19
transcript_10001	157.22	165.51	104.73	116.45	86.78	118.66	103.85	98.18	112.41	121.91	133.41	137.97	130.19	126.04
transcript_10002	2.07	4	0.94	1.15	0.77	1.08	1.04	1.87	1.5	1.45	1.85	2.55	1.54	1.21
transcript_10003	12.16	13.09	6.98	7.37	7.27	6.7	8.94	9.46	9.67	9.13	11.6	10.46	11.4	11.08
transcript_10004	4.19	3.97	4.26	4.29	3.61	4.58	5.57	5.07	5.56	5.52	5.88	4.6	5.22	5.36
transcript_10005	4.27	4.12	1.85	3.56	2.24	3.7	3.71	3.06	2.37	3.49	2.84	4.9	3.48	2.92
transcript_10006	16.76	15.47	15.78	17.91	16.7	18.56	15.86	15.19	13.29	16.51	20.49	15.05	12.93	13.21
transcript_10007	7.74	8.13	4.52	6.33	6.3	7.01	5.42	6.06	6	6.03	4.2	3.84	3.94	3.51
transcript_10008	4.29	4.83	3.57	3.31	2.52	3.79	3.68	4.31	4.59	4.38	5.97	4.18	6.77	4.44
transcript_10009	0.05	0.05	0.04	0	0.08	0	0.13	0.18	0.15	0.03	0	0.11	0.15	0.05
transcript_1001	3.1	3.38	5.84	5.22	5.58	4.74	5.9	4.05	5.05	4.2	2.64	3.57	3.3	2.71
transcript_10010	4.96	5.34	5.79	5.93	7.81	7.28	13.54	11.65	13.87	12.72	7.01	9	10.12	10.49
transcript_10011	0.36	0.28	0	0.05	0.54	0.1	0.19	0.26	0.5	0.16	0.16	0.14	0.49	0.62
transcript_10012	3.78	5.18	3.58	1.81	0.51	1.9	1.11	0.86	0.49	0.46	0.22	0	0.51	0.06
transcript_10013	1.95	1.32	0	0.03	0.2	0.7	0.17	0.08	0.22	0.23	0	0	0	0
transcript_10014	1.26	4	0	3.28	0	4.86	4.07	3.47	0	2.36	4.46	4.37	4.94	2.01
transcript_10015	0	0	0	0	0	0	0	0	0	0	0	0	0	0
transcript_10016	0	0	0	0	0	0	0	0	0.25	0	0	0	0	0
transcript_10017	2.87	3.63	2.93	2.24	3.61	3.08	3.07	4.73	3.24	3.7	3.06	2.49	2.92	2.07
transcript_10018	18.4	27.44	22.16	30.67	22.76	19.23	36.19	31.95	20.08	34.17	22.45	22.19	23.66	25.33
transcript_10019	0.57	0.68	0.75	0	0	0.21	0.25	0.05	0.19	0.15	0.69	0.19	0.38	0.73
transcript_1002	2.13	2.53	1.62	0.32	0.58	1.48	0.1	0.1	0.09	0.84	0	0	0	0
transcript_10020	16.29	18.13	12.39	16.08	16.95	18.51	20.77	16.83	17.99	18.69	19.25	18.59	17.37	13.99
transcript_10021	5.65	7.68	4.23	4.63	4.78	4.26	8.36	8.62	7.61	7.42	10.31	7.97	5.61	10.85
transcript_10022	12.04	13.31	7.5	9.01	11.16	9.35	10.4	13.25	11.11	12.18	8.29	10.52	9.24	11.76
transcript_10023	8.66	9.47	4.96	4.14	5.16	6	5.5	4.57	3.83	6.01	5.19	6.94	6.91	5.6
transcript_10024	0	0.14	0.43	0.07	0.05	0.17	0	0.36	0	0.06	0.21	0	0.47	0.12
transcript_10025	3.12	1.71	3.51	3.84	4.2	5.02	4.25	3.98	2.82	6.53	3.33	3.85	4.06	2.52
transcript_10026	0.04	0	0	0.08	0.18	0	0	0	0.06	0.13	0.04	0.02	0	0.04
transcript_10027	7.36	8.04	5.52	5.74	5.19	4.98	8.69	6.14	6.52	7.96	8.08	7.57	7.92	6.39
transcript_10028	4.26	4.24	4.56	4.04	4.52	4.24	4.27	4.43	5.43	5.69	3.41	4.51	4.33	3.79
transcript_10029	48.09	44.41	34.13	32.55	32.49	34.97	49.19	47.08	45.15	47.18	46.15	43.24	49.57	39.73
transcript_1003	45.28	40.29	36.57	32.98	24.38	21.88	23.61	39.29	28.18	33.08	21.39	19.61	24.92	21.68
transcript_10030	0.48	0.06	0.12	0.23	0.27	0.33	0.63	0.2	0.22	0.41	0.52	0.25	0.17	0.17
transcript_10031	0	0.03	0	0.03	0.05	0.09	0	0.05	0.04	0	0.05	0.04	0.06	0
transcript_10032	4.83	5.8	8.13	5.07	7.76	1.11	2.42	8.31	4.16	7.54	5.76	4.16	9.52	7.51
transcript_10033	0.26	0.59	0.26	0.36	0.17	0.31	0.16	0.39	0.22	0.55	0.26	0.43	0.58	0.21
transcript_10034	0	0.06	0.2	0.09	0.03	0.12	0	0	0.06	0	0	0.06	0	0.02
transcript_10035	2.23	1.65	1.93	1.92	1.74	1.93	1.83	1.63	1.67	1.46	1.54	1.63	1.36	1.3
transcript_10036	7.53	7.79	4.62	4.64	4.69	4.4	8.24	7.79	6.47	8	6.27	7.53	7.92	6.05
transcript_10037	106.87	104.18	134.68	139.33	116.4	114.88	33.17	34.54	37.63	33.25	47.78	43.94	39.26	40.05
transcript_10038	0.05	0.03	0.15	0	0.17	0.03	0	0.03	0.05	0.03	0	0	0.11	0.03
transcript_10039	62.31	54.98	58.68	73.1	68.5	69.98	59.17	58.94	56.77	66.29	58.63	63.72	66.43	61.04
transcript_1004	5.13	7.35	4.26	2.74	5.45	4.74	3.77	3.47	3.34	4.61	4.13	3.29	3.75	4.34
transcript_10040	6.35	7.69	7.48	7.29	6.67	6.7	9.54	10.03	8.68	10.43	9.19	12.72	10.7	11.01
transcript_10041	2.63	2.73	0.61	1.98	3.51	3.66	2.44	2.33	3.6	2.13	2.51	2.6	0.49	3.41
transcript_10042	32.39	28.35	34.08	37.08	34.25	33.54	18.68	18.22	14.76	16.41	21.04	24.23	18.4	18.47
transcript_10043	0.06	0.02	0.1	0	0.05	0.03	0	0.14	0.03	0.03	0	0.03	0	0
transcript_10044	0.47	1.48	1.44	1.01	0.67	0.85	0.99	0.09	1.01	1.39	0.15	0.3	1.38	0.61
transcript_10045	309.3	339.57	170.02	158.06	180.12	163.11	201.01	227.02	201.03	219.01	343.64	377.61	352.23	342.91
transcript_10046	5.37	3.05	0.04	0.68	1.04	1.38	1.3	0.53	0.38	1.08	0	0	0	0
transcript_10047	0	0.12	0.24	0.29	0.49	0.7	0.3	0.38	0.83	0.79	0	0.46	0	0.11
transcript_10048	0.13	0.36	0	0.15	0	0.08	0	0.47	0.12	0.04	0.36	0.16	0.42	0.21
transcript_10049	5.18	4.17	4.56	2.19	2.94	2.32	4.62	4.51	2.75	4.56	3.32	3.23	4.59	2.92
transcript_1005	11.11	9.68	10.66	10.28	12.58	12.24	10.87	8.59	7.89	10.48	8.52	8.96	7.69	6.89
transcript_10050	0.64	0.53	0.14	0.15	0.33	0.49	0.4	0.25	0.06	0.1	0	0	0	0
transcript_10051	2.75	2.37	5.25	5.93	4.45	3.95	2.87	3.55	3.51	2.87	3.06	2.9	2.84	3.12
transcript_10052	0.44	0.72	0.4	0	0.13	0.06	0.7	0.56	0.22	0.42	0.51	0.77	0.21	0.07
transcript_10053	13.31	9.75	11.98	14.69	18.73	13.39	5.73	13.39	12.97	10.94	8.35	3.17	9.67	7.36
transcript_10054	0	0.1	0.42	0	0.19	0	0	0	0.05	0	0.08	0.09	0.14	0.05
transcript_10055	1.67	3.06	26.71	32.66	24.98	22.38	3.16	3.88	4.03	3.35	4.03	5.36	3.93	2.78
transcript_10056	0.04	0.04	0	0	0	0.14	0	0	0.04	0	0	0	0	0
transcript_10057	44.8	42.02	106.25	119.27	104.56	104.49	62.19	63.2	57.66	63.33	55.59	56.13	55.84	54.13
transcript_10058	1.43	1.28	19.07	20.63	11.52	11.79	2.01	1.05	0.77	1.44	1.42	0.71	0.67	1.59
transcript_10059	0.22	0.17	0.38	0.65	0.47	0.37	0.25	0.17	0.3	0.25	0.24	0.22	0.15	0.09
transcript_1006	0	0	0.02	0	0	0	0	0	0	0	0	0	0.02	0
transcript_10060	0.07	0.05	0.23	0.11	0.04	0.13	0.26	0.03	0.15	0.12	0.14	0.18	0	0.25
transcript_10061	0	0	0	0	0.04	0	0	0	0	0	0	0	0.11	0
transcript_10062	0.27	0.19	0.51	0.09	0.19	0.32	0.33	0.24	0.16	0.51	0.13	0.12	0.29	0.3
transcript_10063	2.76	3	3.6	1.71	3.79	0.94	5.48	4.12	4.84	3.37	3.75	1.6	2.92	4.16
transcript_10064	8.99	9.86	8.09	7.84	9.45	8.84	10.22	11.42	11.6	8.75	8.61	9.76	10.23	10.15
transcript_10065	3.99	4.1	7.67	8.16	7.69	7.3	6.19	5.54	4.05	5.15	3.04	3.03	3.67	2.62
transcript_10066	0.27	0	0	0.14	0.35	0	0	0.52	0.42	0.45	0.44	0.11	0.26	0
transcript_10067	0	0	0	0	0	0	0	0	0	0	0	0	0	0
transcript_10068	0	0.05	6.93	8.04	8.46	8.4	4.58	3.85	3.97	4.21	0.33	0.25	0.3	0.38
transcript_10069	19.89	20.49	17.83	16.69	18.53	16.85	21.87	21.68	21.62	21.63	22.51	21.01	22.13	20.34
transcript_1007	0.36	0.6	0.4	0.78	0.08	0.49	0.42	0.29	0.2	0.16	0	0.05	0	0
transcript_10070	0.1	0.25	0.36	0.4	0.16	0.35	0.53	0.29	0.43	0.26	0.32	0.37	0.11	0.31
transcript_10071	3.31	3.58	3.19	3.22	3.49	3.71	3.69	3.81	4.16	4.69	3.62	3.89	4.17	4.31
transcript_10072	0.06	0.04	0	0.01	0.02	0.04	0.01	0.01	0.07	0.22	0.08	0.06	0.1	0.22
transcript_10073	0.27	0.21	0	0.08	0.2	0.05	0	0	0.19	0.13	0	0	0	0
transcript_10074	24.09	23.47	27.88	29.25	25.57	26.3	20.73	20.48	18.09	23.6	26.48	21.23	22.74	19.08
transcript_10075	9.79	12.04	11.43	10.78	13.04	12.96	13.45	13.52	11.89	13.5	8.63	8.12	7.59	6.22
transcript_10076	10.85	14.02	8.48	10.12	9.47	9.32	13.7	12.28	12.72	12.87	11.66	13.84	10.3	13
transcript_10077	2.01	1.86	0.84	0.7	1.04	0.67	1.74	2.05	2.62	3.43	2.45	1.5	1.66	1.92
transcript_10078	1.65	1.32	0.42	0.09	0.22	0.41	0.41	0.17	0.02	0.21	0	0	0	0
transcript_10079	2.47	2.46	1.09	0.9	1.69	1.5	3.11	3.28	2.95	3.56	3.38	3.9	2.89	3.1
transcript_1008	9.03	7.22	10.86	10.49	10.11	9.55	15.29	14	14.25	12.71	12.49	12.57	12.03	11.5
transcript_10080	45.44	43.09	70.23	68.86	72.29	68.81	44.59	43.82	40.23	44.1	42.63	44.32	40.77	42.08
transcript_10081	2.26	2.94	6.9	7.49	5.96	5.7	3.37	2.59	3.25	2.5	4.18	3.08	2.32	2.65
transcript_10082	3.57	3.89	34.68	44.39	32.06	23.68	1.51	2.3	4.15	2.6	0.99	1.46	0.15	1.42
transcript_10083	12.05	10.68	7.31	6.39	4.74	8.51	12.18	13.66	9.09	10.54	5.86	6.65	9.81	11.28
transcript_10084	23.66	25.26	23.52	15.91	19.06	24.76	26.58	31.06	26.96	30.22	22.45	19.92	21.1	18.98
transcript_10085	26.35	19.25	21.69	21.78	25.44	25.5	20.02	23.7	18.54	19.12	20.36	21.48	17.25	19.68
transcript_10086	11.84	12.58	12.1	10.6	11.63	11.93	18.85	17.65	16.85	15.9	15.22	13.37	12.94	14.34
transcript_10087	1.55	1.81	3.11	6.2	6.42	3.53	1.52	2.5	2.34	0.81	0.71	1.92	1.81	2.3
transcript_10088	0.82	0.48	0.03	0.21	0.29	0.14	0.1	0.2	0.12	0	0	0	0	0
transcript_10089	9.66	7.86	5.55	6.64	7.21	8.54	8.89	7.62	13.86	9.03	7.17	8.74	5.94	7.27
transcript_1009	311.5	283.35	424.36	411.46	559.7	501.71	365.71	350.4	464.65	468	455.45	538.56	758.6	900.72
transcript_10090	9.34	10.78	8.71	8.18	10.41	8.79	14.69	14.05	13.92	14.7	11.69	10.89	13.62	12.13
transcript_10091	0.42	0.15	0.7	0.16	0.58	0.47	0.2	0.39	0.34	0.29	0.41	0.1	0.21	0.59
transcript_10092	1.73	1.7	2.13	1.57	2.04	1.48	1.54	2.45	2.54	2.47	1.47	1.74	1.65	1.29
transcript_10093	10.19	8.89	23.2	25.14	19.65	18.58	9.84	11.14	9.39	10.46	11.44	10.19	10.56	12.04
transcript_10094	0.68	0.35	0.62	0.51	0.71	0.32	0.26	0.33	0.27	0.73	0.12	0.43	0.48	0.88
transcript_10095	1.58	2	1.5	1.23	2.16	1.42	2.48	1.97	0.74	2.56	1.39	1.77	0.44	0.92
transcript_10096	9.97	12.82	8.72	10.72	10.78	9.31	10.25	10.42	9.78	12.27	10.73	8.78	7.19	8.11
transcript_10097	0.45	0.49	0.53	0.45	0.38	0.44	0.08	0.25	0.32	0.59	0.66	0.43	0.46	0.42
transcript_10098	11.26	8.53	6.37	5.17	6.41	6.59	10.1	9.21	9.22	9.96	8.79	10.05	9.58	7.96
transcript_10099	0.48	0.37	0.34	0.22	0.47	0.4	0.08	0.61	0.34	0.34	0.4	0.35	0.43	0.3
transcript_101	1.97	1.13	0.21	0.22	0.37	0.22	0.22	0.09	0.48	0.51	0	0	0	0
transcript_1010	3.34	2.37	0.91	0.58	0.94	0.66	0.47	1	0.51	0.88	0	0	0	0
transcript_10100	1.62	1	0.11	0.24	0.32	0.53	0.23	0.56	0.41	0.21	0	0	0	0
transcript_10101	4.09	3.46	3.05	3.36	0.99	2.23	1.56	0.8	1.11	1.03	0.08	0.12	0.09	0
transcript_10102	3.08	4.39	4.18	3.7	2.68	3.99	3.42	3.6	4.57	3	3.92	3.03	4.07	3.25
transcript_10103	88.62	73.53	34.89	36.3	32.89	30.03	42.45	42.55	44.09	41.57	71.68	79.86	65.93	74.11
transcript_10104	11.6	23.09	0	0	0	0	0.68	0.33	0.2	0.78	0	0.08	0	0.08
transcript_10105	0	0	0	0	0	0	0	0	0	0	0	0.07	0	0
transcript_10106	58.76	67.63	38.62	31.46	50.39	43.94	63.66	72.73	75.16	68.7	135.12	126.13	149.79	124.36
transcript_10107	0.67	0.79	0.42	1.34	0.58	0.61	0.84	1.54	1.06	2.26	0.22	0.63	1.11	0.61
transcript_10108	5.07	3.68	0.8	0.75	1.04	1.43	1.04	1.09	0.5	0.77	0.03	0	0	0
transcript_10109	7.33	6.22	6.58	6.62	7.44	6.63	9.21	9.01	10.51	10.61	8.82	8.39	10.6	9.45
transcript_1011	5.66	3.8	0.91	0.43	0.94	2.87	1.05	1.61	0.61	0.84	0.08	0	0	0
transcript_10110	5.62	4.04	3.93	2.43	5.63	3.55	4.77	4.57	4.1	3.75	4.87	4.73	4.17	4.47
transcript_10111	0	0.11	0	0	0	0.02	0	0.02	0	0	0	0	0.16	0.02
transcript_10112	10.04	7.71	9.1	9.7	8.87	9.67	10.04	12.71	11.47	10.35	9.25	10.12	9.26	8.68
transcript_10113	0.13	0.14	0.1	0	0.07	0.29	0	0	0.13	0.31	0.18	0.17	0.91	0.3
transcript_10114	0.85	0.75	0.29	0.31	0.47	0.56	0.57	0.31	0.36	0.67	0.86	0.91	0.8	0.9
transcript_10115	13.36	13.03	17.4	15.12	16.64	13.51	21.06	19.87	22.42	21.85	20.81	21.12	18.87	16.43
transcript_10116	12.24	12.44	14.32	13.22	15.04	14.54	12.75	14.31	12.57	12.31	16.37	16.61	15.09	13.01
transcript_10117	8.71	7.99	2.34	2.15	2.66	2.38	5.32	4.98	5.21	4.82	4.51	4.82	4.98	4.92
transcript_10118	1.7	1.68	0.94	1.1	1.15	1.33	1.9	1.68	1.89	1.67	1.81	1.5	1.67	1.69
transcript_10119	1.3	1.47	2.21	1.88	1.18	1.94	0.67	1.77	1.52	1.37	2.25	1.8	0.94	1.82
transcript_1012	13.87	16.87	19.55	18.88	18.02	17.52	17.8	14.25	17.59	19.48	10.7	11.2	13.56	13.09
transcript_10120	31.64	31	33.98	41.18	30.53	30.46	32.57	37.19	34.23	34.67	30.16	27.27	27.04	31.43
transcript_10121	5.34	6.47	4.26	5.99	4.7	4.25	5.8	5.45	6.33	6.14	5.28	5.43	4.6	5.1
transcript_10122	0	0	0.16	0	0	0.18	0.39	0	0	0.38	0	0	0	0
transcript_10123	1.13	0.87	0.82	0.19	0.17	0.32	1.11	1.5	0.61	1.34	1	0.54	0.61	0.42
transcript_10124	1.59	1.07	1.83	1.27	1.46	2.1	1.36	1.6	1.51	1.67	1.2	2.04	2.41	2.44
transcript_10125	0.02	0.11	0.07	0.05	0.26	0.06	0.05	0.04	0.37	0.06	0.39	0.19	0.14	0.16
transcript_10126	51.03	52.2	166.72	182	149.34	153.82	45.61	50.06	47.15	51.74	44.1	43.97	41.84	46.52
transcript_10127	46.15	44.74	42.11	37.97	39.79	41.85	52.31	54.54	50.66	51.16	63.37	55.77	53.55	53.86
transcript_10128	33.95	31.6	102.13	122.04	135.43	129.97	47.58	41.31	42.55	53.25	77.35	78.45	62.91	65.55
transcript_10129	0.03	0.1	0.07	0	0.05	0.57	0.07	0.1	0.06	0	0.16	0.03	0	0.09
transcript_1013	11.31	12.83	16.91	16.59	10.43	13.59	31.1	36.56	26.46	38.32	8.15	7.27	8.44	10.2
transcript_10130	26.26	21.51	24.1	21.44	22.98	25.03	26.78	32.24	32.27	32.91	24.98	29.53	25.72	24.16
transcript_10131	3.25	2.11	0.56	0.45	0.23	0.82	0.69	0.58	0.55	0.15	0.02	0	0	0
transcript_10132	13.01	12.91	9.58	9.35	11.97	13.09	11.74	12.96	14.86	13.48	13.74	11.62	11.09	11.47
transcript_10133	2.65	1.9	1.19	0.81	0.35	1.07	0.43	0.24	0.21	0.16	0	0.06	0	0
transcript_10134	1.2	0.86	1.22	0.53	1.82	1.92	0.42	1.72	1.82	2.03	1.58	1.52	1.13	1.07
transcript_10135	2	2.43	1.26	1.09	1.11	1.3	1.79	2.19	2.18	2.2	2.05	2.52	1.7	1.94
transcript_10136	6.67	5.69	7.17	8.87	5.02	6.96	4.48	5.24	5.43	7.09	4.07	4.71	6.63	1.49
transcript_10137	0	0	0	0	0	0	0	0	0	0	0	0	0	0
transcript_10138	1.03	1.19	2.63	2.41	2.29	2.35	1.25	0.82	0.73	0.75	0.95	1.25	0.95	0.71
transcript_10139	38.18	41.41	25.56	29.7	22.92	29.06	35.31	45.76	35.64	35.55	27.69	33.07	29.59	41.05
transcript_1014	0.72	0.29	0.31	0.51	0.17	0.52	0.49	0.51	0.19	0.91	0.23	0.57	0.07	0.58
transcript_10140	1.43	1.1	0.94	0.55	0	0.66	0	0.35	0	1.47	1.77	0.85	0.97	0.37
transcript_10141	0.82	0.94	0.56	0.45	0.75	0.54	0.99	0.29	0.8	0.8	0.6	0.34	0.66	0.64
transcript_10142	1.71	2.24	2.48	2.31	0.39	1.9	1.9	2.77	2.71	3.31	3.02	1.85	2.08	2.45
transcript_10143	0.27	0	0.72	0.4	0.55	0.43	0.37	0.28	0.67	0.07	0.23	0.04	0.4	0.35
transcript_10144	0.78	0.51	0.12	0.04	0	0.37	0.32	0	0.07	0.04	0	0	0	0
transcript_10145	7.84	8.81	9.72	12.92	8.72	7.13	8.35	11.69	10.44	9.51	11.63	9.24	11.13	9.28
transcript_10146	0	0	0	0	0	0	0	0	0	0	0	0	0	0
transcript_10147	4.83	4.26	5.09	6.41	1.73	3.73	2.94	3.7	5.89	1.54	1.93	4.28	2.27	5.65
transcript_10148	1.04	1.4	1.75	1.4	0.56	1.05	0.27	0.07	0.03	0	0.03	0.32	0	0.23
transcript_10149	0	0.05	0.13	0.15	0.1	0.1	0.08	0.05	0.11	0.12	0.14	0.14	0	0.09
transcript_1015	2.95	2.33	3.32	0.5	0.34	0.27	0.66	0.16	0.14	0.29	0	0	0	0
transcript_10150	0.94	0.47	0.03	0.12	0.22	0.22	0.09	0.34	0.19	0.31	0	0	0	0
transcript_10151	35.5	34.91	36.9	37.98	37.24	38.29	34.77	27.26	31.45	32.06	28.44	29.95	33.39	31.01
transcript_10152	3.56	4.14	1.92	1.11	4.48	3.16	4.46	4.37	2.31	1.43	3.36	1.84	3.68	2.83
transcript_10153	0.08	0.2	0.21	0	0.12	0	0.13	0.04	0.07	0.08	0.29	0	0.08	0.04
transcript_10154	7.76	4.67	0	0	0	0	0.57	0.55	0.14	0.66	0	0	0	0.1
transcript_10155	5.06	4.98	4.3	4.61	2.45	3.97	4.61	4.12	3.26	5.91	5.3	3.6	2.79	2.9
transcript_10156	0.09	0.07	0	0	0.05	0.06	0.11	0.25	0	0	0.32	0.18	0	0.25
transcript_10157	1.96	2.26	2.27	2.63	2.36	3.1	1.54	2.24	2.45	2.69	3.32	3.01	2.91	3.24
transcript_10158	30.76	32.88	22.68	29.16	26.82	21.84	8.31	11.05	9.26	8.77	5.74	6.06	5.24	5.43
transcript_10159	0.15	0	0	0.15	0	0	0	0	0	0.13	0	0	0	0
transcript_1016	7.03	7.11	10.61	11.73	11.65	9.62	6.85	5.31	7.86	6.37	7.28	6.3	4.26	5.79
transcript_10160	32.06	33.87	46.54	44.24	50.05	46.82	31.93	28.93	31.42	34.96	29.69	34.17	34.08	31.58
transcript_10161	28.81	30.26	20.06	21.56	24.01	20.42	27.42	28.33	26.12	24.75	22.63	26.21	25.72	21.94
transcript_10162	3.54	4.28	4	3.6	3.24	3.4	3.05	3.36	2.78	3	2.83	3.08	2.91	2.57
transcript_10163	0.6	0.48	0.39	0.08	0.22	0.23	0.36	0.12	0.3	0.57	0	0	0	0
transcript_10164	1.73	2.15	1.65	1.91	1.74	1.94	2.14	2.78	1.22	1.88	1.65	2.3	1.84	1.35
transcript_10165	66.04	74.51	63.93	66.99	66.48	66.28	69.94	81.54	78.2	83.27	75.26	70.52	77.24	77.55
transcript_10166	0.36	0.44	0.33	0.07	0.12	0.14	0.1	0	0.14	0.15	0	0	0	0
transcript_10167	5.1	4.91	9.25	6.25	9.98	8.01	4.92	3.19	4	4.43	2.96	2.52	2.56	2.63
transcript_10168	12.26	12.18	8.59	7.05	8.6	8.3	11.21	10.5	12.18	13.8	11.55	12.87	12.89	13.31
transcript_10169	3.94	2.73	2.22	2.99	1.04	1.61	0.87	1.22	0.87	1.27	0	0.36	0	0.07
transcript_1017	0.4	0.47	0.22	0.12	0.2	0.52	0.06	0	0	0.05	0.04	0	0	0
transcript_10170	23.18	20.49	19.12	20.53	24.45	27.35	30.58	28.08	27.35	27.71	25.78	22.44	27.78	28.22
transcript_10171	0	0	0.36	0.58	0	0	0	0	0	0.17	0	0	0.32	0
transcript_10172	7.8	15.27	5.37	4.25	6.34	8.31	12.29	16.35	15.65	6.52	7.99	8.86	12.55	12.26
transcript_10173	17.66	17.64	23.95	21.76	23.39	27.08	38.63	34.11	31.11	34.99	26.63	26.78	27.18	25.1
transcript_10174	0.63	1.49	0.52	0.52	0.41	0.42	0.36	0.45	0.54	0.21	0.02	0	0.04	0
transcript_10175	102.8	110.75	126.83	146.14	123.85	116.99	67.31	70.05	65.86	67.64	68.25	68.79	62.8	60.67
transcript_10176	0	0.14	0	0	0	0	0	0.15	0	0	0	0	0	0.05
transcript_10177	0.29	0	38.86	47.1	32.57	23.2	0.8	0.76	0.13	0.28	0.12	0	0	0
transcript_10178	0.31	0.8	0.02	0	0	1	0	0.32	0.06	0.99	0	0.61	0	0.68
transcript_10179	5.89	7.08	5.76	5.46	4.6	5.69	4.95	4.92	5.09	4.86	3.86	2.75	3.16	2.98
transcript_1018	451.67	402.36	195.18	181	247.2	214.77	318.98	301.66	316.7	355.49	478.3	488.47	418.78	420.03
transcript_10180	0.03	0.13	0.09	0.15	0.07	0.03	0	0.1	0.05	0.04	0.2	0.09	0.1	0.17
transcript_10181	172.07	159.55	386.46	460.72	366.31	346.94	154.42	159.8	154.13	163.02	198.48	199.59	191.2	182.96
transcript_10182	2.01	1.62	1.68	0.96	1.6	1.26	2.08	2.43	3.2	3.62	2.48	2.16	1.92	3.2
transcript_10183	1.27	0.68	0.21	0.26	0.23	0.35	0.19	0.21	0.13	0.28	0.01	0.01	0	0
transcript_10184	0.03	0.33	0.56	1.32	1.13	1.53	0.17	0.27	0.12	0.04	0.14	0.53	0.26	0.07
transcript_10185	23.76	23.13	17.67	14.95	17.53	17.63	22.67	26.91	24.82	23	23.69	23.62	24.49	21.61
transcript_10186	22.82	23.11	17.11	16.02	15.55	16.25	21.51	22.49	24.15	20.41	19.81	21.7	22.75	23.87
transcript_10187	3.63	2.74	3.57	1.37	4.13	1.23	4	3.14	2.76	3.89	3.1	4.52	2.55	3.16
transcript_10188	4.96	6.35	6.02	8.95	6.6	8.86	2.83	2.88	1.7	3.2	2.48	1.59	1.13	2.97
transcript_10189	0.93	0.73	0.69	0.33	0.51	0.83	0.97	1.06	0.32	0.81	0.85	1.13	0.7	0.66
transcript_1019	0.06	0.37	2.25	4.6	2.33	4.4	0.72	0.17	0.45	0.69	0.42	0.3	0.58	0.62
transcript_10190	0	0	0	0.17	0	0	0	0	0	0	0	0	0	0
transcript_10191	0.02	0.01	0.08	0.08	0.01	0.02	0.11	0	0.04	0.07	0.04	0.07	0.03	0.07
transcript_10192	7.9	6.88	5.55	5.05	2.08	4.45	2.15	0.99	0.43	0.5	0.56	0.26	0.09	0.04
transcript_10193	0.01	0.02	0.05	0	0.14	0.06	0.07	0	0	0	0	0	0	0
transcript_10194	4.38	4.91	3.05	3.59	2.78	3.47	6.27	6.74	5.62	5.99	4.31	4.4	4.44	4.3
transcript_10195	34.17	36.85	30.29	25.93	29.28	30.88	37.38	35.12	34.15	32.36	37.72	38.05	33.45	34.15
transcript_10196	0.55	0.73	0.41	0.14	0.1	0.17	0.17	0.17	0.17	0.09	0	0	0.09	0
transcript_10197	5.74	6.43	21.26	18.26	14.91	14.6	9.98	10.11	9.03	8.84	6.53	7.38	8.17	9.27
transcript_10198	0	0	0	0	0	0.22	0	0.08	0	0	0.16	0	0	0
transcript_10199	38.3	40.95	27.62	26.22	24.85	26.79	32.72	34.24	34.4	35.07	30.79	28.84	29.28	32.62
transcript_102	0.68	2.55	2.47	3.28	2.56	1.4	1.48	0.82	1.03	0.51	0	2.16	2.37	1.36
transcript_1020	16.25	15.63	14.86	18.19	16.32	16.38	15.38	17.89	15.82	16.54	20.32	18.91	17.59	16.09
transcript_10200	0.09	0.31	0.05	0.04	0.39	0.35	0.09	0.15	0.27	0.19	0.42	0.22	0.28	0.64
transcript_10201	0.04	0.09	0.39	0.35	0.13	0.3	0.07	0.02	0.08	0.1	0.09	0.1	0.08	0
transcript_10202	3.57	2.2	0.18	0.14	0.58	0.35	1.11	0.4	0.42	0.21	0	0.12	0	0
transcript_10203	1.19	0.71	0.28	0.1	0.77	0.16	0.83	1.6	1.62	0.69	0.82	0.73	0.88	1.04
transcript_10204	0	0.07	0	0	0.05	0	0	0	0	0.11	0.09	0	0.04	0
transcript_10205	0.93	1.46	1.28	2.24	1.35	1.23	2.12	1.93	1.97	2.26	1.19	1.31	1.52	1.21
transcript_10206	337.01	273.54	287.57	282.94	273.18	289.26	315.09	310.33	293.36	296.2	237.08	265.97	235.93	244.46
transcript_10207	195.79	199.09	171.06	168.15	170.04	181.38	178.99	184.68	212.75	222.91	202.19	199.66	176.16	182.75
transcript_10208	8.22	10.19	7.37	8.06	7.83	9.03	12.8	10.72	9.15	11.32	11.91	12.67	13.29	10.62
transcript_10209	0.33	0.68	1.08	1.64	2.94	1.38	1.25	1.61	1.06	0.9	0.94	0.54	0.45	0.46
transcript_1021	0.16	0.31	0.27	0.56	0.04	0.36	0.28	0	0.18	0.08	0	0.03	0	0
transcript_10210	4	4.96	3.09	3.51	4.72	3.91	5.08	5.64	6.17	4.25	5.41	3.69	3.86	5.3
transcript_10211	0.13	0.15	0	0.02	0	0	0	0	0	0	0	0	0	0
transcript_10212	1.07	1.97	39.29	52.24	44.19	39.82	3.39	6.44	2.99	2.73	1.38	1.57	0.42	0.59
transcript_10213	22.21	28.55	13.71	13.13	11.99	11.62	53.41	47	38.87	47.18	47.74	35.51	40.65	40.44
transcript_10214	7.38	6.46	5.03	4.73	6.4	5.53	7.06	6.91	6.44	7.13	6.7	7.33	6.32	5.83
transcript_10215	11.29	14.33	6.81	6.37	8	8.43	12.93	12.76	13.3	12.89	9.58	9.28	9.86	9.16
transcript_10216	62.63	65.64	66.28	62.9	63	61.03	80.64	78.51	80.34	90.56	68.63	71.21	70.36	71.02
transcript_10217	0	0.05	0	0	0.18	0.35	0.05	0	0	0	0	0	0	0
transcript_10218	49.84	44.51	64.78	72.75	79.92	85.65	62.3	57.56	66.47	68.79	51.09	63.39	74.26	71.86
transcript_10219	2.35	1.28	1.17	0.88	1.76	1.14	1.44	2.36	1.78	2.26	2.32	1.43	2.26	1.76
transcript_1022	21.95	31.2	22.27	24.04	25.61	22.51	25.25	26.55	20.61	25.2	24.14	21.63	22.69	22.63
transcript_10220	3.67	2.36	1.23	1.09	1.51	2.78	0.78	0.9	0.65	0.39	0	0.08	0	0.25
transcript_10221	0	0	0	0	0	0	0	0	0	0	0	0.07	0	0
transcript_10222	0.33	0.75	0.43	0.52	0.95	0.37	0.71	0.86	0.44	0.71	0.39	1.11	1.15	0.42
transcript_10223	0	0	0	0	0	0	0.12	0.04	0	0	0.09	0	0.1	0.03
transcript_10224	0.87	0.91	0.63	0.33	0.28	0.38	0.46	0.5	0.59	0.34	0.06	0.07	0.02	0
transcript_10225	1.22	1.55	4.31	5.79	2.93	2.81	3.16	1.27	1.96	1.03	2.05	1.11	1.31	2.38
transcript_10226	6.15	5.9	5.43	4.47	4.86	5.75	8.51	6.07	6.83	6.13	6.83	7.12	6.22	5.79
transcript_10227	23.1	22.36	25.08	24.05	25.61	23.48	24.78	25.1	24.21	25.53	23.9	23.63	23.8	22.62
transcript_10228	0	0.02	0	0	0	0	0	0	0	0	0.01	0	0.04	0.03
transcript_10229	3.99	4.04	5.45	3.71	7.79	4.6	6.5	5.1	6.43	6.19	3.47	3.12	5.21	4.5
transcript_1023	4.34	3.69	1.94	1.82	1.4	0.75	1.8	1.14	2.46	2.23	3.75	4.55	3.1	3.58
transcript_10230	0.03	0.08	0	0.12	0	0.02	0	0	0.02	0	0	0	0	0
transcript_10231	12.86	12.77	14.6	15.21	14.1	14.26	14.85	14.43	14.54	14.97	15.95	14.43	13.87	13.29
transcript_10232	45.52	51.1	23.68	22.79	25.93	24.14	33.64	33.77	32.06	32.3	35.87	35.45	36.14	32.03
transcript_10233	0	0	0.04	0.02	0	0.13	0.03	0.1	0	0	0.03	0.04	0	0.04
transcript_10234	0.3	3.38	1.08	0.5	4.76	3.24	0	0	3.3	3.88	5.55	2.77	0.81	4.59
transcript_10235	0.32	0.47	0.6	0.8	0.5	1.18	0.93	0.94	1.06	0.6	0.84	0.82	0.8	1.07
transcript_10236	12.9	9.01	8.44	9.14	5.62	7.17	8.12	8.97	7.26	8.02	7.19	6.74	6.57	5.91
transcript_10237	13.67	10.34	6.44	7.51	7.63	10.99	9.75	9.74	7.53	7.33	13.79	10.93	9.41	11.97
transcript_10238	5.7	5.2	6.19	6.69	4.97	6.6	6.28	6.87	6.18	6.64	6.13	3.97	4.22	5.6
transcript_10239	4.94	6.3	5.58	4.62	5.21	5.96	9.64	8.65	7.98	10.86	8.87	7.03	8.22	7.34
transcript_1024	0	0.76	1.51	0.32	0.98	0	4.19	0.24	1.22	0.53	1.07	1.76	0.93	3.48
transcript_10240	16.28	15.33	11.55	11.23	12.03	12.16	16.38	15.26	16.12	14.89	15.27	12.87	14.35	11.94
transcript_10241	0.37	0.57	0	0	0	0	0.07	0	0.03	0	0	0	0.03	0
transcript_10242	19.5	21.85	18.98	20.66	11.23	15.9	7.65	6.69	5.63	9.17	1.32	1.15	0.47	0.07
transcript_10243	0.91	0.09	8.21	5.72	7.13	7.28	0.89	1.08	0.8	0.51	1.82	1.19	1.06	0.63
transcript_10244	7.2	7.15	4.79	4.3	4.91	4.78	7.95	7.64	6.48	7.1	7.31	8.19	8.59	7.24
transcript_10245	5.84	5.63	5.91	4.36	4.83	7.07	6.4	7.39	7.1	5.55	6.21	5.84	4.66	4.8
transcript_10246	2.82	2.95	5.66	3.95	5.14	2.2	1.88	1.9	1.53	1.71	2.92	3.64	1.92	2.84
transcript_10247	10.65	11.31	7.6	8	8.1	8.07	13.66	13.12	11.66	12.98	11.49	11.41	9.97	9.56
transcript_10248	22.94	22.3	20.45	21.42	21.12	19.68	23.6	19.7	19.54	19.84	21.19	22.29	20.32	19.04
transcript_10249	196.6	206.11	88.6	93.23	103.74	98.05	110.33	130.6	125.26	131.33	167.92	173.35	145.78	127.78
transcript_1025	1.17	1.35	2.19	2.1	0.87	1.99	2.2	0.77	1.44	1.48	0.78	1.67	1.15	1.14
transcript_10250	0.14	0.05	0.27	0.31	0.07	0.35	0.41	0.22	0.33	0.33	0.2	0.15	0.15	0.11
transcript_10251	0.17	0.04	0	0	0	0	0	0.13	0	0.08	0	0.04	0	0.09
transcript_10252	0.08	0.09	0	0	0.02	0.02	0.03	0	0.04	0.05	0	0	0	0
transcript_10253	0.15	0	38.55	35.12	25.27	20.08	0.32	0	0.4	0	0	0	0	0
transcript_10254	26.15	20.87	17.34	17.76	13.03	18.24	25.53	22.53	19.58	22.84	16.86	27.42	22.35	21.53
transcript_10255	207.22	202.06	209.08	200.35	186.77	197.08	189.98	198.02	177.55	191.06	209.89	191.85	200.18	189.79
transcript_10256	0.85	0.56	0.75	0.63	0.81	0.81	0.1	0	0.09	0.14	0	0	0	0
transcript_10257	17.82	19.58	14.11	12.08	16.02	16.46	20.44	21.63	18.94	19.54	18.85	18.1	18.25	16.68
transcript_10258	1.45	1.37	12.33	13.02	11.76	10.87	1.03	0.79	1.02	1.21	1.36	1.58	1.43	1.05
transcript_10259	26.18	25.74	24.79	25.03	26.63	27.73	28.92	28.08	28.67	30.19	24.4	24.63	24.26	23.94
transcript_1026	7.95	9.39	5.79	6.57	7.24	6.89	11.68	10.43	12.27	10.3	11.34	11.47	8.93	11.17
transcript_10260	10.53	13.29	12.11	8.82	11.13	9.93	11.72	15.21	10.75	8.15	9.28	9.07	9.74	7.91
transcript_10261	2.38	2.63	6.82	8.82	3.25	7.32	4.99	4.2	6.7	4.63	2.83	1.61	4	4.61
transcript_10262	41.12	28.1	13.52	8.5	10.15	16.99	8.45	9.42	9.04	4.93	0.45	0.78	0	0.18
transcript_10263	1.45	2.6	0.49	0.63	0.56	0.7	0.89	1.38	1.29	0.79	0.54	0.45	0.53	0.5
transcript_10264	0.03	0.06	0	0.28	0	0.09	0	0.03	0	0	0.05	0.15	0	0
transcript_10265	3.87	4.21	4.58	4.24	4.7	3.45	4.63	3.85	3.97	4.42	3.6	4.03	3.89	4.05
transcript_10266	29.53	30.47	28.29	29.05	32.28	33.89	33.01	28.32	24.65	31.98	25.59	23.57	26.59	23.82
transcript_10267	0.15	0.06	0	0	0	0	0.03	0.1	0.15	0	0.05	0.12	0.12	0.03
transcript_10268	4.74	5.27	3.48	3.67	2.69	3.61	4.68	4.26	3.88	4.53	4.42	4.91	5.09	3.88
transcript_10269	4.35	4.27	0.84	0.77	1.09	1.85	0.83	0.49	0.84	0.77	0	0	0	0
transcript_1027	0	0	0	0	0	0	0	0	0	0	0	0	0	0
transcript_10270	49.03	55.66	123.48	125.61	123.71	124.6	55.62	41.34	32.85	44.91	74.7	75.93	67.95	77.79
transcript_10271	12.85	15.3	5.1	6.76	11.85	8.49	14.88	12.8	13.58	9.42	12.46	11	10.45	12.54
transcript_10272	0.97	1.75	1.75	1.59	0.76	1.25	0.96	0.1	0.71	0.99	0.07	0	0	0
transcript_10273	17.78	17.92	13.87	11.57	15.42	15.8	15.15	16.01	16.19	17.11	16.08	17.38	16.07	14.96
transcript_10274	18.82	18.12	13.84	12.72	13.42	14.28	42.73	38.25	38.43	38.23	24.49	26.4	26.52	22.4
transcript_10275	1.62	1.64	1.17	1.44	1.05	0.82	2.11	2.24	1.78	1.51	1.88	1.52	1.73	1.35
transcript_10276	5.22	6.53	4.46	3.48	5.17	3.19	1.47	2.2	2.33	3.16	4.93	6.26	8.76	7.49
transcript_10277	0.39	0.52	0.47	0.21	0.14	0.17	0.16	0	0	0.04	0.03	0	0	0
transcript_10278	9.58	8.88	52.67	71.18	34.2	34.55	2.25	2.1	1.39	1.81	1.81	1.58	3.01	2.11
transcript_10279	7.11	5.93	7.61	7.85	8.34	7.1	8.05	9.05	7.07	8.62	6.11	6.49	6.13	6.41
transcript_1028	6.97	7.92	6.44	5.51	4.95	6.83	5.78	6.05	7.6	8.97	6.7	7.01	6.98	6.73
transcript_10280	4.31	2.37	8.85	5.13	2.12	4.23	7.58	7.49	0.73	4.66	0	1.26	0	0.81
transcript_10281	0.15	0.17	0.23	0.26	0.08	0.28	0.1	0.23	0.21	0.08	0	0	0	0.01
transcript_10282	22.54	22.29	17.13	17.14	19.82	17.31	21.31	23.05	19.78	20.73	23.02	23.31	22.31	21.33
transcript_10283	41.56	59.4	28.22	21.99	29.82	26.09	32.95	39.87	38.06	34.39	59.37	58.31	55.9	53.41
transcript_10284	1.87	1.28	0.98	2.28	0.54	0.65	0.28	0	0.14	0.1	0	0	0	0
transcript_10285	1.59	1.22	1.27	1.27	1	0.76	1.73	1.41	0.7	1.61	1.8	1.69	1.22	1.3
transcript_10286	0.11	0.15	0.47	0.04	0.14	0.17	0.08	0.2	0.3	0	0.09	0.1	0.24	0.03
transcript_10287	0.98	1.06	2.51	2.96	1.54	1.11	1.16	0.65	0.48	0.88	0.07	0.07	0	0.08
transcript_10288	0.2	0.46	0.49	0.12	0.19	0.35	0.42	0	0.1	0.07	0	0	0	0
transcript_10289	2.9	2.88	0.39	0.16	1.03	0.84	0.69	0.12	0.2	0.11	0.03	0.24	0	0
transcript_1029	8.46	7.9	16.62	21.64	17.07	21.7	7.78	10.48	7.72	7.35	4.64	4.74	4.79	5.46
transcript_10290	13.18	13.4	12.43	6.64	8.67	8.42	10.07	11.79	10.59	11.4	7.81	7.53	7.47	6.38
transcript_10291	47.97	51.96	72.16	77.7	79.49	70.62	49.49	53.22	48.42	43.17	41.86	39.35	35.38	32.18
transcript_10292	4.32	3.64	14.66	15.94	18.39	17.61	2.08	2.24	1.87	3.11	4.19	3.78	2.84	3.26
transcript_10293	7.27	7.8	5.48	6.42	7.76	5.98	7.73	6.49	6.95	5.26	5.74	6.1	5.6	6.47
transcript_10294	6.84	6.58	1.73	2.14	2.16	2.01	2.99	3.17	2.99	2.51	4.99	5.21	3.94	4.13
transcript_10295	26.42	25.35	23.42	23.38	21.29	21.67	24.1	28.02	23.54	25.44	22.09	24.04	23.38	21.99
transcript_10296	0.54	0.21	0.34	0.27	0	0.19	0.31	0	0.03	0	0	0	0	0
transcript_10297	0.18	0.28	0.25	0.62	0.49	0.21	0.72	0.59	0.94	0.46	0.94	0.34	0.53	0.35
transcript_10298	1	1.24	2.79	4.2	2.13	3.59	0.72	2.38	1.11	0.27	2.41	1.56	0.18	0.97
transcript_10299	1.85	2.91	1.63	0.72	1.51	1.79	2.55	3.59	3.36	2.26	2.12	2.27	2.22	2.48
transcript_103	0.4	0.51	1.39	1.63	0.7	0.35	0	0.03	0	0.18	0.1	0.05	0	0.08
transcript_1030	0.75	0.73	1.97	1.4	1.61	1.75	1.68	1.52	1.35	2.75	0.95	0.96	1.36	0.94
transcript_10300	3.99	4.29	2.27	2.41	1.7	1.93	2.6	2.55	2.63	3.28	2.87	3.13	2.28	3.08
transcript_10301	0	0.05	0.11	0.11	0.34	0.13	0.05	0.01	0.03	0.16	0.09	0.04	0.07	0.14
transcript_10302	7.95	7.44	7.56	6.27	6.76	5.8	8.59	6.51	5.25	6.42	5.26	6.54	7.23	4.54
transcript_10303	0	0.15	0	0	0.13	0	0.02	0	0.21	0.06	0.07	0.07	0	0.14
transcript_10304	0.95	0.71	0.8	1.27	0.57	0.64	0.57	0	0.13	0	0.11	0.09	0.04	0.04
transcript_10305	4.57	5.01	6.72	5.51	3.75	4.59	5.85	4.47	6.35	5.23	5.38	5.55	3.73	3.93
transcript_10306	0.87	0.42	0.43	0.4	0.11	0.31	0.2	0.04	0.08	0.51	0	0.08	0	0
transcript_10307	0.02	0	0	0	0	0.05	0	0.02	0.03	0	0.01	0	0.1	0
transcript_10308	1.29	2.01	1.44	1.5	1.08	3.14	2.16	0.9	1.56	0.84	0.88	1.3	1.29	1.28
transcript_10309	16.15	14.86	12.25	17.66	14.36	14.36	18.85	20.24	15.91	18.15	16.09	14.1	12.47	14.8
transcript_1031	86.14	81.9	34.39	37.83	41.11	46.8	50.31	54.82	50.43	46.92	42.9	39.66	45.84	42.01
transcript_10310	89.93	88.76	96.35	102.21	100.29	97.68	102.45	99.44	90.62	101.34	90.2	94.03	96.74	92.68
transcript_10311	13.82	12.59	11.79	14.04	14.01	12.39	14.58	16.3	14.49	13.36	26.08	20.97	19.45	16.34
transcript_10312	1.01	0.91	0.41	0.67	0.37	0.64	0.31	0.63	0.16	0.07	0	0	0.1	0
transcript_10313	0	0	0	0	0	0	0	0	0	0	0	0	0	0
transcript_10314	0.04	0.05	0.64	0.46	0.73	0.17	0.3	0.24	0.38	0.05	0.11	0	0	0.09
transcript_10315	0.78	0.6	1.04	1.7	0.51	0.99	0.18	0.23	0.17	0.21	0	0	0.03	0
transcript_10316	52.27	55.97	40.48	33.53	42.19	43.11	42.8	47.92	47.17	42.87	48.24	47.77	43.86	39.73
transcript_10317	155.16	159.56	144.15	129.9	151.89	130.5	130.06	141.71	116.52	156.91	164.67	149.54	137.33	146.96
transcript_10318	0.03	0.06	0.18	0.18	0.26	0.14	0.43	0.09	0.32	0.27	0.35	0.33	0.23	0.42
transcript_10319	51.72	55.33	23.27	20.13	31.5	32.41	36.26	45.97	35.06	42.98	71.42	70.91	80.16	65.31
transcript_1032	9.03	10.5	7.93	7.43	7.35	7.27	9.25	9.54	10.19	9.71	8.7	9.94	10.03	8.96
transcript_10320	5.55	4.59	4.77	2.95	3.41	2.86	1.74	0.5	1.14	0.5	0.32	0.04	0.15	0.26
transcript_10321	0.79	0.59	1.18	1.24	1.25	1.53	2.2	1.9	1.51	1.4	1.78	1.41	1.6	1.23
transcript_10322	0.07	0	0	0	0.26	0.13	0.23	0	0.13	0	0	0	0	0
transcript_10323	8.93	8.43	81.45	89.13	73.14	58.08	11.78	11.56	11.84	11.94	12.1	12.55	10.95	10.4
transcript_10324	0.05	0.05	0	0.11	0.08	0.14	0	0	0.19	0	0.12	0.14	0	0
transcript_10325	7.17	7.94	7.97	7.25	8.08	9.24	8.6	7.97	8.45	8.83	9.06	7.98	6.9	7.91
transcript_10326	0	0	15.4	14.06	8.23	7.77	0.31	0	0	0	0	0	0	0
transcript_10327	16.1	16.21	10.71	12.65	10.7	11.6	17.17	16.03	16.08	15.39	14.53	15.74	17.63	14.71
transcript_10328	0.23	0.13	0	0	0	0.11	0	0.11	0	0.03	0	0	0	0
transcript_10329	6.63	6.9	5.72	15.22	13.19	13.37	10.38	6.27	12.22	7.82	9.24	17.94	20.66	20.89
transcript_1033	11.7	15.41	9.38	7.89	11.67	11.61	17.81	12.85	16.46	17.78	17.42	16.41	12.12	14.63
transcript_10330	0.07	0	0	0	0	0	0	0	0	0	0	0	0	0
transcript_10331	0.07	0.08	0.17	0.05	0.14	0.12	0.07	0.15	0.18	0.15	0.03	0.01	0.07	0.18
transcript_10332	4.25	4.56	3.01	3.48	4.56	2.65	3.92	4.79	5.59	3.37	3.94	3.84	4.32	5.08
transcript_10333	2.5	3.81	3.04	3.37	1.22	2.35	0.38	0.4	0.3	0.57	0	0.02	0.14	0
transcript_10334	20.01	17.14	13.22	13	12.45	13.9	17.28	15.64	14.18	16.29	13.8	15.14	16.06	12.38
transcript_10335	15.25	15.51	14.83	11.45	4.83	11.29	9.39	6.16	6.32	10.34	1.21	0.69	0.09	0.7
transcript_10336	3.05	1.86	2.51	3.57	3.45	3	1.88	0.92	2.73	1.76	1.69	2.01	2.63	1.42
transcript_10337	0.57	0.35	0.41	0.04	0.08	0.16	0.3	0.62	0.55	0.21	0.06	0.14	0.2	0.33
transcript_10338	0.08	0	0.17	0.27	0	0.41	0	0.26	0	0	0.03	0	0	0
transcript_10339	12.54	13.36	13.86	14.17	16.42	13.88	7.81	8.94	8.26	7.67	8.46	8.24	8.49	8.08
transcript_1034	17.44	16.2	17.64	15.19	17.1	19.29	29.22	20.35	21.81	21.64	17.01	16.04	21.25	17.43
transcript_10340	0.59	0.69	0.59	0.84	0.34	0.65	0.91	1.04	0.46	0.11	1.28	0.68	1.43	0.24
transcript_10341	2.92	3.93	8.86	6.83	6.18	7.1	4.65	4.07	2.73	5.49	4.68	4.94	4.27	4.32
transcript_10342	0	0	0	0	0	0	0	0	0	0	0.39	0	0	0.2
transcript_10343	20.06	16.54	18.08	20.64	21.64	19.68	13.7	13.94	15.03	14.59	15.73	17.53	17.06	16.62
transcript_10344	15.92	13.88	7.55	8.94	8.51	6.95	11.04	9.14	9.21	10.2	9.77	12.21	9.42	9.63
transcript_10345	1.93	2.54	9.72	12.7	8.09	5.64	3.79	4.12	3.84	3.12	3.27	3.2	2.7	2.83
transcript_10346	1.15	1.12	4.49	6.68	7.33	6.69	3.45	2.11	2.26	1.76	3.98	4.7	2.38	3.65
transcript_10347	1.26	1.03	0.27	0.1	0.2	0.28	0.36	0.15	0.06	0.21	0.02	0	0	0
transcript_10348	45.72	44.95	65.08	53.81	50.96	52.41	60.3	57.42	54.47	53.9	49.84	53.44	50.9	58.03
transcript_10349	104.88	105.81	56.75	58.9	67.36	69.36	113.51	130.25	128.48	120.01	116.4	123.22	118.39	117.11
transcript_1035	12.97	15.46	13.65	7.19	12.71	10.88	15.25	19.81	17.81	17.01	19.09	19.28	19.34	17.38
transcript_10350	1.09	0.96	0.25	0.13	0.45	0.46	0.13	0.48	0.14	0.15	0	0	0	0
transcript_10351	6.58	7.3	11.6	9.82	7.83	8.71	12.21	12.85	11.46	8.8	9.45	9.88	11.85	9.78
transcript_10352	1.83	2.44	1.94	2.27	1.6	2.17	3.14	2.94	2.94	2.83	2.66	2.48	2.32	2.74
transcript_10353	3.66	3.75	2.96	5.35	1.53	2.17	0.91	0.96	1.82	1.79	2.75	2.68	2.35	1.59
transcript_10354	3.09	2.67	2.12	2.82	2.46	2.59	2.55	3.28	3.55	2.34	3.09	3.44	2.66	2.33
transcript_10355	1.44	2.01	2.47	1.28	0.69	1.07	1.34	1.67	1.26	2.01	0.06	0	0.15	0.11
transcript_10356	1.51	1.28	1.05	0.79	0.88	1.01	1.45	1.42	1.19	1.38	1.53	1.29	1.49	1.07
transcript_10357	0	0	0	0	0	0	0	0	0	0	0	0	0	0
transcript_10358	0.25	0.05	0	0.17	0	0.19	0.06	0	0	0	0.14	0.05	0.1	0.46
transcript_10359	0.05	0.02	0.03	0.05	0.02	0.09	0.02	0.04	0.08	0.11	0.04	0.09	0.11	0.15
transcript_1036	5.54	2.49	4.28	6.22	6.07	2.72	4.11	6.4	9.66	8.9	2.05	7.85	12.24	9.68
transcript_10360	8.5	10.97	13.46	11.94	12.02	11.74	11.9	14.29	9.37	11.02	8.51	9.64	8.92	9.41
transcript_10361	0.55	3.17	4.69	3.05	4.49	5.31	3.83	5.27	2.91	3.48	2.57	1.82	3.74	2.47
transcript_10362	277.7	255.24	191.1	210.19	181.81	178.39	222.55	223.53	198.18	226.61	199.7	187.39	161.94	176.03
transcript_10363	0.64	0.52	0.16	0.12	0.11	0.1	0.81	0.04	0.2	0.07	0	0	0	0
transcript_10364	70.43	63.6	498.05	549.53	514.28	455.63	58.72	58.82	54.82	50.63	45.14	38.52	28.83	26.72
transcript_10365	0.62	0.89	1.06	0.38	0.19	0.74	0.43	0.83	0.28	0	1.3	0.17	1.07	0.65
transcript_10366	1.68	1.92	2.93	2.43	2.64	3.06	3.08	2.98	3.18	3.12	2.52	2.13	2.81	2.14
transcript_10367	1.6	0.89	4	8.34	4.46	5.78	1.53	1.24	1.94	1.51	1.57	1.62	1.08	0.92
transcript_10368	57.89	54.35	40.31	38.66	36	38.58	44.01	43.16	39.73	39.16	26.4	32.05	26.52	24.48
transcript_10369	0.79	0.68	0.65	0.13	0.23	0.47	0.05	0.07	0.26	0	0	0.09	0	0
transcript_1037	7.8	9.58	7.51	9.36	9.92	7.79	8.12	10.22	11.2	9.63	8.34	9.77	7.99	10.04
transcript_10370	0.26	0.3	0.23	0.06	0.29	0.1	0.71	0.37	0.52	0.45	0.42	0.35	0.03	0.54
transcript_10371	1.26	1.92	0.26	0.23	0.59	0.93	0.4	0.17	0.19	0.24	0	0	0	0
transcript_10372	16.8	20.45	8.54	8.2	12.35	7.87	6.99	5.72	7.21	6.89	11.25	14.02	14.78	12.74
transcript_10373	10.43	10.06	43.47	49.28	45.6	43.53	23.32	22.22	21.83	23.55	23.64	22.61	20.51	22.4
transcript_10374	0.53	0.27	0.05	0.05	0.06	0.08	0.07	0.18	0.17	0.15	0	0	0.02	0
transcript_10375	3.7	4.29	3.04	2.69	2.53	2.31	4.2	4.25	4.38	4.46	3.77	3.6	3.92	3.32
transcript_10376	0	0.3	0	0	0	0	0	0.3	0	0	0	0	0	0.4
transcript_10377	10.04	9.93	6.47	4.67	6.89	6.22	6.9	5.94	5.02	6.51	8.4	8.25	6.68	5.94
transcript_10378	0.23	0.65	0.4	1.45	1.11	1.67	0.15	0	0.66	0.21	0.35	0.15	0.34	0
transcript_10379	1.01	0.47	0.37	0.22	0.39	0.31	0.46	0.58	0.65	0.63	0.68	0.52	0	0.23
transcript_1038	101.33	99.78	160.22	174.05	172.53	163.91	131.94	132.89	131.69	134.01	139.49	137.79	136.4	130.76
transcript_10380	0.12	0.33	0.48	0.46	0.53	0.78	0.23	0	0.04	0.08	0.03	0.11	0	0.04
transcript_10381	91.18	75.37	66.82	64.03	58.05	75.51	106.23	105.14	111.64	100.49	79.72	82.72	83.25	82.56
transcript_10382	14.16	13.56	11.35	9.08	12.44	11.33	14.78	14.98	13.92	14.96	14.29	12.83	13.69	12.48
transcript_10383	2.69	1.64	1.41	1.66	0.44	0.73	0.5	1.13	0.53	0.95	0.13	0.03	0.25	0.09
transcript_10384	0	0.29	0	0	0	0	0	0	0	0	0	0	0	0
transcript_10385	0.26	0.67	1.48	1.93	2.77	2	0.44	0.71	0.24	0	0.21	0	0.19	0.5
transcript_10386	4.01	4.95	4.8	4.63	4.59	4.64	5.09	5.21	5.71	4.39	5.47	5.28	6.15	5.14
transcript_10387	33.26	28.28	34.29	31.88	31.63	32.02	36.45	33.89	37.27	31.32	33.48	35.89	32.78	32.05
transcript_10388	16.41	6.69	5.18	5.1	3.18	3.66	0.67	0.53	0.9	1.18	0	0	0	0
transcript_10389	13.93	12.77	13.02	10.78	12.72	13.03	12.78	12.62	10.28	10.11	10.79	9.59	13.11	11.11
transcript_1039	6.67	5.06	27.38	35.05	23.76	19.73	9.18	7.62	7.51	10.28	9.94	8.79	8.55	5.43
transcript_10390	5.79	6.54	4.26	4.12	4.28	4.9	6.85	5.96	6.31	7.06	5.96	6.51	6.71	6.95
transcript_10391	2.91	2.73	2.82	1.97	3.8	3.58	5.8	5.46	5.49	6.33	4.28	3.5	3.49	3.5
transcript_10392	14.3	14.2	11.41	10.76	11.25	11.67	18.58	15.49	13.66	15.25	11.58	14.47	13.29	11.18
transcript_10393	0	0.03	0.04	0	0	0	0	0	0	0	0.08	0	0	0
transcript_10394	0.54	0	0	0	0	0.1	0.09	0.09	0	0.05	0.02	0	0	0
transcript_10395	9.11	8.44	17.76	16.19	13.95	20.28	12.15	15.4	11.46	13.2	8.62	7.49	8.56	8.88
transcript_10396	2.73	3.69	3.69	2.76	2.62	2.74	5.31	4.28	2.64	3.23	2.77	2.81	1.55	2.21
transcript_10397	0	1.05	0.61	0.26	0.76	0.32	0.86	1.41	1.03	1.42	0.51	0.85	1.46	0.59
transcript_10398	0.17	0.09	0.11	0.12	0.02	0	0.07	0.09	0.03	0.17	0	0.07	0.01	0.02
transcript_10399	8.13	10.22	7.07	10.83	5.61	14.56	13.85	8.42	7.23	8.05	10.6	9.8	6.1	10.2
transcript_104	1	2.88	1.12	1.42	2.61	1.02	2.11	1.52	3.62	3.39	2.23	2.68	2.45	1.79
transcript_1040	0	0	0	0	0	0	0	0	0	0.3	0	0	0	0
transcript_10400	0.01	0.1	0	0.03	0.02	0	0.03	0	0.01	0	0	0.02	0	0
transcript_10401	0.32	0.37	0.32	0.02	0.15	0.06	0.04	0	0.05	0.13	0	0	0	0
transcript_10402	2.02	3.51	4.42	3.96	2.57	3.15	4.3	5.04	6.97	8.71	3.94	1.62	2.29	3.33
transcript_10403	2.54	3.62	2.88	3.3	2.93	2.73	3.11	2.83	2.84	3.99	4.23	5.16	4.34	3.81
transcript_10404	0	0	0.21	0	0	0.03	0.11	0.06	0.06	0.1	0	0	0	0.03
transcript_10405	1.54	1.96	2.14	1.76	0.91	3.09	3.94	4.21	3.75	3.21	2.51	3.28	2.67	2.57
transcript_10406	174.11	165.6	181.32	202.16	209.76	191.94	190.46	189.49	197.8	189.4	180.66	175.62	167.72	176.61
transcript_10407	1.02	0.98	0.23	0.18	0.58	0.17	0.15	0	0.1	0	0.11	0	0	0
transcript_10408	0	0	0	0	0	0	0.79	0	0	0.92	0.57	0	0.45	0
transcript_10409	2.19	1.29	33.5	46.05	44.5	43.64	0.68	2.15	2.26	1.37	1.02	1.33	0.44	1.05
transcript_1041	4.87	2.49	0.76	1.12	0.83	1.35	0.84	1.52	0.22	0.89	0	0	0.05	0
transcript_10410	14.3	14.27	13.31	11.35	11.86	11.38	14.54	14.92	16.09	15.16	11.21	12.93	12.17	10.94
transcript_10411	0	0	0.07	0.03	0	0	0.03	0	0	0	0.01	0	0	0.03
transcript_10412	14.51	12.48	8.34	7.62	7.15	10.2	12.1	12.73	12.62	14.21	12.53	10.09	11.35	8.53
transcript_10413	1.84	1.51	9.87	11.72	7.68	9.2	2.56	1.64	2.1	0.84	1.6	1.92	0.69	1.54
transcript_10414	3.15	2.9	1.87	2.03	1.51	1.84	2.16	2.35	1.8	2.51	2.54	1.64	3.98	2
transcript_10415	172.65	150.35	69.16	66.87	76.15	71.08	100.92	90.31	69.19	70.57	89.07	99.41	90.65	98.01
transcript_10416	4.56	4.48	19.86	32.13	27.54	22.64	8.97	10.36	9.74	9.1	9.22	6.63	7.42	6.34
transcript_10417	0.36	0.31	0.71	0.76	0.15	0.23	0.5	0.55	0	0.4	0.48	0.49	0.24	0.38
transcript_10418	0.49	0.4	0.51	0.34	0.18	0.52	0.8	0.5	0.48	0.5	0.48	0.46	0.38	0.38
transcript_10419	274.53	277.02	224.99	193.82	229.27	239.47	319.65	305.39	311.43	334.14	399.13	444.72	446.7	432.65
transcript_1042	29.69	28.22	18.76	18.67	17.79	16.26	17.56	22.95	18.42	21.62	18.45	24.03	22.89	26.11
transcript_10420	22	17.95	26.9	15.11	25.76	29.53	19.39	20.56	27.64	22.18	28.83	23.63	33.62	32.16
transcript_10421	5.15	5.25	4.02	3.61	4.39	4.17	7.66	6.58	7.49	4.93	6.53	6.45	7.45	4.96
transcript_10422	0	0.13	0	0.2	0	0.2	0	0	0	0	0	0	0	0
transcript_10423	5.08	5.07	3.47	4.9	6.01	4.48	6.01	5.42	5.67	4.61	4.7	4.62	4.78	5.08
transcript_10424	2.44	1.19	0.11	0	0.37	1.02	0.54	0.56	0.57	0.16	0	0	0	0
transcript_10425	0.41	1.03	18.05	22.77	17.21	14.23	1.61	1.6	1.46	1.4	0.72	1.06	0.5	0.85
transcript_10426	0.19	0.07	0.14	0.45	0.3	0.24	0	0.14	0.06	0	0	0.25	0.13	0
transcript_10427	79.24	80.32	48.79	51.14	61.6	54.67	73.15	71.6	72.93	70.8	73.21	74.24	82.28	73.67
transcript_10428	18.18	14.18	42.86	56.29	49.96	36.89	5.62	9.93	7	7.8	11.25	6.89	7.31	8.26
transcript_10429	8.61	8.05	9.71	8.68	9.45	8.27	8.58	7.02	8.56	7.3	9.42	8.83	8.81	8.8
transcript_1043	5.23	6.27	7.01	6.41	5.63	8.09	3.9	4.91	4.89	5.42	4.86	4.13	4.34	5.95
transcript_10430	6.47	4.53	2.87	2.54	1.18	1.29	3.2	3.01	1.75	2.01	0	0.46	0	0.33
transcript_10431	2.17	0.71	2.03	1.78	1.3	2.98	0.99	3.98	4.24	2.09	1.28	3.16	2.32	1.18
transcript_10432	0	0	0	0	0	0	0	0	0	0	0	0	0	0
transcript_10433	15.58	16.73	33.01	34.58	32.95	33.51	14.38	13.77	16.06	15.12	18.59	20.68	20.26	20.9
transcript_10434	20.09	17.41	14.86	14.56	13.5	16.58	25.09	24.28	23.56	23.55	20.82	23.36	18.48	20.59
transcript_10435	3.72	2.28	3.29	3.82	3.14	3.96	3.85	4.67	2.98	2.99	3.65	3.47	2.98	3.63
transcript_10436	0.14	0.19	8.75	8.83	5.88	5.12	1.35	4.17	1.12	0.56	0.61	1.22	0.94	0.36
transcript_10437	0.54	0.56	0.73	0.11	0.52	1.02	1.37	0.91	0.51	1.06	0.24	0.24	0.25	0.19
transcript_10438	9.19	9.41	37.64	39.82	29.46	27.89	11.42	10.75	10.68	12.26	5.31	5.6	5.23	4.72
transcript_10439	0.27	0.09	0.11	0.25	0.02	0.18	0	0.27	0.33	0.43	0.28	0.29	0.38	0.14
transcript_1044	0	0	0	0	0	0	0	0	0	0	0	0	0	0
transcript_10440	11.66	10.28	20.34	19.68	20.94	18.94	15.35	13.02	15.21	13.28	11.94	11.68	12.14	11.55
transcript_10441	36.2	42.62	44.27	49.45	28.72	20.14	16.74	18.36	16.57	15.27	10.35	12.26	8.76	9.46
transcript_10442	13.26	11.27	11.7	13.34	15.28	14.5	12.32	11.79	12.61	11.3	9.68	10.58	13.58	9.95
transcript_10443	5.2	8.45	8.99	10.85	8.54	8.22	6.07	4.55	4.19	5.55	6.45	6.08	4.82	4.74
transcript_10444	0	0.1	0.03	0.51	0.23	0.07	0	0	0.02	0	0	0	0.02	0
transcript_10445	1.88	1.51	9.73	16.45	9.13	9.43	1.18	2.43	1.81	1.81	0.62	2.14	1.08	0
transcript_10446	5.41	3.77	5.13	5.63	4.91	5.9	3.11	2.19	2.39	1.48	3.72	4.19	3.99	4.47
transcript_10447	0.35	0.77	0.16	0.29	0.06	0.07	0.16	0.08	0.24	0.36	0.56	0.47	0.49	0.14
transcript_10448	0.06	0.04	0.17	0.08	0.32	0.11	0.35	0.09	0.17	0.15	0.18	0.1	0.09	0.12
transcript_10449	3.74	6.9	1.77	1.08	2.25	4.4	3.05	2.73	2.99	2.39	5.17	4.18	3.89	4.21
transcript_1045	7.19	5.65	5.88	5.51	5.36	6.11	5.12	6.56	6.29	5.96	6.92	5.75	5.49	5.3
transcript_10450	7.88	7.1	4.74	3.38	3.77	5.06	4.67	5.74	3.66	7.1	5.74	4.28	3.63	4.5
transcript_10451	0	0	0	0	0	0	0	0	0	0	0	0	0	0
transcript_10452	14.33	13.66	26.16	23.96	24.67	27.29	16.75	14.75	18.93	18.25	17.88	9.66	21.23	15.87
transcript_10453	1.44	1.42	2.23	1.22	1.75	1.48	1.38	1.61	1.47	1.38	1.21	2.29	2.05	1.76
transcript_10454	15.6	15.85	60.66	66.91	58.25	52.52	17.23	17.61	20.4	19.53	19.4	18.97	17.28	17.59
transcript_10455	33.13	32.44	31.06	37.24	31.56	26.14	44.37	54.05	40.5	43.52	46.59	52.98	40.95	44.73
transcript_10456	1.81	1.53	4.2	4.58	4.87	3.9	3.24	3.11	2.47	3.65	3.86	2.97	4.39	5.64
transcript_10457	2.03	3.26	13.59	14.01	8.92	5.9	2.38	1.82	3.73	2.85	1.19	0.75	2.71	0.83
transcript_10458	0.38	0.56	0.42	0.07	0.07	0.24	0.15	0.14	0	0.03	0	0	0	0
transcript_10459	16.4	17.57	14.67	17.93	17.49	18.49	20.28	19.1	19.64	19.21	18.64	19.08	17.16	19.26
transcript_1046	0.25	0.34	0.1	0.09	0.15	0.1	0.05	0.07	0	0	0	0	0	0
transcript_10460	14.74	14.24	7.48	7.22	7.16	5.65	8.43	8.04	9.3	9.82	14.85	15.25	13.73	13.78
transcript_10461	0	0.2	0.21	0	0.17	0.09	0	0	0.07	0.12	0.21	0.07	0	0
transcript_10462	1.37	1.29	1.5	1.21	1.31	1.25	1.91	2.23	1.7	1.86	1.33	1.35	1.77	1.69
transcript_10463	0.27	0.35	0.27	0.28	0.17	0.17	0.14	0	0.03	0.06	0	0.03	0	0.03
transcript_10464	0	0.98	1.5	0.48	0	0	0.5	0	0.32	0.47	0.48	0	0	0.28
transcript_10465	6.06	5.75	4.67	5.35	4.34	3.21	6.35	5.86	4.75	5.15	7.26	7.92	7.12	7.14
transcript_10466	2.27	2.48	2.9	2.99	2.33	3.06	2.24	2.58	1.5	2.13	1.72	1.79	1.94	1.85
transcript_10467	0	0.27	2.68	5.46	2.71	4.21	0	0	0	0	0	0	0	0
transcript_10468	15.13	15.32	20.7	24.43	19.6	22.76	16.93	20.89	18.79	18.5	18.73	18.2	16.61	20.88
transcript_10469	0.46	0.68	1.24	0.71	1.11	0.76	0.92	0.84	0.77	1.02	0.65	0.55	0.75	0.66
transcript_1047	3.58	4.45	4.07	3.75	3.74	3.97	5.03	5.79	5.36	4.96	4.26	4.42	4.81	4.67
transcript_10470	30.09	28.15	23.33	19.81	21.33	23.68	31.07	36.93	35.84	35.75	39.87	41.03	43.07	41.16
transcript_10471	0.78	3.22	0.46	1.09	1.5	1.83	1.28	2.82	1.58	2.26	1.45	1.4	1.38	1.88
transcript_10472	24.16	25.83	20.22	18.95	22.7	17.28	15.39	19.1	20.39	21.54	17.56	21.54	23.68	22.59
transcript_10473	15.66	14.5	9.27	9.28	10.49	11.3	12.33	15.72	9.36	13.73	16	16.61	12.11	10.26
transcript_10474	0	0	0.15	0	0.08	0	0.08	0.07	0.29	0	0	0	0	0.1
transcript_10475	2.12	1.93	1.76	1.03	2.44	3.03	3.82	3.19	3.67	3.05	2.74	2.98	3.17	3.93
transcript_10476	15.09	15.37	14.81	11.6	13.4	14.18	14.87	12.8	12.95	13.65	14.68	15.34	13.88	14.29
transcript_10477	3.56	4.56	2.19	1.54	2.09	2.21	2.41	2.61	1.92	1.9	2.37	2.31	2.76	2.67
transcript_10478	0	0	0	0	0	0	0	0	0	0	0	0.04	0	0.05
transcript_10479	4.29	3.59	1.34	2.52	2.8	1.92	3.17	2.88	4.16	4	3.64	3.84	3.73	3.55
transcript_1048	2.98	2.98	1.15	1.61	1.26	2.64	2.25	2.52	2.48	1.45	2.13	2.07	2.54	3.18
transcript_10480	138.88	128.98	112.62	137.6	142.51	128.23	115.19	81.86	137.67	120.19	112.59	104.51	91.65	115.17
transcript_10481	0.46	0.35	0.37	0.39	0.4	0.33	0.26	0.18	0.25	0.31	0	0.01	0.06	0
transcript_10482	1.76	1.11	0.39	0.25	0.33	0.22	0.5	0.2	0.1	0.12	0	0	0	0
transcript_10483	13.5	16.77	11.62	13.89	14.24	14.68	17.23	14.52	15.1	16.35	11.17	12.55	11.12	12.57
transcript_10484	0	0	0	0	0	0	0	0	0	0	0	0	0	0
transcript_10485	0	0	0	0	0.06	0	0	0	0.03	0.13	0.04	0	0	0.03
transcript_10486	28.68	26.48	24.82	19.84	20.55	21.14	27.71	27.31	28.19	29.78	27.28	27.49	26.11	28.84
transcript_10487	159.04	165.86	118.48	116.03	134.18	128.21	215	196.17	203.79	211.33	191.83	183.17	199.84	185.33
transcript_10488	1.38	1.12	0.09	0.03	0.49	0.49	0.22	0.27	0.03	0.06	0	0	0	0
transcript_10489	5.34	2.41	0	0	0	0	0.93	0	0	0.37	0	0	0	0
transcript_1049	13.63	10.95	10.58	9.81	11.27	12.9	13.61	12.24	13.37	13.77	9.77	11.2	10.79	10.71
transcript_10490	8.31	12.22	14.63	9.82	9.73	9.68	5.58	4.87	11.56	9.41	5.5	8.22	6.27	2.64
transcript_10491	0.66	0.54	0.22	0.22	0.42	0.24	0.57	0.5	0.42	0.39	0.68	0.48	0.39	0.41
transcript_10492	5.18	6.13	2.35	3.04	3.44	3.57	3.27	3.62	3.24	3.93	1.99	2.64	2.66	2.52
transcript_10493	0	0	0	0	0.23	0	0	0	0	0	0	0	0.14	0
transcript_10494	10.08	12.04	6.33	5.33	6.44	6.58	9.99	10.03	10.74	8.42	24.4	19.46	17.2	11.99
transcript_10495	19.23	13.87	34.42	39.75	32.8	22.12	20.13	14.12	20	22.69	21.99	19.65	18.77	22.57
transcript_10496	31.17	33.38	24.56	24.47	22.2	25.28	24.48	26.25	22.13	24.72	24	21.71	22.05	21.44
transcript_10497	0	0	0	0	0	0	0	0	0	0	0	0	0	0
transcript_10498	6.64	7.25	9.61	9.49	7.45	8.12	8.9	9	10.98	9.61	9.33	7.51	7.79	8.56
transcript_10499	0.28	0.25	0.29	0.22	0.19	0.11	0.47	0.3	0.44	0.34	0.21	0.22	0.47	0.37
transcript_105	317.86	282.47	316.62	320.53	322.59	326.55	337.16	316.68	331.38	330.99	307.11	326.08	290.48	310.51
transcript_1050	40.68	42.86	60.18	60.2	58.33	53.68	54.41	55.21	52.82	54.05	48.42	42.59	52.24	45.97
transcript_10500	0.31	0.24	1	0.21	0.69	0.12	0.31	0.67	0.24	0.67	0.03	0.2	0.31	0.24
transcript_10501	27.03	32.39	88.73	92.56	76.14	66.7	27.54	26.39	28.01	20.93	30.82	22.86	16.58	21.43
transcript_10502	22.02	22.18	24.12	25.97	29.01	29.16	23.11	23.69	23.46	21.95	22.01	26.59	24.57	26.61
transcript_10503	11.56	12.95	6.78	6.81	7.73	6.97	8.04	7.3	8.13	6.9	10.02	9.44	9.4	9.72
transcript_10504	0	0	0	0.07	0	0.15	0.04	0	0	0	0	0	0	0
transcript_10505	4.26	2.09	40.73	47.59	34.24	27.85	2.26	2.37	0.76	2.73	1.27	1.72	3.27	0.87
transcript_10506	2.48	2.56	1.46	1.72	2	0.93	2.11	2.5	2.27	1.32	0.85	1.16	1.08	0.56
transcript_10507	18.34	17.81	9.52	9.24	14.61	8.77	8.46	8.87	6.85	9.57	8.49	10.35	12.14	9.58
transcript_10508	2.14	1.6	0.06	0.07	0.68	0.62	0.49	0.41	0.49	0.09	0.07	0	0	0.06
transcript_10509	0.34	0.2	0	0	0	0	0	0	0	0.19	0	0	0	0
transcript_1051	2.32	3.14	3.87	2.9	3.99	6.55	3.94	2.91	3.08	2.68	1.96	1.1	1.03	1.64
transcript_10510	3.74	3.13	1.34	2.84	2.03	0.58	3.13	2.49	2.14	2.3	1.64	1.47	1.19	1.77
transcript_10511	0.69	0.58	0.47	0.04	0.26	0.54	0.75	1.62	0.58	0.27	1.62	2.08	1.56	1.17
transcript_10512	24.2	25	12.06	12.84	14.86	17.44	26.17	19.46	22.22	24.06	23.24	23.69	22.61	19.8
transcript_10513	0.11	0.19	0.07	0.02	0.2	0.08	0.17	0.06	0.1	0.07	0.15	0.2	0.07	0.03
transcript_10514	0.02	0.07	0.03	0.17	0.06	0.02	0.02	0.09	0.09	0.18	0.12	0.08	0.21	0.1
transcript_10515	0.03	0.05	0.09	0.61	0.3	0.22	0.11	0	0.16	0.07	0.08	0.14	0.1	0.14
transcript_10516	2.21	1.2	5.77	6.95	6.5	7.54	5.38	6.44	6.33	4.27	5.27	4.99	6.72	7.73
transcript_10517	0	0.04	0	0	0.2	0	0	0	0.03	0.15	0	0.14	0	0.22
transcript_10518	16.55	16.9	17.17	16.28	8.28	8.85	2.36	3.63	2.14	3.34	0.32	0.25	0.51	0.06
transcript_10519	10.63	10.82	11	4.05	3.7	7.65	7.39	3.6	7.36	8.77	9.19	5.13	9.62	5.43
transcript_1052	0.04	1.02	6.51	3.07	4.92	7.34	5.39	1.47	3.27	1.36	1.16	2.74	0	0.96
transcript_10520	7.88	7.2	8.67	6.55	6.25	5.04	6.03	5.69	6.48	5.54	6.42	5.68	3.82	4.59
transcript_10521	6.16	6.25	11.11	9.7	10.18	9.65	8.08	6.88	6.59	9.1	4.24	4.94	3.45	4.04
transcript_10522	6.76	4.37	2.08	2.35	3.35	1.51	1.85	3.38	2.73	2.32	4.78	4.13	3.52	2.97
transcript_10523	8.6	8.57	7.03	12.58	18.65	10.6	11.78	16.64	11.75	7.78	9.81	6.71	13.92	8.54
transcript_10524	7.16	6.75	4.28	1.53	2.47	4.48	5.38	3.96	5.34	7.81	3.22	4.84	5.11	5.83
transcript_10525	0	0	0	0	0	0	0	0	0	0	0.13	0.06	0	0
transcript_10526	38.25	38.09	35.33	34.23	33.08	34.32	41.91	47.92	40.91	42.36	48.77	42.27	35.72	38.9
transcript_10527	3.41	2.89	1.02	1.04	1.56	2.04	3.24	3.02	2.98	2.14	3.08	3.22	3.34	2.97
transcript_10528	0	0	0.14	0	0	0	0	0	0	0	0	0	0	0
transcript_10529	2.96	2.87	1.64	1.34	0.84	1.16	3.31	1.91	2.14	1.99	2.83	2.94	2.32	1.91
transcript_1053	5.77	4.32	4.14	5.47	4.07	8.17	6.41	3.9	5.91	4.8	6.3	5.76	5.07	8.25
transcript_10530	0.16	0.25	0	0.55	0.75	1.06	0.23	0.56	0.3	0.32	0	0.51	0.27	0.08
transcript_10531	2.37	4.42	2.53	3.08	3.25	3.4	4.85	4.39	5.33	3.45	4.49	3.17	2.83	3.82
transcript_10532	0.08	0.07	0	0.05	0	0.09	0.02	0.14	0.11	0.08	0.07	0.13	0.03	0
transcript_10533	0.06	0.16	0.2	0.35	0.1	0.56	0.11	0.53	0.37	0.22	0.27	0.3	0	0.25
transcript_10534	12.32	13.25	22.19	26.69	25.75	23.11	12.16	16.2	13.1	13.4	10.04	11.34	11.39	11.36
transcript_10535	0.02	0.09	0.06	0	0	0	0.06	0	0.08	0.07	0.07	0.02	0.1	0
transcript_10536	1.99	1.25	0.97	1.82	1.43	1.79	2.05	2.11	1.28	2.1	1.83	2.03	1.7	1.49
transcript_10537	13.97	13.11	14.75	11.69	11.19	11.2	11.62	10.97	12.28	12.86	11.39	9.99	10.57	9.28
transcript_10538	0.19	0.33	0	0	0	0	0	0	0.18	0	0	0.06	0	0.12
transcript_10539	5.09	5.25	4.16	3.88	4.05	4.07	4.83	5.04	5.93	4.67	6.33	5.57	4.61	5.54
transcript_1054	0	0	0	0	0	0	0	0	0	0	0	0	0	0
transcript_10540	4.15	2.6	3.26	1.84	0.81	2.21	0.63	0.68	0.46	1.05	0	0.07	0	0
transcript_10541	53.3	55.07	51.37	46.92	46.28	50.29	45.76	52.68	48.97	45.93	55.19	57.02	56.95	62.06
transcript_10542	0.1	0.11	0.13	0.12	0.06	0.1	0.12	0.05	0.04	0.05	0.18	0.09	0.33	0.28
transcript_10543	7.55	7.8	8.66	6.12	7.89	9.08	9.82	11.24	7.39	10.29	8.43	7.58	7	6.4
transcript_10544	0.82	0.94	0.85	1.1	0.41	0.28	0.2	0.14	0.61	0.22	0.04	0.04	0	0
transcript_10545	26.82	26.04	4.7	4.88	6.14	6.07	3.39	4.31	3.85	6.53	3.07	3.21	4.15	3.96
transcript_10546	4.29	3.19	0.63	0.43	0.93	1.84	1.18	0.63	0.57	1.14	0	0	0	0
transcript_10547	3.22	2.22	2.48	2.54	2.02	3.28	1.91	3.04	2.25	1.04	2.42	3.37	1.83	2.25
transcript_10548	24.19	19.29	25.38	17.87	40.65	25.92	23.3	23.72	25.72	30.57	35.75	43.33	46.01	39.73
transcript_10549	28.41	30.35	28.96	29.19	32.21	27.03	27.2	25.94	29.83	27.69	24.69	23.59	22.08	21.4
transcript_1055	45.94	45.61	49.75	52.59	55.64	53.99	49.63	55.3	57.12	53.18	60.01	60.03	57.81	58.1
transcript_10550	3.47	5.59	11.13	10.27	14.12	12.88	4.11	5.84	6.66	4.29	6.17	6.5	3	3.5
transcript_10551	0.01	0	0	0.07	0.03	0	0.01	0	0.07	0.01	0.09	0	0.03	0
transcript_10552	0.44	0.13	0.31	0.44	0.22	0.09	0.47	0.28	0.48	0.19	0.37	0.18	0.12	0.33
transcript_10553	0.88	1.08	0.08	0.43	0.44	0.52	0.21	0.04	0.39	0.08	0	0.11	0.04	0
transcript_10554	66.77	62.09	217.15	227.85	178.76	160.75	25.35	28.93	29.91	33.69	34.46	39.73	29.19	34.02
transcript_10555	24.81	22.4	76.26	81.35	61.93	61.23	25.24	30.9	26.77	27.62	17.57	21.37	21.27	17.66
transcript_10556	3.1	3.49	2.03	2.07	2.52	2.39	3.42	3.83	3.6	4.12	2.77	4.18	3.39	3.29
transcript_10557	1.15	1.34	1.37	0.57	0.98	0.21	0.81	0.05	0	0.45	0	0.04	0	0
transcript_10558	1.3	1.27	1.99	0.77	1.22	2.03	2.09	2.83	2.32	2.34	1.63	1.21	1.45	1.22
transcript_10559	0.35	0.21	0.22	0.46	0.37	0.26	0.63	0.04	0.37	0.2	0.13	0.11	0	0.58
transcript_1056	0.51	0.62	0.22	0.2	0.31	1.07	0.29	0.25	0.19	0.12	0	0	0	0
transcript_10560	2.77	2.42	3.47	3.56	2.94	2.37	1.57	1.24	1.45	2.09	1.94	2.23	1.7	1.27
transcript_10561	0.46	0.32	0.27	0.18	0.12	0.34	0.92	0.21	0.53	0.64	0.21	0.58	0.09	0.21
transcript_10562	1.04	1.67	1.01	0.94	0.97	0.84	1.17	0.65	2.1	1.42	1.17	1.36	1.14	1.86
transcript_10563	0.39	0.52	0.51	0.12	0.33	0.3	0.08	0.04	0	0.22	0	0	0	0
transcript_10564	8.21	8.01	7.08	7.16	10.54	7.64	6.75	12.54	6.13	5.11	15.8	8.89	8.98	11.36
transcript_10565	0.27	0.26	0.19	0.09	0	0.26	0.25	0.11	0.31	0.3	0.19	0.19	0.17	0.27
transcript_10566	1.91	2.6	2.23	1.48	1.83	2.19	1.53	2.61	1.91	2.67	2.1	1.51	1.63	1.72
transcript_10567	13.94	13.47	19.03	21.51	17.7	16.46	18.32	17.76	20.86	19.11	13.94	15.66	15	13.16
transcript_10568	1.4	0.68	0.61	2.35	0.22	0.7	0	0.91	0	0.09	0	0.18	0	0
transcript_10569	28.1	20.22	18.65	21.58	22.36	20.89	27.41	27.41	23.71	30.28	23.82	22.39	26.08	21.96
transcript_1057	5.84	9.24	4.42	8.57	11.75	7.27	2.56	7.54	8.58	12.89	5.44	5.33	3.92	4.32
transcript_10570	8.17	10.87	134.51	144.67	98.73	65.93	11.99	13.71	8.06	11.99	16.61	12.43	13.73	9.74
transcript_10571	7.55	8.92	10.31	12.14	10.06	10.83	8.16	8.72	9.68	8.45	9.13	8.65	8.27	8.45
transcript_10572	1.44	1.59	0.97	1.82	0.64	0.44	0.3	0.23	0.62	0.48	0	0	0	0.1
transcript_10573	17.57	24.87	0	0	0.12	0	5.74	4.85	4.7	2.7	0	0.15	0.16	0.12
transcript_10574	13.65	10.48	84.65	98.19	72.58	66.73	15.84	15.63	16.01	12.73	10.96	10.49	8.75	9.54
transcript_10575	0.07	0	0	0.11	0	0	0.04	0	0	0.03	0.08	0.03	0.09	0.06
transcript_10576	0.55	0.65	0.63	0.57	0.41	0.53	0.12	0.43	0.29	0	0.1	0.45	0.38	0.1
transcript_10577	10.14	10.98	7.82	7.45	8.06	8.17	9.4	10.89	11.04	9.81	10.3	9.68	9.46	8.5
transcript_10578	5.86	6.5	7.62	5.98	6.99	8.16	4.51	4.03	5.06	4.57	4.86	4.3	3.57	5.82
transcript_10579	46.76	48.18	13.97	10.91	17.14	19.5	14.02	16.42	17.57	8.64	0	0.3	0.45	0
transcript_1058	0	0	78.95	76.9	33.72	30.8	0	0	0	0	0	0	0	0
transcript_10580	9.17	8.2	10.18	10.28	7.5	8.28	8.03	7.79	7.94	9.13	8.56	8.66	8.61	7.55
transcript_10581	2.77	2.58	1.19	0.6	1.31	0.77	2.55	2.23	2.35	2.68	3.86	3.07	2.02	3.34
transcript_10582	21.86	22.04	30.29	16.77	30.97	30.12	21.16	21.05	20.01	17.22	22.27	22.03	22.08	20.15
transcript_10583	5	2.4	0.08	0.25	0.23	0.68	0.33	0.08	0.31	0.37	0	0	0	0
transcript_10584	0.18	0.12	0.23	0.48	0	0.15	0.24	0.23	0.22	0.35	0.18	0.2	0.36	0.23
transcript_10585	1.36	2.45	1.5	1.51	0.86	1.89	1.51	0.81	1.54	0.95	2.47	2.42	1.1	1.7
transcript_10586	8.27	9.56	5.38	4.06	6.51	2.81	7.02	6.32	7.86	6.7	8.63	12.02	11.74	9.64
transcript_10587	15.66	16.43	9.25	9.06	10.1	10.66	12.21	12.26	12.66	12.49	16.04	17.35	19.2	15.32
transcript_10588	14.68	15.23	10.41	12.08	13.73	11.16	12.65	14.17	13.91	12.24	12.4	14.96	13.78	11.07
transcript_10589	9.74	9.36	6.64	5.19	4.87	5.86	12.83	13.15	11.06	11.79	11.97	11.19	10.54	10.32
transcript_1059	29.89	26.71	23.24	16	8.92	10.2	9.13	3.88	3.78	3.48	0.54	0.62	0.55	0.18
transcript_10590	19.52	17.13	19.39	24.57	8.15	18.38	15.19	9.79	24.28	18.87	16.02	21.83	17.38	25.1
transcript_10591	0.13	0.07	0.07	0.18	0.08	0.17	0.14	0.16	0.29	0.06	0.03	0.06	0.12	0.09
transcript_10592	6.11	8.13	2.34	5.59	6.26	6.09	5.43	7.46	8.1	7.54	7.46	7.2	7.97	6.3
transcript_10593	4.32	5.78	4.26	2.69	4.3	3.84	5.03	3.96	3.1	3.52	4.28	4.35	4.99	4.01
transcript_10594	0.17	0.76	0.61	0.55	0.34	0.49	0.78	0.71	0.28	0.91	0.32	0.2	0.13	0.33
transcript_10595	34.85	37.03	37.56	44.87	46.09	37.8	43.75	39.05	36.12	34.99	38.65	39.54	37.6	41.64
transcript_10596	7.48	5.63	6.36	4.97	6.29	6.69	6.98	6.96	7.76	7.43	8.12	8.01	9.56	8.99
transcript_10597	0.34	0.2	0.41	0.13	0.21	0.26	0.06	0	0.05	0.05	0	0	0	0
transcript_10598	0.78	0.51	0	0	0.5	0.39	0.35	0.25	0.51	0.4	0.33	0.42	0.22	0.21
transcript_10599	0	0	0	0	0	0	0	0	0	0	0	0	0	0
transcript_106	5.46	3.97	3.49	3.54	3.94	4.39	2.73	5.7	3.85	0.29	2.98	4.38	6.61	3.47
transcript_1060	2.72	3.91	4.2	3.48	4.72	3.62	2.1	2.3	2.82	1.69	2.32	3.03	2.11	2.38
transcript_10600	4.65	3.74	4.27	3.11	2.93	3.11	4.38	3.68	2.56	3.7	2.97	3.8	2.29	4.15
transcript_10601	0	0	0	0	0.2	0.15	0.04	0	0.06	0	0.03	0.03	0.1	0.06
transcript_10602	13.32	13.03	12.55	14.29	12.18	14.33	17.29	16.52	13.01	15.73	13.01	12.4	12.82	12.25
transcript_10603	263.82	275.97	143.6	156.21	177.67	165.42	137.99	160.31	137.14	134.72	141.96	143.06	150.41	142.59
transcript_10604	0.43	0.25	0.28	0.34	0.19	0.35	0.63	0.37	0.11	0.08	0.16	0.33	0.43	0.49
transcript_10605	3.08	2.35	0.47	0.3	0.83	0.76	0.82	0.57	0.3	0.73	0	0	0.06	0.03
transcript_10606	1.12	1.17	1.28	0.42	1.22	1.7	1.6	1.31	1.19	1.8	2.33	2.15	2.26	2.53
transcript_10607	4.24	3.05	3.52	3.83	2.84	2.87	3.87	4.16	3.13	3.55	3.62	3.84	3.74	3.56
transcript_10608	64.91	88.17	36.04	32.91	33.89	36.02	39.06	47.08	35.57	44.22	41.24	43.65	48.01	44.96
transcript_10609	5.56	6.41	4.41	2.34	4.36	5.09	6.23	7.34	8.49	5.62	6.71	5.6	4.79	6.05
transcript_1061	0.84	0.2	5.92	3.49	3.69	3.09	0	0.54	0	0	0.02	0.19	0	0.11
transcript_10610	0.54	0.95	0.4	0.37	0.07	0	0.31	0.8	0.43	0.37	0	0	0	0
transcript_10611	8.52	8.47	3.94	2.61	1.75	2.65	3.18	2.7	3.61	2.21	15.04	12.74	15.73	18.58
transcript_10612	9.08	8.71	15.4	17.4	14.7	13.38	9.7	10.82	9.78	8.48	9.44	7.89	5.8	6.41
transcript_10613	0.28	0.38	0.58	0.26	0.28	0.63	0.06	0.32	0.35	0.45	0.4	0.35	0.44	0.53
transcript_10614	7.43	7.56	7.58	5.95	6.22	7.35	7.47	7.36	7.11	8.42	8.14	8.61	6.96	10.18
transcript_10615	1804.23	1665.97	1982.69	1972.86	2037.44	1976.71	1852.07	1747.26	1876.25	2021.78	1899.07	2030.21	2044.67	2075.93
transcript_10616	0.58	0.25	0.31	0.45	0.61	0.32	0.43	0.32	0.5	0.51	0.44	0.45	0.37	0.32
transcript_10617	0.66	0.1	0.06	0.27	0.06	0.22	0.07	0	0	0	0	0	0	0
transcript_10618	8.46	6.94	9.95	10.65	11.14	10.82	12.5	10.94	12.56	10.99	10.84	10.27	12.67	12.69
transcript_10619	0.39	0.5	2.63	2.39	2.44	2.1	0.74	0.71	0.45	0.44	0.42	0.27	0.56	0.33
transcript_1062	2.17	1.22	0.17	0.67	0.29	0.95	0.66	0.52	0.35	1.4	0	0	0	0
transcript_10620	32.76	34.23	29.69	29.21	24.38	27.89	28.34	27.92	29.31	32.02	32.21	27.42	28.24	28.48
transcript_10621	24.83	22.34	18.26	20.74	19.94	20.25	19.35	20.88	20.52	20.03	22.71	21.14	17.55	18.37
transcript_10622	3.86	5.2	4.48	2.99	3.98	4.36	3.91	3.79	3.74	4.01	4.03	3.69	3.26	3.9
transcript_10623	2.09	0.66	2.36	2.78	4.01	4.89	6.31	7.02	3.26	4.73	2.03	2.41	2.2	3.12
transcript_10624	20.5	23.54	17.82	17.62	17.96	17.67	19.09	20.62	22.69	21.51	23.88	21.51	25.1	24.18
transcript_10625	0.55	0.31	0.19	0.62	0.76	0.89	0.8	0.99	1.02	0.45	0.6	0.6	1.26	1.07
transcript_10626	6.39	8.07	20.8	25.42	16.78	13.29	4.5	5.36	5.13	5.07	4.2	5.32	4.23	4.28
transcript_10627	0	0	0	0	0	0.1	0	0	0.05	0	0	0	0	0
[truncated: 40,553 more rows]
