# Supplementary material for: Comprehensive Transcriptome Analysis of Stem-Differentiating Xylem Upon Compression Stress in Cunninghamia Lanceolata
Source: Front Genet. 2022 Mar 3;13:843269. doi: 10.3389/fgene.2022.843269 (PMC8927042; doi:10.3389/fgene.2022.843269)
Supplement: Supplementary file 1 [file DataSheet1.ZIP › Supplementary_Table/Supplementary_Table_3.xlsx]

## Sheet: Sheet1
Annotation statistics of unigenes
Database	Full-length unigenes
NT	25453(61.70%)
NR	34823(84.41%)
Swiss-Prot	27207(65.95%)
Pfam	32134(77.89%)
GO	26767(64.88%)
At least one database	37264(90.33%)
All database	17927(43.46%)
