# Supplementary material for: Comprehensive Transcriptome Analysis of Stem-Differentiating Xylem Upon Compression Stress in Cunninghamia Lanceolata
Source: Front Genet. 2022 Mar 3;13:843269. doi: 10.3389/fgene.2022.843269 (PMC8927042; doi:10.3389/fgene.2022.843269)
Supplement: Supplementary file 1 [file DataSheet1.ZIP › Supplementary_Table/Supplementary_Table_16.xlsx]

## Sheet: DEG_lncRNA
Differentially expressed lncRNAs
2h_cw_VS_nw	2h_ow_VS_nw	26h_cw_VS_nw	26h_ow_VS_nw	74h_cw_VS_nw	74h_ow_VS_nw	Union
transcript_101	transcript_101	transcript_65	transcript_65	transcript_42	transcript_42	transcript_101
transcript_128	transcript_128	transcript_101	transcript_118	transcript_101	transcript_88	transcript_128
transcript_207	transcript_218	transcript_207	transcript_218	transcript_128	transcript_101	transcript_207
transcript_218	transcript_415	transcript_218	transcript_258	transcript_207	transcript_207	transcript_218
transcript_258	transcript_513	transcript_258	transcript_417	transcript_218	transcript_218	transcript_258
transcript_379	transcript_587	transcript_417	transcript_587	transcript_258	transcript_258	transcript_379
transcript_415	transcript_596	transcript_587	transcript_596	transcript_417	transcript_417	transcript_415
transcript_417	transcript_606	transcript_596	transcript_606	transcript_596	transcript_423	transcript_417
transcript_513	transcript_672	transcript_606	transcript_623	transcript_606	transcript_596	transcript_513
transcript_516	transcript_673	transcript_914	transcript_906	transcript_623	transcript_606	transcript_516
transcript_587	transcript_906	transcript_931	transcript_914	transcript_723	transcript_623	transcript_587
transcript_596	transcript_914	transcript_936	transcript_931	transcript_906	transcript_723	transcript_596
transcript_606	transcript_936	transcript_952	transcript_936	transcript_914	transcript_906	transcript_606
transcript_672	transcript_952	transcript_1013	transcript_952	transcript_931	transcript_914	transcript_672
transcript_673	transcript_1009	transcript_1288	transcript_1013	transcript_936	transcript_931	transcript_673
transcript_798	transcript_1052	transcript_2371	transcript_1065	transcript_952	transcript_936	transcript_798
transcript_906	transcript_1058	transcript_2581	transcript_1173	transcript_1173	transcript_952	transcript_906
transcript_914	transcript_1173	transcript_2759	transcript_1305	transcript_1288	transcript_1009	transcript_914
transcript_931	transcript_1293	transcript_2846	transcript_1388	transcript_1388	transcript_1173	transcript_931
transcript_936	transcript_1314	transcript_3147	transcript_2099	transcript_2086	transcript_1288	transcript_936
transcript_952	transcript_1773	transcript_3254	transcript_2371	transcript_2099	transcript_1305	transcript_952
transcript_1058	transcript_2365	transcript_3260	transcript_2759	transcript_2371	transcript_1388	transcript_1058
transcript_1173	transcript_2371	transcript_3286	transcript_2846	transcript_2577	transcript_2086	transcript_1173
transcript_1293	transcript_2434	transcript_3364	transcript_3254	transcript_2581	transcript_2099	transcript_1293
transcript_1314	transcript_2759	transcript_3429	transcript_3260	transcript_2759	transcript_2371	transcript_1314
transcript_1611	transcript_2863	transcript_3816	transcript_3286	transcript_2846	transcript_2563	transcript_1611
transcript_1773	transcript_3254	transcript_3872	transcript_3341	transcript_3015	transcript_2577	transcript_1773
transcript_2365	transcript_3260	transcript_4609	transcript_3364	transcript_3171	transcript_2581	transcript_2365
transcript_2371	transcript_3364	transcript_4650	transcript_3429	transcript_3254	transcript_2829	transcript_2371
transcript_2434	transcript_3429	transcript_4688	transcript_3816	transcript_3260	transcript_2846	transcript_2434
transcript_2563	transcript_3469	transcript_4833	transcript_3872	transcript_3286	transcript_2849	transcript_2563
transcript_2759	transcript_3500	transcript_4862	transcript_4412	transcript_3364	transcript_2948	transcript_2759
transcript_2846	transcript_3883	transcript_5182	transcript_4542	transcript_3424	transcript_3171	transcript_2846
transcript_2849	transcript_4170	transcript_5768	transcript_4609	transcript_3429	transcript_3254	transcript_2849
transcript_3254	transcript_4412	transcript_6053	transcript_4650	transcript_3781	transcript_3260	transcript_3254
transcript_3260	transcript_4557	transcript_6176	transcript_4688	transcript_3813	transcript_3286	transcript_3260
transcript_3364	transcript_4650	transcript_6367	transcript_4862	transcript_3872	transcript_3347	transcript_3364
transcript_3424	transcript_5768	transcript_6618	transcript_5182	transcript_3948	transcript_3364	transcript_3424
transcript_3429	transcript_6053	transcript_6668	transcript_5209	transcript_3958	transcript_3424	transcript_3429
transcript_3469	transcript_6064	transcript_6899	transcript_5295	transcript_4011	transcript_3429	transcript_3469
transcript_3500	transcript_6081	transcript_7604	transcript_5674	transcript_4542	transcript_3781	transcript_3500
transcript_3672	transcript_6124	transcript_7813	transcript_5768	transcript_4609	transcript_3813	transcript_3672
transcript_3883	transcript_6154	transcript_9053	transcript_6053	transcript_4650	transcript_3872	transcript_3883
transcript_4170	transcript_6193	transcript_10579	transcript_6176	transcript_4688	transcript_3948	transcript_4170
transcript_4412	transcript_6668	transcript_10623	transcript_6367	transcript_4704	transcript_4542	transcript_4412
transcript_4557	transcript_6778	transcript_11421	transcript_6668	transcript_4862	transcript_4609	transcript_4557
transcript_4609	transcript_6791	transcript_11821	transcript_6778	transcript_5040	transcript_4650	transcript_4609
transcript_4650	transcript_6823	transcript_12074	transcript_6899	transcript_5209	transcript_4688	transcript_4650
transcript_4688	transcript_6867	transcript_13055	transcript_7152	transcript_5768	transcript_4704	transcript_4688
transcript_4822	transcript_6899	transcript_13450	transcript_7604	transcript_6053	transcript_4862	transcript_4822
transcript_4887	transcript_7136	transcript_14160	transcript_7781	transcript_6367	transcript_5040	transcript_4887
transcript_5231	transcript_7604	transcript_14600	transcript_7813	transcript_6668	transcript_5182	transcript_5231
transcript_5674	transcript_7618	transcript_15016	transcript_8798	transcript_7152	transcript_5209	transcript_5674
transcript_5768	transcript_7624	transcript_15364	transcript_9134	transcript_7604	transcript_5674	transcript_5768
transcript_6053	transcript_8090	transcript_16457	transcript_10579	transcript_7813	transcript_5768	transcript_6053
transcript_6081	transcript_8128	transcript_16459	transcript_10843	transcript_8798	transcript_6053	transcript_6081
transcript_6124	transcript_8153	transcript_16530	transcript_11821	transcript_9092	transcript_6176	transcript_6124
transcript_6154	transcript_8497	transcript_16577	transcript_12074	transcript_9953	transcript_6367	transcript_6154
transcript_6193	transcript_8798	transcript_17204	transcript_13055	transcript_10318	transcript_6702	transcript_6193
transcript_6367	transcript_9053	transcript_17627	transcript_13450	transcript_10579	transcript_6899	transcript_6367
transcript_6668	transcript_9280	transcript_17903	transcript_14006	transcript_11303	transcript_7152	transcript_6668
transcript_6778	transcript_9345	transcript_18451	transcript_14160	transcript_11821	transcript_7604	transcript_6778
transcript_6791	transcript_9349	transcript_18505	transcript_14600	transcript_13055	transcript_7813	transcript_6791
transcript_6821	transcript_9381	transcript_20173	transcript_15016	transcript_13450	transcript_8798	transcript_6821
transcript_6823	transcript_9536	transcript_20557	transcript_16457	transcript_14006	transcript_9053	transcript_6823
transcript_6867	transcript_9593	transcript_20796	transcript_16459	transcript_14160	transcript_10329	transcript_6867
transcript_6894	transcript_9601	transcript_20797	transcript_16530	transcript_14600	transcript_10579	transcript_6894
transcript_6899	transcript_10177	transcript_20998	transcript_17204	transcript_15016	transcript_10884	transcript_6899
transcript_7136	transcript_10329	transcript_21155	transcript_17471	transcript_15364	transcript_11303	transcript_7136
transcript_7316	transcript_10579	transcript_21170	transcript_17627	transcript_15891	transcript_11421	transcript_7316
transcript_7604	transcript_10623	transcript_21234	transcript_17872	transcript_16459	transcript_11821	transcript_7604
transcript_7618	transcript_10702	transcript_21485	transcript_18451	transcript_17298	transcript_13055	transcript_7618
transcript_7624	transcript_10911	transcript_21553	transcript_18492	transcript_17903	transcript_13450	transcript_7624
transcript_8128	transcript_10985	transcript_22287	transcript_18505	transcript_18510	transcript_13469	transcript_8128
transcript_8153	transcript_11196	transcript_23322	transcript_18952	transcript_18952	transcript_14160	transcript_8153
transcript_8497	transcript_11303	transcript_24320	transcript_20173	transcript_19117	transcript_15364	transcript_8497
transcript_8798	transcript_11618	transcript_26260	transcript_20598	transcript_19609	transcript_15891	transcript_8798
transcript_9280	transcript_11821	transcript_27020	transcript_20796	transcript_19685	transcript_16459	transcript_9280
transcript_9345	transcript_12074	transcript_27269	transcript_20797	transcript_19981	transcript_17157	transcript_9345
transcript_9349	transcript_12863	transcript_27905	transcript_20895	transcript_20059	transcript_17204	transcript_9349
transcript_9381	transcript_12944	transcript_27942	transcript_20998	transcript_20173	transcript_17490	transcript_9381
transcript_9536	transcript_13035	transcript_28076	transcript_21155	transcript_20694	transcript_18186	transcript_9536
transcript_9601	transcript_13071	transcript_28248	transcript_21170	transcript_21170	transcript_18510	transcript_9601
transcript_9953	transcript_13207	transcript_28433	transcript_21234	transcript_21234	transcript_18952	transcript_9953
transcript_10177	transcript_13301	transcript_29184	transcript_21485	transcript_21485	transcript_19117	transcript_10177
transcript_10467	transcript_13322	transcript_29216	transcript_21553	transcript_21558	transcript_19475	transcript_10467
transcript_10579	transcript_13450	transcript_29236	transcript_22236	transcript_23322	transcript_19609	transcript_10579
transcript_10702	transcript_13658	transcript_29329	transcript_22287	transcript_23824	transcript_19981	transcript_10702
transcript_10822	transcript_13733	transcript_29552	transcript_23322	transcript_24364	transcript_20059	transcript_10822
transcript_10985	transcript_13768	transcript_29673	transcript_24320	transcript_26462	transcript_20173	transcript_10985
transcript_11112	transcript_14060	transcript_30367	transcript_26260	transcript_26876	transcript_20598	transcript_11112
transcript_11196	transcript_14160	transcript_31838	transcript_27020	transcript_27356	transcript_20694	transcript_11196
transcript_11303	transcript_14271	transcript_32397	transcript_27269	transcript_27905	transcript_20814	transcript_11303
transcript_11608	transcript_14869	transcript_32758	transcript_27356	transcript_27947	transcript_20895	transcript_11608
transcript_11618	transcript_15006	transcript_33141	transcript_27428	transcript_28399	transcript_21170	transcript_11618
transcript_11821	transcript_15369	transcript_33794	transcript_27905	transcript_28558	transcript_21184	transcript_11821
transcript_12074	transcript_15427	transcript_33929	transcript_27942	transcript_28969	transcript_21234	transcript_12074
transcript_12863	transcript_15488	transcript_34071	transcript_27947	transcript_29014	transcript_21380	transcript_12863
transcript_12944	transcript_15555	transcript_34107	transcript_28248	transcript_29216	transcript_21485	transcript_12944
transcript_13035	transcript_15812	transcript_34377	transcript_28433	transcript_29236	transcript_21553	transcript_13035
transcript_13071	transcript_16109	transcript_34441	transcript_28558	transcript_29329	transcript_22236	transcript_13071
transcript_13207	transcript_16119	transcript_34571	transcript_28969	transcript_30184	transcript_22287	transcript_13207
transcript_13301	transcript_16363	transcript_34872	transcript_29184	transcript_30367	transcript_23322	transcript_13301
transcript_13322	transcript_16530	transcript_35110	transcript_29216	transcript_30897	transcript_23824	transcript_13322
transcript_13658	transcript_16593	transcript_36340	transcript_29236	transcript_31482	transcript_24843	transcript_13658
transcript_13733	transcript_16712	transcript_37136	transcript_29329	transcript_31915	transcript_25562	transcript_13733
transcript_13790	transcript_16840	transcript_37320	transcript_29552	transcript_32397	transcript_26876	transcript_13790
transcript_14006	transcript_16915	transcript_37552	transcript_30110	transcript_32480	transcript_27356	transcript_14006
transcript_14060	transcript_17063	transcript_37743	transcript_30184	transcript_32758	transcript_27905	transcript_14060
transcript_14144	transcript_17300	transcript_38018	transcript_30367	transcript_32940	transcript_27947	transcript_14144
transcript_14160	transcript_17350	transcript_39005	transcript_30551	transcript_33047	transcript_28190	transcript_14160
transcript_14271	transcript_17490		transcript_30680	transcript_33141	transcript_28326	transcript_14271
transcript_14797	transcript_17529		transcript_31838	transcript_33612	transcript_28399	transcript_14797
transcript_14869	transcript_17624		transcript_32022	transcript_33676	transcript_28433	transcript_14869
transcript_15369	transcript_17827		transcript_32397	transcript_34107	transcript_28969	transcript_15369
transcript_15427	transcript_18327		transcript_32758	transcript_34355	transcript_29216	transcript_15427
transcript_15488	transcript_18451		transcript_33047	transcript_34571	transcript_29329	transcript_15488
transcript_15555	transcript_18492		transcript_33141	transcript_34872	transcript_30110	transcript_15555
transcript_15812	transcript_18591		transcript_33191	transcript_35055	transcript_30184	transcript_15812
transcript_16109	transcript_18598		transcript_33929	transcript_35110	transcript_30367	transcript_16109
transcript_16119	transcript_18703		transcript_34107	transcript_35118	transcript_30659	transcript_16119
transcript_16221	transcript_19384		transcript_34377	transcript_35648	transcript_30897	transcript_16221
transcript_16363	transcript_19646		transcript_34441	transcript_35987	transcript_31482	transcript_16363
transcript_16530	transcript_19981		transcript_34571	transcript_36022	transcript_31915	transcript_16530
transcript_16593	transcript_20173		transcript_34871	transcript_36441	transcript_32006	transcript_16593
transcript_16712	transcript_20505		transcript_34872	transcript_37136	transcript_32022	transcript_16712
transcript_16915	transcript_20531		transcript_35110	transcript_37320	transcript_32058	transcript_16915
transcript_17063	transcript_20858		transcript_35118	transcript_37552	transcript_32397	transcript_17063
transcript_17300	transcript_20922		transcript_35616	transcript_37677	transcript_32758	transcript_17300
transcript_17490	transcript_20998		transcript_36097	transcript_37757	transcript_32940	transcript_17490
transcript_17529	transcript_21170		transcript_36174	transcript_37824	transcript_33141	transcript_17529
transcript_17615	transcript_21192		transcript_36340	transcript_37873	transcript_33350	transcript_17615
transcript_17638	transcript_21380		transcript_36441	transcript_38082	transcript_33612	transcript_17638
transcript_17827	transcript_21485		transcript_37026	transcript_38573	transcript_33676	transcript_17827
transcript_18327	transcript_21535		transcript_37081	transcript_38614	transcript_34071	transcript_18327
transcript_18451	transcript_21553		transcript_37136	transcript_38781	transcript_34107	transcript_18451
transcript_18492	transcript_21558		transcript_37320	transcript_38783	transcript_34355	transcript_18492
transcript_18591	transcript_22287		transcript_37552	transcript_38987	transcript_34571	transcript_18591
transcript_18598	transcript_22479		transcript_37743	transcript_39005	transcript_34871	transcript_18598
transcript_18703	transcript_22949		transcript_37835	transcript_40145	transcript_34872	transcript_18703
transcript_18916	transcript_23423		transcript_37873		transcript_35055	transcript_18916
transcript_19384	transcript_23494		transcript_37942		transcript_35110	transcript_19384
transcript_19646	transcript_23824		transcript_37977		transcript_35118	transcript_19646
transcript_19981	transcript_24385		transcript_38018		transcript_35563	transcript_19981
transcript_20505	transcript_24568		transcript_38082		transcript_35800	transcript_20505
transcript_20519	transcript_24585		transcript_38231		transcript_35987	transcript_20519
transcript_20858	transcript_24734		transcript_38239		transcript_36022	transcript_20858
transcript_20922	transcript_26876		transcript_38395		transcript_36340	transcript_20922
transcript_20998	transcript_26966		transcript_38783		transcript_36441	transcript_20998
transcript_21170	transcript_27149		transcript_38943		transcript_37044	transcript_21170
transcript_21192	transcript_27356		transcript_39005		transcript_37320	transcript_21192
transcript_21380	transcript_27428		transcript_39703		transcript_37552	transcript_21380
transcript_21485	transcript_27942		transcript_40662		transcript_37677	transcript_21485
transcript_22067	transcript_28076				transcript_37743	transcript_22067
transcript_22287	transcript_28106				transcript_37824	transcript_22287
transcript_22479	transcript_28433				transcript_37835	transcript_22479
transcript_22519	transcript_29184				transcript_37942	transcript_22519
transcript_22828	transcript_29216				transcript_37977	transcript_22828
transcript_22949	transcript_29488				transcript_38077	transcript_22949
transcript_23254	transcript_29688				transcript_38082	transcript_23254
transcript_23384	transcript_29917				transcript_38231	transcript_23384
transcript_23423	transcript_30105				transcript_38573	transcript_23423
transcript_23494	transcript_30110				transcript_38605	transcript_23494
transcript_23824	transcript_30367				transcript_38614	transcript_23824
transcript_24364	transcript_30565				transcript_38783	transcript_24364
transcript_24385	transcript_30633				transcript_38987	transcript_24385
transcript_24527	transcript_30680				transcript_39005	transcript_24527
transcript_24568	transcript_30857				transcript_40145	transcript_24568
transcript_24585	transcript_31097				transcript_40662	transcript_24585
transcript_24734	transcript_31728				transcript_40974	transcript_24734
transcript_26876	transcript_31803					transcript_26876
transcript_26966	transcript_32022					transcript_26966
transcript_27315	transcript_32397					transcript_27315
transcript_27347	transcript_32731					transcript_27347
transcript_27428	transcript_33141					transcript_27428
transcript_27942	transcript_33503					transcript_27942
transcript_28076	transcript_33545					transcript_28076
transcript_28106	transcript_33612					transcript_28106
transcript_28433	transcript_33676					transcript_28433
transcript_29184	transcript_33795					transcript_29184
transcript_29216	transcript_33929					transcript_29216
transcript_29282	transcript_34191					transcript_29282
transcript_29488	transcript_34377					transcript_29488
transcript_30367	transcript_34441					transcript_30367
transcript_30633	transcript_34497					transcript_30633
transcript_30680	transcript_34543					transcript_30680
transcript_30857	transcript_34571					transcript_30857
transcript_31097	transcript_34872					transcript_31097
transcript_31728	transcript_35160					transcript_31728
transcript_31803	transcript_35282					transcript_31803
transcript_32397	transcript_35402					transcript_32397
transcript_32731	transcript_35853					transcript_32731
transcript_33141	transcript_35873					transcript_33141
transcript_33181	transcript_36174					transcript_33181
transcript_33254	transcript_36340					transcript_33254
transcript_33503	transcript_36450					transcript_33503
transcript_33545	transcript_36634					transcript_33545
transcript_33612	transcript_36742					transcript_33612
transcript_33795	transcript_36774					transcript_33795
transcript_33929	transcript_36967					transcript_33929
transcript_34355	transcript_37063					transcript_34355
transcript_34377	transcript_37136					transcript_34377
transcript_34497	transcript_37176					transcript_34497
transcript_34571	transcript_37320					transcript_34571
transcript_34860	transcript_37552					transcript_34860
transcript_34872	transcript_37584					transcript_34872
transcript_35055	transcript_37743					transcript_35055
transcript_35160	transcript_37942					transcript_35160
transcript_35648	transcript_37962					transcript_35648
transcript_35828	transcript_38018					transcript_35828
transcript_35873	transcript_38239					transcript_35873
transcript_36022	transcript_38269					transcript_36022
transcript_36174	transcript_38573					transcript_36174
transcript_36340	transcript_38835					transcript_36340
transcript_36441	transcript_38926					transcript_36441
transcript_36450	transcript_38943					transcript_36450
transcript_36634	transcript_38945					transcript_36634
transcript_36742	transcript_38987					transcript_36742
transcript_36774	transcript_40329					transcript_36774
transcript_36967	transcript_40662					transcript_36967
transcript_37044						transcript_37044
transcript_37063						transcript_37063
transcript_37176						transcript_37176
transcript_37320						transcript_37320
transcript_37584						transcript_37584
transcript_37743						transcript_37743
transcript_37757						transcript_37757
transcript_37942						transcript_37942
transcript_38018						transcript_38018
transcript_38239						transcript_38239
transcript_38269						transcript_38269
transcript_38573						transcript_38573
transcript_38783						transcript_38783
transcript_38926						transcript_38926
transcript_38945						transcript_38945
transcript_38987						transcript_38987
transcript_39070						transcript_39070
transcript_39210						transcript_39210
transcript_40124						transcript_40124
transcript_40329						transcript_40329
transcript_40662						transcript_40662
						transcript_1009
						transcript_1052
						transcript_2863
						transcript_6064
						transcript_8090
						transcript_9053
						transcript_9593
						transcript_10329
						transcript_10623
						transcript_10911
						transcript_13450
						transcript_13768
						transcript_15006
						transcript_16840
						transcript_17350
						transcript_17624
						transcript_20173
						transcript_20531
						transcript_21535
						transcript_21553
						transcript_21558
						transcript_27149
						transcript_27356
						transcript_29688
						transcript_29917
						transcript_30105
						transcript_30110
						transcript_30565
						transcript_32022
						transcript_33676
						transcript_34191
						transcript_34441
						transcript_34543
						transcript_35282
						transcript_35402
						transcript_35853
						transcript_37136
						transcript_37552
						transcript_37962
						transcript_38835
						transcript_38943
						transcript_65
						transcript_1013
						transcript_1288
						transcript_2581
						transcript_3147
						transcript_3286
						transcript_3816
						transcript_3872
						transcript_4833
						transcript_4862
						transcript_5182
						transcript_6176
						transcript_6618
						transcript_7813
						transcript_11421
						transcript_13055
						transcript_14600
						transcript_15016
						transcript_15364
						transcript_16457
						transcript_16459
						transcript_16577
						transcript_17204
						transcript_17627
						transcript_17903
						transcript_18505
						transcript_20557
						transcript_20796
						transcript_20797
						transcript_21155
						transcript_21234
						transcript_23322
						transcript_24320
						transcript_26260
						transcript_27020
						transcript_27269
						transcript_27905
						transcript_28248
						transcript_29236
						transcript_29329
						transcript_29552
						transcript_29673
						transcript_31838
						transcript_32758
						transcript_33794
						transcript_34071
						transcript_34107
						transcript_35110
						transcript_39005
						transcript_118
						transcript_623
						transcript_1065
						transcript_1305
						transcript_1388
						transcript_2099
						transcript_3341
						transcript_4542
						transcript_5209
						transcript_5295
						transcript_7152
						transcript_7781
						transcript_9134
						transcript_10843
						transcript_17471
						transcript_17872
						transcript_18952
						transcript_20598
						transcript_20895
						transcript_22236
						transcript_27947
						transcript_28558
						transcript_28969
						transcript_30184
						transcript_30551
						transcript_33047
						transcript_33191
						transcript_34871
						transcript_35118
						transcript_35616
						transcript_36097
						transcript_37026
						transcript_37081
						transcript_37835
						transcript_37873
						transcript_37977
						transcript_38082
						transcript_38231
						transcript_38395
						transcript_39703
						transcript_42
						transcript_723
						transcript_2086
						transcript_2577
						transcript_3015
						transcript_3171
						transcript_3781
						transcript_3813
						transcript_3948
						transcript_3958
						transcript_4011
						transcript_4704
						transcript_5040
						transcript_9092
						transcript_10318
						transcript_15891
						transcript_17298
						transcript_18510
						transcript_19117
						transcript_19609
						transcript_19685
						transcript_20059
						transcript_20694
						transcript_26462
						transcript_28399
						transcript_29014
						transcript_30897
						transcript_31482
						transcript_31915
						transcript_32480
						transcript_32940
						transcript_35987
						transcript_37677
						transcript_37824
						transcript_38614
						transcript_38781
						transcript_40145
						transcript_88
						transcript_423
						transcript_2829
						transcript_2948
						transcript_3347
						transcript_6702
						transcript_10884
						transcript_13469
						transcript_17157
						transcript_18186
						transcript_19475
						transcript_20814
						transcript_21184
						transcript_24843
						transcript_25562
						transcript_28190
						transcript_28326
						transcript_30659
						transcript_32006
						transcript_32058
						transcript_33350
						transcript_35563
						transcript_35800
						transcript_38077
						transcript_38605
						transcript_40974
