# Supplementary material for: Comprehensive Transcriptome Analysis of Stem-Differentiating Xylem Upon Compression Stress in Cunninghamia Lanceolata
Source: Front Genet. 2022 Mar 3;13:843269. doi: 10.3389/fgene.2022.843269 (PMC8927042; doi:10.3389/fgene.2022.843269)
Supplement: Supplementary file 1 [file DataSheet1.ZIP › Supplementary_Table/Supplementary_Table_17.xlsx]

## Sheet: Pearson_correlation 
Pearson correlation coefficient between the expression level of differentially expressed lncRNA and the expression level of differentially expressed coding gene(r>0.9)
lncRNA	coding_gene	cor	pvalue
transcript_101	transcript_10013	0.936584	8.18e-07
transcript_101	transcript_10046	0.951585	1.67e-07
transcript_101	transcript_10078	0.912164	5.47e-06
transcript_101	transcript_1010	0.944445	3.76e-07
transcript_101	transcript_10100	0.917942	3.69e-06
transcript_101	transcript_10108	0.939714	6.08e-07
transcript_101	transcript_10131	0.932178	1.21e-06
transcript_101	transcript_10154	0.948997	2.28e-07
transcript_101	transcript_10183	0.95961	5.74e-08
transcript_101	transcript_10202	0.937442	7.56e-07
transcript_101	transcript_10262	0.910172	6.24e-06
transcript_101	transcript_10269	0.910615	6.06e-06
transcript_101	transcript_10347	0.923633	2.43e-06
transcript_101	transcript_1041	0.905516	8.36e-06
transcript_101	transcript_10482	0.930678	1.38e-06
transcript_101	transcript_10489	0.939929	5.96e-07
transcript_101	transcript_10508	0.917479	3.81e-06
transcript_101	transcript_10545	0.917581	3.78e-06
transcript_101	transcript_10546	0.927481	1.79e-06
transcript_101	transcript_10583	0.962598	3.65e-08
transcript_101	transcript_10605	0.945819	3.25e-07
transcript_101	transcript_10648	0.926008	2.02e-06
transcript_101	transcript_10676	0.916624	4.04e-06
transcript_101	transcript_10692	0.94364	4.1e-07
transcript_101	transcript_10713	0.929772	1.49e-06
transcript_101	transcript_10714	0.923703	2.41e-06
transcript_101	transcript_1073	0.943489	4.16e-07
transcript_101	transcript_10745	0.927396	1.81e-06
transcript_101	transcript_10787	0.929025	1.58e-06
transcript_101	transcript_10800	0.925616	2.08e-06
transcript_101	transcript_10834	0.940685	5.53e-07
transcript_101	transcript_10891	0.928895	1.6e-06
transcript_101	transcript_10905	0.922343	2.67e-06
transcript_101	transcript_10961	0.915677	4.32e-06
transcript_101	transcript_10963	0.929784	1.49e-06
transcript_101	transcript_11001	0.947169	2.8e-07
transcript_101	transcript_11037	0.902849	9.82e-06
transcript_101	transcript_11050	0.930136	1.44e-06
transcript_101	transcript_11064	0.907859	7.23e-06
transcript_101	transcript_11068	0.926567	1.93e-06
transcript_101	transcript_11077	0.913489	5.01e-06
transcript_101	transcript_11152	0.905858	8.18e-06
transcript_101	transcript_11190	0.933458	1.08e-06
transcript_101	transcript_11194	0.958089	7.15e-08
transcript_101	transcript_11200	0.956131	9.36e-08
transcript_101	transcript_1124	0.94002	5.9e-07
transcript_101	transcript_11261	0.955383	1.03e-07
transcript_101	transcript_1135	0.931519	1.28e-06
transcript_101	transcript_11387	0.952388	1.52e-07
transcript_101	transcript_1141	0.941924	4.88e-07
transcript_101	transcript_11425	0.944359	3.8e-07
transcript_101	transcript_11507	0.952955	1.41e-07
transcript_101	transcript_11615	0.953766	1.28e-07
transcript_101	transcript_11626	0.915025	4.52e-06
transcript_101	transcript_11646	0.954038	1.23e-07
transcript_101	transcript_11776	0.933967	1.04e-06
transcript_101	transcript_11797	0.956586	8.8e-08
transcript_101	transcript_11906	0.907924	7.2e-06
transcript_101	transcript_1204	0.957337	7.94e-08
transcript_101	transcript_12086	0.926618	1.92e-06
transcript_101	transcript_12124	0.910459	6.12e-06
transcript_101	transcript_12279	-0.904102	9.11e-06
transcript_101	transcript_12349	0.918245	3.61e-06
transcript_101	transcript_12381	0.951008	1.8e-07
transcript_101	transcript_12402	0.909283	6.6e-06
transcript_101	transcript_12450	0.919452	3.31e-06
transcript_101	transcript_12452	0.900534	1.12e-05
transcript_101	transcript_1253	0.903089	9.68e-06
transcript_101	transcript_12570	0.940698	5.52e-07
transcript_101	transcript_12573	0.947419	2.72e-07
transcript_101	transcript_1266	0.922652	2.61e-06
transcript_101	transcript_12701	0.949968	2.03e-07
transcript_101	transcript_12757	0.921234	2.9e-06
transcript_101	transcript_1278	0.962019	3.99e-08
transcript_101	transcript_12785	0.966956	1.75e-08
transcript_101	transcript_12898	0.947948	2.57e-07
transcript_101	transcript_129	0.943093	4.33e-07
transcript_101	transcript_1295	0.910543	6.09e-06
transcript_101	transcript_13002	0.939728	6.07e-07
transcript_101	transcript_13114	0.940669	5.54e-07
transcript_101	transcript_1313	0.941752	4.97e-07
transcript_101	transcript_13266	0.942013	4.84e-07
transcript_101	transcript_1327	0.944602	3.7e-07
transcript_101	transcript_13280	0.947692	2.64e-07
transcript_101	transcript_13317	0.948155	2.51e-07
transcript_101	transcript_13426	0.917895	3.7e-06
transcript_101	transcript_13461	0.947749	2.62e-07
transcript_101	transcript_13501	0.946344	3.07e-07
transcript_101	transcript_13534	0.952004	1.59e-07
transcript_101	transcript_13603	0.927111	1.85e-06
transcript_101	transcript_13700	0.93953	6.19e-07
transcript_101	transcript_13735	0.904504	8.89e-06
transcript_101	transcript_13747	0.936862	7.98e-07
transcript_101	transcript_1391	0.923517	2.45e-06
transcript_101	transcript_13911	0.937572	7.46e-07
transcript_101	transcript_1398	0.934978	9.47e-07
transcript_101	transcript_13996	0.963749	3.03e-08
transcript_101	transcript_1401	0.928277	1.68e-06
transcript_101	transcript_14047	0.91862	3.51e-06
transcript_101	transcript_14052	0.9503	1.95e-07
transcript_101	transcript_14058	0.930053	1.45e-06
transcript_101	transcript_14075	0.943823	4.02e-07
transcript_101	transcript_14123	0.920657	3.03e-06
transcript_101	transcript_1416	0.914984	4.53e-06
transcript_101	transcript_14206	0.927358	1.81e-06
transcript_101	transcript_14399	0.915456	4.39e-06
transcript_101	transcript_1441	0.930462	1.4e-06
transcript_101	transcript_14426	0.903006	9.73e-06
transcript_101	transcript_1443	0.929443	1.53e-06
transcript_101	transcript_1444	0.923484	2.45e-06
transcript_101	transcript_14459	0.915499	4.37e-06
transcript_101	transcript_14524	0.952292	1.54e-07
transcript_101	transcript_14553	0.947585	2.67e-07
transcript_101	transcript_14603	0.914362	4.73e-06
transcript_101	transcript_1461	0.945112	3.51e-07
transcript_101	transcript_1462	0.932563	1.17e-06
transcript_101	transcript_14627	0.936025	8.62e-07
transcript_101	transcript_14628	0.950386	1.93e-07
transcript_101	transcript_14670	0.958185	7.05e-08
transcript_101	transcript_14795	-0.914247	4.76e-06
transcript_101	transcript_14855	0.931839	1.25e-06
transcript_101	transcript_1498	0.907743	7.28e-06
transcript_101	transcript_15078	0.913665	4.95e-06
transcript_101	transcript_15090	0.937453	7.55e-07
transcript_101	transcript_15112	0.920193	3.14e-06
transcript_101	transcript_15153	0.949116	2.24e-07
transcript_101	transcript_15156	0.957875	7.37e-08
transcript_101	transcript_1517	0.919371	3.33e-06
transcript_101	transcript_15307	0.952028	1.59e-07
transcript_101	transcript_15367	0.940523	5.62e-07
transcript_101	transcript_15422	0.922431	2.66e-06
transcript_101	transcript_15433	0.94347	4.17e-07
transcript_101	transcript_15492	0.920164	3.14e-06
transcript_101	transcript_15521	0.926649	1.92e-06
transcript_101	transcript_15700	0.905795	8.21e-06
transcript_101	transcript_15775	0.937608	7.44e-07
transcript_101	transcript_16057	0.926583	1.93e-06
transcript_101	transcript_16123	0.961624	4.24e-08
transcript_101	transcript_1617	0.942989	4.38e-07
transcript_101	transcript_16200	0.907606	7.34e-06
transcript_101	transcript_1628	0.951768	1.64e-07
transcript_101	transcript_16340	0.92074	3.01e-06
transcript_101	transcript_16352	0.910547	6.09e-06
transcript_101	transcript_16498	0.973393	4.84e-09
transcript_101	transcript_16656	0.915606	4.34e-06
transcript_101	transcript_16690	0.974928	3.4e-09
transcript_101	transcript_16759	0.914578	4.66e-06
transcript_101	transcript_16768	0.909866	6.36e-06
transcript_101	transcript_16794	0.917258	3.87e-06
transcript_101	transcript_16815	0.956024	9.49e-08
transcript_101	transcript_16830	0.947281	2.77e-07
transcript_101	transcript_16895	0.932201	1.21e-06
transcript_101	transcript_16959	0.949142	2.24e-07
transcript_101	transcript_1699	0.930034	1.45e-06
transcript_101	transcript_17007	0.931479	1.29e-06
transcript_101	transcript_17080	0.941951	4.87e-07
transcript_101	transcript_1713	0.941178	5.26e-07
transcript_101	transcript_17329	0.975374	3.05e-09
transcript_101	transcript_17336	0.942364	4.67e-07
transcript_101	transcript_17828	0.93313	1.12e-06
transcript_101	transcript_1793	0.919479	3.3e-06
transcript_101	transcript_1797	0.940949	5.39e-07
transcript_101	transcript_180	0.94922	2.22e-07
transcript_101	transcript_18201	0.964284	2.77e-08
transcript_101	transcript_18202	0.943072	4.34e-07
transcript_101	transcript_18265	0.9461	3.15e-07
transcript_101	transcript_1832	0.926347	1.96e-06
transcript_101	transcript_18385	0.911119	5.86e-06
transcript_101	transcript_1841	0.928966	1.59e-06
transcript_101	transcript_1844	0.972288	6.16e-09
transcript_101	transcript_1848	0.954545	1.15e-07
transcript_101	transcript_18545	0.916363	4.12e-06
transcript_101	transcript_18637	0.90125	1.08e-05
transcript_101	transcript_18737	0.906169	8.03e-06
transcript_101	transcript_19162	0.932534	1.18e-06
transcript_101	transcript_19410	0.911307	5.79e-06
transcript_101	transcript_19440	0.936875	7.97e-07
transcript_101	transcript_19469	0.951851	1.62e-07
transcript_101	transcript_19527	0.945725	3.28e-07
transcript_101	transcript_19654	0.91674	4.01e-06
transcript_101	transcript_19720	0.950505	1.91e-07
transcript_101	transcript_1976	0.95264	1.47e-07
transcript_101	transcript_19904	0.914221	4.77e-06
transcript_101	transcript_2002	0.938123	7.09e-07
transcript_101	transcript_20251	0.901346	1.07e-05
transcript_101	transcript_20564	0.916675	4.03e-06
transcript_101	transcript_2107	0.923313	2.49e-06
transcript_101	transcript_21386	0.935492	9.04e-07
transcript_101	transcript_2143	0.929313	1.54e-06
transcript_101	transcript_21499	0.940933	5.39e-07
transcript_101	transcript_21501	0.969009	1.2e-08
transcript_101	transcript_21561	0.933458	1.08e-06
transcript_101	transcript_21681	0.925073	2.17e-06
transcript_101	transcript_2173	0.928568	1.64e-06
transcript_101	transcript_21753	0.926713	1.91e-06
transcript_101	transcript_21866	0.908503	6.94e-06
transcript_101	transcript_2207	0.929679	1.5e-06
transcript_101	transcript_223	0.916053	4.21e-06
transcript_101	transcript_2236	0.954561	1.15e-07
transcript_101	transcript_22362	0.947163	2.8e-07
transcript_101	transcript_22401	0.928794	1.61e-06
transcript_101	transcript_2255	0.933339	1.1e-06
transcript_101	transcript_2275	0.919618	3.27e-06
transcript_101	transcript_23147	0.946656	2.96e-07
transcript_101	transcript_2315	0.9418	4.95e-07
transcript_101	transcript_232	0.972879	5.42e-09
transcript_101	transcript_23218	0.95261	1.48e-07
transcript_101	transcript_233	0.918303	3.59e-06
transcript_101	transcript_2378	0.924462	2.28e-06
transcript_101	transcript_24092	0.960123	5.33e-08
transcript_101	transcript_2417	0.908218	7.06e-06
transcript_101	transcript_2418	0.941396	5.15e-07
transcript_101	transcript_2419	0.932516	1.18e-06
transcript_101	transcript_24424	0.914134	4.8e-06
transcript_101	transcript_2446	0.906015	8.1e-06
transcript_101	transcript_24546	0.904963	8.64e-06
transcript_101	transcript_24681	0.941107	5.3e-07
transcript_101	transcript_2470	0.939751	6.06e-07
transcript_101	transcript_2477	0.913163	5.12e-06
transcript_101	transcript_2524	0.943202	4.29e-07
transcript_101	transcript_2530	0.962287	3.83e-08
transcript_101	transcript_25417	0.926986	1.87e-06
transcript_101	transcript_2590	0.919373	3.33e-06
transcript_101	transcript_25935	0.93764	7.42e-07
transcript_101	transcript_2615	0.948889	2.3e-07
transcript_101	transcript_2622	0.946947	2.87e-07
transcript_101	transcript_26241	0.92741	1.8e-06
transcript_101	transcript_26352	0.920118	3.15e-06
transcript_101	transcript_26713	0.931827	1.25e-06
transcript_101	transcript_2679	0.909238	6.62e-06
transcript_101	transcript_26843	0.930108	1.45e-06
transcript_101	transcript_2717	0.909219	6.63e-06
transcript_101	transcript_27239	0.953302	1.35e-07
transcript_101	transcript_27279	0.939235	6.37e-07
transcript_101	transcript_27350	0.952264	1.54e-07
transcript_101	transcript_27388	0.901526	1.06e-05
transcript_101	transcript_27415	0.94094	5.39e-07
transcript_101	transcript_2746	0.921988	2.75e-06
transcript_101	transcript_27504	0.905315	8.46e-06
transcript_101	transcript_27517	0.950331	1.95e-07
transcript_101	transcript_2754	0.948985	2.28e-07
transcript_101	transcript_27574	0.945479	3.37e-07
transcript_101	transcript_2773	0.933752	1.06e-06
transcript_101	transcript_2785	0.954084	1.23e-07
transcript_101	transcript_2797	0.971446	7.36e-09
transcript_101	transcript_2810	0.936023	8.62e-07
transcript_101	transcript_2811	0.918319	3.59e-06
transcript_101	transcript_28151	0.91175	5.63e-06
transcript_101	transcript_2844	0.966437	1.92e-08
transcript_101	transcript_2850	0.912134	5.49e-06
transcript_101	transcript_28620	0.938628	6.75e-07
transcript_101	transcript_2887	0.937838	7.28e-07
transcript_101	transcript_2901	0.904975	8.64e-06
transcript_101	transcript_29113	0.906224	8e-06
transcript_101	transcript_29371	0.915392	4.4e-06
transcript_101	transcript_29383	0.908419	6.97e-06
transcript_101	transcript_29508	0.914727	4.61e-06
transcript_101	transcript_29978	0.902564	9.99e-06
transcript_101	transcript_3017	0.957673	7.58e-08
transcript_101	transcript_3055	0.937034	7.85e-07
transcript_101	transcript_3061	0.904001	9.16e-06
transcript_101	transcript_3077	0.951144	1.77e-07
transcript_101	transcript_3094	0.936514	8.24e-07
transcript_101	transcript_3110	0.947317	2.75e-07
transcript_101	transcript_3138	0.953092	1.39e-07
transcript_101	transcript_31776	0.96356	3.12e-08
transcript_101	transcript_3201	0.910233	6.21e-06
transcript_101	transcript_3235	0.917628	3.77e-06
transcript_101	transcript_3236	0.960076	5.36e-08
transcript_101	transcript_3242	0.920166	3.14e-06
transcript_101	transcript_325	0.921968	2.75e-06
transcript_101	transcript_3276	0.907276	7.49e-06
transcript_101	transcript_328	0.940623	5.56e-07
transcript_101	transcript_3359	0.908744	6.83e-06
transcript_101	transcript_3373	0.904878	8.69e-06
transcript_101	transcript_3382	0.933537	1.08e-06
transcript_101	transcript_3407	0.936463	8.28e-07
transcript_101	transcript_3410	0.924456	2.28e-06
transcript_101	transcript_3438	0.937807	7.3e-07
transcript_101	transcript_3447	0.944753	3.64e-07
transcript_101	transcript_3505	0.945934	3.21e-07
transcript_101	transcript_3563	0.922486	2.65e-06
transcript_101	transcript_3602	0.950367	1.94e-07
transcript_101	transcript_3607	0.915181	4.47e-06
transcript_101	transcript_3629	0.94167	5.01e-07
transcript_101	transcript_3717	0.926443	1.95e-06
transcript_101	transcript_3768	0.941888	4.9e-07
transcript_101	transcript_3788	0.903868	9.24e-06
transcript_101	transcript_3802	0.91208	5.5e-06
transcript_101	transcript_3823	0.903822	9.26e-06
transcript_101	transcript_3833	0.951973	1.6e-07
transcript_101	transcript_3834	0.903263	9.58e-06
transcript_101	transcript_3927	0.928722	1.62e-06
transcript_101	transcript_3943	0.921378	2.87e-06
transcript_101	transcript_3951	0.902108	1.03e-05
transcript_101	transcript_3965	0.952499	1.5e-07
transcript_101	transcript_3968	0.959199	6.1e-08
transcript_101	transcript_40081	0.94281	4.46e-07
transcript_101	transcript_4090	0.953762	1.28e-07
transcript_101	transcript_4093	0.932943	1.13e-06
transcript_101	transcript_4128	0.938152	7.07e-07
transcript_101	transcript_4154	0.934833	9.6e-07
transcript_101	transcript_4168	0.96755	1.57e-08
transcript_101	transcript_4185	0.960784	4.82e-08
transcript_101	transcript_4254	0.953793	1.27e-07
transcript_101	transcript_4269	0.948918	2.3e-07
transcript_101	transcript_4279	0.946039	3.17e-07
transcript_101	transcript_4322	0.956892	8.44e-08
transcript_101	transcript_4330	0.923708	2.41e-06
transcript_101	transcript_4331	0.959206	6.09e-08
transcript_101	transcript_4393	0.955114	1.07e-07
transcript_101	transcript_4409	0.967386	1.62e-08
transcript_101	transcript_447	0.900726	1.11e-05
transcript_101	transcript_4474	0.914612	4.65e-06
transcript_101	transcript_45	0.946622	2.97e-07
transcript_101	transcript_4573	0.96458	2.64e-08
transcript_101	transcript_458	0.947932	2.57e-07
transcript_101	transcript_4595	0.941933	4.88e-07
transcript_101	transcript_46	0.9499	2.05e-07
transcript_101	transcript_4608	0.903911	9.21e-06
transcript_101	transcript_4611	0.964287	2.77e-08
transcript_101	transcript_4636	0.922222	2.7e-06
transcript_101	transcript_4638	0.925819	2.05e-06
transcript_101	transcript_4658	0.949154	2.23e-07
transcript_101	transcript_4667	0.927214	1.83e-06
transcript_101	transcript_4677	0.920605	3.04e-06
transcript_101	transcript_4731	0.960448	5.08e-08
transcript_101	transcript_478	0.931008	1.34e-06
transcript_101	transcript_4798	0.913849	4.89e-06
transcript_101	transcript_4825	0.915295	4.43e-06
transcript_101	transcript_4827	0.945383	3.4e-07
transcript_101	transcript_4890	0.936504	8.24e-07
transcript_101	transcript_4917	0.933883	1.04e-06
transcript_101	transcript_4929	0.921467	2.85e-06
transcript_101	transcript_494	0.946503	3.01e-07
transcript_101	transcript_4949	0.938954	6.55e-07
transcript_101	transcript_495	0.903438	9.48e-06
transcript_101	transcript_4954	0.914284	4.75e-06
transcript_101	transcript_4996	0.937009	7.87e-07
transcript_101	transcript_5031	0.913646	4.96e-06
transcript_101	transcript_5066	0.94351	4.15e-07
transcript_101	transcript_5076	0.946188	3.12e-07
transcript_101	transcript_5133	0.93993	5.95e-07
transcript_101	transcript_5135	0.932616	1.17e-06
transcript_101	transcript_5147	0.935422	9.1e-07
transcript_101	transcript_5163	0.93509	9.38e-07
transcript_101	transcript_5226	0.918994	3.42e-06
transcript_101	transcript_5258	0.950634	1.88e-07
transcript_101	transcript_5263	0.933278	1.1e-06
transcript_101	transcript_5282	0.928566	1.64e-06
transcript_101	transcript_5283	0.910804	5.99e-06
transcript_101	transcript_5300	0.958244	6.99e-08
transcript_101	transcript_5368	0.935793	8.8e-07
transcript_101	transcript_537	0.925254	2.14e-06
transcript_101	transcript_5382	0.968912	1.22e-08
transcript_101	transcript_549	0.916493	4.08e-06
transcript_101	transcript_5492	0.906504	7.86e-06
transcript_101	transcript_5497	0.916306	4.13e-06
transcript_101	transcript_5533	0.951082	1.78e-07
transcript_101	transcript_5545	0.941531	5.08e-07
transcript_101	transcript_5585	0.915506	4.37e-06
transcript_101	transcript_5597	0.969859	1.01e-08
transcript_101	transcript_5625	0.952909	1.42e-07
transcript_101	transcript_5638	0.949807	2.07e-07
transcript_101	transcript_5655	0.925906	2.03e-06
transcript_101	transcript_5706	0.945769	3.27e-07
transcript_101	transcript_5741	0.927843	1.74e-06
transcript_101	transcript_5814	0.911478	5.73e-06
transcript_101	transcript_582	0.928121	1.7e-06
transcript_101	transcript_5876	0.939581	6.16e-07
transcript_101	transcript_5882	0.910829	5.98e-06
transcript_101	transcript_5891	0.923197	2.51e-06
transcript_101	transcript_5985	0.927635	1.77e-06
transcript_101	transcript_5992	0.929353	1.54e-06
transcript_101	transcript_6025	0.909869	6.36e-06
transcript_101	transcript_6090	0.948492	2.41e-07
transcript_101	transcript_6156	0.908348	7.01e-06
transcript_101	transcript_6160	0.91344	5.03e-06
transcript_101	transcript_6177	0.918102	3.64e-06
transcript_101	transcript_6183	0.927379	1.81e-06
transcript_101	transcript_6231	0.964356	2.74e-08
transcript_101	transcript_6246	0.948375	2.44e-07
transcript_101	transcript_6301	0.946174	3.12e-07
transcript_101	transcript_6346	0.938831	6.62e-07
transcript_101	transcript_6349	0.948903	2.3e-07
transcript_101	transcript_6355	0.929677	1.5e-06
transcript_101	transcript_6403	0.910393	6.15e-06
transcript_101	transcript_6420	0.931512	1.28e-06
transcript_101	transcript_6439	0.93344	1.09e-06
transcript_101	transcript_644	0.936751	8.06e-07
transcript_101	transcript_6446	0.933689	1.06e-06
transcript_101	transcript_6475	0.948285	2.47e-07
transcript_101	transcript_6527	0.94922	2.22e-07
transcript_101	transcript_6538	0.920756	3.01e-06
transcript_101	transcript_657	0.94794	2.57e-07
transcript_101	transcript_6602	0.935485	9.05e-07
transcript_101	transcript_6626	0.901055	1.09e-05
transcript_101	transcript_6738	0.960491	5.04e-08
transcript_101	transcript_6739	0.921701	2.81e-06
transcript_101	transcript_6740	0.957854	7.39e-08
transcript_101	transcript_6749	0.935709	8.87e-07
transcript_101	transcript_6836	0.910561	6.08e-06
transcript_101	transcript_6857	0.96489	2.51e-08
transcript_101	transcript_6952	0.924723	2.23e-06
transcript_101	transcript_6973	0.921642	2.82e-06
transcript_101	transcript_7096	0.9657	2.18e-08
transcript_101	transcript_7098	0.955886	9.67e-08
transcript_101	transcript_713	0.945735	3.28e-07
transcript_101	transcript_7131	0.934551	9.85e-07
transcript_101	transcript_7165	0.913923	4.87e-06
transcript_101	transcript_7167	0.949116	2.24e-07
transcript_101	transcript_7172	0.929368	1.54e-06
transcript_101	transcript_7175	0.927045	1.86e-06
transcript_101	transcript_721	0.941785	4.95e-07
transcript_101	transcript_7216	0.927294	1.82e-06
transcript_101	transcript_725	0.919508	3.3e-06
transcript_101	transcript_7254	0.918851	3.45e-06
transcript_101	transcript_7272	0.941907	4.89e-07
transcript_101	transcript_7280	0.941495	5.1e-07
transcript_101	transcript_7282	0.912722	5.28e-06
transcript_101	transcript_7322	0.900038	1.16e-05
transcript_101	transcript_7337	0.913227	5.1e-06
transcript_101	transcript_7355	0.965868	2.12e-08
transcript_101	transcript_737	0.942342	4.68e-07
transcript_101	transcript_7406	0.959641	5.72e-08
transcript_101	transcript_7465	0.932286	1.2e-06
transcript_101	transcript_7495	0.94423	3.85e-07
transcript_101	transcript_7499	0.941411	5.14e-07
transcript_101	transcript_7520	0.924705	2.23e-06
transcript_101	transcript_758	0.91939	3.32e-06
transcript_101	transcript_7590	0.920089	3.16e-06
transcript_101	transcript_7593	0.924907	2.2e-06
transcript_101	transcript_7620	0.916476	4.09e-06
transcript_101	transcript_7713	0.916117	4.19e-06
transcript_101	transcript_7719	0.936355	8.36e-07
transcript_101	transcript_7732	0.966131	2.03e-08
transcript_101	transcript_7745	0.968845	1.23e-08
transcript_101	transcript_7755	0.918706	3.49e-06
transcript_101	transcript_7770	0.910479	6.11e-06
transcript_101	transcript_7785	0.920139	3.15e-06
transcript_101	transcript_7788	0.926349	1.96e-06
transcript_101	transcript_7796	0.950884	1.82e-07
transcript_101	transcript_7809	0.958156	7.08e-08
transcript_101	transcript_7810	0.941473	5.11e-07
transcript_101	transcript_7820	0.927443	1.8e-06
transcript_101	transcript_7826	0.940199	5.8e-07
transcript_101	transcript_7862	0.917204	3.88e-06
transcript_101	transcript_7876	0.917681	3.76e-06
transcript_101	transcript_7942	0.948394	2.44e-07
transcript_101	transcript_7962	0.904495	8.89e-06
transcript_101	transcript_7999	0.941544	5.07e-07
transcript_101	transcript_8010	0.933282	1.1e-06
transcript_101	transcript_8040	0.919176	3.38e-06
transcript_101	transcript_8069	0.930143	1.44e-06
transcript_101	transcript_8081	0.938704	6.7e-07
transcript_101	transcript_8138	0.94039	5.69e-07
transcript_101	transcript_8191	0.952943	1.42e-07
transcript_101	transcript_8193	0.934862	9.57e-07
transcript_101	transcript_8273	0.922445	2.65e-06
transcript_101	transcript_8274	0.92025	3.12e-06
transcript_101	transcript_8375	0.96556	2.24e-08
transcript_101	transcript_8380	0.948801	2.33e-07
transcript_101	transcript_8393	0.937212	7.72e-07
transcript_101	transcript_843	0.934204	1.02e-06
transcript_101	transcript_8434	0.932787	1.15e-06
transcript_101	transcript_8439	0.903068	9.69e-06
transcript_101	transcript_846	0.901054	1.09e-05
transcript_101	transcript_8487	0.944007	3.94e-07
transcript_101	transcript_85	0.927955	1.73e-06
transcript_101	transcript_8509	0.959328	5.99e-08
transcript_101	transcript_8545	0.953692	1.29e-07
transcript_101	transcript_8597	0.910576	6.07e-06
transcript_101	transcript_86	0.931037	1.34e-06
transcript_101	transcript_863	0.922197	2.7e-06
transcript_101	transcript_8756	0.949143	2.24e-07
transcript_101	transcript_8781	0.932556	1.17e-06
transcript_101	transcript_8786	0.912029	5.52e-06
transcript_101	transcript_8792	0.958806	6.45e-08
transcript_101	transcript_8802	0.916409	4.11e-06
transcript_101	transcript_8816	0.94562	3.32e-07
transcript_101	transcript_8821	0.925627	2.08e-06
transcript_101	transcript_888	0.923898	2.38e-06
transcript_101	transcript_8896	0.933453	1.09e-06
transcript_101	transcript_8928	0.962944	3.45e-08
transcript_101	transcript_8949	0.923286	2.49e-06
transcript_101	transcript_8976	0.940421	5.67e-07
transcript_101	transcript_9007	0.912719	5.28e-06
transcript_101	transcript_9042	0.933031	1.13e-06
transcript_101	transcript_905	0.9665	1.9e-08
transcript_101	transcript_9139	0.937859	7.26e-07
transcript_101	transcript_9214	0.926001	2.02e-06
transcript_101	transcript_9246	0.948522	2.4e-07
transcript_101	transcript_9317	0.908885	6.77e-06
transcript_101	transcript_9368	0.953	1.41e-07
transcript_101	transcript_94	0.944258	3.84e-07
transcript_101	transcript_9421	0.935885	8.73e-07
transcript_101	transcript_9423	0.912233	5.45e-06
transcript_101	transcript_9478	0.959864	5.53e-08
transcript_101	transcript_9487	0.923853	2.38e-06
transcript_101	transcript_9488	0.932151	1.22e-06
transcript_101	transcript_9522	0.909746	6.41e-06
transcript_101	transcript_9537	0.906085	8.07e-06
transcript_101	transcript_9558	0.967485	1.59e-08
transcript_101	transcript_9627	0.906405	7.91e-06
transcript_101	transcript_9631	0.965141	2.4e-08
transcript_101	transcript_9636	0.947111	2.82e-07
transcript_101	transcript_9640	0.971674	7.02e-09
transcript_101	transcript_9700	0.949023	2.27e-07
transcript_101	transcript_9707	0.90609	8.07e-06
transcript_101	transcript_973	0.932414	1.19e-06
transcript_101	transcript_9770	0.9441	3.9e-07
transcript_101	transcript_9777	0.905098	8.57e-06
transcript_101	transcript_9792	0.916642	4.04e-06
transcript_101	transcript_9835	0.959114	6.17e-08
transcript_101	transcript_9853	0.920899	2.98e-06
transcript_101	transcript_987	0.931024	1.34e-06
transcript_101	transcript_9916	0.949415	2.17e-07
transcript_101	transcript_9975	0.938784	6.65e-07
transcript_101	transcript_10729	0.930214	1.43e-06
transcript_101	transcript_1091	0.91814	3.63e-06
transcript_101	transcript_10937	0.928464	1.66e-06
transcript_101	transcript_11015	0.936216	8.47e-07
transcript_101	transcript_11444	0.900122	1.15e-05
transcript_101	transcript_13670	0.977455	1.81e-09
transcript_101	transcript_1374	0.923701	2.41e-06
transcript_101	transcript_14286	0.962368	3.78e-08
transcript_101	transcript_15098	0.928919	1.6e-06
transcript_101	transcript_1674	0.918212	3.62e-06
transcript_101	transcript_17044	0.90919	6.64e-06
transcript_101	transcript_17426	0.922444	2.65e-06
transcript_101	transcript_17475	0.922404	2.66e-06
transcript_101	transcript_1981	0.904339	8.98e-06
transcript_101	transcript_2300	0.922814	2.58e-06
transcript_101	transcript_2567	0.914736	4.61e-06
transcript_101	transcript_2882	0.931824	1.25e-06
transcript_101	transcript_2904	0.917713	3.75e-06
transcript_101	transcript_30509	0.960284	5.2e-08
transcript_101	transcript_3844	0.903911	9.21e-06
transcript_101	transcript_4035	0.904499	8.89e-06
transcript_101	transcript_4122	0.922047	2.73e-06
transcript_101	transcript_5186	0.934072	1.03e-06
transcript_101	transcript_628	0.946273	3.09e-07
transcript_101	transcript_6677	0.936418	8.31e-07
transcript_101	transcript_6948	0.907983	7.17e-06
transcript_101	transcript_7037	0.931926	1.24e-06
transcript_101	transcript_7815	0.947578	2.67e-07
transcript_101	transcript_10987	0.910765	6e-06
transcript_101	transcript_10992	0.911299	5.8e-06
transcript_101	transcript_11300	0.921511	2.85e-06
transcript_101	transcript_11395	0.943957	3.96e-07
transcript_101	transcript_13240	0.927048	1.86e-06
transcript_101	transcript_15935	0.909338	6.58e-06
transcript_101	transcript_1694	0.917725	3.74e-06
transcript_101	transcript_1769	0.911857	5.59e-06
transcript_101	transcript_19565	0.913309	5.07e-06
transcript_101	transcript_1992	0.907366	7.45e-06
transcript_101	transcript_2551	0.918814	3.46e-06
transcript_101	transcript_2575	0.930769	1.37e-06
transcript_101	transcript_2640	0.920251	3.12e-06
transcript_101	transcript_27725	0.912991	5.18e-06
transcript_101	transcript_2869	0.929378	1.54e-06
transcript_101	transcript_36052	0.925243	2.14e-06
transcript_101	transcript_3850	0.931043	1.34e-06
transcript_101	transcript_4078	0.955988	9.54e-08
transcript_101	transcript_4084	0.926746	1.9e-06
transcript_101	transcript_4105	0.94736	2.74e-07
transcript_101	transcript_4420	0.908962	6.74e-06
transcript_101	transcript_4796	0.947673	2.65e-07
transcript_101	transcript_480	0.903736	9.31e-06
transcript_101	transcript_5168	0.91498	4.53e-06
transcript_101	transcript_5309	0.932718	1.16e-06
transcript_101	transcript_5494	0.916513	4.08e-06
transcript_101	transcript_6748	0.90471	8.78e-06
transcript_101	transcript_6855	0.908129	7.1e-06
transcript_101	transcript_6989	0.922161	2.71e-06
transcript_101	transcript_7267	0.925267	2.14e-06
transcript_101	transcript_7778	0.92118	2.92e-06
transcript_101	transcript_79	0.961695	4.2e-08
transcript_101	transcript_8043	0.953691	1.29e-07
transcript_101	transcript_823	0.922901	2.56e-06
transcript_101	transcript_8598	0.923572	2.44e-06
transcript_101	transcript_9000	0.956997	8.32e-08
transcript_101	transcript_9764	0.900118	1.15e-05
transcript_101	transcript_11596	0.920674	3.03e-06
transcript_101	transcript_12065	0.92626	1.98e-06
transcript_101	transcript_14423	0.911597	5.68e-06
transcript_101	transcript_15103	0.904003	9.16e-06
transcript_101	transcript_1733	0.900665	1.12e-05
transcript_101	transcript_1742	0.909525	6.5e-06
transcript_101	transcript_23777	0.922032	2.74e-06
transcript_101	transcript_2460	0.912515	5.35e-06
transcript_101	transcript_3210	0.929777	1.49e-06
transcript_101	transcript_3439	0.90225	1.02e-05
transcript_101	transcript_4711	0.915342	4.42e-06
transcript_101	transcript_5449	0.926751	1.9e-06
transcript_101	transcript_6270	0.906103	8.06e-06
transcript_101	transcript_6673	0.903002	9.73e-06
transcript_101	transcript_6976	0.919361	3.33e-06
transcript_101	transcript_7331	0.911798	5.61e-06
transcript_101	transcript_8677	0.904094	9.11e-06
transcript_101	transcript_10088	0.90317	9.63e-06
transcript_101	transcript_10150	0.929397	1.53e-06
transcript_101	transcript_10374	0.940315	5.73e-07
transcript_101	transcript_11348	0.905511	8.36e-06
transcript_101	transcript_11404	0.962544	3.68e-08
transcript_101	transcript_11913	0.90502	8.61e-06
transcript_101	transcript_1224	0.906496	7.87e-06
transcript_101	transcript_12912	0.935374	9.14e-07
transcript_101	transcript_14432	0.914272	4.75e-06
transcript_101	transcript_1502	0.911336	5.78e-06
transcript_101	transcript_1559	0.91504	4.51e-06
transcript_101	transcript_15785	0.913593	4.98e-06
transcript_101	transcript_1655	0.910103	6.26e-06
transcript_101	transcript_1669	0.902446	1.01e-05
transcript_101	transcript_18001	0.910972	5.92e-06
transcript_101	transcript_200	0.929355	1.54e-06
transcript_101	transcript_2135	0.926478	1.94e-06
transcript_101	transcript_228	0.901623	1.06e-05
transcript_101	transcript_3106	0.931632	1.27e-06
transcript_101	transcript_372	0.93312	1.12e-06
transcript_101	transcript_3960	0.938379	6.92e-07
transcript_101	transcript_3983	0.914042	4.83e-06
transcript_101	transcript_4079	0.915136	4.48e-06
transcript_101	transcript_4260	0.906433	7.9e-06
transcript_101	transcript_4546	0.92145	2.86e-06
transcript_101	transcript_6399	0.91634	4.13e-06
transcript_101	transcript_8229	0.918944	3.43e-06
transcript_101	transcript_8514	0.908551	6.92e-06
transcript_101	transcript_877	0.93741	7.58e-07
transcript_101	transcript_9264	0.927866	1.74e-06
transcript_101	transcript_9346	0.936925	7.93e-07
transcript_101	transcript_9577	0.932349	1.19e-06
transcript_101	transcript_9643	0.934251	1.01e-06
transcript_101	transcript_9837	0.911854	5.59e-06
transcript_101	transcript_9995	0.940392	5.69e-07
transcript_101	transcript_1286	0.918506	3.54e-06
transcript_101	transcript_7849	0.906676	7.78e-06
transcript_10177	transcript_10051	0.921835	2.78e-06
transcript_10177	transcript_10055	0.990159	1.28e-11
transcript_10177	transcript_10057	0.943126	4.32e-07
transcript_10177	transcript_10058	0.98822	3.76e-11
transcript_10177	transcript_10081	0.949279	2.2e-07
transcript_10177	transcript_10082	0.996349	3.4e-14
transcript_10177	transcript_10093	0.980355	7.96e-10
transcript_10177	transcript_10126	0.98249	4.01e-10
transcript_10177	transcript_10138	0.934191	1.02e-06
transcript_10177	transcript_10181	0.978776	1.26e-09
transcript_10177	transcript_10197	0.917743	3.74e-06
transcript_10177	transcript_10212	0.976625	2.24e-09
transcript_10177	transcript_10243	0.915481	4.38e-06
transcript_10177	transcript_10253	0.988935	2.59e-11
transcript_10177	transcript_10258	0.979027	1.17e-09
transcript_10177	transcript_10278	0.980734	7.08e-10
transcript_10177	transcript_10292	0.922885	2.57e-06
transcript_10177	transcript_103	0.907998	7.16e-06
transcript_10177	transcript_10323	0.995594	1.05e-13
transcript_10177	transcript_10326	0.981875	4.92e-10
transcript_10177	transcript_10345	0.961792	4.14e-08
transcript_10177	transcript_10364	0.977272	1.89e-09
transcript_10177	transcript_10367	0.914635	4.64e-06
transcript_10177	transcript_10373	0.902044	1.03e-05
transcript_10177	transcript_1039	0.981034	6.45e-10
transcript_10177	transcript_10409	0.946993	2.86e-07
transcript_10177	transcript_10413	0.973174	5.08e-09
transcript_10177	transcript_10416	0.938152	7.07e-07
transcript_10177	transcript_10425	0.994767	2.93e-13
transcript_10177	transcript_10428	0.972563	5.8e-09
transcript_10177	transcript_10433	0.91004	6.29e-06
transcript_10177	transcript_10436	0.941872	4.91e-07
transcript_10177	transcript_10438	0.975852	2.72e-09
transcript_10177	transcript_10445	0.968879	1.23e-08
transcript_10177	transcript_10454	0.986301	9.27e-11
transcript_10177	transcript_10457	0.962745	3.56e-08
transcript_10177	transcript_10501	0.985571	1.26e-10
transcript_10177	transcript_10505	0.997531	3.26e-15
transcript_10177	transcript_10527	-0.933562	1.07e-06
transcript_10177	transcript_10534	0.939743	6.06e-07
transcript_10177	transcript_10554	0.983632	2.68e-10
transcript_10177	transcript_10555	0.980994	6.53e-10
transcript_10177	transcript_10570	0.993723	8.71e-13
transcript_10177	transcript_10574	0.993628	9.54e-13
transcript_10177	transcript_1061	0.932003	1.23e-06
transcript_10177	transcript_10612	0.919839	3.22e-06
transcript_10177	transcript_10619	0.96515	2.4e-08
transcript_10177	transcript_10626	0.987281	5.95e-11
transcript_10177	transcript_1064	-0.930433	1.41e-06
transcript_10177	transcript_10646	0.915913	4.25e-06
transcript_10177	transcript_10657	0.918019	3.67e-06
transcript_10177	transcript_10686	0.95489	1.1e-07
transcript_10177	transcript_10697	0.962568	3.66e-08
transcript_10177	transcript_10703	0.951661	1.66e-07
transcript_10177	transcript_10740	0.907429	7.42e-06
transcript_10177	transcript_10742	0.979289	1.09e-09
transcript_10177	transcript_10750	0.985588	1.25e-10
transcript_10177	transcript_10760	0.979625	9.89e-10
transcript_10177	transcript_10783	0.95175	1.64e-07
transcript_10177	transcript_10809	0.995213	1.72e-13
transcript_10177	transcript_10838	0.991482	5.42e-12
transcript_10177	transcript_10851	0.99972	6.89e-21
transcript_10177	transcript_10890	0.976598	2.26e-09
transcript_10177	transcript_10907	0.964632	2.62e-08
transcript_10177	transcript_10945	0.994018	6.53e-13
transcript_10177	transcript_10957	0.950465	1.92e-07
transcript_10177	transcript_10966	0.974365	3.88e-09
transcript_10177	transcript_11011	0.995853	7.28e-14
transcript_10177	transcript_11017	0.989908	1.49e-11
transcript_10177	transcript_11020	0.989959	1.45e-11
transcript_10177	transcript_11060	0.979153	1.13e-09
transcript_10177	transcript_11067	0.945915	3.21e-07
transcript_10177	transcript_11095	0.962174	3.9e-08
transcript_10177	transcript_11100	0.910432	6.13e-06
transcript_10177	transcript_1112	0.991073	7.17e-12
transcript_10177	transcript_11170	0.997402	4.41e-15
transcript_10177	transcript_11191	0.956539	8.86e-08
transcript_10177	transcript_11204	0.994863	2.62e-13
transcript_10177	transcript_11215	0.969154	1.16e-08
transcript_10177	transcript_11223	0.948789	2.33e-07
transcript_10177	transcript_1123	0.980728	7.1e-10
transcript_10177	transcript_11233	0.925615	2.08e-06
transcript_10177	transcript_11249	0.994077	6.16e-13
transcript_10177	transcript_11263	0.997155	7.61e-15
transcript_10177	transcript_11280	0.994752	2.98e-13
transcript_10177	transcript_11295	0.95209	1.57e-07
transcript_10177	transcript_11310	0.93203	1.23e-06
transcript_10177	transcript_11317	0.993526	1.05e-12
transcript_10177	transcript_11330	0.97072	8.54e-09
transcript_10177	transcript_11350	0.968013	1.44e-08
transcript_10177	transcript_1139	0.979268	1.1e-09
transcript_10177	transcript_11410	0.933267	1.1e-06
transcript_10177	transcript_11423	0.979095	1.15e-09
transcript_10177	transcript_11446	0.922238	2.7e-06
transcript_10177	transcript_11450	0.949292	2.2e-07
transcript_10177	transcript_11454	0.950972	1.8e-07
transcript_10177	transcript_11542	0.958747	6.51e-08
transcript_10177	transcript_11575	0.975122	3.24e-09
transcript_10177	transcript_11587	0.927016	1.86e-06
transcript_10177	transcript_11593	0.973319	4.92e-09
transcript_10177	transcript_11610	0.917671	3.76e-06
transcript_10177	transcript_11617	0.980463	7.7e-10
transcript_10177	transcript_11632	0.900499	1.13e-05
transcript_10177	transcript_11634	0.961551	4.29e-08
transcript_10177	transcript_11644	0.997361	4.85e-15
transcript_10177	transcript_11658	0.943938	3.97e-07
transcript_10177	transcript_11697	0.957716	7.53e-08
transcript_10177	transcript_11700	0.986478	8.57e-11
transcript_10177	transcript_11712	0.957243	8.04e-08
transcript_10177	transcript_1172	0.97868	1.29e-09
transcript_10177	transcript_11720	0.978241	1.46e-09
transcript_10177	transcript_11729	0.962859	3.5e-08
transcript_10177	transcript_11736	-0.926345	1.96e-06
transcript_10177	transcript_1174	0.995775	8.13e-14
transcript_10177	transcript_1175	-0.922685	2.61e-06
transcript_10177	transcript_11804	0.993139	1.48e-12
transcript_10177	transcript_11822	0.913978	4.85e-06
transcript_10177	transcript_11828	0.984089	2.26e-10
transcript_10177	transcript_11842	0.940623	5.56e-07
transcript_10177	transcript_11861	0.986589	8.16e-11
transcript_10177	transcript_11892	0.98554	1.28e-10
transcript_10177	transcript_11896	0.901528	1.06e-05
transcript_10177	transcript_11902	0.922749	2.59e-06
transcript_10177	transcript_11904	0.97717	1.95e-09
transcript_10177	transcript_11907	0.993346	1.24e-12
transcript_10177	transcript_11920	0.978455	1.38e-09
transcript_10177	transcript_11924	0.936675	8.11e-07
transcript_10177	transcript_11932	0.992144	3.34e-12
transcript_10177	transcript_11943	0.966492	1.9e-08
transcript_10177	transcript_11962	0.973117	5.14e-09
transcript_10177	transcript_11982	0.969648	1.06e-08
transcript_10177	transcript_11990	0.96472	2.58e-08
transcript_10177	transcript_12001	0.929778	1.49e-06
transcript_10177	transcript_12003	0.941986	4.85e-07
transcript_10177	transcript_12004	0.960507	5.03e-08
transcript_10177	transcript_1205	0.983418	2.9e-10
transcript_10177	transcript_12054	0.958669	6.58e-08
transcript_10177	transcript_12057	0.975798	2.75e-09
transcript_10177	transcript_12062	0.978545	1.34e-09
transcript_10177	transcript_12070	0.953944	1.25e-07
transcript_10177	transcript_12100	0.935531	9.01e-07
transcript_10177	transcript_12101	0.951836	1.62e-07
transcript_10177	transcript_12111	0.972387	6.03e-09
transcript_10177	transcript_12120	0.955934	9.61e-08
transcript_10177	transcript_12123	0.96429	2.77e-08
transcript_10177	transcript_12156	0.981519	5.53e-10
transcript_10177	transcript_12176	0.984125	2.23e-10
transcript_10177	transcript_12181	0.970712	8.55e-09
transcript_10177	transcript_12195	0.983982	2.36e-10
transcript_10177	transcript_12211	0.936301	8.4e-07
transcript_10177	transcript_12272	0.980402	7.84e-10
transcript_10177	transcript_12280	0.946535	3e-07
transcript_10177	transcript_12290	0.918633	3.51e-06
transcript_10177	transcript_12301	0.980992	6.54e-10
transcript_10177	transcript_12308	0.923944	2.37e-06
transcript_10177	transcript_12318	0.983496	2.82e-10
transcript_10177	transcript_12321	0.97568	2.84e-09
transcript_10177	transcript_12322	0.902704	9.9e-06
transcript_10177	transcript_12325	0.910931	5.94e-06
transcript_10177	transcript_12334	0.96621	2e-08
transcript_10177	transcript_12385	0.98333	2.99e-10
transcript_10177	transcript_12390	0.997645	2.45e-15
transcript_10177	transcript_12409	0.971991	6.56e-09
transcript_10177	transcript_12434	0.968003	1.45e-08
transcript_10177	transcript_12447	0.912762	5.26e-06
transcript_10177	transcript_12451	0.968732	1.26e-08
transcript_10177	transcript_12460	0.994847	2.67e-13
transcript_10177	transcript_12463	0.98775	4.75e-11
transcript_10177	transcript_12475	0.934578	9.82e-07
transcript_10177	transcript_12502	0.942402	4.65e-07
transcript_10177	transcript_12509	0.933116	1.12e-06
transcript_10177	transcript_12517	0.94504	3.53e-07
transcript_10177	transcript_12519	0.912441	5.37e-06
transcript_10177	transcript_12525	0.992955	1.74e-12
transcript_10177	transcript_12583	0.921611	2.82e-06
transcript_10177	transcript_12636	0.994382	4.49e-13
transcript_10177	transcript_12648	0.996548	2.43e-14
transcript_10177	transcript_12654	0.979906	9.1e-10
transcript_10177	transcript_1268	0.989375	2.03e-11
transcript_10177	transcript_12685	0.989893	1.51e-11
transcript_10177	transcript_12703	0.972488	5.9e-09
transcript_10177	transcript_12708	0.999232	2.96e-18
transcript_10177	transcript_12715	0.970113	9.65e-09
transcript_10177	transcript_12719	0.956879	8.46e-08
transcript_10177	transcript_12742	0.990417	1.1e-11
transcript_10177	transcript_12745	0.978574	1.33e-09
transcript_10177	transcript_12764	0.962324	3.81e-08
transcript_10177	transcript_12777	0.953327	1.35e-07
transcript_10177	transcript_12787	0.982275	4.31e-10
transcript_10177	transcript_12811	0.974713	3.57e-09
transcript_10177	transcript_12821	0.942027	4.83e-07
transcript_10177	transcript_12835	0.953927	1.25e-07
transcript_10177	transcript_12838	0.946574	2.99e-07
transcript_10177	transcript_12846	0.966447	1.92e-08
transcript_10177	transcript_12851	0.966255	1.98e-08
transcript_10177	transcript_12864	0.985673	1.21e-10
transcript_10177	transcript_12865	0.964983	2.47e-08
transcript_10177	transcript_12876	0.908689	6.86e-06
transcript_10177	transcript_12881	0.960506	5.03e-08
transcript_10177	transcript_12911	0.955975	9.56e-08
transcript_10177	transcript_12913	0.994905	2.5e-13
transcript_10177	transcript_12962	0.99636	3.33e-14
transcript_10177	transcript_12990	0.994597	3.55e-13
transcript_10177	transcript_12993	0.990699	9.16e-12
transcript_10177	transcript_12996	0.929511	1.52e-06
transcript_10177	transcript_12997	-0.936777	8.04e-07
transcript_10177	transcript_12998	0.955586	1.01e-07
transcript_10177	transcript_13006	0.98764	5.01e-11
transcript_10177	transcript_13007	0.979582	1e-09
transcript_10177	transcript_13009	0.967309	1.64e-08
transcript_10177	transcript_13088	0.97398	4.24e-09
transcript_10177	transcript_13107	0.961301	4.46e-08
transcript_10177	transcript_13116	0.993966	6.88e-13
transcript_10177	transcript_13130	0.96573	2.17e-08
transcript_10177	transcript_13135	0.933327	1.1e-06
transcript_10177	transcript_13153	0.993851	7.7e-13
transcript_10177	transcript_13155	0.916938	3.96e-06
transcript_10177	transcript_13175	0.987702	4.86e-11
transcript_10177	transcript_1321	0.912034	5.52e-06
transcript_10177	transcript_1326	0.980829	6.88e-10
transcript_10177	transcript_13289	0.988159	3.88e-11
transcript_10177	transcript_13320	0.977398	1.83e-09
transcript_10177	transcript_1334	0.943364	4.21e-07
transcript_10177	transcript_13344	0.966805	1.8e-08
transcript_10177	transcript_13354	0.963268	3.28e-08
transcript_10177	transcript_13361	0.982816	3.58e-10
transcript_10177	transcript_13376	0.976625	2.24e-09
transcript_10177	transcript_13403	0.936297	8.4e-07
transcript_10177	transcript_13417	0.986806	7.4e-11
transcript_10177	transcript_13418	0.983226	3.1e-10
transcript_10177	transcript_13421	0.978793	1.25e-09
transcript_10177	transcript_13443	0.960357	5.14e-08
transcript_10177	transcript_13447	0.982197	4.42e-10
transcript_10177	transcript_13452	0.975846	2.72e-09
transcript_10177	transcript_13467	0.988017	4.17e-11
transcript_10177	transcript_13470	0.993768	8.34e-13
transcript_10177	transcript_13478	0.983227	3.1e-10
transcript_10177	transcript_13481	0.902965	9.75e-06
transcript_10177	transcript_1351	0.975606	2.89e-09
transcript_10177	transcript_13521	0.910568	6.08e-06
transcript_10177	transcript_13577	0.99687	1.35e-14
transcript_10177	transcript_13582	0.983363	2.95e-10
transcript_10177	transcript_13605	0.956774	8.58e-08
transcript_10177	transcript_13607	-0.930549	1.39e-06
transcript_10177	transcript_13632	0.991716	4.58e-12
transcript_10177	transcript_13642	0.956446	8.97e-08
transcript_10177	transcript_13684	0.98811	3.98e-11
transcript_10177	transcript_13688	0.978499	1.36e-09
transcript_10177	transcript_13727	0.914271	4.75e-06
transcript_10177	transcript_1377	0.952484	1.5e-07
transcript_10177	transcript_13779	0.954554	1.15e-07
transcript_10177	transcript_13782	0.979441	1.04e-09
transcript_10177	transcript_13783	0.921769	2.79e-06
transcript_10177	transcript_13785	0.903026	9.71e-06
transcript_10177	transcript_13823	0.914978	4.53e-06
transcript_10177	transcript_13825	0.992603	2.33e-12
transcript_10177	transcript_13831	-0.923914	2.37e-06
transcript_10177	transcript_13833	0.977164	1.95e-09
transcript_10177	transcript_13843	0.927481	1.79e-06
transcript_10177	transcript_13871	0.989515	1.88e-11
transcript_10177	transcript_13874	0.942886	4.43e-07
transcript_10177	transcript_13884	0.925985	2.02e-06
transcript_10177	transcript_13910	0.976965	2.05e-09
transcript_10177	transcript_14007	0.980484	7.65e-10
transcript_10177	transcript_14013	0.961444	4.36e-08
transcript_10177	transcript_14024	0.946342	3.07e-07
transcript_10177	transcript_14029	0.98731	5.87e-11
transcript_10177	transcript_14031	0.960744	4.85e-08
transcript_10177	transcript_1408	0.915372	4.41e-06
transcript_10177	transcript_14097	0.991564	5.11e-12
transcript_10177	transcript_14120	0.983308	3.01e-10
transcript_10177	transcript_14126	0.908017	7.15e-06
transcript_10177	transcript_14159	-0.9398	6.03e-07
transcript_10177	transcript_14172	0.959129	6.16e-08
transcript_10177	transcript_14177	0.977116	1.97e-09
transcript_10177	transcript_14189	0.981864	4.94e-10
transcript_10177	transcript_14200	0.984924	1.64e-10
transcript_10177	transcript_14220	0.993345	1.24e-12
transcript_10177	transcript_14260	0.997588	2.83e-15
transcript_10177	transcript_14372	0.913347	5.06e-06
transcript_10177	transcript_1438	0.990403	1.1e-11
transcript_10177	transcript_14393	0.935321	9.19e-07
transcript_10177	transcript_14428	0.943068	4.35e-07
transcript_10177	transcript_14444	0.969631	1.06e-08
transcript_10177	transcript_14445	0.93324	1.11e-06
transcript_10177	transcript_14458	0.967334	1.63e-08
transcript_10177	transcript_14503	0.951601	1.67e-07
transcript_10177	transcript_14514	0.949314	2.19e-07
transcript_10177	transcript_14520	0.987624	5.05e-11
transcript_10177	transcript_14522	0.998363	2.76e-16
transcript_10177	transcript_14546	0.976329	2.41e-09
transcript_10177	transcript_14565	0.943029	4.36e-07
transcript_10177	transcript_14634	0.957943	7.3e-08
transcript_10177	transcript_14669	0.978934	1.21e-09
transcript_10177	transcript_14693	0.946585	2.99e-07
transcript_10177	transcript_14732	0.976149	2.52e-09
transcript_10177	transcript_14733	0.996794	1.56e-14
transcript_10177	transcript_14748	0.998928	2.19e-17
transcript_10177	transcript_14771	0.987119	6.42e-11
transcript_10177	transcript_14839	0.98382	2.5e-10
transcript_10177	transcript_14844	0.988838	2.73e-11
transcript_10177	transcript_1489	0.997519	3.35e-15
transcript_10177	transcript_14893	0.990674	9.31e-12
transcript_10177	transcript_14894	0.918683	3.5e-06
transcript_10177	transcript_14927	0.971303	7.58e-09
transcript_10177	transcript_14930	0.974296	3.94e-09
transcript_10177	transcript_14990	0.959361	5.96e-08
transcript_10177	transcript_15011	0.931245	1.31e-06
transcript_10177	transcript_15060	0.990231	1.23e-11
transcript_10177	transcript_15069	0.978152	1.5e-09
transcript_10177	transcript_15070	0.949277	2.2e-07
transcript_10177	transcript_15106	0.923819	2.39e-06
transcript_10177	transcript_15116	-0.905796	8.21e-06
transcript_10177	transcript_15117	0.996593	2.24e-14
transcript_10177	transcript_15134	0.95737	7.9e-08
transcript_10177	transcript_15144	0.930895	1.35e-06
transcript_10177	transcript_15145	0.98432	2.07e-10
transcript_10177	transcript_15146	0.997486	3.63e-15
transcript_10177	transcript_15180	0.905996	8.11e-06
transcript_10177	transcript_15190	0.983025	3.33e-10
transcript_10177	transcript_15200	0.995562	1.09e-13
transcript_10177	transcript_15211	0.993839	7.79e-13
transcript_10177	transcript_15214	0.988633	3.04e-11
transcript_10177	transcript_15266	-0.948441	2.43e-07
transcript_10177	transcript_15271	0.98095	6.62e-10
transcript_10177	transcript_15280	0.983284	3.04e-10
transcript_10177	transcript_15321	0.951538	1.68e-07
transcript_10177	transcript_15340	0.939103	6.45e-07
transcript_10177	transcript_15354	0.997946	1.08e-15
transcript_10177	transcript_15356	0.962856	3.5e-08
transcript_10177	transcript_15379	0.98819	3.82e-11
transcript_10177	transcript_15444	0.947626	2.66e-07
transcript_10177	transcript_15511	0.984813	1.71e-10
transcript_10177	transcript_15589	0.950411	1.93e-07
transcript_10177	transcript_15629	0.981094	6.33e-10
transcript_10177	transcript_15658	0.998376	2.64e-16
transcript_10177	transcript_15699	0.920253	3.12e-06
transcript_10177	transcript_15712	0.940561	5.6e-07
transcript_10177	transcript_15722	0.966384	1.94e-08
transcript_10177	transcript_15724	0.9175	3.8e-06
transcript_10177	transcript_15747	-0.919978	3.18e-06
transcript_10177	transcript_15750	0.985372	1.37e-10
transcript_10177	transcript_15756	0.998191	5.03e-16
transcript_10177	transcript_15766	0.947993	2.55e-07
transcript_10177	transcript_1578	0.923769	2.4e-06
transcript_10177	transcript_15786	0.953155	1.38e-07
transcript_10177	transcript_15790	0.916368	4.12e-06
transcript_10177	transcript_15791	0.948946	2.29e-07
transcript_10177	transcript_15795	0.964645	2.61e-08
transcript_10177	transcript_15836	0.939226	6.38e-07
transcript_10177	transcript_15864	0.980618	7.34e-10
transcript_10177	transcript_15887	0.953916	1.25e-07
transcript_10177	transcript_15916	0.98476	1.75e-10
transcript_10177	transcript_15942	0.93391	1.04e-06
transcript_10177	transcript_15951	0.933112	1.12e-06
transcript_10177	transcript_15959	0.942604	4.56e-07
transcript_10177	transcript_15994	0.979346	1.07e-09
transcript_10177	transcript_16053	0.931111	1.33e-06
transcript_10177	transcript_16060	0.988518	3.23e-11
transcript_10177	transcript_16061	0.935558	8.99e-07
transcript_10177	transcript_16078	0.964506	2.67e-08
transcript_10177	transcript_16082	0.970093	9.69e-09
transcript_10177	transcript_16086	0.981522	5.52e-10
transcript_10177	transcript_16118	0.993722	8.72e-13
transcript_10177	transcript_16128	0.902863	9.81e-06
transcript_10177	transcript_16139	0.942643	4.54e-07
transcript_10177	transcript_16176	0.991651	4.8e-12
transcript_10177	transcript_16196	-0.904928	8.66e-06
transcript_10177	transcript_16197	0.991063	7.22e-12
transcript_10177	transcript_16228	0.983776	2.54e-10
transcript_10177	transcript_16237	0.900608	1.12e-05
transcript_10177	transcript_1626	0.97829	1.44e-09
transcript_10177	transcript_16282	0.992375	2.79e-12
transcript_10177	transcript_16286	-0.912394	5.39e-06
transcript_10177	transcript_16293	0.990621	9.63e-12
transcript_10177	transcript_16323	0.989996	1.42e-11
transcript_10177	transcript_16356	0.974427	3.82e-09
transcript_10177	transcript_16375	0.93132	1.31e-06
transcript_10177	transcript_16393	0.929913	1.47e-06
transcript_10177	transcript_16398	0.980598	7.39e-10
transcript_10177	transcript_16452	0.974851	3.46e-09
transcript_10177	transcript_16470	0.926601	1.92e-06
transcript_10177	transcript_1648	0.985711	1.19e-10
transcript_10177	transcript_16502	0.964151	2.84e-08
transcript_10177	transcript_16511	0.989142	2.31e-11
transcript_10177	transcript_16523	0.992833	1.93e-12
transcript_10177	transcript_16554	0.972926	5.36e-09
transcript_10177	transcript_1659	0.946505	3.01e-07
transcript_10177	transcript_16602	0.976625	2.24e-09
transcript_10177	transcript_16683	0.945149	3.49e-07
transcript_10177	transcript_16698	0.903269	9.57e-06
transcript_10177	transcript_1672	0.917154	3.9e-06
transcript_10177	transcript_16733	0.97671	2.19e-09
transcript_10177	transcript_16736	0.94969	2.1e-07
transcript_10177	transcript_16773	0.964008	2.9e-08
transcript_10177	transcript_16775	0.995776	8.13e-14
transcript_10177	transcript_1679	0.940256	5.77e-07
transcript_10177	transcript_1681	0.999119	6.75e-18
transcript_10177	transcript_16818	0.960432	5.09e-08
transcript_10177	transcript_16824	0.97406	4.16e-09
transcript_10177	transcript_1685	0.961645	4.23e-08
transcript_10177	transcript_16850	0.964503	2.68e-08
transcript_10177	transcript_16853	0.921931	2.76e-06
transcript_10177	transcript_16880	0.978671	1.3e-09
transcript_10177	transcript_16901	0.91152	5.71e-06
transcript_10177	transcript_16912	0.923183	2.51e-06
transcript_10177	transcript_17014	0.984304	2.09e-10
transcript_10177	transcript_17024	0.964223	2.8e-08
transcript_10177	transcript_17033	0.936869	7.97e-07
transcript_10177	transcript_17090	0.907795	7.25e-06
transcript_10177	transcript_17134	0.912549	5.34e-06
transcript_10177	transcript_17142	0.943026	4.36e-07
transcript_10177	transcript_17166	0.991685	4.69e-12
transcript_10177	transcript_17170	0.990763	8.79e-12
transcript_10177	transcript_17201	0.969987	9.89e-09
transcript_10177	transcript_17202	0.986724	7.68e-11
transcript_10177	transcript_17247	0.986563	8.26e-11
transcript_10177	transcript_17278	0.926395	1.96e-06
transcript_10177	transcript_17314	0.928176	1.7e-06
transcript_10177	transcript_17334	0.988787	2.8e-11
transcript_10177	transcript_17344	0.953747	1.28e-07
transcript_10177	transcript_17371	-0.920669	3.03e-06
transcript_10177	transcript_17442	0.988171	3.86e-11
transcript_10177	transcript_17453	0.95645	8.96e-08
transcript_10177	transcript_17458	0.926195	1.99e-06
transcript_10177	transcript_17465	0.949595	2.12e-07
transcript_10177	transcript_17467	-0.953138	1.38e-07
transcript_10177	transcript_17483	0.953105	1.39e-07
transcript_10177	transcript_17492	-0.944642	3.69e-07
transcript_10177	transcript_17497	0.925717	2.06e-06
transcript_10177	transcript_1750	0.97376	4.45e-09
transcript_10177	transcript_17539	0.961393	4.4e-08
transcript_10177	transcript_17547	0.91153	5.71e-06
transcript_10177	transcript_17568	0.939572	6.17e-07
transcript_10177	transcript_17603	0.904824	8.72e-06
transcript_10177	transcript_17605	0.994944	2.39e-13
transcript_10177	transcript_17671	0.983655	2.66e-10
transcript_10177	transcript_17694	0.940466	5.65e-07
transcript_10177	transcript_17704	-0.903886	9.23e-06
transcript_10177	transcript_17791	0.988957	2.56e-11
transcript_10177	transcript_17796	0.990499	1.04e-11
transcript_10177	transcript_17811	-0.905964	8.13e-06
transcript_10177	transcript_17820	0.902723	9.89e-06
transcript_10177	transcript_17874	0.991537	5.21e-12
transcript_10177	transcript_17879	0.992699	2.15e-12
transcript_10177	transcript_17889	0.974609	3.66e-09
transcript_10177	transcript_17908	0.951706	1.65e-07
transcript_10177	transcript_17937	0.934393	9.98e-07
transcript_10177	transcript_17965	0.994342	4.68e-13
transcript_10177	transcript_17976	0.983789	2.53e-10
transcript_10177	transcript_17990	0.92417	2.33e-06
transcript_10177	transcript_18010	-0.932483	1.18e-06
transcript_10177	transcript_18080	0.980109	8.57e-10
transcript_10177	transcript_18115	0.971778	6.86e-09
transcript_10177	transcript_18207	-0.940133	5.84e-07
transcript_10177	transcript_18220	0.914054	4.82e-06
transcript_10177	transcript_1825	0.968154	1.41e-08
transcript_10177	transcript_18252	0.985102	1.53e-10
transcript_10177	transcript_18267	0.992708	2.14e-12
transcript_10177	transcript_18284	0.936447	8.29e-07
transcript_10177	transcript_183	0.955398	1.03e-07
transcript_10177	transcript_18305	0.970974	8.11e-09
transcript_10177	transcript_18309	0.947475	2.71e-07
transcript_10177	transcript_18339	0.917302	3.86e-06
transcript_10177	transcript_18341	0.970599	8.75e-09
transcript_10177	transcript_18356	0.983333	2.99e-10
transcript_10177	transcript_18393	0.988929	2.6e-11
transcript_10177	transcript_18407	0.980732	7.09e-10
transcript_10177	transcript_18456	0.944125	3.89e-07
transcript_10177	transcript_18464	0.929784	1.49e-06
transcript_10177	transcript_18477	0.995706	8.97e-14
transcript_10177	transcript_18520	-0.917261	3.87e-06
transcript_10177	transcript_18521	0.981408	5.73e-10
transcript_10177	transcript_18522	0.900406	1.13e-05
transcript_10177	transcript_18548	0.926145	2e-06
transcript_10177	transcript_18557	0.971142	7.83e-09
transcript_10177	transcript_18560	-0.920212	3.13e-06
transcript_10177	transcript_18607	0.976414	2.36e-09
transcript_10177	transcript_18609	0.906968	7.64e-06
transcript_10177	transcript_18621	0.977951	1.58e-09
transcript_10177	transcript_1863	0.998415	2.28e-16
transcript_10177	transcript_18685	0.972409	6e-09
transcript_10177	transcript_18726	0.997518	3.36e-15
transcript_10177	transcript_18747	0.942179	4.76e-07
transcript_10177	transcript_1875	0.990096	1.33e-11
transcript_10177	transcript_18751	0.956253	9.21e-08
transcript_10177	transcript_18761	0.965391	2.3e-08
transcript_10177	transcript_18787	0.925516	2.1e-06
transcript_10177	transcript_18807	0.976776	2.15e-09
transcript_10177	transcript_18819	0.936621	8.16e-07
transcript_10177	transcript_18861	0.9875	5.36e-11
transcript_10177	transcript_1891	0.972471	5.92e-09
transcript_10177	transcript_18931	-0.907831	7.24e-06
transcript_10177	transcript_18970	0.959166	6.13e-08
transcript_10177	transcript_19016	0.928077	1.71e-06
transcript_10177	transcript_19040	0.9586	6.65e-08
transcript_10177	transcript_19139	0.901613	1.06e-05
transcript_10177	transcript_19147	0.994673	3.26e-13
transcript_10177	transcript_19163	0.944758	3.64e-07
transcript_10177	transcript_19168	0.998624	9.76e-17
transcript_10177	transcript_19300	0.975913	2.68e-09
transcript_10177	transcript_19323	0.977432	1.82e-09
transcript_10177	transcript_19328	0.949051	2.26e-07
transcript_10177	transcript_1933	0.901237	1.08e-05
transcript_10177	transcript_19373	0.979051	1.17e-09
transcript_10177	transcript_19377	0.936686	8.11e-07
transcript_10177	transcript_19378	0.960213	5.26e-08
transcript_10177	transcript_19389	0.971676	7.01e-09
transcript_10177	transcript_19404	0.970581	8.79e-09
transcript_10177	transcript_19415	-0.900311	1.14e-05
transcript_10177	transcript_19441	0.933279	1.1e-06
transcript_10177	transcript_19522	0.918612	3.51e-06
transcript_10177	transcript_19572	0.974759	3.54e-09
transcript_10177	transcript_19600	0.972351	6.08e-09
transcript_10177	transcript_19645	0.98093	6.67e-10
transcript_10177	transcript_1974	0.984493	1.94e-10
transcript_10177	transcript_19785	-0.902948	9.76e-06
transcript_10177	transcript_19813	0.998588	1.14e-16
transcript_10177	transcript_19820	-0.935877	8.73e-07
transcript_10177	transcript_19832	0.991066	7.2e-12
transcript_10177	transcript_19837	0.989793	1.6e-11
transcript_10177	transcript_1990	0.996269	3.86e-14
transcript_10177	transcript_19961	0.940502	5.63e-07
transcript_10177	transcript_19990	0.959161	6.13e-08
transcript_10177	transcript_20053	0.975028	3.32e-09
transcript_10177	transcript_20064	0.969782	1.03e-08
transcript_10177	transcript_20087	0.934268	1.01e-06
transcript_10177	transcript_20102	0.972165	6.32e-09
transcript_10177	transcript_20127	0.943402	4.2e-07
transcript_10177	transcript_2015	0.968285	1.37e-08
transcript_10177	transcript_20177	0.990767	8.77e-12
transcript_10177	transcript_2018	0.931175	1.32e-06
transcript_10177	transcript_20188	0.953797	1.27e-07
transcript_10177	transcript_20215	0.938783	6.65e-07
transcript_10177	transcript_20218	0.968396	1.34e-08
transcript_10177	transcript_20262	0.94495	3.57e-07
transcript_10177	transcript_20404	0.958141	7.1e-08
transcript_10177	transcript_20413	0.993286	1.3e-12
transcript_10177	transcript_20428	0.959886	5.52e-08
transcript_10177	transcript_20479	0.977946	1.58e-09
transcript_10177	transcript_20510	0.928107	1.71e-06
transcript_10177	transcript_20521	-0.916412	4.1e-06
transcript_10177	transcript_20626	0.988193	3.81e-11
transcript_10177	transcript_20628	0.979957	8.97e-10
transcript_10177	transcript_20653	0.978661	1.3e-09
transcript_10177	transcript_20692	0.996146	4.69e-14
transcript_10177	transcript_20696	0.979594	9.98e-10
transcript_10177	transcript_20699	-0.905638	8.29e-06
transcript_10177	transcript_2071	-0.922273	2.69e-06
transcript_10177	transcript_20725	0.979461	1.04e-09
transcript_10177	transcript_2077	-0.938672	6.72e-07
transcript_10177	transcript_20780	0.913111	5.14e-06
transcript_10177	transcript_2079	0.992262	3.05e-12
transcript_10177	transcript_20853	0.957601	7.65e-08
transcript_10177	transcript_20855	0.908792	6.81e-06
transcript_10177	transcript_20939	0.917721	3.74e-06
transcript_10177	transcript_21012	0.969606	1.07e-08
transcript_10177	transcript_21043	0.968215	1.39e-08
transcript_10177	transcript_21046	0.959931	5.48e-08
transcript_10177	transcript_21110	0.975598	2.89e-09
transcript_10177	transcript_21136	0.964937	2.49e-08
transcript_10177	transcript_21137	0.979156	1.13e-09
transcript_10177	transcript_21230	0.915706	4.31e-06
transcript_10177	transcript_21255	0.963298	3.26e-08
transcript_10177	transcript_21258	-0.912763	5.26e-06
transcript_10177	transcript_21299	0.961753	4.16e-08
transcript_10177	transcript_21312	0.953322	1.35e-07
transcript_10177	transcript_21366	0.937066	7.83e-07
transcript_10177	transcript_21368	0.924455	2.28e-06
transcript_10177	transcript_21371	0.939175	6.41e-07
transcript_10177	transcript_21372	0.979377	1.06e-09
transcript_10177	transcript_21376	-0.905901	8.16e-06
transcript_10177	transcript_2142	0.961394	4.4e-08
transcript_10177	transcript_21435	0.939328	6.31e-07
transcript_10177	transcript_21437	-0.911145	5.85e-06
transcript_10177	transcript_21441	0.973455	4.77e-09
transcript_10177	transcript_21451	0.983521	2.79e-10
transcript_10177	transcript_21459	0.991225	6.47e-12
transcript_10177	transcript_21502	-0.916759	4.01e-06
transcript_10177	transcript_21521	0.974075	4.15e-09
transcript_10177	transcript_21525	0.965777	2.15e-08
transcript_10177	transcript_21556	0.938662	6.73e-07
transcript_10177	transcript_21565	0.996199	4.32e-14
transcript_10177	transcript_21612	0.98124	6.05e-10
transcript_10177	transcript_21621	0.995636	9.88e-14
transcript_10177	transcript_21634	0.966943	1.75e-08
transcript_10177	transcript_21644	-0.904709	8.78e-06
transcript_10177	transcript_2165	0.977036	2.02e-09
transcript_10177	transcript_21670	0.936266	8.43e-07
transcript_10177	transcript_2169	0.916178	4.17e-06
transcript_10177	transcript_21708	0.970647	8.67e-09
transcript_10177	transcript_21757	-0.905203	8.52e-06
transcript_10177	transcript_21779	0.926994	1.87e-06
transcript_10177	transcript_21823	0.929581	1.51e-06
transcript_10177	transcript_21825	0.986067	1.03e-10
transcript_10177	transcript_21857	0.908583	6.9e-06
transcript_10177	transcript_21862	0.989842	1.55e-11
transcript_10177	transcript_21884	0.985904	1.1e-10
transcript_10177	transcript_21909	0.930517	1.4e-06
transcript_10177	transcript_21943	0.956245	9.22e-08
transcript_10177	transcript_21971	0.944667	3.68e-07
transcript_10177	transcript_22109	0.99312	1.51e-12
transcript_10177	transcript_22129	0.981948	4.81e-10
transcript_10177	transcript_22235	-0.903251	9.58e-06
transcript_10177	transcript_22240	-0.929592	1.51e-06
transcript_10177	transcript_22259	0.958872	6.39e-08
transcript_10177	transcript_22321	0.938654	6.74e-07
transcript_10177	transcript_22324	0.966936	1.76e-08
transcript_10177	transcript_22353	0.946455	3.03e-07
transcript_10177	transcript_2241	0.968223	1.39e-08
transcript_10177	transcript_22425	0.987231	6.09e-11
transcript_10177	transcript_22511	0.92876	1.62e-06
transcript_10177	transcript_22581	0.939954	5.94e-07
transcript_10177	transcript_22584	0.968938	1.21e-08
transcript_10177	transcript_22614	0.982955	3.41e-10
transcript_10177	transcript_22615	0.915034	4.51e-06
transcript_10177	transcript_22650	0.992215	3.16e-12
transcript_10177	transcript_22663	0.986315	9.21e-11
transcript_10177	transcript_22715	0.942688	4.52e-07
transcript_10177	transcript_22719	0.939453	6.24e-07
transcript_10177	transcript_22742	0.949289	2.2e-07
transcript_10177	transcript_2276	0.996678	1.93e-14
transcript_10177	transcript_22795	-0.902276	1.02e-05
transcript_10177	transcript_22796	0.953813	1.27e-07
transcript_10177	transcript_22798	0.944958	3.56e-07
transcript_10177	transcript_22803	0.974511	3.75e-09
transcript_10177	transcript_22842	0.962182	3.89e-08
transcript_10177	transcript_22843	0.936096	8.56e-07
transcript_10177	transcript_22885	0.910419	6.14e-06
transcript_10177	transcript_22935	0.929129	1.57e-06
transcript_10177	transcript_22945	0.953177	1.37e-07
transcript_10177	transcript_22965	0.985742	1.18e-10
transcript_10177	transcript_23004	0.992795	1.99e-12
transcript_10177	transcript_23028	0.990248	1.22e-11
transcript_10177	transcript_23078	0.931519	1.28e-06
transcript_10177	transcript_23102	0.943013	4.37e-07
transcript_10177	transcript_23133	0.90022	1.15e-05
transcript_10177	transcript_23156	0.979381	1.06e-09
transcript_10177	transcript_23188	0.95595	9.59e-08
transcript_10177	transcript_23219	0.925557	2.09e-06
transcript_10177	transcript_23298	0.98028	8.14e-10
transcript_10177	transcript_23299	0.902906	9.78e-06
transcript_10177	transcript_23316	0.987448	5.5e-11
transcript_10177	transcript_23326	0.943117	4.32e-07
transcript_10177	transcript_23354	0.927196	1.84e-06
transcript_10177	transcript_2340	0.956618	8.76e-08
transcript_10177	transcript_23402	0.982577	3.89e-10
transcript_10177	transcript_23435	0.946312	3.08e-07
transcript_10177	transcript_23482	-0.939092	6.46e-07
transcript_10177	transcript_23511	0.935396	9.12e-07
transcript_10177	transcript_23612	0.910661	6.04e-06
transcript_10177	transcript_23747	0.97574	2.79e-09
transcript_10177	transcript_23778	0.955757	9.84e-08
transcript_10177	transcript_23853	0.97493	3.4e-09
transcript_10177	transcript_23889	0.913154	5.13e-06
transcript_10177	transcript_24008	0.909856	6.36e-06
transcript_10177	transcript_24014	0.976046	2.59e-09
transcript_10177	transcript_24036	0.986289	9.31e-11
transcript_10177	transcript_24067	0.980056	8.7e-10
transcript_10177	transcript_24070	-0.909132	6.67e-06
transcript_10177	transcript_2408	0.970827	8.36e-09
transcript_10177	transcript_2410	0.993318	1.27e-12
transcript_10177	transcript_24108	0.941217	5.24e-07
transcript_10177	transcript_2413	0.97217	6.32e-09
transcript_10177	transcript_24132	-0.91618	4.17e-06
transcript_10177	transcript_24206	0.958567	6.68e-08
transcript_10177	transcript_24238	0.976283	2.44e-09
transcript_10177	transcript_24274	0.901538	1.06e-05
transcript_10177	transcript_243	0.933711	1.06e-06
transcript_10177	transcript_24305	0.982259	4.33e-10
transcript_10177	transcript_24314	0.942265	4.72e-07
transcript_10177	transcript_2433	0.976411	2.36e-09
transcript_10177	transcript_24346	-0.907919	7.2e-06
transcript_10177	transcript_24352	0.985187	1.48e-10
transcript_10177	transcript_24454	-0.928675	1.63e-06
transcript_10177	transcript_2452	0.988178	3.84e-11
transcript_10177	transcript_24542	0.928633	1.63e-06
transcript_10177	transcript_24564	0.94685	2.9e-07
transcript_10177	transcript_24601	0.90999	6.31e-06
transcript_10177	transcript_2467	0.990283	1.19e-11
transcript_10177	transcript_24688	0.961707	4.19e-08
transcript_10177	transcript_24752	0.951603	1.67e-07
transcript_10177	transcript_24836	0.937277	7.67e-07
transcript_10177	transcript_24893	0.97118	7.78e-09
transcript_10177	transcript_25005	0.987085	6.52e-11
transcript_10177	transcript_25070	0.980922	6.68e-10
transcript_10177	transcript_25082	-0.918984	3.42e-06
transcript_10177	transcript_25089	0.922545	2.63e-06
transcript_10177	transcript_25102	0.94468	3.67e-07
transcript_10177	transcript_2514	0.975495	2.97e-09
transcript_10177	transcript_25305	0.981618	5.35e-10
transcript_10177	transcript_25327	0.921964	2.75e-06
transcript_10177	transcript_25346	0.934635	9.77e-07
transcript_10177	transcript_25357	0.91807	3.65e-06
transcript_10177	transcript_25487	-0.954319	1.19e-07
transcript_10177	transcript_255	0.946643	2.97e-07
transcript_10177	transcript_25509	-0.936589	8.18e-07
transcript_10177	transcript_25514	0.965267	2.35e-08
transcript_10177	transcript_25605	0.950757	1.85e-07
transcript_10177	transcript_25630	0.989552	1.84e-11
transcript_10177	transcript_25645	0.936821	8.01e-07
transcript_10177	transcript_25667	0.954615	1.14e-07
transcript_10177	transcript_25708	0.987841	4.55e-11
transcript_10177	transcript_25710	0.967949	1.46e-08
transcript_10177	transcript_2574	0.997812	1.58e-15
transcript_10177	transcript_25772	0.955971	9.56e-08
transcript_10177	transcript_25800	0.929034	1.58e-06
transcript_10177	transcript_25814	0.934175	1.02e-06
transcript_10177	transcript_25833	0.983082	3.26e-10
transcript_10177	transcript_25899	0.983912	2.42e-10
transcript_10177	transcript_25932	0.987378	5.68e-11
transcript_10177	transcript_25948	0.90955	6.49e-06
transcript_10177	transcript_25991	0.940394	5.69e-07
transcript_10177	transcript_25998	0.990455	1.07e-11
transcript_10177	transcript_26020	0.989839	1.55e-11
transcript_10177	transcript_26105	0.918367	3.58e-06
transcript_10177	transcript_26136	0.922224	2.7e-06
transcript_10177	transcript_2617	0.904636	8.82e-06
transcript_10177	transcript_2623	0.983007	3.35e-10
transcript_10177	transcript_26256	-0.911237	5.82e-06
transcript_10177	transcript_26262	0.916874	3.97e-06
transcript_10177	transcript_26284	0.916422	4.1e-06
transcript_10177	transcript_26296	0.955397	1.03e-07
transcript_10177	transcript_26417	0.959583	5.77e-08
transcript_10177	transcript_26448	0.963826	2.99e-08
transcript_10177	transcript_26452	0.907075	7.59e-06
transcript_10177	transcript_26492	-0.932771	1.15e-06
transcript_10177	transcript_26496	0.982215	4.4e-10
transcript_10177	transcript_26512	0.998374	2.66e-16
transcript_10177	transcript_26523	-0.929674	1.5e-06
transcript_10177	transcript_26553	0.907103	7.58e-06
transcript_10177	transcript_26586	-0.937798	7.31e-07
transcript_10177	transcript_26612	0.979611	9.93e-10
transcript_10177	transcript_26613	-0.906602	7.82e-06
transcript_10177	transcript_26640	0.974799	3.5e-09
transcript_10177	transcript_2669	0.981374	5.79e-10
transcript_10177	transcript_26736	0.995909	6.71e-14
transcript_10177	transcript_26754	-0.900166	1.15e-05
transcript_10177	transcript_26786	0.975015	3.33e-09
transcript_10177	transcript_26813	0.931236	1.31e-06
transcript_10177	transcript_26847	0.964819	2.54e-08
transcript_10177	transcript_26903	0.979404	1.05e-09
transcript_10177	transcript_26928	0.948694	2.36e-07
transcript_10177	transcript_26951	0.977002	2.03e-09
transcript_10177	transcript_26963	0.927542	1.78e-06
transcript_10177	transcript_27110	-0.92841	1.66e-06
transcript_10177	transcript_27118	0.942249	4.73e-07
transcript_10177	transcript_2713	0.905655	8.29e-06
transcript_10177	transcript_27130	-0.907319	7.47e-06
transcript_10177	transcript_27154	0.967962	1.46e-08
transcript_10177	transcript_27168	0.902674	9.92e-06
transcript_10177	transcript_27177	0.920702	3.02e-06
transcript_10177	transcript_27193	0.926752	1.9e-06
transcript_10177	transcript_27256	0.962661	3.61e-08
transcript_10177	transcript_27288	0.947588	2.67e-07
transcript_10177	transcript_27403	0.932198	1.21e-06
transcript_10177	transcript_27469	-0.933452	1.09e-06
transcript_10177	transcript_27488	0.987176	6.25e-11
transcript_10177	transcript_27502	0.939788	6.04e-07
transcript_10177	transcript_27612	0.929114	1.57e-06
transcript_10177	transcript_27624	0.984495	1.94e-10
transcript_10177	transcript_27633	0.985985	1.06e-10
transcript_10177	transcript_27659	-0.902166	1.02e-05
transcript_10177	transcript_27660	0.965725	2.17e-08
transcript_10177	transcript_27698	0.919709	3.25e-06
transcript_10177	transcript_27712	0.992273	3.02e-12
transcript_10177	transcript_2774	0.992014	3.68e-12
transcript_10177	transcript_27759	0.968683	1.27e-08
transcript_10177	transcript_27788	0.979765	9.49e-10
transcript_10177	transcript_2779	0.904505	8.89e-06
transcript_10177	transcript_27811	-0.925994	2.02e-06
transcript_10177	transcript_27817	0.925401	2.12e-06
transcript_10177	transcript_27824	0.95132	1.73e-07
transcript_10177	transcript_27834	-0.925817	2.05e-06
transcript_10177	transcript_27929	0.925794	2.05e-06
transcript_10177	transcript_27996	0.988055	4.09e-11
transcript_10177	transcript_28112	0.993147	1.47e-12
transcript_10177	transcript_28133	0.959265	6.04e-08
transcript_10177	transcript_28136	-0.906512	7.86e-06
transcript_10177	transcript_28137	0.95894	6.33e-08
transcript_10177	transcript_28226	0.987025	6.7e-11
transcript_10177	transcript_28239	0.974312	3.93e-09
transcript_10177	transcript_28295	0.979964	8.94e-10
transcript_10177	transcript_28321	0.972049	6.48e-09
transcript_10177	transcript_28383	0.976609	2.25e-09
transcript_10177	transcript_28400	0.935591	8.96e-07
transcript_10177	transcript_28420	0.982054	4.64e-10
transcript_10177	transcript_28430	0.945414	3.39e-07
transcript_10177	transcript_28446	0.922636	2.62e-06
transcript_10177	transcript_28473	0.948803	2.33e-07
transcript_10177	transcript_28493	0.977612	1.73e-09
transcript_10177	transcript_28507	0.98211	4.56e-10
transcript_10177	transcript_28546	0.958534	6.71e-08
transcript_10177	transcript_28551	-0.92712	1.85e-06
transcript_10177	transcript_28555	0.989195	2.25e-11
transcript_10177	transcript_28573	0.955081	1.08e-07
transcript_10177	transcript_28610	-0.943653	4.09e-07
transcript_10177	transcript_28654	0.980191	8.36e-10
transcript_10177	transcript_28767	0.944829	3.61e-07
transcript_10177	transcript_2877	0.972385	6.03e-09
transcript_10177	transcript_28804	0.947399	2.73e-07
transcript_10177	transcript_28830	0.954109	1.22e-07
transcript_10177	transcript_2885	0.96804	1.44e-08
transcript_10177	transcript_28916	0.981831	4.99e-10
transcript_10177	transcript_28925	0.984966	1.61e-10
transcript_10177	transcript_28942	0.955618	1e-07
transcript_10177	transcript_28951	0.982993	3.37e-10
transcript_10177	transcript_29015	-0.919721	3.24e-06
transcript_10177	transcript_29019	0.970105	9.66e-09
transcript_10177	transcript_29023	0.920653	3.03e-06
transcript_10177	transcript_29055	0.952871	1.43e-07
transcript_10177	transcript_2907	0.995825	7.58e-14
transcript_10177	transcript_29135	0.925169	2.15e-06
transcript_10177	transcript_2914	0.987388	5.66e-11
transcript_10177	transcript_29247	0.905009	8.62e-06
transcript_10177	transcript_29391	0.947679	2.64e-07
transcript_10177	transcript_29435	0.924231	2.32e-06
transcript_10177	transcript_29449	0.939355	6.3e-07
transcript_10177	transcript_29511	-0.952571	1.48e-07
transcript_10177	transcript_29537	0.911229	5.82e-06
transcript_10177	transcript_29598	0.972228	6.24e-09
transcript_10177	transcript_29746	0.952831	1.44e-07
transcript_10177	transcript_29754	-0.926928	1.87e-06
transcript_10177	transcript_29803	0.985516	1.29e-10
transcript_10177	transcript_29832	-0.910771	6e-06
transcript_10177	transcript_30073	0.936718	8.08e-07
transcript_10177	transcript_30086	0.919832	3.22e-06
transcript_10177	transcript_30088	0.980193	8.35e-10
transcript_10177	transcript_30091	0.918514	3.54e-06
transcript_10177	transcript_30174	0.961818	4.12e-08
transcript_10177	transcript_30186	0.941008	5.35e-07
transcript_10177	transcript_30205	0.934917	9.53e-07
transcript_10177	transcript_30233	0.981664	5.27e-10
transcript_10177	transcript_3029	0.945681	3.3e-07
transcript_10177	transcript_30299	0.988575	3.13e-11
transcript_10177	transcript_30362	0.99575	8.43e-14
transcript_10177	transcript_30381	0.952939	1.42e-07
transcript_10177	transcript_3041	0.97998	8.9e-10
transcript_10177	transcript_30440	-0.940703	5.52e-07
transcript_10177	transcript_30466	0.948207	2.49e-07
transcript_10177	transcript_3051	0.96212	3.93e-08
transcript_10177	transcript_30524	0.91584	4.27e-06
transcript_10177	transcript_30536	0.98635	9.07e-11
transcript_10177	transcript_3059	0.925	2.18e-06
transcript_10177	transcript_30601	0.90665	7.79e-06
transcript_10177	transcript_30611	0.926971	1.87e-06
transcript_10177	transcript_30669	0.977359	1.85e-09
transcript_10177	transcript_30695	-0.923135	2.52e-06
transcript_10177	transcript_30707	-0.909175	6.65e-06
transcript_10177	transcript_30708	0.946445	3.03e-07
transcript_10177	transcript_30714	-0.9119	5.57e-06
transcript_10177	transcript_30821	0.935354	9.16e-07
transcript_10177	transcript_30851	0.94399	3.95e-07
transcript_10177	transcript_30861	0.910362	6.16e-06
transcript_10177	transcript_30888	0.99748	3.67e-15
transcript_10177	transcript_30994	0.922731	2.6e-06
transcript_10177	transcript_3100	0.983192	3.14e-10
transcript_10177	transcript_31068	0.94318	4.3e-07
transcript_10177	transcript_31077	0.989169	2.28e-11
transcript_10177	transcript_31088	0.983456	2.86e-10
transcript_10177	transcript_31135	-0.914404	4.71e-06
transcript_10177	transcript_31158	0.960048	5.39e-08
transcript_10177	transcript_31163	0.918312	3.59e-06
transcript_10177	transcript_31177	0.985486	1.31e-10
transcript_10177	transcript_31201	0.960445	5.08e-08
transcript_10177	transcript_31283	0.979886	9.16e-10
transcript_10177	transcript_31302	0.91481	4.58e-06
transcript_10177	transcript_31348	0.917204	3.88e-06
transcript_10177	transcript_31358	0.973609	4.61e-09
transcript_10177	transcript_31382	0.944625	3.69e-07
transcript_10177	transcript_31452	0.986264	9.42e-11
transcript_10177	transcript_31453	0.949835	2.06e-07
transcript_10177	transcript_3161	0.98134	5.85e-10
transcript_10177	transcript_3169	0.909796	6.39e-06
transcript_10177	transcript_31694	0.985614	1.24e-10
transcript_10177	transcript_317	0.92321	2.5e-06
transcript_10177	transcript_31810	0.974993	3.35e-09
transcript_10177	transcript_31828	0.95153	1.69e-07
transcript_10177	transcript_31920	0.97491	3.41e-09
transcript_10177	transcript_31923	0.90288	9.8e-06
transcript_10177	transcript_31958	0.91606	4.21e-06
transcript_10177	transcript_31990	-0.945857	3.23e-07
transcript_10177	transcript_32074	0.925487	2.1e-06
transcript_10177	transcript_32083	0.994321	4.78e-13
transcript_10177	transcript_32125	-0.904262	9.02e-06
transcript_10177	transcript_32137	0.968618	1.29e-08
transcript_10177	transcript_32144	-0.927013	1.86e-06
transcript_10177	transcript_3224	0.942359	4.67e-07
transcript_10177	transcript_32240	0.901209	1.08e-05
transcript_10177	transcript_32248	0.919458	3.31e-06
transcript_10177	transcript_3226	0.98566	1.22e-10
transcript_10177	transcript_32301	0.931626	1.27e-06
transcript_10177	transcript_32315	0.944304	3.82e-07
transcript_10177	transcript_32420	0.941711	4.99e-07
transcript_10177	transcript_32463	0.983821	2.5e-10
transcript_10177	transcript_32506	0.998653	8.61e-17
transcript_10177	transcript_327	0.978338	1.42e-09
transcript_10177	transcript_32771	0.979168	1.13e-09
transcript_10177	transcript_32788	0.977319	1.87e-09
transcript_10177	transcript_32801	0.96915	1.16e-08
transcript_10177	transcript_32816	0.983727	2.59e-10
transcript_10177	transcript_32861	-0.935786	8.81e-07
transcript_10177	transcript_32887	0.977116	1.97e-09
transcript_10177	transcript_3294	-0.921244	2.9e-06
transcript_10177	transcript_3298	-0.926689	1.91e-06
transcript_10177	transcript_32996	0.952565	1.48e-07
transcript_10177	transcript_33020	0.974788	3.51e-09
transcript_10177	transcript_33031	0.920099	3.16e-06
transcript_10177	transcript_33070	0.926594	1.93e-06
transcript_10177	transcript_33277	0.906287	7.97e-06
transcript_10177	transcript_33299	-0.960579	4.98e-08
transcript_10177	transcript_33461	0.945291	3.44e-07
transcript_10177	transcript_33469	0.984472	1.96e-10
transcript_10177	transcript_3353	0.970627	8.7e-09
transcript_10177	transcript_3368	0.963819	3e-08
transcript_10177	transcript_33778	-0.916515	4.08e-06
transcript_10177	transcript_3384	0.923085	2.53e-06
transcript_10177	transcript_33959	-0.910815	5.98e-06
transcript_10177	transcript_34170	0.99494	2.4e-13
transcript_10177	transcript_3418	0.991635	4.86e-12
transcript_10177	transcript_34212	0.951437	1.7e-07
transcript_10177	transcript_34245	0.94765	2.65e-07
transcript_10177	transcript_34264	0.972031	6.51e-09
transcript_10177	transcript_34274	0.957057	8.25e-08
transcript_10177	transcript_34316	0.941231	5.24e-07
transcript_10177	transcript_3436	0.970706	8.57e-09
transcript_10177	transcript_34365	0.919537	3.29e-06
transcript_10177	transcript_34404	0.976172	2.51e-09
transcript_10177	transcript_34407	0.96619	2e-08
transcript_10177	transcript_34408	0.963947	2.93e-08
transcript_10177	transcript_34507	0.903296	9.56e-06
transcript_10177	transcript_34552	0.976542	2.29e-09
transcript_10177	transcript_34582	0.987348	5.76e-11
transcript_10177	transcript_34652	-0.922777	2.59e-06
transcript_10177	transcript_34792	0.908613	6.89e-06
transcript_10177	transcript_34868	0.904788	8.74e-06
transcript_10177	transcript_3491	0.941973	4.86e-07
transcript_10177	transcript_34913	0.964254	2.79e-08
transcript_10177	transcript_34921	0.985618	1.24e-10
transcript_10177	transcript_34984	0.964733	2.57e-08
transcript_10177	transcript_35003	0.966441	1.92e-08
transcript_10177	transcript_35063	0.92188	2.77e-06
transcript_10177	transcript_35111	0.983762	2.56e-10
transcript_10177	transcript_35158	0.931483	1.29e-06
transcript_10177	transcript_35159	0.980328	8.02e-10
transcript_10177	transcript_3523	0.996384	3.2e-14
transcript_10177	transcript_3543	0.96813	1.41e-08
transcript_10177	transcript_35444	0.959333	5.98e-08
transcript_10177	transcript_35498	0.904351	8.97e-06
transcript_10177	transcript_3555	0.968458	1.33e-08
transcript_10177	transcript_35617	0.960071	5.37e-08
transcript_10177	transcript_35641	0.957755	7.49e-08
transcript_10177	transcript_3567	0.984762	1.75e-10
transcript_10177	transcript_35684	0.911842	5.59e-06
transcript_10177	transcript_35767	0.974021	4.2e-09
transcript_10177	transcript_35805	-0.928396	1.67e-06
transcript_10177	transcript_35818	0.94137	5.16e-07
transcript_10177	transcript_35821	0.991878	4.07e-12
transcript_10177	transcript_35983	0.996473	2.76e-14
transcript_10177	transcript_36006	0.911447	5.74e-06
transcript_10177	transcript_36024	0.992511	2.51e-12
transcript_10177	transcript_36074	0.902479	1e-05
transcript_10177	transcript_36082	0.933305	1.1e-06
transcript_10177	transcript_36193	0.970942	8.16e-09
transcript_10177	transcript_36229	0.975235	3.16e-09
transcript_10177	transcript_36252	-0.946005	3.18e-07
transcript_10177	transcript_3636	0.909823	6.38e-06
transcript_10177	transcript_36399	0.980025	8.78e-10
transcript_10177	transcript_36476	0.984208	2.16e-10
transcript_10177	transcript_36528	0.985585	1.26e-10
transcript_10177	transcript_36539	0.963303	3.26e-08
transcript_10177	transcript_36684	0.961702	4.19e-08
transcript_10177	transcript_3669	0.929515	1.52e-06
transcript_10177	transcript_36708	0.907878	7.22e-06
transcript_10177	transcript_36715	0.988864	2.69e-11
transcript_10177	transcript_36724	0.944594	3.7e-07
transcript_10177	transcript_36828	0.969542	1.08e-08
transcript_10177	transcript_36875	0.954427	1.17e-07
transcript_10177	transcript_36879	-0.9262	1.99e-06
transcript_10177	transcript_36904	0.928354	1.67e-06
transcript_10177	transcript_36958	0.928652	1.63e-06
transcript_10177	transcript_3698	0.947248	2.78e-07
transcript_10177	transcript_37106	0.923206	2.51e-06
transcript_10177	transcript_37153	0.934899	9.54e-07
transcript_10177	transcript_37157	0.964121	2.85e-08
transcript_10177	transcript_37245	0.971472	7.32e-09
transcript_10177	transcript_37255	0.980075	8.65e-10
transcript_10177	transcript_37287	0.955353	1.04e-07
transcript_10177	transcript_3729	0.993809	8.02e-13
transcript_10177	transcript_3730	0.911603	5.68e-06
transcript_10177	transcript_3733	0.935361	9.15e-07
transcript_10177	transcript_3734	0.994673	3.26e-13
transcript_10177	transcript_3736	-0.915157	4.48e-06
transcript_10177	transcript_37421	0.961357	4.42e-08
transcript_10177	transcript_37431	0.912368	5.4e-06
transcript_10177	transcript_37449	0.988905	2.63e-11
transcript_10177	transcript_37509	0.956711	8.65e-08
transcript_10177	transcript_3753	0.973891	4.32e-09
transcript_10177	transcript_37644	0.924985	2.19e-06
transcript_10177	transcript_37716	0.984153	2.21e-10
transcript_10177	transcript_3772	0.979207	1.12e-09
transcript_10177	transcript_3775	0.919533	3.29e-06
transcript_10177	transcript_37819	0.9451	3.51e-07
transcript_10177	transcript_38020	-0.928843	1.61e-06
transcript_10177	transcript_38073	0.983873	2.45e-10
transcript_10177	transcript_3810	0.969756	1.04e-08
transcript_10177	transcript_38110	0.985409	1.35e-10
transcript_10177	transcript_3815	0.978763	1.27e-09
transcript_10177	transcript_3822	0.951501	1.69e-07
transcript_10177	transcript_38240	0.992879	1.85e-12
transcript_10177	transcript_38256	0.970645	8.67e-09
transcript_10177	transcript_38259	0.97121	7.73e-09
transcript_10177	transcript_38285	0.967639	1.55e-08
transcript_10177	transcript_38298	0.989585	1.8e-11
transcript_10177	transcript_38432	0.974601	3.67e-09
transcript_10177	transcript_38445	-0.906484	7.87e-06
transcript_10177	transcript_38467	-0.928688	1.63e-06
transcript_10177	transcript_38493	0.958611	6.64e-08
transcript_10177	transcript_38520	-0.957889	7.35e-08
transcript_10177	transcript_38563	-0.9218	2.78e-06
transcript_10177	transcript_3862	0.998051	7.88e-16
transcript_10177	transcript_38685	0.92871	1.62e-06
transcript_10177	transcript_38694	-0.936354	8.36e-07
transcript_10177	transcript_3871	0.995927	6.53e-14
transcript_10177	transcript_3877	0.950716	1.86e-07
transcript_10177	transcript_38789	0.983471	2.84e-10
transcript_10177	transcript_38805	0.968108	1.42e-08
transcript_10177	transcript_38813	0.947511	2.69e-07
transcript_10177	transcript_38821	0.913789	4.91e-06
transcript_10177	transcript_38851	0.96169	4.2e-08
transcript_10177	transcript_38885	0.931613	1.27e-06
transcript_10177	transcript_3890	0.942328	4.69e-07
transcript_10177	transcript_38957	-0.904028	9.15e-06
transcript_10177	transcript_39047	0.968749	1.26e-08
transcript_10177	transcript_39067	0.970927	8.19e-09
transcript_10177	transcript_39072	0.965047	2.44e-08
transcript_10177	transcript_39095	-0.927334	1.81e-06
transcript_10177	transcript_39151	0.919967	3.19e-06
transcript_10177	transcript_39245	0.974198	4.03e-09
transcript_10177	transcript_39255	0.921554	2.84e-06
transcript_10177	transcript_39323	-0.923724	2.41e-06
transcript_10177	transcript_3942	0.935338	9.17e-07
transcript_10177	transcript_39449	0.97188	6.72e-09
transcript_10177	transcript_3945	0.971659	7.04e-09
transcript_10177	transcript_39465	0.923486	2.45e-06
transcript_10177	transcript_39503	0.996988	1.07e-14
transcript_10177	transcript_39620	0.94786	2.59e-07
transcript_10177	transcript_39684	0.969766	1.03e-08
transcript_10177	transcript_3970	0.979842	9.27e-10
transcript_10177	transcript_39731	0.953142	1.38e-07
transcript_10177	transcript_39767	0.985198	1.47e-10
transcript_10177	transcript_39808	0.920785	3e-06
transcript_10177	transcript_3981	-0.918885	3.45e-06
transcript_10177	transcript_39823	0.921814	2.78e-06
transcript_10177	transcript_3984	0.98952	1.87e-11
transcript_10177	transcript_3985	0.971799	6.83e-09
transcript_10177	transcript_39866	0.942528	4.59e-07
transcript_10177	transcript_39882	0.985217	1.46e-10
transcript_10177	transcript_3991	0.914043	4.83e-06
transcript_10177	transcript_39937	0.989891	1.51e-11
transcript_10177	transcript_39942	0.936186	8.49e-07
transcript_10177	transcript_39964	0.98562	1.24e-10
transcript_10177	transcript_39978	0.985629	1.23e-10
transcript_10177	transcript_40002	0.945614	3.32e-07
transcript_10177	transcript_40063	0.953172	1.38e-07
transcript_10177	transcript_40095	0.947485	2.7e-07
transcript_10177	transcript_40156	0.980978	6.57e-10
transcript_10177	transcript_40188	0.976405	2.37e-09
transcript_10177	transcript_40242	0.972648	5.7e-09
transcript_10177	transcript_40327	0.984044	2.3e-10
transcript_10177	transcript_40388	0.934246	1.01e-06
transcript_10177	transcript_40392	0.977192	1.94e-09
transcript_10177	transcript_40421	0.938512	6.83e-07
transcript_10177	transcript_4045	0.988626	3.05e-11
transcript_10177	transcript_40549	0.963367	3.22e-08
transcript_10177	transcript_40552	-0.949844	2.06e-07
transcript_10177	transcript_40590	0.993792	8.15e-13
transcript_10177	transcript_40664	0.948306	2.46e-07
transcript_10177	transcript_40677	0.964308	2.76e-08
transcript_10177	transcript_40704	0.983664	2.65e-10
transcript_10177	transcript_40721	0.927406	1.8e-06
transcript_10177	transcript_40745	0.948093	2.52e-07
transcript_10177	transcript_40782	0.919293	3.35e-06
transcript_10177	transcript_40861	0.937926	7.22e-07
transcript_10177	transcript_40864	0.942559	4.58e-07
transcript_10177	transcript_40907	0.948872	2.31e-07
transcript_10177	transcript_40927	0.9813	5.93e-10
transcript_10177	transcript_40949	0.908638	6.88e-06
transcript_10177	transcript_40955	0.936848	7.99e-07
transcript_10177	transcript_41022	0.972881	5.42e-09
transcript_10177	transcript_41025	0.997944	1.08e-15
transcript_10177	transcript_41091	0.976212	2.49e-09
transcript_10177	transcript_411	0.930108	1.45e-06
transcript_10177	transcript_41104	-0.918872	3.45e-06
transcript_10177	transcript_41169	0.990677	9.29e-12
transcript_10177	transcript_4129	0.936548	8.21e-07
transcript_10177	transcript_4131	0.963694	3.06e-08
transcript_10177	transcript_4132	0.970526	8.88e-09
transcript_10177	transcript_4141	0.973977	4.24e-09
transcript_10177	transcript_4190	-0.967578	1.56e-08
transcript_10177	transcript_4199	0.981191	6.14e-10
transcript_10177	transcript_4200	0.96618	2.01e-08
transcript_10177	transcript_4205	0.911953	5.55e-06
transcript_10177	transcript_4236	0.923313	2.49e-06
transcript_10177	transcript_424	0.94225	4.73e-07
transcript_10177	transcript_4271	0.969332	1.12e-08
transcript_10177	transcript_4281	0.957649	7.6e-08
transcript_10177	transcript_4302	0.930763	1.37e-06
transcript_10177	transcript_4347	0.964477	2.69e-08
transcript_10177	transcript_4388	0.935018	9.44e-07
transcript_10177	transcript_444	0.914666	4.63e-06
transcript_10177	transcript_4454	0.97877	1.26e-09
transcript_10177	transcript_4487	0.963812	3e-08
transcript_10177	transcript_4488	0.904084	9.12e-06
transcript_10177	transcript_4544	0.960512	5.03e-08
transcript_10177	transcript_4563	-0.934949	9.5e-07
transcript_10177	transcript_4592	0.983696	2.62e-10
transcript_10177	transcript_4599	0.954208	1.21e-07
transcript_10177	transcript_4605	0.973909	4.31e-09
transcript_10177	transcript_4607	0.96728	1.65e-08
transcript_10177	transcript_4612	0.983865	2.46e-10
transcript_10177	transcript_4632	0.991929	3.92e-12
transcript_10177	transcript_464	0.905969	8.13e-06
transcript_10177	transcript_465	0.988762	2.84e-11
transcript_10177	transcript_4689	0.989507	1.88e-11
transcript_10177	transcript_4692	0.997399	4.44e-15
transcript_10177	transcript_4721	0.986337	9.12e-11
transcript_10177	transcript_4764	0.97731	1.88e-09
transcript_10177	transcript_48	0.973734	4.48e-09
transcript_10177	transcript_4820	0.96849	1.32e-08
transcript_10177	transcript_4865	0.993427	1.15e-12
transcript_10177	transcript_4867	0.975534	2.94e-09
transcript_10177	transcript_4880	0.9944	4.4e-13
transcript_10177	transcript_4948	0.992448	2.64e-12
transcript_10177	transcript_4961	0.995232	1.68e-13
transcript_10177	transcript_4971	0.934655	9.75e-07
transcript_10177	transcript_4977	0.996125	4.84e-14
transcript_10177	transcript_4978	0.965231	2.37e-08
transcript_10177	transcript_5003	0.991342	5.97e-12
transcript_10177	transcript_5006	0.996229	4.12e-14
transcript_10177	transcript_5017	0.952921	1.42e-07
transcript_10177	transcript_5022	0.947269	2.77e-07
transcript_10177	transcript_5043	0.919733	3.24e-06
transcript_10177	transcript_5064	0.958099	7.14e-08
transcript_10177	transcript_5097	0.956406	9.02e-08
transcript_10177	transcript_5102	0.987825	4.58e-11
transcript_10177	transcript_5119	0.9982	4.89e-16
transcript_10177	transcript_5176	0.993381	1.2e-12
transcript_10177	transcript_52	0.970697	8.58e-09
transcript_10177	transcript_5212	-0.919749	3.24e-06
transcript_10177	transcript_522	0.993261	1.33e-12
transcript_10177	transcript_5241	0.971523	7.24e-09
transcript_10177	transcript_5254	0.937928	7.22e-07
transcript_10177	transcript_5289	0.980706	7.15e-10
transcript_10177	transcript_531	0.966922	1.76e-08
transcript_10177	transcript_5320	0.971123	7.87e-09
transcript_10177	transcript_5324	0.979843	9.27e-10
transcript_10177	transcript_5359	0.981077	6.36e-10
transcript_10177	transcript_5437	0.963667	3.07e-08
transcript_10177	transcript_5474	0.923497	2.45e-06
transcript_10177	transcript_5499	0.982607	3.85e-10
transcript_10177	transcript_552	0.959248	6.06e-08
transcript_10177	transcript_5525	0.957793	7.45e-08
transcript_10177	transcript_5559	-0.904394	8.95e-06
transcript_10177	transcript_5561	0.93184	1.25e-06
transcript_10177	transcript_5571	-0.934936	9.51e-07
transcript_10177	transcript_5579	0.988374	3.48e-11
transcript_10177	transcript_5604	0.989811	1.58e-11
transcript_10177	transcript_5615	0.920416	3.08e-06
transcript_10177	transcript_5679	0.971161	7.8e-09
transcript_10177	transcript_5730	0.988542	3.19e-11
transcript_10177	transcript_5732	0.990939	7.84e-12
transcript_10177	transcript_5750	0.973532	4.69e-09
transcript_10177	transcript_5754	0.983323	3e-10
transcript_10177	transcript_5758	0.970178	9.52e-09
transcript_10177	transcript_5802	0.961319	4.45e-08
transcript_10177	transcript_5829	0.984792	1.73e-10
transcript_10177	transcript_5830	0.913378	5.05e-06
transcript_10177	transcript_5839	0.993061	1.59e-12
transcript_10177	transcript_5895	0.969359	1.12e-08
transcript_10177	transcript_5913	0.977617	1.73e-09
transcript_10177	transcript_5968	0.993976	6.81e-13
transcript_10177	transcript_5975	0.964249	2.79e-08
transcript_10177	transcript_5988	0.988469	3.31e-11
transcript_10177	transcript_5991	0.929283	1.55e-06
transcript_10177	transcript_5998	0.922966	2.55e-06
transcript_10177	transcript_6023	0.968848	1.23e-08
transcript_10177	transcript_6043	0.973584	4.63e-09
transcript_10177	transcript_6065	0.975577	2.91e-09
transcript_10177	transcript_6087	0.978569	1.34e-09
transcript_10177	transcript_6098	0.947748	2.62e-07
transcript_10177	transcript_6115	0.976176	2.51e-09
transcript_10177	transcript_6127	0.926776	1.9e-06
transcript_10177	transcript_6136	0.929978	1.46e-06
transcript_10177	transcript_6164	0.969253	1.14e-08
transcript_10177	transcript_6179	0.941689	5e-07
transcript_10177	transcript_6194	-0.914249	4.76e-06
transcript_10177	transcript_6254	0.96886	1.23e-08
transcript_10177	transcript_6275	0.958625	6.62e-08
transcript_10177	transcript_6280	0.935665	8.9e-07
transcript_10177	transcript_6283	0.946301	3.08e-07
transcript_10177	transcript_6286	0.97773	1.68e-09
transcript_10177	transcript_6306	0.947624	2.66e-07
transcript_10177	transcript_6308	0.97261	5.75e-09
transcript_10177	transcript_6338	0.980612	7.35e-10
transcript_10177	transcript_6362	0.954302	1.19e-07
transcript_10177	transcript_6400	0.976561	2.28e-09
transcript_10177	transcript_6454	0.939766	6.05e-07
transcript_10177	transcript_6456	0.991386	5.79e-12
transcript_10177	transcript_6470	0.925058	2.17e-06
transcript_10177	transcript_6472	0.972408	6e-09
transcript_10177	transcript_6501	0.971618	7.1e-09
transcript_10177	transcript_6521	0.995394	1.37e-13
transcript_10177	transcript_654	0.992255	3.06e-12
transcript_10177	transcript_6546	0.971208	7.73e-09
transcript_10177	transcript_6551	0.953533	1.31e-07
transcript_10177	transcript_6599	0.988257	3.69e-11
transcript_10177	transcript_6612	0.988729	2.89e-11
transcript_10177	transcript_6616	0.926162	1.99e-06
transcript_10177	transcript_6619	0.994697	3.18e-13
transcript_10177	transcript_6628	0.988453	3.34e-11
transcript_10177	transcript_664	0.966575	1.87e-08
transcript_10177	transcript_6648	0.965392	2.3e-08
transcript_10177	transcript_6657	0.988591	3.11e-11
transcript_10177	transcript_6667	0.954046	1.23e-07
transcript_10177	transcript_6699	0.982898	3.48e-10
transcript_10177	transcript_6716	0.931694	1.26e-06
transcript_10177	transcript_675	0.905364	8.44e-06
transcript_10177	transcript_6754	-0.918863	3.45e-06
transcript_10177	transcript_6756	0.987178	6.24e-11
transcript_10177	transcript_6782	0.928481	1.65e-06
transcript_10177	transcript_6794	0.908569	6.91e-06
transcript_10177	transcript_6797	0.954263	1.2e-07
transcript_10177	transcript_6819	-0.901019	1.09e-05
transcript_10177	transcript_6856	0.901233	1.08e-05
transcript_10177	transcript_6887	0.933396	1.09e-06
transcript_10177	transcript_6901	0.928299	1.68e-06
transcript_10177	transcript_6904	0.92583	2.05e-06
transcript_10177	transcript_6980	0.979022	1.18e-09
transcript_10177	transcript_6987	0.988859	2.7e-11
transcript_10177	transcript_6996	0.964813	2.54e-08
transcript_10177	transcript_7011	0.97016	9.56e-09
transcript_10177	transcript_7025	0.900096	1.15e-05
transcript_10177	transcript_7032	0.922445	2.65e-06
transcript_10177	transcript_7035	0.976036	2.6e-09
transcript_10177	transcript_7076	0.98893	2.59e-11
transcript_10177	transcript_7091	0.920985	2.96e-06
transcript_10177	transcript_7094	0.974893	3.43e-09
transcript_10177	transcript_7108	0.957095	8.21e-08
transcript_10177	transcript_7112	0.996713	1.81e-14
transcript_10177	transcript_7135	0.953653	1.29e-07
transcript_10177	transcript_7166	0.979554	1.01e-09
transcript_10177	transcript_7243	0.901095	1.09e-05
transcript_10177	transcript_7253	-0.907004	7.62e-06
transcript_10177	transcript_7255	0.914939	4.54e-06
transcript_10177	transcript_7275	-0.933356	1.09e-06
transcript_10177	transcript_7281	0.959887	5.52e-08
transcript_10177	transcript_7298	0.95862	6.63e-08
transcript_10177	transcript_7313	0.969207	1.15e-08
transcript_10177	transcript_7409	0.989786	1.6e-11
transcript_10177	transcript_7420	0.983372	2.94e-10
transcript_10177	transcript_7422	0.960354	5.15e-08
transcript_10177	transcript_7451	0.957828	7.41e-08
transcript_10177	transcript_7492	0.967796	1.5e-08
transcript_10177	transcript_7525	0.991995	3.74e-12
transcript_10177	transcript_7582	0.987088	6.51e-11
transcript_10177	transcript_7595	0.961149	4.57e-08
transcript_10177	transcript_7600	0.981242	6.04e-10
transcript_10177	transcript_7610	0.955564	1.01e-07
transcript_10177	transcript_7633	0.954829	1.11e-07
transcript_10177	transcript_7638	0.965761	2.16e-08
transcript_10177	transcript_7643	0.983669	2.64e-10
transcript_10177	transcript_7663	0.94749	2.7e-07
transcript_10177	transcript_7682	0.978731	1.28e-09
transcript_10177	transcript_7695	0.977177	1.94e-09
transcript_10177	transcript_7703	0.987294	5.91e-11
transcript_10177	transcript_7744	0.981795	5.05e-10
transcript_10177	transcript_7804	0.946195	3.12e-07
transcript_10177	transcript_7888	0.957534	7.72e-08
transcript_10177	transcript_7915	0.946848	2.9e-07
transcript_10177	transcript_7937	0.961809	4.12e-08
transcript_10177	transcript_7946	0.977143	1.96e-09
transcript_10177	transcript_7960	0.96203	3.99e-08
transcript_10177	transcript_7972	0.995066	2.06e-13
transcript_10177	transcript_801	0.958989	6.29e-08
transcript_10177	transcript_8023	0.978925	1.21e-09
transcript_10177	transcript_8035	0.981958	4.79e-10
transcript_10177	transcript_8044	0.959351	5.97e-08
transcript_10177	transcript_8075	0.981854	4.96e-10
transcript_10177	transcript_8107	0.953511	1.32e-07
transcript_10177	transcript_811	0.991337	5.99e-12
transcript_10177	transcript_8136	0.940888	5.42e-07
transcript_10177	transcript_8151	0.973898	4.32e-09
transcript_10177	transcript_8155	0.952142	1.56e-07
transcript_10177	transcript_8166	0.909921	6.34e-06
transcript_10177	transcript_8287	0.911709	5.64e-06
transcript_10177	transcript_8301	0.976294	2.43e-09
transcript_10177	transcript_8302	0.979882	9.17e-10
transcript_10177	transcript_8303	0.9874	5.62e-11
transcript_10177	transcript_8321	0.939951	5.94e-07
transcript_10177	transcript_8323	0.978965	1.2e-09
transcript_10177	transcript_8368	0.986691	7.8e-11
transcript_10177	transcript_8425	0.986981	6.84e-11
transcript_10177	transcript_8428	0.993844	7.76e-13
transcript_10177	transcript_8440	0.981801	5.04e-10
transcript_10177	transcript_8488	0.922288	2.69e-06
transcript_10177	transcript_8499	0.956655	8.72e-08
transcript_10177	transcript_8557	0.992776	2.02e-12
transcript_10177	transcript_8566	-0.94299	4.38e-07
transcript_10177	transcript_8587	0.98048	7.66e-10
transcript_10177	transcript_8620	0.980251	8.21e-10
transcript_10177	transcript_8645	0.975951	2.65e-09
transcript_10177	transcript_8646	0.962001	4e-08
transcript_10177	transcript_867	0.920706	3.02e-06
transcript_10177	transcript_8697	0.903764	9.29e-06
transcript_10177	transcript_8752	0.988591	3.11e-11
transcript_10177	transcript_8758	0.972724	5.61e-09
transcript_10177	transcript_8763	0.955795	9.79e-08
transcript_10177	transcript_8789	0.9771	1.98e-09
transcript_10177	transcript_8811	0.964404	2.72e-08
transcript_10177	transcript_8842	0.990458	1.07e-11
transcript_10177	transcript_8847	0.998263	3.96e-16
transcript_10177	transcript_8856	0.961689	4.2e-08
transcript_10177	transcript_8865	0.959235	6.07e-08
transcript_10177	transcript_8948	0.948809	2.33e-07
transcript_10177	transcript_8972	0.99061	9.7e-12
transcript_10177	transcript_9016	0.97338	4.85e-09
transcript_10177	transcript_9082	0.913832	4.9e-06
transcript_10177	transcript_9102	0.957893	7.35e-08
transcript_10177	transcript_9109	0.974642	3.63e-09
transcript_10177	transcript_9111	0.959595	5.76e-08
transcript_10177	transcript_9136	0.97722	1.92e-09
transcript_10177	transcript_9158	0.958563	6.68e-08
transcript_10177	transcript_9160	0.987181	6.23e-11
transcript_10177	transcript_9182	0.939337	6.31e-07
transcript_10177	transcript_9206	0.99273	2.1e-12
transcript_10177	transcript_9233	0.900659	1.12e-05
transcript_10177	transcript_926	0.987743	4.77e-11
transcript_10177	transcript_93	0.961942	4.04e-08
transcript_10177	transcript_9306	0.989223	2.21e-11
transcript_10177	transcript_9328	0.958706	6.55e-08
transcript_10177	transcript_9355	0.951698	1.65e-07
transcript_10177	transcript_9360	0.915629	4.33e-06
transcript_10177	transcript_937	0.976066	2.58e-09
transcript_10177	transcript_9397	0.991743	4.49e-12
transcript_10177	transcript_9435	0.965701	2.18e-08
transcript_10177	transcript_9457	0.927818	1.75e-06
transcript_10177	transcript_9473	0.993638	9.44e-13
transcript_10177	transcript_9483	0.95165	1.66e-07
transcript_10177	transcript_9489	0.996944	1.17e-14
transcript_10177	transcript_950	0.977749	1.67e-09
transcript_10177	transcript_9529	-0.915691	4.31e-06
transcript_10177	transcript_9554	0.951133	1.77e-07
transcript_10177	transcript_9563	0.940165	5.82e-07
transcript_10177	transcript_9589	0.986845	7.27e-11
transcript_10177	transcript_9591	0.970198	9.49e-09
transcript_10177	transcript_9598	0.966117	2.03e-08
transcript_10177	transcript_9602	0.976137	2.53e-09
transcript_10177	transcript_9614	0.984786	1.73e-10
transcript_10177	transcript_9624	0.974711	3.58e-09
transcript_10177	transcript_9633	0.994924	2.44e-13
[truncated: 131,104 more rows]

## Sheet: Network_map_point_information
Information of points in Pearson correlation network map
UnigeneID	TYPE	UnigeneID	TYPE	UnigeneID	TYPE
transcript_101	lncRNA	transcript_13266	TFs	transcript_10013	mRNA
transcript_10579	lncRNA	transcript_1443	TFs	transcript_10046	mRNA
transcript_10702	lncRNA	transcript_15492	TFs	transcript_10078	mRNA
transcript_10985	lncRNA	transcript_1628	TFs	transcript_1010	mRNA
transcript_11112	lncRNA	transcript_17329	TFs	transcript_10100	mRNA
transcript_11196	lncRNA	transcript_18201	TFs	transcript_10108	mRNA
transcript_11303	lncRNA-tfs	transcript_24092	TFs	transcript_10131	mRNA
transcript_11618	lncRNA	transcript_494	TFs	transcript_10154	mRNA
transcript_1173	lncRNA	transcript_7755	TFs	transcript_10183	mRNA
transcript_11821	lncRNA	transcript_4084	TFs	transcript_10202	mRNA
transcript_12074	lncRNA	transcript_10093	TFs	transcript_10262	mRNA
transcript_128	lncRNA	transcript_10907	TFs	transcript_10269	mRNA
transcript_1314	lncRNA	transcript_11842	TFs	transcript_10347	mRNA
transcript_13301	lncRNA	transcript_12004	TFs	transcript_1041	mRNA
transcript_14006	lncRNA	transcript_12070	TFs	transcript_10482	mRNA
transcript_14060	lncRNA	transcript_12321	TFs	transcript_10489	mRNA
transcript_14160	lncRNA	transcript_12325	TFs	transcript_10508	mRNA
transcript_14271	lncRNA	transcript_12334	TFs	transcript_10545	mRNA
transcript_15369	lncRNA	transcript_12502	TFs	transcript_10546	mRNA
transcript_15555	lncRNA	transcript_12519	TFs	transcript_10583	mRNA
transcript_16109	lncRNA	transcript_12764	TFs	transcript_10605	mRNA
transcript_16221	lncRNA	transcript_12911	TFs	transcript_10648	mRNA
transcript_16363	lncRNA	transcript_13403	TFs	transcript_10676	mRNA
transcript_17490	lncRNA	transcript_13642	TFs	transcript_10692	mRNA
transcript_17615	lncRNA	transcript_13783	TFs	transcript_10713	mRNA
transcript_1773	lncRNA	transcript_13871	TFs	transcript_10714	mRNA
transcript_17827	lncRNA	transcript_14445	TFs	transcript_1073	mRNA
transcript_18492	lncRNA	transcript_14520	TFs	transcript_10745	mRNA
transcript_18591	lncRNA-tfs	transcript_1489	TFs	transcript_10787	mRNA
transcript_18703	lncRNA	transcript_15280	TFs	transcript_10800	mRNA
transcript_18916	lncRNA	transcript_15750	TFs	transcript_10834	mRNA
transcript_19384	lncRNA	transcript_15790	TFs	transcript_10891	mRNA
transcript_19981	lncRNA	transcript_16293	TFs	transcript_10905	mRNA
transcript_20505	lncRNA	transcript_16393	TFs	transcript_10961	mRNA
transcript_207	lncRNA	transcript_16733	TFs	transcript_10963	mRNA
transcript_20858	lncRNA	transcript_1685	TFs	transcript_11001	mRNA
transcript_21170	lncRNA-tfs	transcript_17371	TFs	transcript_11037	mRNA
transcript_21380	lncRNA	transcript_17442	TFs	transcript_11050	mRNA
transcript_21485	lncRNA-tfs	transcript_17497	TFs	transcript_11064	mRNA
transcript_218	lncRNA	transcript_17547	TFs	transcript_11068	mRNA
transcript_22067	lncRNA	transcript_17796	TFs	transcript_11077	mRNA
transcript_22949	lncRNA	transcript_17908	TFs	transcript_11152	mRNA
transcript_23254	lncRNA	transcript_18207	TFs	transcript_11190	mRNA
transcript_23384	lncRNA	transcript_19378	TFs	transcript_11194	mRNA
transcript_2371	lncRNA-tfs	transcript_20626	TFs	transcript_11200	mRNA
transcript_2434	lncRNA	transcript_20780	TFs	transcript_1124	mRNA
transcript_24385	lncRNA	transcript_20939	TFs	transcript_11261	mRNA
transcript_24568	lncRNA	transcript_21366	TFs	transcript_1135	mRNA
transcript_258	lncRNA	transcript_21502	TFs	transcript_11387	mRNA
transcript_26876	lncRNA	transcript_21823	TFs	transcript_1141	mRNA
transcript_27315	lncRNA	transcript_22259	TFs	transcript_11425	mRNA
transcript_27428	lncRNA	transcript_22715	TFs	transcript_11507	mRNA
transcript_2759	lncRNA	transcript_243	TFs	transcript_11615	mRNA
transcript_27942	lncRNA	transcript_2433	TFs	transcript_11626	mRNA
transcript_28106	lncRNA	transcript_24454	TFs	transcript_11646	mRNA
transcript_28433	lncRNA	transcript_25089	TFs	transcript_11776	mRNA
transcript_2846	lncRNA	transcript_25667	TFs	transcript_11797	mRNA
transcript_2849	lncRNA	transcript_26284	TFs	transcript_11906	mRNA
transcript_29216	lncRNA	transcript_26586	TFs	transcript_1204	mRNA
transcript_29488	lncRNA	transcript_27154	TFs	transcript_12086	mRNA
transcript_30367	lncRNA	transcript_2877	TFs	transcript_12124	mRNA
transcript_31097	lncRNA	transcript_29015	TFs	transcript_12279	mRNA
transcript_31728	lncRNA	transcript_29391	TFs	transcript_12349	mRNA
transcript_31803	lncRNA-tfs	transcript_29832	TFs	transcript_12381	mRNA
transcript_32397	lncRNA-tfs	transcript_31135	TFs	transcript_12402	mRNA
transcript_3254	lncRNA	transcript_31382	TFs	transcript_12450	mRNA
transcript_3260	lncRNA	transcript_31810	TFs	transcript_12452	mRNA
transcript_32731	lncRNA	transcript_31828	TFs	transcript_1253	mRNA
transcript_33141	lncRNA-tfs	transcript_32144	TFs	transcript_12570	mRNA
transcript_33254	lncRNA	transcript_35111	TFs	transcript_12573	mRNA
transcript_33503	lncRNA	transcript_35498	TFs	transcript_1266	mRNA
transcript_33612	lncRNA	transcript_3555	TFs	transcript_12701	mRNA
transcript_3364	lncRNA-tfs	transcript_36024	TFs	transcript_12757	mRNA
transcript_3429	lncRNA	transcript_3636	TFs	transcript_1278	mRNA
transcript_34355	lncRNA	transcript_36399	TFs	transcript_12785	mRNA
transcript_34377	lncRNA	transcript_3698	TFs	transcript_12898	mRNA
transcript_34497	lncRNA	transcript_37819	TFs	transcript_129	mRNA
transcript_34571	lncRNA	transcript_3815	TFs	transcript_1295	mRNA
transcript_3469	lncRNA	transcript_39151	TFs	transcript_13002	mRNA
transcript_34872	lncRNA	transcript_40677	TFs	transcript_13114	mRNA
transcript_35648	lncRNA	transcript_4488	TFs	transcript_1313	mRNA
transcript_36174	lncRNA	transcript_4865	TFs	transcript_1327	mRNA
transcript_36340	lncRNA	transcript_5829	TFs	transcript_13280	mRNA
transcript_36450	lncRNA	transcript_5991	TFs	transcript_13317	mRNA
transcript_3672	lncRNA	transcript_5998	TFs	transcript_13426	mRNA
transcript_36967	lncRNA	transcript_6136	TFs	transcript_13461	mRNA
transcript_37063	lncRNA	transcript_6996	TFs	transcript_13501	mRNA
transcript_37320	lncRNA	transcript_7525	TFs	transcript_13534	mRNA
transcript_37584	lncRNA	transcript_8301	TFs	transcript_13603	mRNA
transcript_37743	lncRNA	transcript_8428	TFs	transcript_13700	mRNA
transcript_379	lncRNA	transcript_8847	TFs	transcript_13735	mRNA
transcript_37942	lncRNA	transcript_9645	TFs	transcript_13747	mRNA
transcript_38239	lncRNA	transcript_9693	TFs	transcript_1391	mRNA
transcript_38269	lncRNA	transcript_9862	TFs	transcript_13911	mRNA
transcript_38573	lncRNA	transcript_9972	TFs	transcript_1398	mRNA
transcript_38783	lncRNA	transcript_32459	TFs	transcript_13996	mRNA
transcript_3883	lncRNA	transcript_10927	TFs	transcript_1401	mRNA
transcript_38926	lncRNA	transcript_15977	TFs	transcript_14047	mRNA
transcript_39210	lncRNA	transcript_26521	TFs	transcript_14052	mRNA
transcript_40124	lncRNA	transcript_2911	TFs	transcript_14058	mRNA
transcript_40329	lncRNA	transcript_3434	TFs	transcript_14075	mRNA
transcript_417	lncRNA	transcript_40232	TFs	transcript_14123	mRNA
transcript_4557	lncRNA	transcript_2376	TFs	transcript_1416	mRNA
transcript_4609	lncRNA	transcript_10224	TFs	transcript_14206	mRNA
transcript_4650	lncRNA	transcript_14226	TFs	transcript_14399	mRNA
transcript_4688	lncRNA-tfs	transcript_34815	TFs	transcript_1441	mRNA
transcript_4887	lncRNA	transcript_10550	TFs	transcript_14426	mRNA
transcript_516	lncRNA	transcript_10767	TFs	transcript_1444	mRNA
transcript_5768	lncRNA	transcript_12030	TFs	transcript_14459	mRNA
transcript_596	lncRNA-tfs	transcript_13454	TFs	transcript_14524	mRNA
transcript_6053	lncRNA	transcript_14308	TFs	transcript_14553	mRNA
transcript_6193	lncRNA	transcript_1837	TFs	transcript_14603	mRNA
transcript_6367	lncRNA-tfs	transcript_1925	TFs	transcript_1461	mRNA
transcript_6778	lncRNA	transcript_22649	TFs	transcript_1462	mRNA
transcript_6791	lncRNA	transcript_39602	TFs	transcript_14627	mRNA
transcript_6821	lncRNA	transcript_38376	TFs	transcript_14628	mRNA
transcript_7136	lncRNA	transcript_24071	TFs	transcript_14670	mRNA
transcript_7316	lncRNA	transcript_24785	TFs	transcript_14795	mRNA
transcript_7604	lncRNA	transcript_2515	TFs	transcript_14855	mRNA
transcript_7618	lncRNA	transcript_26180	TFs	transcript_1498	mRNA
transcript_798	lncRNA	transcript_27181	TFs-secondary_growth	transcript_15078	mRNA
transcript_8128	lncRNA	transcript_40786	TFs	transcript_15090	mRNA
transcript_8497	lncRNA	transcript_39012	TFs	transcript_15112	mRNA
transcript_8798	lncRNA	transcript_23595	TFs	transcript_15153	mRNA
transcript_914	lncRNA	transcript_6036	TFs	transcript_15156	mRNA
transcript_9280	lncRNA	transcript_96	TFs	transcript_1517	mRNA
transcript_9345	lncRNA	transcript_39123	TFs	transcript_15307	mRNA
transcript_936	lncRNA	transcript_40941	TFs	transcript_15367	mRNA
transcript_952	lncRNA	transcript_9629	TFs	transcript_15422	mRNA
transcript_9601	lncRNA	transcript_40795	TFs	transcript_15433	mRNA
transcript_1009	lncRNA	transcript_15687	TFs	transcript_15521	mRNA
transcript_10623	lncRNA	transcript_37318	TFs	transcript_15700	mRNA
transcript_10911	lncRNA	transcript_10117	TFs	transcript_15775	mRNA
transcript_13450	lncRNA	transcript_18138	TFs	transcript_16057	mRNA
transcript_15006	lncRNA	transcript_22376	TFs	transcript_16123	mRNA
transcript_16840	lncRNA	transcript_31124	TFs	transcript_1617	mRNA
transcript_17624	lncRNA	transcript_10999	TFs	transcript_16200	mRNA
transcript_20173	lncRNA-tfs	transcript_26137	TFs	transcript_16340	mRNA
transcript_21553	lncRNA	transcript_36113	TFs	transcript_16352	mRNA
transcript_21558	lncRNA	transcript_11524	TFs	transcript_16498	mRNA
transcript_27149	lncRNA	transcript_558	TFs	transcript_16656	mRNA
transcript_29688	lncRNA	transcript_6508	TFs	transcript_16690	mRNA
transcript_30110	lncRNA	transcript_7591	TFs	transcript_16759	mRNA
transcript_30565	lncRNA	transcript_19447	TFs	transcript_16768	mRNA
transcript_33676	lncRNA	transcript_22538	TFs	transcript_16794	mRNA
transcript_34441	lncRNA	transcript_25317	TFs	transcript_16815	mRNA
transcript_34543	lncRNA	transcript_25404	TFs	transcript_16830	mRNA
transcript_35282	lncRNA	transcript_33400	TFs	transcript_16895	mRNA
transcript_35853	lncRNA	transcript_36152	TFs	transcript_16959	mRNA
transcript_37136	lncRNA-tfs	transcript_12314	TFs	transcript_1699	mRNA
transcript_37552	lncRNA	transcript_34493	TFs	transcript_17007	mRNA
transcript_38943	lncRNA	transcript_23167	TFs	transcript_17080	mRNA
transcript_8090	lncRNA	transcript_336	TFs	transcript_1713	mRNA
transcript_9053	lncRNA	transcript_10395	TFs	transcript_17336	mRNA
transcript_11421	lncRNA	transcript_29795	TFs	transcript_17828	mRNA
transcript_1288	lncRNA	transcript_3432	TFs	transcript_1793	mRNA
transcript_13055	lncRNA	transcript_21346	TFs	transcript_1797	mRNA
transcript_14600	lncRNA	transcript_753	TFs	transcript_180	mRNA
transcript_15016	lncRNA	transcript_9855	TFs	transcript_18202	mRNA
transcript_15364	lncRNA	transcript_13405	TFs	transcript_18265	mRNA
transcript_16457	lncRNA	transcript_36609	TFs	transcript_1832	mRNA
transcript_16459	lncRNA	transcript_18053	TFs	transcript_18385	mRNA
transcript_16577	lncRNA	transcript_20635	TFs	transcript_1841	mRNA
transcript_17204	lncRNA	transcript_35177	TFs	transcript_1844	mRNA
transcript_20796	lncRNA-tfs	transcript_15946	TFs	transcript_1848	mRNA
transcript_20797	lncRNA	transcript_23165	TFs	transcript_18545	mRNA
transcript_21155	lncRNA	transcript_16603	TFs	transcript_18637	mRNA
transcript_21234	lncRNA	transcript_4451	TFs	transcript_18737	mRNA
transcript_23322	lncRNA	transcript_39079	TFs	transcript_19162	mRNA
transcript_24320	lncRNA	transcript_5948	TFs-secondary_growth	transcript_19410	mRNA
transcript_2581	lncRNA	transcript_30082	TFs	transcript_19440	mRNA
transcript_26260	lncRNA	transcript_17405	TFs	transcript_19469	mRNA
transcript_27020	lncRNA	transcript_26630	TFs	transcript_19527	mRNA
transcript_27269	lncRNA	transcript_32541	TFs	transcript_19654	mRNA
transcript_27905	lncRNA	transcript_9296	TFs-secondary_growth	transcript_19720	mRNA
transcript_28248	lncRNA	transcript_26805	TFs	transcript_1976	mRNA
transcript_29236	lncRNA	transcript_701	TFs	transcript_19904	mRNA
transcript_29329	lncRNA	transcript_1471	TFs	transcript_2002	mRNA
transcript_29552	lncRNA	transcript_37376	TFs	transcript_20251	mRNA
transcript_29673	lncRNA	transcript_8581	TFs	transcript_20564	mRNA
transcript_32758	lncRNA	transcript_18307	TFs	transcript_2107	mRNA
transcript_3286	lncRNA	transcript_40170	TFs-secondary_growth	transcript_21386	mRNA
transcript_33794	lncRNA	transcript_25529	TFs	transcript_2143	mRNA
transcript_34071	lncRNA	transcript_15842	TFs	transcript_21499	mRNA
transcript_34107	lncRNA-tfs	transcript_27312	TFs-secondary_growth	transcript_21501	mRNA
transcript_35110	lncRNA	transcript_28897	TFs	transcript_21561	mRNA
transcript_3816	lncRNA-tfs	transcript_4845	TFs	transcript_21681	mRNA
transcript_3872	lncRNA	transcript_4919	TFs	transcript_2173	mRNA
transcript_39005	lncRNA-tfs	transcript_22503	TFs	transcript_21753	mRNA
transcript_4833	lncRNA	transcript_7880	TFs	transcript_21866	mRNA
transcript_4862	lncRNA	transcript_30953	TFs	transcript_2207	mRNA
transcript_5182	lncRNA	transcript_32028	TFs	transcript_223	mRNA
transcript_65	lncRNA	transcript_9541	TFs	transcript_2236	mRNA
transcript_6618	lncRNA-tfs	transcript_30709	TFs	transcript_22362	mRNA
transcript_7813	lncRNA	transcript_34944	TFs	transcript_22401	mRNA
transcript_118	lncRNA	transcript_20036	TFs	transcript_2255	mRNA
transcript_1305	lncRNA	transcript_31836	TFs	transcript_2275	mRNA
transcript_1388	lncRNA	transcript_1381	TFs	transcript_23147	mRNA
transcript_17872	lncRNA	transcript_24122	TFs-secondary_growth	transcript_2315	mRNA
transcript_18952	lncRNA-tfs	transcript_31723	TFs	transcript_232	mRNA
transcript_20598	lncRNA	transcript_37008	TFs	transcript_23218	mRNA
transcript_20895	lncRNA	transcript_2091	TFs	transcript_233	mRNA
transcript_2099	lncRNA	transcript_9063	TFs	transcript_2378	mRNA
transcript_22236	lncRNA	transcript_13986	TFs	transcript_2417	mRNA
transcript_28969	lncRNA-tfs	transcript_33333	TFs	transcript_2418	mRNA
transcript_30184	lncRNA	transcript_29723	TFs	transcript_2419	mRNA
transcript_30551	lncRNA	transcript_35826	TFs	transcript_24424	mRNA
transcript_33191	lncRNA	transcript_11341	TFs	transcript_2446	mRNA
transcript_35118	lncRNA	transcript_25250	TFs	transcript_24546	mRNA
transcript_36097	lncRNA	transcript_3178	TFs	transcript_24681	mRNA
transcript_37081	lncRNA	transcript_28631	TFs	transcript_2470	mRNA
transcript_37873	lncRNA	transcript_4335	TFs	transcript_2477	mRNA
transcript_38082	lncRNA	transcript_5010	TFs	transcript_2524	mRNA
transcript_38395	lncRNA	transcript_8662	TFs	transcript_2530	mRNA
transcript_4542	lncRNA	transcript_25807	TFs	transcript_25417	mRNA
transcript_5209	lncRNA-tfs	transcript_34145	TFs	transcript_2590	mRNA
transcript_5295	lncRNA	transcript_40904	TFs	transcript_25935	mRNA
transcript_623	lncRNA	transcript_26231	TFs	transcript_2615	mRNA
transcript_7152	lncRNA	transcript_13407	TFs	transcript_2622	mRNA
transcript_7781	lncRNA	transcript_22597	TFs	transcript_26241	mRNA
transcript_9134	lncRNA	transcript_6464	TFs	transcript_26352	mRNA
transcript_15891	lncRNA	transcript_13102	TFs	transcript_26713	mRNA
transcript_17298	lncRNA	transcript_4933	TFs	transcript_2679	mRNA
transcript_18510	lncRNA	transcript_25022	TFs	transcript_26843	mRNA
transcript_19117	lncRNA	transcript_30792	TFs	transcript_2717	mRNA
transcript_19609	lncRNA	transcript_33645	TFs	transcript_27239	mRNA
transcript_19685	lncRNA	transcript_12953	TFs	transcript_27279	mRNA
transcript_20694	lncRNA	transcript_25995	TFs	transcript_27350	mRNA
transcript_2086	lncRNA-tfs	transcript_14178	TFs	transcript_27388	mRNA
transcript_29014	lncRNA	transcript_20623	TFs	transcript_27415	mRNA
transcript_30897	lncRNA	transcript_30493	TFs	transcript_2746	mRNA
transcript_3171	lncRNA	transcript_36996	TFs	transcript_27504	mRNA
transcript_32480	lncRNA	transcript_40037	TFs	transcript_27517	mRNA
transcript_32940	lncRNA	transcript_34936	TFs	transcript_2754	mRNA
transcript_35987	lncRNA-tfs	transcript_19067	TFs	transcript_27574	mRNA
transcript_37677	lncRNA	transcript_1731	TFs	transcript_2773	mRNA
transcript_3781	lncRNA	transcript_18698	TFs	transcript_2785	mRNA
transcript_37824	lncRNA	transcript_14225	TFs	transcript_2797	mRNA
transcript_3813	lncRNA	transcript_13286	TFs	transcript_2810	mRNA
transcript_38614	lncRNA	transcript_11884	TFs	transcript_2811	mRNA
transcript_3948	lncRNA	transcript_30664	TFs	transcript_28151	mRNA
transcript_4011	lncRNA	transcript_35703	TFs	transcript_2844	mRNA
transcript_40145	lncRNA	transcript_4773	TFs	transcript_2850	mRNA
transcript_42	lncRNA	transcript_24529	TFs	transcript_28620	mRNA
transcript_4704	lncRNA-tfs	transcript_33834	TFs	transcript_2887	mRNA
transcript_5040	lncRNA	transcript_296	TFs	transcript_2901	mRNA
transcript_723	lncRNA	transcript_10516	TFs	transcript_29113	mRNA
transcript_10884	lncRNA	transcript_23468	TFs	transcript_29371	mRNA
transcript_13469	lncRNA	transcript_8091	TFs	transcript_29383	mRNA
transcript_17157	lncRNA	transcript_369	TFs	transcript_29508	mRNA
transcript_18186	lncRNA	transcript_11639	TFs	transcript_29978	mRNA
transcript_19475	lncRNA	transcript_39195	TFs	transcript_3017	mRNA
transcript_21184	lncRNA	transcript_38772	TFs	transcript_3055	mRNA
transcript_25562	lncRNA	transcript_18071	TFs	transcript_3061	mRNA
transcript_28190	lncRNA	transcript_27055	TFs	transcript_3077	mRNA
transcript_28326	lncRNA	transcript_41071	TFs	transcript_3094	mRNA
transcript_2948	lncRNA	transcript_16091	TFs	transcript_3110	mRNA
transcript_30659	lncRNA	transcript_29187	TFs	transcript_3138	mRNA
transcript_32006	lncRNA	transcript_12937	TFs	transcript_31776	mRNA
transcript_32058	lncRNA	transcript_28180	TFs	transcript_3201	mRNA
transcript_33350	lncRNA	transcript_28074	TFs	transcript_3235	mRNA
transcript_3347	lncRNA	transcript_22304	TFs	transcript_3236	mRNA
transcript_35563	lncRNA	transcript_17904	TFs	transcript_3242	mRNA
transcript_38077	lncRNA	transcript_22838	TFs	transcript_325	mRNA
transcript_38605	lncRNA	transcript_1379	TFs-secondary_growth	transcript_3276	mRNA
transcript_40974	lncRNA	transcript_16133	TFs	transcript_328	mRNA
transcript_6702	lncRNA	transcript_30907	TFs	transcript_3359	mRNA
transcript_13207	lncRNA-lig	transcript_9869	TFs	transcript_3373	mRNA
transcript_13733	lncRNA-lig	transcript_27878	TFs	transcript_3382	mRNA
transcript_14869	lncRNA-lig	transcript_3626	TFs	transcript_3407	mRNA
transcript_15427	lncRNA-lig			transcript_3410	mRNA
transcript_23824	lncRNA-lig-tfs			transcript_3438	mRNA
transcript_24734	lncRNA-lig			transcript_3447	mRNA
transcript_26966	lncRNA-lig			transcript_3505	mRNA
transcript_27347	lncRNA-lig			transcript_3563	mRNA
transcript_29282	lncRNA-lig			transcript_3602	mRNA
transcript_30857	lncRNA-lig			transcript_3607	mRNA
transcript_3424	lncRNA-lig			transcript_3629	mRNA
transcript_35055	lncRNA-lig			transcript_3717	mRNA
transcript_36441	lncRNA-lig			transcript_3768	mRNA
transcript_36742	lncRNA-lig			transcript_3788	mRNA
transcript_40662	lncRNA-lig-tfs			transcript_3802	mRNA
transcript_4170	lncRNA-lig			transcript_3823	mRNA
transcript_6894	lncRNA-lig			transcript_3833	mRNA
transcript_931	lncRNA-lig-tfs			transcript_3834	mRNA
transcript_13768	lncRNA-lig			transcript_3927	mRNA
transcript_21535	lncRNA-lig			transcript_3943	mRNA
transcript_38835	lncRNA-lig			transcript_3951	mRNA
transcript_37026	lncRNA-lig			transcript_3965	mRNA
transcript_31915	lncRNA-lig			transcript_3968	mRNA
transcript_20814	lncRNA-lig			transcript_40081	mRNA
transcript_423	lncRNA-lig			transcript_4090	mRNA
transcript_38987	lncRNA-lig			transcript_4093	mRNA
transcript_13071	lncRNA-cel-lig			transcript_4128	mRNA
transcript_16712	lncRNA-cel-lig			transcript_4154	mRNA
transcript_18598	lncRNA-cel-lig			transcript_4168	mRNA
transcript_20519	lncRNA-cel-lig			transcript_4185	mRNA
transcript_20998	lncRNA-cel-lig-tfs			transcript_4254	mRNA
transcript_21192	lncRNA-cel-lig			transcript_4269	mRNA
transcript_22479	lncRNA-cel-lig			transcript_4279	mRNA
transcript_22519	lncRNA-cel-lig			transcript_4322	mRNA
transcript_23494	lncRNA-cel-lig			transcript_4330	mRNA
transcript_24585	lncRNA-cel-lig			transcript_4331	mRNA
transcript_2563	lncRNA-cel-lig-tfs			transcript_4393	mRNA
transcript_29184	lncRNA-cel-lig-tfs			transcript_4409	mRNA
transcript_30633	lncRNA-cel-lig			transcript_447	mRNA
transcript_33929	lncRNA-cel-lig			transcript_4474	mRNA
transcript_35160	lncRNA-cel-lig			transcript_45	mRNA
transcript_35873	lncRNA-cel-lig			transcript_4573	mRNA
transcript_36022	lncRNA-cel-lig			transcript_458	mRNA
transcript_37176	lncRNA-cel-lig			transcript_4595	mRNA
transcript_513	lncRNA-cel-lig			transcript_46	mRNA
transcript_5231	lncRNA-cel-lig			transcript_4608	mRNA
transcript_6081	lncRNA-cel-lig			transcript_4611	mRNA
transcript_673	lncRNA-cel-lig			transcript_4636	mRNA
transcript_7624	lncRNA-cel-lig			transcript_4638	mRNA
transcript_8153	lncRNA-cel-lig			transcript_4658	mRNA
transcript_9381	lncRNA-cel-lig			transcript_4667	mRNA
transcript_9536	lncRNA-cel-lig			transcript_4677	mRNA
transcript_20059	lncRNA-cel-lig-tfs			transcript_4731	mRNA
transcript_23423	lncRNA-cel-lig			transcript_478	mRNA
transcript_10177	lncRNA-cel			transcript_4798	mRNA
transcript_10467	lncRNA-cel			transcript_4825	mRNA
transcript_1058	lncRNA-cel			transcript_4827	mRNA
transcript_12863	lncRNA-cel			transcript_4890	mRNA
transcript_1293	lncRNA-cel			transcript_4917	mRNA
transcript_12944	lncRNA-cel			transcript_4929	mRNA
transcript_13035	lncRNA-cel			transcript_4949	mRNA
transcript_13322	lncRNA-cel			transcript_495	mRNA
transcript_13658	lncRNA-tfs			transcript_4954	mRNA
transcript_13790	lncRNA-cel			transcript_4996	mRNA
transcript_14797	lncRNA-cel			transcript_5031	mRNA
transcript_15488	lncRNA-cel			transcript_5066	mRNA
transcript_15812	lncRNA-cel			transcript_5076	mRNA
transcript_16119	lncRNA-cel			transcript_5133	mRNA
transcript_16530	lncRNA-cel			transcript_5135	mRNA
transcript_16593	lncRNA-cel			transcript_5147	mRNA
transcript_16915	lncRNA-cel			transcript_5163	mRNA
transcript_17063	lncRNA-cel			transcript_5226	mRNA
transcript_17300	lncRNA-cel			transcript_5258	mRNA
transcript_17529	lncRNA-cel			transcript_5263	mRNA
transcript_18327	lncRNA-cel			transcript_5282	mRNA
transcript_18451	lncRNA-cel			transcript_5283	mRNA
transcript_19646	lncRNA-cel			transcript_5300	mRNA
transcript_20922	lncRNA-cel			transcript_5368	mRNA
transcript_2365	lncRNA-cel			transcript_537	mRNA
transcript_33545	lncRNA-cel			transcript_5382	mRNA
transcript_33795	lncRNA-cel			transcript_549	mRNA
transcript_3500	lncRNA-cel			transcript_5492	mRNA
transcript_36634	lncRNA-cel			transcript_5497	mRNA
transcript_38018	lncRNA-cel			transcript_5533	mRNA
transcript_38945	lncRNA-cel			transcript_5545	mRNA
transcript_39070	lncRNA-cel			transcript_5585	mRNA
transcript_415	lncRNA-cel			transcript_5597	mRNA
transcript_4412	lncRNA-cel			transcript_5625	mRNA
transcript_4822	lncRNA-cel			transcript_5638	mRNA
transcript_587	lncRNA-cel			transcript_5655	mRNA
transcript_606	lncRNA-cel			transcript_5706	mRNA
transcript_6124	lncRNA-cel			transcript_5741	mRNA
transcript_6154	lncRNA-cel			transcript_5814	mRNA
transcript_6668	lncRNA-cel			transcript_582	mRNA
transcript_672	lncRNA-cel			transcript_5876	mRNA
transcript_6823	lncRNA-cel			transcript_5882	mRNA
transcript_6867	lncRNA-cel			transcript_5891	mRNA
transcript_6899	lncRNA-cel			transcript_5985	mRNA
transcript_906	lncRNA-cel			transcript_5992	mRNA
transcript_9349	lncRNA-cel			transcript_6025	mRNA
transcript_1013	lncRNA-cel			transcript_6090	mRNA
transcript_18505	lncRNA-cel			transcript_6156	mRNA
transcript_31838	lncRNA-cel-tfs			transcript_6160	mRNA
transcript_2577	lncRNA-cel			transcript_6177	mRNA
transcript_28399	lncRNA-cel			transcript_6183	mRNA
				transcript_6231	mRNA
				transcript_6246	mRNA
				transcript_6301	mRNA
				transcript_6346	mRNA
				transcript_6349	mRNA
				transcript_6355	mRNA
				transcript_6403	mRNA
				transcript_6420	mRNA
				transcript_6439	mRNA
				transcript_644	mRNA
				transcript_6446	mRNA
				transcript_6475	mRNA
				transcript_6527	mRNA
				transcript_6538	mRNA
				transcript_657	mRNA
				transcript_6602	mRNA
				transcript_6626	mRNA
				transcript_6738	mRNA
				transcript_6739	mRNA
				transcript_6740	mRNA
				transcript_6749	mRNA
				transcript_6836	mRNA
				transcript_6857	mRNA
				transcript_6952	mRNA
				transcript_6973	mRNA
				transcript_7096	mRNA
				transcript_7098	mRNA
				transcript_713	mRNA
				transcript_7131	mRNA
				transcript_7165	mRNA
				transcript_7167	mRNA
				transcript_7172	mRNA
				transcript_7175	mRNA
				transcript_721	mRNA
				transcript_7216	mRNA
				transcript_725	mRNA
				transcript_7254	mRNA
				transcript_7272	mRNA
				transcript_7280	mRNA
				transcript_7282	mRNA
				transcript_7322	mRNA
				transcript_7337	mRNA
				transcript_7355	mRNA
				transcript_737	mRNA
				transcript_7406	mRNA
				transcript_7465	mRNA
				transcript_7495	mRNA
				transcript_7499	mRNA
				transcript_7520	mRNA
				transcript_758	mRNA
				transcript_7590	mRNA
				transcript_7593	mRNA
				transcript_7620	mRNA
				transcript_7713	mRNA
				transcript_7719	mRNA
				transcript_7732	mRNA
				transcript_7745	mRNA
				transcript_7770	mRNA
				transcript_7785	mRNA
				transcript_7788	mRNA
				transcript_7796	mRNA
				transcript_7809	mRNA
				transcript_7810	mRNA
				transcript_7820	mRNA
				transcript_7826	mRNA
				transcript_7862	mRNA
				transcript_7876	mRNA
				transcript_7942	mRNA
				transcript_7962	mRNA
				transcript_7999	mRNA
				transcript_8010	mRNA
				transcript_8040	mRNA
				transcript_8069	mRNA
				transcript_8081	mRNA
				transcript_8138	mRNA
				transcript_8191	mRNA
				transcript_8193	mRNA
				transcript_8273	mRNA
				transcript_8274	mRNA
				transcript_8375	mRNA
				transcript_8380	mRNA
				transcript_8393	mRNA
				transcript_843	mRNA
				transcript_8434	mRNA
				transcript_8439	mRNA
				transcript_846	mRNA
				transcript_8487	mRNA
				transcript_85	mRNA
				transcript_8509	mRNA
				transcript_8545	mRNA
				transcript_8597	mRNA
				transcript_86	mRNA
				transcript_863	mRNA
				transcript_8756	mRNA
				transcript_8781	mRNA
				transcript_8786	mRNA
				transcript_8792	mRNA
				transcript_8802	mRNA
				transcript_8816	mRNA
				transcript_8821	mRNA
				transcript_888	mRNA
				transcript_8896	mRNA
				transcript_8928	mRNA
				transcript_8949	mRNA
				transcript_8976	mRNA
				transcript_9007	mRNA
				transcript_9042	mRNA
				transcript_905	mRNA
				transcript_9139	mRNA
				transcript_9214	mRNA
				transcript_9246	mRNA
				transcript_9317	mRNA
				transcript_9368	mRNA
				transcript_94	mRNA
				transcript_9421	mRNA
				transcript_9423	mRNA
				transcript_9478	mRNA
				transcript_9487	mRNA
				transcript_9488	mRNA
				transcript_9522	mRNA
				transcript_9537	mRNA
				transcript_9558	mRNA
				transcript_9627	mRNA
				transcript_9631	mRNA
				transcript_9636	mRNA
				transcript_9640	mRNA
				transcript_9700	mRNA
				transcript_9707	mRNA
				transcript_973	mRNA
				transcript_9770	mRNA
				transcript_9777	mRNA
				transcript_9792	mRNA
				transcript_9835	mRNA
				transcript_9853	mRNA
				transcript_987	mRNA
				transcript_9916	mRNA
				transcript_9975	mRNA
				transcript_10729	mRNA
				transcript_1091	mRNA
				transcript_10937	mRNA
				transcript_11015	mRNA
				transcript_11444	mRNA
				transcript_13670	mRNA
				transcript_1374	mRNA
				transcript_14286	mRNA
				transcript_15098	mRNA
				transcript_1674	mRNA
				transcript_17044	mRNA
				transcript_17426	mRNA
				transcript_17475	mRNA
				transcript_1981	mRNA
				transcript_2300	mRNA
				transcript_2567	mRNA
				transcript_2882	mRNA
				transcript_2904	mRNA
				transcript_30509	mRNA
				transcript_3844	mRNA
				transcript_4035	mRNA
				transcript_4122	mRNA
				transcript_5186	mRNA
				transcript_628	mRNA
				transcript_6677	mRNA
				transcript_6948	mRNA
				transcript_7037	mRNA
				transcript_7815	mRNA
				transcript_10987	mRNA
				transcript_10992	mRNA
				transcript_11300	mRNA
				transcript_11395	mRNA
				transcript_13240	mRNA
				transcript_15935	mRNA
				transcript_1694	mRNA
				transcript_1769	mRNA
				transcript_19565	mRNA
				transcript_1992	mRNA
				transcript_2551	mRNA
				transcript_2575	mRNA
				transcript_2640	mRNA
				transcript_27725	mRNA
				transcript_2869	mRNA
				transcript_36052	mRNA
				transcript_3850	mRNA
				transcript_4078	mRNA
				transcript_4105	mRNA
				transcript_4420	mRNA
				transcript_4796	mRNA
				transcript_480	mRNA
				transcript_5168	mRNA
				transcript_5309	mRNA
				transcript_5494	mRNA
				transcript_6748	mRNA
				transcript_6855	mRNA
				transcript_6989	mRNA
				transcript_7267	mRNA
				transcript_7778	mRNA
				transcript_79	mRNA
				transcript_8043	mRNA
				transcript_823	mRNA
				transcript_8598	mRNA
				transcript_9000	mRNA
				transcript_9764	mRNA
				transcript_11596	mRNA
				transcript_12065	mRNA
				transcript_14423	mRNA
				transcript_15103	mRNA
				transcript_1733	mRNA
				transcript_1742	mRNA
				transcript_23777	mRNA
				transcript_2460	mRNA
				transcript_3210	mRNA
				transcript_3439	mRNA
				transcript_4711	mRNA
				transcript_5449	mRNA
				transcript_6270	mRNA
				transcript_6673	mRNA
				transcript_6976	mRNA
				transcript_7331	mRNA
				transcript_8677	mRNA
				transcript_10088	mRNA
				transcript_10150	mRNA
				transcript_10374	mRNA
				transcript_11348	mRNA
				transcript_11404	mRNA
				transcript_11913	mRNA
				transcript_1224	mRNA
				transcript_12912	mRNA
				transcript_14432	mRNA
				transcript_1502	mRNA
				transcript_1559	mRNA
				transcript_15785	mRNA
				transcript_1655	mRNA
				transcript_1669	mRNA
				transcript_18001	mRNA
				transcript_200	mRNA
				transcript_2135	mRNA
				transcript_228	mRNA
				transcript_3106	mRNA
				transcript_372	mRNA
				transcript_3960	mRNA
				transcript_3983	mRNA
				transcript_4079	mRNA
				transcript_4260	mRNA
				transcript_4546	mRNA
				transcript_6399	mRNA
				transcript_8229	mRNA
				transcript_8514	mRNA
				transcript_877	mRNA
				transcript_9264	mRNA
				transcript_9346	mRNA
				transcript_9577	mRNA
				transcript_9643	mRNA
				transcript_9837	mRNA
				transcript_9995	mRNA
				transcript_1286	mRNA
				transcript_7849	mRNA
				transcript_10051	mRNA
				transcript_10055	mRNA
				transcript_10057	mRNA
				transcript_10058	mRNA
				transcript_10081	mRNA
				transcript_10082	mRNA
				transcript_10126	mRNA
				transcript_10138	mRNA
				transcript_10181	mRNA
				transcript_10197	mRNA
				transcript_10212	mRNA
				transcript_10243	mRNA
				transcript_10253	mRNA
				transcript_10258	mRNA
				transcript_10278	mRNA
				transcript_10292	mRNA
				transcript_103	mRNA
				transcript_10323	mRNA
				transcript_10326	mRNA
				transcript_10345	mRNA
				transcript_10364	mRNA
				transcript_10367	mRNA
				transcript_10373	mRNA
				transcript_1039	mRNA
				transcript_10409	mRNA
				transcript_10413	mRNA
				transcript_10416	mRNA
				transcript_10425	mRNA
				transcript_10428	mRNA
				transcript_10433	mRNA
				transcript_10436	mRNA
				transcript_10438	mRNA
				transcript_10445	mRNA
				transcript_10454	mRNA
				transcript_10457	mRNA
				transcript_10501	mRNA
				transcript_10505	mRNA
				transcript_10527	mRNA
				transcript_10534	mRNA
				transcript_10554	mRNA
				transcript_10555	mRNA
				transcript_10570	mRNA
				transcript_10574	mRNA
				transcript_1061	mRNA
				transcript_10612	mRNA
				transcript_10619	mRNA
				transcript_10626	mRNA
				transcript_1064	mRNA
				transcript_10646	mRNA
				transcript_10657	mRNA
				transcript_10686	mRNA
				transcript_10697	mRNA
				transcript_10703	mRNA
				transcript_10740	mRNA
				transcript_10742	mRNA
				transcript_10750	mRNA
				transcript_10760	mRNA
				transcript_10783	mRNA
				transcript_10809	mRNA
				transcript_10838	mRNA
				transcript_10851	mRNA
				transcript_10890	mRNA
				transcript_10945	mRNA
				transcript_10957	mRNA
				transcript_10966	mRNA
				transcript_11011	mRNA
				transcript_11017	mRNA
				transcript_11020	mRNA
				transcript_11060	mRNA
				transcript_11067	mRNA
				transcript_11095	mRNA
				transcript_11100	mRNA
				transcript_1112	mRNA
				transcript_11170	mRNA
				transcript_11191	mRNA
				transcript_11204	mRNA
				transcript_11215	mRNA
				transcript_11223	mRNA
				transcript_1123	mRNA
				transcript_11233	mRNA
				transcript_11249	mRNA
				transcript_11263	mRNA
				transcript_11280	mRNA
				transcript_11295	mRNA
				transcript_11310	mRNA
				transcript_11317	mRNA
				transcript_11330	mRNA
				transcript_11350	mRNA
				transcript_1139	mRNA
				transcript_11410	mRNA
				transcript_11423	mRNA
				transcript_11446	mRNA
				transcript_11450	mRNA
				transcript_11454	mRNA
				transcript_11542	mRNA
				transcript_11575	mRNA
				transcript_11587	mRNA
				transcript_11593	mRNA
				transcript_11610	mRNA
				transcript_11617	mRNA
				transcript_11632	mRNA
				transcript_11634	mRNA
				transcript_11644	mRNA
				transcript_11658	mRNA
				transcript_11697	mRNA
				transcript_11700	mRNA
				transcript_11712	mRNA
				transcript_1172	mRNA
				transcript_11720	mRNA
				transcript_11729	mRNA
				transcript_11736	mRNA
				transcript_1174	mRNA
				transcript_1175	mRNA
				transcript_11804	mRNA
				transcript_11822	mRNA
				transcript_11828	mRNA
				transcript_11861	mRNA
				transcript_11892	mRNA
				transcript_11896	mRNA
				transcript_11902	mRNA
				transcript_11904	mRNA
				transcript_11907	mRNA
				transcript_11920	mRNA
				transcript_11924	mRNA
				transcript_11932	mRNA
				transcript_11943	mRNA
				transcript_11962	mRNA
				transcript_11982	mRNA
				transcript_11990	mRNA
				transcript_12001	mRNA
				transcript_12003	mRNA
				transcript_1205	mRNA
				transcript_12054	mRNA
				transcript_12057	mRNA
				transcript_12062	mRNA
				transcript_12100	mRNA
				transcript_12101	mRNA
				transcript_12111	mRNA
				transcript_12120	mRNA
				transcript_12123	mRNA
				transcript_12156	mRNA
				transcript_12176	mRNA
				transcript_12181	mRNA
				transcript_12195	mRNA
				transcript_12211	mRNA
				transcript_12272	mRNA
				transcript_12280	mRNA
				transcript_12290	mRNA
				transcript_12301	mRNA
				transcript_12308	mRNA
				transcript_12318	mRNA
				transcript_12322	mRNA
				transcript_12385	mRNA
				transcript_12390	mRNA
				transcript_12409	mRNA
				transcript_12434	mRNA
				transcript_12447	mRNA
				transcript_12451	mRNA
				transcript_12460	mRNA
				transcript_12463	mRNA
				transcript_12475	mRNA
				transcript_12509	mRNA
				transcript_12517	mRNA
				transcript_12525	mRNA
				transcript_12583	mRNA
				transcript_12636	mRNA
				transcript_12648	mRNA
				transcript_12654	mRNA
				transcript_1268	mRNA
				transcript_12685	mRNA
				transcript_12703	mRNA
				transcript_12708	mRNA
				transcript_12715	mRNA
				transcript_12719	mRNA
				transcript_12742	mRNA
				transcript_12745	mRNA
				transcript_12777	mRNA
				transcript_12787	mRNA
				transcript_12811	mRNA
				transcript_12821	mRNA
				transcript_12835	mRNA
				transcript_12838	mRNA
				transcript_12846	mRNA
				transcript_12851	mRNA
				transcript_12864	mRNA
				transcript_12865	mRNA
				transcript_12876	mRNA
				transcript_12881	mRNA
				transcript_12913	mRNA
				transcript_12962	mRNA
				transcript_12990	mRNA
				transcript_12993	mRNA
				transcript_12996	mRNA
				transcript_12997	mRNA
				transcript_12998	mRNA
				transcript_13006	mRNA
				transcript_13007	mRNA
				transcript_13009	mRNA
				transcript_13088	mRNA
				transcript_13107	mRNA
				transcript_13116	mRNA
				transcript_13130	mRNA
				transcript_13135	mRNA
				transcript_13153	mRNA
				transcript_13155	mRNA
				transcript_13175	mRNA
				transcript_1321	mRNA
				transcript_1326	mRNA
				transcript_13289	mRNA
				transcript_13320	mRNA
				transcript_1334	mRNA
				transcript_13344	mRNA
				transcript_13354	mRNA
				transcript_13361	mRNA
				transcript_13376	mRNA
				transcript_13417	mRNA
				transcript_13418	mRNA
				transcript_13421	mRNA
				transcript_13443	mRNA
				transcript_13447	mRNA
				transcript_13452	mRNA
				transcript_13467	mRNA
				transcript_13470	mRNA
				transcript_13478	mRNA
				transcript_13481	mRNA
				transcript_1351	mRNA
				transcript_13521	mRNA
				transcript_13577	mRNA
				transcript_13582	mRNA
				transcript_13605	mRNA
				transcript_13607	mRNA
				transcript_13632	mRNA
				transcript_13684	mRNA
				transcript_13688	mRNA
				transcript_13727	mRNA
				transcript_1377	mRNA
				transcript_13779	mRNA
				transcript_13782	mRNA
				transcript_13785	mRNA
				transcript_13823	mRNA
				transcript_13825	mRNA
				transcript_13831	mRNA
				transcript_13833	mRNA
				transcript_13843	mRNA
				transcript_13874	mRNA
				transcript_13884	mRNA
				transcript_13910	mRNA
				transcript_14007	mRNA
				transcript_14013	mRNA
				transcript_14024	mRNA
				transcript_14029	mRNA
				transcript_14031	mRNA
				transcript_1408	mRNA
				transcript_14097	mRNA
				transcript_14120	mRNA
				transcript_14126	mRNA
				transcript_14159	mRNA
				transcript_14172	mRNA
				transcript_14177	mRNA
				transcript_14189	mRNA
				transcript_14200	mRNA
				transcript_14220	mRNA
				transcript_14260	mRNA
				transcript_14372	mRNA
				transcript_1438	mRNA
				transcript_14393	mRNA
				transcript_14428	mRNA
				transcript_14444	mRNA
				transcript_14458	mRNA
				transcript_14503	mRNA
				transcript_14514	mRNA
				transcript_14522	mRNA
				transcript_14546	mRNA
				transcript_14565	mRNA
				transcript_14634	mRNA
				transcript_14669	mRNA
				transcript_14693	mRNA
				transcript_14732	mRNA
				transcript_14733	mRNA
				transcript_14748	mRNA
				transcript_14771	mRNA
				transcript_14839	mRNA
				transcript_14844	mRNA
				transcript_14893	mRNA
				transcript_14894	mRNA
				transcript_14927	mRNA
				transcript_14930	mRNA
				transcript_14990	mRNA
				transcript_15011	mRNA
				transcript_15060	mRNA
				transcript_15069	mRNA
				transcript_15070	mRNA
				transcript_15106	mRNA
				transcript_15116	mRNA
				transcript_15117	mRNA
				transcript_15134	mRNA
				transcript_15144	mRNA
				transcript_15145	mRNA
				transcript_15146	mRNA
				transcript_15180	mRNA
				transcript_15190	mRNA
				transcript_15200	mRNA
				transcript_15211	mRNA
				transcript_15214	mRNA
				transcript_15266	mRNA
				transcript_15271	mRNA
				transcript_15321	mRNA
				transcript_15340	mRNA
				transcript_15354	mRNA
				transcript_15356	mRNA
				transcript_15379	mRNA
				transcript_15444	mRNA
				transcript_15511	mRNA
				transcript_15589	mRNA
				transcript_15629	mRNA
				transcript_15658	mRNA
				transcript_15699	mRNA
				transcript_15712	mRNA
				transcript_15722	mRNA
				transcript_15724	mRNA
				transcript_15747	mRNA
				transcript_15756	mRNA
				transcript_15766	mRNA
				transcript_1578	mRNA
				transcript_15786	mRNA
				transcript_15791	mRNA
				transcript_15795	mRNA
				transcript_15836	mRNA
				transcript_15864	mRNA
				transcript_15887	mRNA
				transcript_15916	mRNA
				transcript_15942	mRNA
				transcript_15951	mRNA
				transcript_15959	mRNA
				transcript_15994	mRNA
				transcript_16053	mRNA
				transcript_16060	mRNA
				transcript_16061	mRNA
				transcript_16078	mRNA
				transcript_16082	mRNA
				transcript_16086	mRNA
				transcript_16118	mRNA
				transcript_16128	mRNA
				transcript_16139	mRNA
				transcript_16176	mRNA
				transcript_16196	mRNA
				transcript_16197	mRNA
				transcript_16228	mRNA
				transcript_16237	mRNA
				transcript_1626	mRNA
				transcript_16282	mRNA
				transcript_16286	mRNA
				transcript_16323	mRNA
				transcript_16356	mRNA
				transcript_16375	mRNA
				transcript_16398	mRNA
				transcript_16452	mRNA
				transcript_16470	mRNA
				transcript_1648	mRNA
				transcript_16502	mRNA
				transcript_16511	mRNA
				transcript_16523	mRNA
				transcript_16554	mRNA
				transcript_1659	mRNA
				transcript_16602	mRNA
				transcript_16683	mRNA
				transcript_16698	mRNA
				transcript_1672	mRNA
				transcript_16736	mRNA
				transcript_16773	mRNA
				transcript_16775	mRNA
				transcript_1679	mRNA
				transcript_1681	mRNA
				transcript_16818	mRNA
				transcript_16824	mRNA
				transcript_16850	mRNA
				transcript_16853	mRNA
				transcript_16880	mRNA
				transcript_16901	mRNA
				transcript_16912	mRNA
				transcript_17014	mRNA
				transcript_17024	mRNA
				transcript_17033	mRNA
				transcript_17090	mRNA
				transcript_17134	mRNA
				transcript_17142	mRNA
				transcript_17166	mRNA
				transcript_17170	mRNA
				transcript_17201	mRNA
				transcript_17202	mRNA
				transcript_17247	mRNA
				transcript_17278	mRNA
				transcript_17314	mRNA
				transcript_17334	mRNA
				transcript_17344	mRNA
				transcript_17453	mRNA
				transcript_17458	mRNA
				transcript_17465	mRNA
				transcript_17467	mRNA
				transcript_17483	mRNA
				transcript_17492	mRNA
				transcript_1750	mRNA
				transcript_17539	mRNA
				transcript_17568	mRNA
				transcript_17603	mRNA
				transcript_17605	mRNA
				transcript_17671	mRNA
				transcript_17694	mRNA
				transcript_17704	mRNA
				transcript_17791	mRNA
				transcript_17811	mRNA
				transcript_17820	mRNA
				transcript_17874	mRNA
				transcript_17879	mRNA
				transcript_17889	mRNA
				transcript_17937	mRNA
				transcript_17965	mRNA
				transcript_17976	mRNA
				transcript_17990	mRNA
				transcript_18010	mRNA
				transcript_18080	mRNA
				transcript_18115	mRNA
				transcript_18220	mRNA
				transcript_1825	mRNA
				transcript_18252	mRNA
				transcript_18267	mRNA
				transcript_18284	mRNA
				transcript_183	mRNA
				transcript_18305	mRNA
				transcript_18309	mRNA
				transcript_18339	mRNA
				transcript_18341	mRNA
				transcript_18356	mRNA
				transcript_18393	mRNA
				transcript_18407	mRNA
				transcript_18456	mRNA
				transcript_18464	mRNA
				transcript_18477	mRNA
				transcript_18520	mRNA
				transcript_18521	mRNA
				transcript_18522	mRNA
				transcript_18548	mRNA
				transcript_18557	mRNA
				transcript_18560	mRNA
				transcript_18607	mRNA
				transcript_18609	mRNA
				transcript_18621	mRNA
				transcript_1863	mRNA
				transcript_18685	mRNA
				transcript_18726	mRNA
				transcript_18747	mRNA
				transcript_1875	mRNA
				transcript_18751	mRNA
				transcript_18761	mRNA
				transcript_18787	mRNA
				transcript_18807	mRNA
				transcript_18819	mRNA
				transcript_18861	mRNA
				transcript_1891	mRNA
				transcript_18931	mRNA
				transcript_18970	mRNA
				transcript_19016	mRNA
				transcript_19040	mRNA
				transcript_19139	mRNA
				transcript_19147	mRNA
				transcript_19163	mRNA
				transcript_19168	mRNA
				transcript_19300	mRNA
				transcript_19323	mRNA
				transcript_19328	mRNA
				transcript_1933	mRNA
				transcript_19373	mRNA
				transcript_19377	mRNA
				transcript_19389	mRNA
				transcript_19404	mRNA
				transcript_19415	mRNA
				transcript_19441	mRNA
				transcript_19522	mRNA
				transcript_19572	mRNA
				transcript_19600	mRNA
				transcript_19645	mRNA
				transcript_1974	mRNA
				transcript_19785	mRNA
				transcript_19813	mRNA
				transcript_19820	mRNA
				transcript_19832	mRNA
				transcript_19837	mRNA
				transcript_1990	mRNA
				transcript_19961	mRNA
				transcript_19990	mRNA
				transcript_20053	mRNA
				transcript_20064	mRNA
				transcript_20087	mRNA
				transcript_20102	mRNA
				transcript_20127	mRNA
				transcript_2015	mRNA
				transcript_20177	mRNA
				transcript_2018	mRNA
				transcript_20188	mRNA
				transcript_20215	mRNA
				transcript_20218	mRNA
				transcript_20262	mRNA
				transcript_20404	mRNA
				transcript_20413	mRNA
				transcript_20428	mRNA
				transcript_20479	mRNA
				transcript_20510	mRNA
				transcript_20521	mRNA
				transcript_20628	mRNA
				transcript_20653	mRNA
				transcript_20692	mRNA
				transcript_20696	mRNA
				transcript_20699	mRNA
				transcript_2071	mRNA
				transcript_20725	mRNA
				transcript_2077	mRNA
				transcript_2079	mRNA
				transcript_20853	mRNA
				transcript_20855	mRNA
				transcript_21012	mRNA
				transcript_21043	mRNA
				transcript_21046	mRNA
				transcript_21110	mRNA
				transcript_21136	mRNA
				transcript_21137	mRNA
				transcript_21230	mRNA
				transcript_21255	mRNA
				transcript_21258	mRNA
				transcript_21299	mRNA
				transcript_21312	mRNA
				transcript_21368	mRNA
				transcript_21371	mRNA
				transcript_21372	mRNA
				transcript_21376	mRNA
				transcript_2142	mRNA
				transcript_21435	mRNA
				transcript_21437	mRNA
				transcript_21441	mRNA
				transcript_21451	mRNA
				transcript_21459	mRNA
				transcript_21521	mRNA
				transcript_21525	mRNA
				transcript_21556	mRNA
				transcript_21565	mRNA
				transcript_21612	mRNA
				transcript_21621	mRNA
				transcript_21634	mRNA
				transcript_21644	mRNA
				transcript_2165	mRNA
				transcript_21670	mRNA
				transcript_2169	mRNA
				transcript_21708	mRNA
				transcript_21757	mRNA
				transcript_21779	mRNA
				transcript_21825	mRNA
				transcript_21857	mRNA
				transcript_21862	mRNA
				transcript_21884	mRNA
				transcript_21909	mRNA
				transcript_21943	mRNA
				transcript_21971	mRNA
				transcript_22109	mRNA
				transcript_22129	mRNA
				transcript_22235	mRNA
				transcript_22240	mRNA
				transcript_22321	mRNA
				transcript_22324	mRNA
				transcript_22353	mRNA
				transcript_2241	mRNA
				transcript_22425	mRNA
				transcript_22511	mRNA
				transcript_22581	mRNA
				transcript_22584	mRNA
				transcript_22614	mRNA
				transcript_22615	mRNA
				transcript_22650	mRNA
				transcript_22663	mRNA
				transcript_22719	mRNA
				transcript_22742	mRNA
				transcript_2276	mRNA
				transcript_22795	mRNA
				transcript_22796	mRNA
				transcript_22798	mRNA
				transcript_22803	mRNA
				transcript_22842	mRNA
				transcript_22843	mRNA
				transcript_22885	mRNA
				transcript_22935	mRNA
				transcript_22945	mRNA
				transcript_22965	mRNA
				transcript_23004	mRNA
				transcript_23028	mRNA
				transcript_23078	mRNA
				transcript_23102	mRNA
				transcript_23133	mRNA
				transcript_23156	mRNA
				transcript_23188	mRNA
				transcript_23219	mRNA
				transcript_23298	mRNA
				transcript_23299	mRNA
				transcript_23316	mRNA
				transcript_23326	mRNA
				transcript_23354	mRNA
				transcript_2340	mRNA
				transcript_23402	mRNA
				transcript_23435	mRNA
				transcript_23482	mRNA
				transcript_23511	mRNA
				transcript_23612	mRNA
				transcript_23747	mRNA
				transcript_23778	mRNA
				transcript_23853	mRNA
				transcript_23889	mRNA
				transcript_24008	mRNA
				transcript_24014	mRNA
				transcript_24036	mRNA
				transcript_24067	mRNA
				transcript_24070	mRNA
				transcript_2408	mRNA
				transcript_2410	mRNA
				transcript_24108	mRNA
				transcript_2413	mRNA
				transcript_24132	mRNA
				transcript_24206	mRNA
				transcript_24238	mRNA
				transcript_24274	mRNA
				transcript_24305	mRNA
				transcript_24314	mRNA
				transcript_24346	mRNA
				transcript_24352	mRNA
				transcript_2452	mRNA
				transcript_24542	mRNA
				transcript_24564	mRNA
				transcript_24601	mRNA
				transcript_2467	mRNA
				transcript_24688	mRNA
				transcript_24752	mRNA
				transcript_24836	mRNA
				transcript_24893	mRNA
				transcript_25005	mRNA
				transcript_25070	mRNA
				transcript_25082	mRNA
				transcript_25102	mRNA
				transcript_2514	mRNA
				transcript_25305	mRNA
				transcript_25327	mRNA
				transcript_25346	mRNA
				transcript_25357	mRNA
				transcript_25487	mRNA
				transcript_255	mRNA
				transcript_25509	mRNA
				transcript_25514	mRNA
				transcript_25605	mRNA
				transcript_25630	mRNA
				transcript_25645	mRNA
				transcript_25708	mRNA
				transcript_25710	mRNA
				transcript_2574	mRNA
				transcript_25772	mRNA
				transcript_25800	mRNA
				transcript_25814	mRNA
				transcript_25833	mRNA
				transcript_25899	mRNA
				transcript_25932	mRNA
				transcript_25948	mRNA
				transcript_25991	mRNA
				transcript_25998	mRNA
				transcript_26020	mRNA
				transcript_26105	mRNA
				transcript_26136	mRNA
				transcript_2617	mRNA
				transcript_2623	mRNA
				transcript_26256	mRNA
				transcript_26262	mRNA
				transcript_26296	mRNA
				transcript_26417	mRNA
				transcript_26448	mRNA
				transcript_26452	mRNA
				transcript_26492	mRNA
				transcript_26496	mRNA
				transcript_26512	mRNA
				transcript_26523	mRNA
				transcript_26553	mRNA
				transcript_26612	mRNA
				transcript_26613	mRNA
				transcript_26640	mRNA
				transcript_2669	mRNA
				transcript_26736	mRNA
				transcript_26754	mRNA
				transcript_26786	mRNA
				transcript_26813	mRNA
				transcript_26847	mRNA
				transcript_26903	mRNA
				transcript_26928	mRNA
				transcript_26951	mRNA
				transcript_26963	mRNA
				transcript_27110	mRNA
				transcript_27118	mRNA
				transcript_2713	mRNA
				transcript_27130	mRNA
				transcript_27168	mRNA
				transcript_27177	mRNA
				transcript_27193	mRNA
				transcript_27256	mRNA
				transcript_27288	mRNA
				transcript_27403	mRNA
				transcript_27469	mRNA
				transcript_27488	mRNA
				transcript_27502	mRNA
				transcript_27612	mRNA
				transcript_27624	mRNA
				transcript_27633	mRNA
				transcript_27659	mRNA
				transcript_27660	mRNA
				transcript_27698	mRNA
				transcript_27712	mRNA
				transcript_2774	mRNA
				transcript_27759	mRNA
				transcript_27788	mRNA
				transcript_2779	mRNA
				transcript_27811	mRNA
				transcript_27817	mRNA
				transcript_27824	mRNA
				transcript_27834	mRNA
				transcript_27929	mRNA
				transcript_27996	mRNA
				transcript_28112	mRNA
				transcript_28133	mRNA
				transcript_28136	mRNA
				transcript_28137	mRNA
				transcript_28226	mRNA
				transcript_28239	mRNA
				transcript_28295	mRNA
				transcript_28321	mRNA
				transcript_28383	mRNA
				transcript_28400	mRNA
				transcript_28420	mRNA
				transcript_28430	mRNA
				transcript_28446	mRNA
				transcript_28473	mRNA
				transcript_28493	mRNA
				transcript_28507	mRNA
				transcript_28546	mRNA
				transcript_28551	mRNA
				transcript_28555	mRNA
				transcript_28573	mRNA
				transcript_28610	mRNA
				transcript_28654	mRNA
				transcript_28767	mRNA
				transcript_28804	mRNA
				transcript_28830	mRNA
				transcript_2885	mRNA
				transcript_28916	mRNA
				transcript_28925	mRNA
				transcript_28942	mRNA
				transcript_28951	mRNA
				transcript_29019	mRNA
				transcript_29023	mRNA
				transcript_29055	mRNA
				transcript_2907	mRNA
				transcript_29135	mRNA
				transcript_2914	mRNA
				transcript_29247	mRNA
				transcript_29435	mRNA
				transcript_29449	mRNA
				transcript_29511	mRNA
				transcript_29537	mRNA
				transcript_29598	mRNA
				transcript_29746	mRNA
				transcript_29754	mRNA
				transcript_29803	mRNA
				transcript_30073	mRNA
				transcript_30086	mRNA
				transcript_30088	mRNA
				transcript_30091	mRNA
				transcript_30174	mRNA
				transcript_30186	mRNA
				transcript_30205	mRNA
				transcript_30233	mRNA
				transcript_3029	mRNA
				transcript_30299	mRNA
				transcript_30362	mRNA
				transcript_30381	mRNA
				transcript_3041	mRNA
				transcript_30440	mRNA
				transcript_30466	mRNA
				transcript_3051	mRNA
				transcript_30524	mRNA
				transcript_30536	mRNA
				transcript_3059	mRNA
				transcript_30601	mRNA
				transcript_30611	mRNA
				transcript_30669	mRNA
				transcript_30695	mRNA
				transcript_30707	mRNA
				transcript_30708	mRNA
				transcript_30714	mRNA
				transcript_30821	mRNA
				transcript_30851	mRNA
				transcript_30861	mRNA
				transcript_30888	mRNA
				transcript_30994	mRNA
				transcript_3100	mRNA
				transcript_31068	mRNA
				transcript_31077	mRNA
				transcript_31088	mRNA
				transcript_31158	mRNA
				transcript_31163	mRNA
				transcript_31177	mRNA
				transcript_31201	mRNA
				transcript_31283	mRNA
				transcript_31302	mRNA
				transcript_31348	mRNA
				transcript_31358	mRNA
				transcript_31452	mRNA
				transcript_31453	mRNA
				transcript_3161	mRNA
				transcript_3169	mRNA
				transcript_31694	mRNA
				transcript_317	mRNA
				transcript_31920	mRNA
				transcript_31923	mRNA
				transcript_31958	mRNA
				transcript_31990	mRNA
				transcript_32074	mRNA
				transcript_32083	mRNA
				transcript_32125	mRNA
				transcript_32137	mRNA
				transcript_3224	mRNA
				transcript_32240	mRNA
				transcript_32248	mRNA
				transcript_3226	mRNA
				transcript_32301	mRNA
				transcript_32315	mRNA
				transcript_32420	mRNA
				transcript_32463	mRNA
				transcript_32506	mRNA
				transcript_327	mRNA
				transcript_32771	mRNA
				transcript_32788	mRNA
				transcript_32801	mRNA
				transcript_32816	mRNA
				transcript_32861	mRNA
				transcript_32887	mRNA
				transcript_3294	mRNA
				transcript_3298	mRNA
				transcript_32996	mRNA
				transcript_33020	mRNA
				transcript_33031	mRNA
				transcript_33070	mRNA
				transcript_33277	mRNA
				transcript_33299	mRNA
				transcript_33461	mRNA
				transcript_33469	mRNA
				transcript_3353	mRNA
				transcript_3368	mRNA
				transcript_33778	mRNA
				transcript_3384	mRNA
				transcript_33959	mRNA
				transcript_34170	mRNA
				transcript_3418	mRNA
				transcript_34212	mRNA
				transcript_34245	mRNA
				transcript_34264	mRNA
				transcript_34274	mRNA
				transcript_34316	mRNA
				transcript_3436	mRNA
				transcript_34365	mRNA
				transcript_34404	mRNA
				transcript_34407	mRNA
				transcript_34408	mRNA
				transcript_34507	mRNA
				transcript_34552	mRNA
				transcript_34582	mRNA
				transcript_34652	mRNA
				transcript_34792	mRNA
				transcript_34868	mRNA
				transcript_3491	mRNA
				transcript_34913	mRNA
				transcript_34921	mRNA
				transcript_34984	mRNA
				transcript_35003	mRNA
				transcript_35063	mRNA
				transcript_35158	mRNA
				transcript_35159	mRNA
				transcript_3523	mRNA
				transcript_3543	mRNA
				transcript_35444	mRNA
				transcript_35617	mRNA
				transcript_35641	mRNA
				transcript_3567	mRNA
				transcript_35684	mRNA
				transcript_35767	mRNA
				transcript_35805	mRNA
				transcript_35818	mRNA
				transcript_35821	mRNA
				transcript_35983	mRNA
				transcript_36006	mRNA
				transcript_36074	mRNA
				transcript_36082	mRNA
				transcript_36193	mRNA
				transcript_36229	mRNA
				transcript_36252	mRNA
				transcript_36476	mRNA
				transcript_36528	mRNA
				transcript_36539	mRNA
				transcript_36684	mRNA
				transcript_3669	mRNA
				transcript_36708	mRNA
				transcript_36715	mRNA
				transcript_36724	mRNA
				transcript_36828	mRNA
				transcript_36875	mRNA
				transcript_36879	mRNA
				transcript_36904	mRNA
				transcript_36958	mRNA
				transcript_37106	mRNA
				transcript_37153	mRNA
				transcript_37157	mRNA
				transcript_37245	mRNA
				transcript_37255	mRNA
				transcript_37287	mRNA
				transcript_3729	mRNA
				transcript_3730	mRNA
				transcript_3733	mRNA
				transcript_3734	mRNA
				transcript_3736	mRNA
				transcript_37421	mRNA
				transcript_37431	mRNA
				transcript_37449	mRNA
				transcript_37509	mRNA
				transcript_3753	mRNA
				transcript_37644	mRNA
				transcript_37716	mRNA
				transcript_3772	mRNA
				transcript_3775	mRNA
				transcript_38020	mRNA
				transcript_38073	mRNA
				transcript_3810	mRNA
				transcript_38110	mRNA
				transcript_3822	mRNA
				transcript_38240	mRNA
				transcript_38256	mRNA
				transcript_38259	mRNA
				transcript_38285	mRNA
				transcript_38298	mRNA
				transcript_38432	mRNA
				transcript_38445	mRNA
				transcript_38467	mRNA
				transcript_38493	mRNA
				transcript_38520	mRNA
				transcript_38563	mRNA
				transcript_3862	mRNA
				transcript_38685	mRNA
				transcript_38694	mRNA
				transcript_3871	mRNA
				transcript_3877	mRNA
				transcript_38789	mRNA
				transcript_38805	mRNA
				transcript_38813	mRNA
				transcript_38821	mRNA
				transcript_38851	mRNA
				transcript_38885	mRNA
				transcript_3890	mRNA
				transcript_38957	mRNA
				transcript_39047	mRNA
				transcript_39067	mRNA
				transcript_39072	mRNA
				transcript_39095	mRNA
				transcript_39245	mRNA
				transcript_39255	mRNA
				transcript_39323	mRNA
				transcript_3942	mRNA
				transcript_39449	mRNA
				transcript_3945	mRNA
				transcript_39465	mRNA
				transcript_39503	mRNA
				transcript_39620	mRNA
				transcript_39684	mRNA
				transcript_3970	mRNA
				transcript_39731	mRNA
				transcript_39767	mRNA
				transcript_39808	mRNA
				transcript_3981	mRNA
				transcript_39823	mRNA
				transcript_3984	mRNA
				transcript_3985	mRNA
				transcript_39866	mRNA
				transcript_39882	mRNA
				transcript_3991	mRNA
				transcript_39937	mRNA
				transcript_39942	mRNA
				transcript_39964	mRNA
				transcript_39978	mRNA
				transcript_40002	mRNA
				transcript_40063	mRNA
				transcript_40095	mRNA
				transcript_40156	mRNA
				transcript_40188	mRNA
				transcript_40242	mRNA
				transcript_40327	mRNA
				transcript_40388	mRNA
				transcript_40392	mRNA
				transcript_40421	mRNA
				transcript_4045	mRNA
				transcript_40549	mRNA
				transcript_40552	mRNA
				transcript_40590	mRNA
				transcript_40664	mRNA
				transcript_40704	mRNA
				transcript_40721	mRNA
				transcript_40745	mRNA
				transcript_40782	mRNA
				transcript_40861	mRNA
				transcript_40864	mRNA
				transcript_40907	mRNA
				transcript_40927	mRNA
				transcript_40949	mRNA
				transcript_40955	mRNA
				transcript_41022	mRNA
				transcript_41025	mRNA
				transcript_41091	mRNA
				transcript_411	mRNA
				transcript_41104	mRNA
				transcript_41169	mRNA
				transcript_4129	mRNA
				transcript_4131	mRNA
				transcript_4132	mRNA
				transcript_4141	mRNA
				transcript_4190	mRNA
				transcript_4199	mRNA
				transcript_4200	mRNA
				transcript_4205	mRNA
				transcript_4236	mRNA
				transcript_424	mRNA
				transcript_4271	mRNA
				transcript_4281	mRNA
				transcript_4302	mRNA
				transcript_4347	mRNA
				transcript_4388	mRNA
				transcript_444	mRNA
				transcript_4454	mRNA
				transcript_4487	mRNA
				transcript_4544	mRNA
				transcript_4563	mRNA
				transcript_4592	mRNA
				transcript_4599	mRNA
				transcript_4605	mRNA
				transcript_4607	mRNA
				transcript_4612	mRNA
				transcript_4632	mRNA
				transcript_464	mRNA
				transcript_465	mRNA
				transcript_4689	mRNA
				transcript_4692	mRNA
				transcript_4721	mRNA
				transcript_4764	mRNA
				transcript_48	mRNA
				transcript_4820	mRNA
				transcript_4867	mRNA
				transcript_4880	mRNA
				transcript_4948	mRNA
				transcript_4961	mRNA
				transcript_4971	mRNA
				transcript_4977	mRNA
				transcript_4978	mRNA
				transcript_5003	mRNA
				transcript_5006	mRNA
				transcript_5017	mRNA
				transcript_5022	mRNA
				transcript_5043	mRNA
				transcript_5064	mRNA
				transcript_5097	mRNA
				transcript_5102	mRNA
				transcript_5119	mRNA
				transcript_5176	mRNA
				transcript_52	mRNA
				transcript_5212	mRNA
				transcript_522	mRNA
				transcript_5241	mRNA
				transcript_5254	mRNA
				transcript_5289	mRNA
				transcript_531	mRNA
				transcript_5320	mRNA
				transcript_5324	mRNA
				transcript_5359	mRNA
				transcript_5437	mRNA
				transcript_5474	mRNA
				transcript_5499	mRNA
				transcript_552	mRNA
				transcript_5525	mRNA
				transcript_5559	mRNA
				transcript_5561	mRNA
				transcript_5571	mRNA
				transcript_5579	mRNA
				transcript_5604	mRNA
				transcript_5615	mRNA
				transcript_5679	mRNA
				transcript_5730	mRNA
				transcript_5732	mRNA
				transcript_5750	mRNA
				transcript_5754	mRNA
				transcript_5758	mRNA
				transcript_5802	mRNA
				transcript_5830	mRNA
				transcript_5839	mRNA
				transcript_5895	mRNA
				transcript_5913	mRNA
				transcript_5968	mRNA
				transcript_5975	mRNA
				transcript_5988	mRNA
				transcript_6023	mRNA
				transcript_6043	mRNA
				transcript_6065	mRNA
				transcript_6087	mRNA
				transcript_6098	mRNA
				transcript_6115	mRNA
				transcript_6127	mRNA
				transcript_6164	mRNA
				transcript_6179	mRNA
				transcript_6194	mRNA
				transcript_6254	mRNA
				transcript_6275	mRNA
				transcript_6280	mRNA
				transcript_6283	mRNA
				transcript_6286	mRNA
				transcript_6306	mRNA
				transcript_6308	mRNA
				transcript_6338	mRNA
				transcript_6362	mRNA
				transcript_6400	mRNA
				transcript_6454	mRNA
				transcript_6456	mRNA
				transcript_6470	mRNA
				transcript_6472	mRNA
				transcript_6501	mRNA
				transcript_6521	mRNA
				transcript_654	mRNA
				transcript_6546	mRNA
				transcript_6551	mRNA
				transcript_6599	mRNA
				transcript_6612	mRNA
				transcript_6616	mRNA
				transcript_6619	mRNA
				transcript_6628	mRNA
				transcript_664	mRNA
				transcript_6648	mRNA
				transcript_6657	mRNA
				transcript_6667	mRNA
				transcript_6699	mRNA
				transcript_6716	mRNA
				transcript_675	mRNA
				transcript_6754	mRNA
				transcript_6756	mRNA
				transcript_6782	mRNA
				transcript_6794	mRNA
				transcript_6797	mRNA
				transcript_6819	mRNA
				transcript_6856	mRNA
				transcript_6887	mRNA
				transcript_6901	mRNA
				transcript_6904	mRNA
				transcript_6980	mRNA
				transcript_6987	mRNA
				transcript_7011	mRNA
				transcript_7025	mRNA
				transcript_7032	mRNA
				transcript_7035	mRNA
				transcript_7076	mRNA
				transcript_7091	mRNA
				transcript_7094	mRNA
				transcript_7108	mRNA
				transcript_7112	mRNA
				transcript_7135	mRNA
				transcript_7166	mRNA
				transcript_7243	mRNA
				transcript_7253	mRNA
				transcript_7255	mRNA
				transcript_7275	mRNA
				transcript_7281	mRNA
				transcript_7298	mRNA
				transcript_7313	mRNA
				transcript_7409	mRNA
				transcript_7420	mRNA
				transcript_7422	mRNA
				transcript_7451	mRNA
				transcript_7492	mRNA
				transcript_7582	mRNA
				transcript_7595	mRNA
				transcript_7600	mRNA
				transcript_7610	mRNA
				transcript_7633	mRNA
				transcript_7638	mRNA
				transcript_7643	mRNA
				transcript_7663	mRNA
				transcript_7682	mRNA
				transcript_7695	mRNA
				transcript_7703	mRNA
				transcript_7744	mRNA
				transcript_7804	mRNA
				transcript_7888	mRNA
				transcript_7915	mRNA
				transcript_7937	mRNA
				transcript_7946	mRNA
				transcript_7960	mRNA
				transcript_7972	mRNA
				transcript_801	mRNA
				transcript_8023	mRNA
				transcript_8035	mRNA
				transcript_8044	mRNA
				transcript_8075	mRNA
				transcript_8107	mRNA
				transcript_811	mRNA
				transcript_8136	mRNA
				transcript_8151	mRNA
				transcript_8155	mRNA
				transcript_8166	mRNA
				transcript_8287	mRNA
				transcript_8302	mRNA
				transcript_8303	mRNA
				transcript_8321	mRNA
				transcript_8323	mRNA
				transcript_8368	mRNA
				transcript_8425	mRNA
				transcript_8440	mRNA
				transcript_8488	mRNA
				transcript_8499	mRNA
				transcript_8557	mRNA
				transcript_8566	mRNA
				transcript_8587	mRNA
				transcript_8620	mRNA
				transcript_8645	mRNA
				transcript_8646	mRNA
				transcript_867	mRNA
				transcript_8697	mRNA
				transcript_8752	mRNA
				transcript_8758	mRNA
				transcript_8763	mRNA
				transcript_8789	mRNA
				transcript_8811	mRNA
				transcript_8842	mRNA
				transcript_8856	mRNA
				transcript_8865	mRNA
				transcript_8948	mRNA
				transcript_8972	mRNA
				transcript_9016	mRNA
				transcript_9082	mRNA
				transcript_9102	mRNA
				transcript_9109	mRNA
				transcript_9111	mRNA
				transcript_9136	mRNA
				transcript_9158	mRNA
				transcript_9160	mRNA
				transcript_9182	mRNA
				transcript_9206	mRNA
				transcript_9233	mRNA
				transcript_926	mRNA
				transcript_93	mRNA
				transcript_9306	mRNA
				transcript_9328	mRNA
				transcript_9355	mRNA
				transcript_9360	mRNA
				transcript_937	mRNA
				transcript_9397	mRNA
				transcript_9435	mRNA
				transcript_9457	mRNA
				transcript_9473	mRNA
				transcript_9483	mRNA
				transcript_9489	mRNA
				transcript_950	mRNA
				transcript_9529	mRNA
				transcript_9554	mRNA
				transcript_9563	mRNA
				transcript_9589	mRNA
				transcript_9591	mRNA
				transcript_9598	mRNA
				transcript_9602	mRNA
				transcript_9614	mRNA
				transcript_9624	mRNA
				transcript_9633	mRNA
				transcript_9691	mRNA
				transcript_9721	mRNA
				transcript_9727	mRNA
				transcript_9736	mRNA
				transcript_9743	mRNA
				transcript_9782	mRNA
				transcript_9783	mRNA
				transcript_9801	mRNA
				transcript_9806	mRNA
				transcript_9815	mRNA
				transcript_9823	mRNA
				transcript_9849	mRNA
				transcript_9876	mRNA
				transcript_9883	mRNA
				transcript_9894	mRNA
				transcript_9914	mRNA
				transcript_9926	mRNA
				transcript_997	mRNA
				transcript_9985	mRNA
				transcript_17952	mRNA
				transcript_24801	mRNA
				transcript_34271	mRNA
				transcript_38093	mRNA
				transcript_38179	mRNA
				transcript_5267	mRNA
				transcript_12149	mRNA
				transcript_40615	mRNA
				transcript_5908	mRNA
				transcript_11299	mRNA
				transcript_29728	mRNA
				transcript_12277	mRNA
				transcript_21972	mRNA
				transcript_27151	mRNA
				transcript_32784	mRNA
				transcript_10184	mRNA
				transcript_1019	mRNA
				transcript_1029	mRNA
				transcript_10706	mRNA
				transcript_12129	mRNA
				transcript_12665	mRNA
				transcript_12940	mRNA
				transcript_12978	mRNA
				transcript_13070	mRNA
				transcript_14373	mRNA
				transcript_17309	mRNA
				transcript_18758	mRNA
				transcript_20716	mRNA
				transcript_2234	mRNA
				transcript_23129	mRNA
				transcript_25669	mRNA
				transcript_26326	mRNA
				transcript_27414	mRNA
				transcript_27833	mRNA
				transcript_28240	mRNA
				transcript_30143	mRNA
				transcript_33615	mRNA
				transcript_34223	mRNA
				transcript_36303	mRNA
				transcript_37039	mRNA
				transcript_37703	mRNA
				transcript_5399	mRNA
				transcript_5818	mRNA
				transcript_6392	mRNA
				transcript_6921	mRNA
				transcript_82	mRNA
				transcript_9010	mRNA
				transcript_9674	mRNA
				transcript_9699	mRNA
				transcript_9882	mRNA
				transcript_3356	mRNA
				transcript_40003	mRNA
				transcript_8231	mRNA
				transcript_1011	mRNA
				transcript_10289	mRNA
				transcript_10371	mRNA
				transcript_10488	mRNA
				transcript_10793	mRNA
				transcript_10796	mRNA
				transcript_10867	mRNA
				transcript_10914	mRNA
				transcript_10915	mRNA
				transcript_10974	mRNA
				transcript_10998	mRNA
				transcript_1114	mRNA
				transcript_11222	mRNA
				transcript_1149	mRNA
				transcript_11535	mRNA
				transcript_11698	mRNA
				transcript_11798	mRNA
				transcript_11805	mRNA
				transcript_1187	mRNA
[truncated: 4,265 more rows]
