# Supplementary material for: Comprehensive Transcriptome Analysis of Stem-Differentiating Xylem Upon Compression Stress in Cunninghamia Lanceolata
Source: Front Genet. 2022 Mar 3;13:843269. doi: 10.3389/fgene.2022.843269 (PMC8927042; doi:10.3389/fgene.2022.843269)
Supplement: Supplementary file 1 [file DataSheet1.ZIP › Supplementary_Table/Supplementary_Table_2.xlsx]

## Sheet: Sheet1
PacBio raw data statistics
SAMPLE	LIBRARY TYPE	SUBREADS	SUBREADS BASES	READ_LENGTH(MAX)	SUBREADS N10(bp)	SUBREADS N50(bp)	SUBREADS N90(bp)
Cla-CK-Rep1	PB-Iso-seq 1-10K	17407846	31795414112	255077	1116	2116	4301
Cla-CK-Rep2	PB-Iso-seq 1-10K	19128672	33099486151	238169	1009	2021	4265
Cla-2h-CW-Rep1	PB-Iso-seq 1-10K	17890580	26368352865	223693	857	1736	3603
Cla-2h-CW-Rep2	PB-Iso-seq 1-10K	13467527	20089423029	199273	869	1775	3627
Cla-2h-OW-Rep1	PB-Iso-seq 1-10K	19377377	29448275767	213535	897	1859	4019
Cla-2h-OW-Rep2	PB-Iso-seq 1-10K	15212750	24221731930	190596	947	1861	3702
Cla-26h-CW-Rep1	PB-Iso-seq 1-10K	14470682	22952881402	204371	929	1866	3781
Cla-26h-CW-Rep2	PB-Iso-seq 1-10K	17656457	28712674676	243134	951	1895	3821
Cla-26h-OW-Rep1	PB-Iso-seq 1-10K	13497138	20726505815	245802	894	1809	3652
Cla-26h-OW-Rep2	PB-Iso-seq 1-10K	14671464	22399332467	178250	873	1827	3820
Cla-74h-CW-Rep1	PB-Iso-seq 1-10K	11900289	24969862032	298972	1239	2431	4482
Cla-74h-CW-Rep2	PB-Iso-seq 1-10K	19106012	30981388368	235416	942	1871	3984
Cla-74h-OW-Rep1	PB-Iso-seq 1-10K	24283355	39083085143	317132	934	1886	4061
Cla-74h-OW-Rep2	PB-Iso-seq 1-10K	18864858	27932204603	274349	852	1751	3731
